# Supplementary material for: Nuclear RNA Sequencing of the Mouse Erythroid Cell Transcriptome
Source: PLoS One. 2012 Nov 29;7(11):e49274. doi: 10.1371/journal.pone.0049274 (PMC3510205; doi:10.1371/journal.pone.0049274)
Supplement: Table S1 — Number of reads per kilobase of gene length per million mapped reads (RPKM) in nucRNA-Seq replicates. (XLSX) [file pone.0049274.s013.xlsx]

## Sheet: RPKM_nucRNA_Seq
Probe	Chromosome	Start	End	Strand	Feature	Description	Type	s_2_1_nucRNA	s_3_1_nucRNA	s_4_1_nucRNA	nucRNA_combined
U6_gene	1	3092097	3092206	+	U6	U6 spliceosomal RNA [Source:RFAM;Acc:RF00026]	gene	0	0	0	0
Xkr4_gene	1	3206103	3661429	-	Xkr4	XK-related protein 4 [Source:UniProtKB/Swiss-Prot;Acc:Q5GH67]	gene	0.00620397	0.00858819	0.0215994	0.0133755
AC102110.8_gene	1	3670236	3671871	+	AC102110.8	Putative uncharacterized protein [Source:UniProtKB/TrEMBL;Acc:Q3USV4]	gene	0	0	0	0
Rp1h_gene	1	4334224	4350473	-	Rp1h	Oxygen-regulated protein 1 (Retinitis pigmentosa RP1 protein homolog) [Source:UniProtKB/Swiss-Prot;Acc:P56716]	gene	0.0173836	0	0.0268986	0.0172976
Sox17_gene	1	4481009	4487435	-	Sox17	Transcription factor SOX-17 [Source:UniProtKB/Swiss-Prot;Acc:Q61473]	gene	0.0879053	0.0608439	0.0680104	0.0728921
U6_gene	1	4519098	4519204	+	U6	U6 spliceosomal RNA [Source:RFAM;Acc:RF00026]	gene	0	0	0	0
Mrpl15_gene	1	4764533	4775790	-	Mrpl15	39S ribosomal protein L15, mitochondrial Precursor (L15mt)(MRP-L15) [Source:UniProtKB/Swiss-Prot;Acc:Q9CPR5]	gene	0.0752754	0.0347347	0.135891	0.0915483
Lypla1_gene	1	4797943	4836817	+	Lypla1	Acyl-protein thioesterase 1 (EC 3.1.2.-)(Lysophospholipase 1)(Lysophospholipase I)(LysoPLA I) [Source:UniProtKB/Swiss-Prot;Acc:P97823]	gene	0.0653981	0.050295	0.101194	0.0771255
Tcea1_gene	1	4847884	4887983	+	Tcea1	Transcription elongation factor A protein 1 (Transcription elongation factor S-II protein 1)(Transcription elongation factor TFIIS.o) [Source:UniProtKB/Swiss-Prot;Acc:P10711]	gene	0.14089	0.0877654	0.212556	0.158885
AC102311.10_gene	1	4870130	4870732	-	Tcea1	Transcription elongation factor A protein 1 (Transcription elongation factor S-II protein 1)(Transcription elongation factor TFIIS.o) [Source:UniProtKB/Swiss-Prot;Acc:P10711]	gene	0.468464	0	1.08732	0.621529
Rgs20_gene	1	4899657	5060366	-	Rgs20	Regulator of G-protein signaling 20 (RGS20)(Regulator of G-protein signaling Z1) [Source:UniProtKB/Swiss-Prot;Acc:Q9QZB1]	gene	0.0105463	0.0194658	0.0394374	0.0250694
Atp6v1h_gene	1	5073233	5152526	+	Atp6v1h	V-type proton ATPase subunit H (V-ATPase subunit H)(Vacuolar proton pump subunit H) [Source:UniProtKB/Swiss-Prot;Acc:Q8BVE3]	gene	0.235124	0.0838366	0.132298	0.154792
Oprk1_gene	1	5578574	5592947	+	Oprk1	Kappa-type opioid receptor (KOR-1)(MSL-1) [Source:UniProtKB/Swiss-Prot;Acc:P33534]	gene	0	0	0.0152046	0.0065184
Npbwr1_gene	1	5906385	5907374	-	Npbwr1	Neuropeptides B/W receptor type 1 (G-protein coupled receptor 7) [Source:UniProtKB/Swiss-Prot;Acc:P49681]	gene	0	0	0	0
4732440D04Rik_gene	1	6204693	6205373	-	4732440D04Rik	Putative uncharacterized protein Fragment [Source:UniProtKB/TrEMBL;Acc:Q3UUX8]	gene	0.829614	0.57422	0.320927	0.550341
Rb1cc1_gene	1	6204743	6265656	+	4732440D04Rik	Putative uncharacterized protein Fragment [Source:UniProtKB/TrEMBL;Acc:Q3UUX8]	gene	0.120573	0.096294	0.222448	0.15843
St18_gene	1	6720132	6851021	+	St18	Suppression of tumorigenicity protein 18 [Source:UniProtKB/Swiss-Prot;Acc:Q80TY4]	gene	0.0107909	0.00597515	0.0183671	0.012885
Pcmtd1_gene	1	7079231	7163707	+	Pcmtd1	Protein-L-isoaspartate O-methyltransferase domain-containing protein 1 [Source:UniProtKB/Swiss-Prot;Acc:P59913]	gene	0.103661	0.0879509	0.119007	0.106476
AC171328.2_gene	1	7167820	7168140	+	AC171328.2	S-adenosylhomocysteine hydrolase Fragment [Source:UniProtKB/TrEMBL;Acc:A2ALT5]	gene	1.76002	1.2182	4.76592	2.91886
SNORA17_gene	1	7255884	7256013	+	SNORA17	Small nucleolar RNA SNORA17 [Source:RFAM;Acc:RF00560]	gene	0	0	0	0
Sntg1_gene	1	8352742	8794052	-	Sntg1	Gamma-1-syntrophin (G1SYN)(Syntrophin-4)(SYN4) [Source:UniProtKB/Swiss-Prot;Acc:Q925E1]	gene	0.0102416	0.0124053	0.019314	0.0146495
AC102703.16_gene	1	8578696	8578805	-	Sntg1	Gamma-1-syntrophin (G1SYN)(Syntrophin-4)(SYN4) [Source:UniProtKB/Swiss-Prot;Acc:Q925E1]	gene	0	0	0	0
AC163389.1_gene	1	8782004	8782243	-	Sntg1	Gamma-1-syntrophin (G1SYN)(Syntrophin-4)(SYN4) [Source:UniProtKB/Swiss-Prot;Acc:Q925E1]	gene	1.17702	0	0.91063	0.780796
AC163389.2_gene	1	8806219	8806328	+	AC163389.2	No description	gene	0	0	0	0
U6_gene	1	9448751	9448853	+	U6	U6 spliceosomal RNA [Source:RFAM;Acc:RF00026]	gene	0	0	0	0
Rrs1_gene	1	9535539	9537531	+	Rrs1	Ribosome biogenesis regulatory protein homolog [Source:UniProtKB/Swiss-Prot;Acc:Q9CYH6]	gene	0.283476	0.784834	0.219319	0.376098
Adhfe1_gene	1	9538169	9566815	+	Adhfe1	Hydroxyacid-oxoacid transhydrogenase, mitochondrial Precursor (HOT)(EC 1.1.99.24)(Alcohol dehydrogenase iron-containing protein 1) [Source:UniProtKB/Swiss-Prot;Acc:Q8R0N6]	gene	0.0493042	0.0409513	0.0915494	0.0654138
AC103620.4_gene	1	9550913	9621173	-	Adhfe1	Hydroxyacid-oxoacid transhydrogenase, mitochondrial Precursor (HOT)(EC 1.1.99.24)(Alcohol dehydrogenase iron-containing protein 1) [Source:UniProtKB/Swiss-Prot;Acc:Q8R0N6]	gene	0.0201024	0.0222623	0.0653218	0.040006
AC103620.1_gene	1	9564629	9565730	+	Adhfe1	Hydroxyacid-oxoacid transhydrogenase, mitochondrial Precursor (HOT)(EC 1.1.99.24)(Alcohol dehydrogenase iron-containing protein 1) [Source:UniProtKB/Swiss-Prot;Acc:Q8R0N6]	gene	1.28169	0.354849	0.79329	0.850231
3110035E14Rik_gene	1	9591501	9617205	+	AC103620.4	No description	gene	0	0.0152127	0.0510137	0.0255152
Mybl1_gene	1	9658918	9690290	-	Mybl1	Myb-related protein A (A-Myb) [Source:UniProtKB/Swiss-Prot;Acc:P51960]	gene	0.0180081	0.0124643	0.0139324	0.0149325
Vcpip1_gene	1	9713280	9738463	-	Vcpip1	Deubiquitinating protein VCIP135 (EC 3.4.22.-)(Valosin-containing protein p97/p47 complex-interacting protein p135)(Valosin-containing protein p97/p47 complex-interacting protein 1) [Source:UniProtKB/Swiss-Prot;Acc:Q8CDG3]	gene	0.538406	0.326077	0.772358	0.587829
Sgk3_gene	1	9788234	9889929	+	Sgk3	Serine/threonine-protein kinase Sgk3 (EC 2.7.11.1)(Serum/glucocorticoid-regulated kinase 3)(Serum/glucocorticoid-regulated kinase-like)(Cytokine-independent survival kinase) [Source:UniProtKB/Swiss-Prot;Acc:Q9ERE3]	gene	0.288884	0.161499	0.526521	0.36024
AC158928.6_gene	1	9792275	9792634	-	Sgk3	Serine/threonine-protein kinase Sgk3 (EC 2.7.11.1)(Serum/glucocorticoid-regulated kinase 3)(Serum/glucocorticoid-regulated kinase-like)(Cytokine-independent survival kinase) [Source:UniProtKB/Swiss-Prot;Acc:Q9ERE3]	gene	0	0	1.21417	0.52053
6030422M02Rik_gene	1	9898719	9912608	+	6030422M02Rik	minichromosome maintenance complex component-like [Source:RefSeq peptide;Acc:NP_808390]	gene	0.0813488	0.0844586	0.236017	0.148402
SNORD87_gene	1	9932544	9932630	-	SNORD87	Small nucleolar RNA SNORD87 [Source:RFAM;Acc:RF00439]	gene	0	0	2.51208	1.07696
AC102570.8-1_gene	1	9951005	9951205	-	AC102570.8-1	Putative uncharacterized protein [Source:UniProtKB/TrEMBL;Acc:Q3UV43]	gene	0	0	0	0
Lrrc67_gene	1	9958713	9999217	-	Lrrc67	Leucine-rich repeat-containing protein 67 [Source:UniProtKB/Swiss-Prot;Acc:Q8R1Z4]	gene	0.00697404	0.0289626	0.016187	0.0161923
U6_gene	1	9999895	9999998	-	U6	U6 spliceosomal RNA [Source:RFAM;Acc:RF00026]	gene	0	0	0	0
Cops5_gene	1	10014915	10028026	-	Cops5	COP9 signalosome complex subunit 5 (Signalosome subunit 5)(SGN5)(EC 3.4.-.-)(Jun activation domain-binding protein 1)(Kip1 C-terminus-interacting protein 2) [Source:UniProtKB/Swiss-Prot;Acc:O35864]	gene	0.129263	0.149117	0.150012	0.142916
Cspp1_gene	1	10028299	10126847	+	Cspp1	centrosome and spindle pole associated protein 1 [Source:RefSeq peptide;Acc:NP_080769]	gene	0.0859928	0.0952323	0.148585	0.115041
Arfgef1_gene	1	10127654	10222575	-	Arfgef1	ADP-ribosylation factor guanine nucleotide-exchange factor 1(brefeldin A-inhibited) [Source:RefSeq peptide;Acc:NP_001095900]	gene	0.104158	0.0906319	0.112819	0.10463
Cpa6_gene	1	10314808	10710024	-	Cpa6	Carboxypeptidase A6 Precursor (EC 3.4.17.1) [Source:UniProtKB/Swiss-Prot;Acc:Q5U901]	gene	0.00786231	0.0187994	0.0276495	0.0189659
AC102469.1_gene	1	10544179	10545634	-	Cpa6	Carboxypeptidase A6 Precursor (EC 3.4.17.1) [Source:UniProtKB/Swiss-Prot;Acc:Q5U901]	gene	0	0	0	0
U6_gene	1	10545635	10545741	-	Cpa6	Carboxypeptidase A6 Precursor (EC 3.4.17.1) [Source:UniProtKB/Swiss-Prot;Acc:Q5U901]	gene	0	0	0	0
AC102426.1_gene	1	10685204	10685695	+	Cpa6	Carboxypeptidase A6 Precursor (EC 3.4.17.1) [Source:UniProtKB/Swiss-Prot;Acc:Q5U901]	gene	0	0	0	0
Prex2_gene	1	10983546	11288582	+	Prex2	Phosphatidylinositol 3,4,5-trisphosphate-dependent Rac exchanger 2 protein (PtdIns(3,4,5)-dependent Rac exchanger 2)(P-Rex2)(DEP domain-containing protein 2) [Source:UniProtKB/Swiss-Prot;Acc:Q3LAC4]	gene	0.0101867	0.0141015	0.0293755	0.0193511
A830018L16Rik_gene	1	11404193	11965982	+	AC102654.7	Putative uncharacterized protein [Source:UniProtKB/TrEMBL;Acc:Q3UY15]	gene	0.00502828	0.0062646	0.0241197	0.0135092
AC102654.7_gene	1	11404193	11527788	+	AC102654.7	Putative uncharacterized protein [Source:UniProtKB/TrEMBL;Acc:Q3UY15]	gene	0	0.00632777	0.0123779	0.00682271
Sulf1_gene	1	12708610	12850458	+	Sulf1	Extracellular sulfatase Sulf-1 Precursor (EC 3.1.6.-)(MSulf-1) [Source:UniProtKB/Swiss-Prot;Acc:Q8K007]	gene	0.00597432	0.0137838	0.0338961	0.0198159
Slco5a1_gene	1	12856633	12981258	-	Slco5a1	solute carrier organic anion transporter family, member 5A1 [Source:RefSeq peptide;Acc:NP_766429]	gene	0.00679995	0.0188264	0.0543634	0.0300725
AC118477.14_gene	1	13052235	13052429	+	AC118477.14	No description	gene	0	0	0	0
Prdm14_gene	1	13103509	13117244	-	Prdm14	PR domain containing 14 [Source:RefSeq peptide;Acc:NP_001074678]	gene	0	0.056937	0.127287	0.0682116
Ncoa2_gene	1	13129186	13364164	-	Ncoa2	Nuclear receptor coactivator 2 (NCoA-2)(Transcriptional intermediary factor 2)(Glucocorticoid receptor-interacting protein 1)(GRIP-1) [Source:UniProtKB/Swiss-Prot;Acc:Q61026]	gene	0.275296	0.13979	0.324601	0.263966
Tram1_gene	1	13554783	13579945	-	Tram1	Translocating chain-associated membrane protein 1 [Source:UniProtKB/Swiss-Prot;Acc:Q91V04]	gene	0.449046	0.170945	0.599294	0.446825
Lactb2_gene	1	13616840	13650601	-	Lactb2	Beta-lactamase-like protein 2 (EC 3.-.-.-) [Source:UniProtKB/Swiss-Prot;Acc:Q99KR3]	gene	0.0585684	0.0463294	0.129466	0.0860304
Xkr9_gene	1	13658852	13691804	+	Xkr9	XK-related protein 9 [Source:UniProtKB/Swiss-Prot;Acc:Q5GH62]	gene	0.00857232	0.0118667	0.0530577	0.0284331
SNORA17_gene	1	13764415	13764545	-	SNORA17	Small nucleolar RNA SNORA17 [Source:RFAM;Acc:RF00560]	gene	0	0	0	0
Eya1_gene	1	14159035	14300281	-	Eya1	Eyes absent homolog 1 (EC 3.1.3.48) [Source:UniProtKB/Swiss-Prot;Acc:P97767]	gene	0.00999963	0.0304536	0.0386825	0.0271971
Msc_gene	1	14743427	14746047	-	Msc	Musculin (Myogenic repressor) [Source:UniProtKB/Swiss-Prot;Acc:O88940]	gene	0	0	0.0833847	0.035748
AC115876.18_gene	1	14745535	14748454	+	Msc	Musculin (Myogenic repressor) [Source:UniProtKB/Swiss-Prot;Acc:O88940]	gene	0	0	0.149693	0.064175
AC121789.2-1_gene	1	14829950	14830237	-	AC121789.2-1	No description	gene	0	0	0	0
Smt3h2-ps4_gene	1	14829950	14830237	-	AC121789.2-1	No description	gene	0	0	0	0
AC121789.1_gene	1	14855153	14856046	+	AC121789.1	No description	gene	7.26748	2.62445	5.37822	5.34504
Trpa1_gene	1	14862729	14908943	-	Trpa1	Transient receptor potential cation channel subfamily A member 1 (Ankyrin-like with transmembrane domains protein 1) [Source:UniProtKB/Swiss-Prot;Acc:Q8BLA8]	gene	0.00611238	0	0.00945802	0.00608215
AC123942.4_gene	1	15057114	15057692	+	AC123942.4	No description	gene	2.43941	0	0.754927	1.13276
AC166075.2_gene	1	15258880	15259878	-	AC166075.2	No description	gene	0	0.391435	0	0.0937893
Terf1_gene	1	15795739	15833509	+	Terf1	Telomeric repeat-binding factor 1 (TTAGGG repeat-binding factor 1) [Source:UniProtKB/Swiss-Prot;Acc:P70371]	gene	0.19445	0.227766	0.289311	0.243101
Gm106_gene	1	15843943	15882803	-	Gm106	RPE-spondin Precursor [Source:UniProtKB/Swiss-Prot;Acc:Q3UPR9]	gene	0.0218072	0	0.101231	0.0506319
4930444P10Rik_gene	1	16056058	16083406	-	4930444P10Rik	Putative uncharacterized proteinMCG13473, isoform CRA_b Fragment ; [Source:UniProtKB/TrEMBL;Acc:Q9D5G1]	gene	0	0.0285966	0.0479472	0.0274074
AC162442.2_gene	1	16056060	16071293	-	4930444P10Rik	Putative uncharacterized proteinMCG13473, isoform CRA_b Fragment ; [Source:UniProtKB/TrEMBL;Acc:Q9D5G1]	gene	0	0.0256691	0.0573851	0.0307521
Rpl7_gene	1	16091385	16094483	-	Rpl7	60S ribosomal protein L7 [Source:UniProtKB/Swiss-Prot;Acc:P14148]	gene	0.273459	0.126184	0.916801	0.51398
Rdh10_gene	1	16095963	16122630	+	Rdh10	Retinol dehydrogenase 10 (EC 1.1.1.n2) [Source:UniProtKB/Swiss-Prot;Acc:Q8VCH7]	gene	0.0317778	0.0879804	0.0983432	0.0737815
Stau2_gene	1	16218891	16509322	-	Stau2	Double-stranded RNA-binding protein Staufen homolog 2 [Source:UniProtKB/Swiss-Prot;Acc:Q8CJ67]	gene	0.0058358	0.0188499	0.0391302	0.0232277
Ube2w_gene	1	16559863	16609570	-	Ube2w	Probable ubiquitin-conjugating enzyme E2 W (EC 6.3.2.19)(Ubiquitin-protein ligase W)(Ubiquitin carrier protein W) [Source:UniProtKB/Swiss-Prot;Acc:Q8VDW4]	gene	0.0738772	0.0708013	0.167075	0.113095
Tceb1_gene	1	16632849	16646946	-	Tceb1	Transcription elongation factor B polypeptide 1 (RNA polymerase II transcription factor SIII subunit C)(SIII p15)(Elongin 15 kDa subunit)(Elongin-C)(EloC)(Stromal membrane-associated protein SMAP1B homolog) [Source:UniProtKB/Swiss-Prot;Acc:P83940]	gene	0.160297	0.0832126	0.186028	0.152858
Tmem70_gene	1	16655272	16668356	+	Tmem70	Transmembrane protein 70, mitochondrial Precursor [Source:UniProtKB/Swiss-Prot;Acc:Q921N7]	gene	0.0431767	0.0298849	0.100215	0.0644447
Ly96_gene	1	16678514	16699686	+	Ly96	Lymphocyte antigen 96 Precursor (Protein MD-2)(ESOP-1) [Source:UniProtKB/Swiss-Prot;Acc:Q9JHF9]	gene	0.0133417	0	0.0722552	0.0354019
Jph1_gene	1	16987445	17087970	-	Jph1	Junctophilin-1 (Junctophilin type 1)(JP-1) [Source:UniProtKB/Swiss-Prot;Acc:Q9ET80]	gene	0.00843017	0.0194499	0.0130445	0.0130487
Gdap1_gene	1	17135478	17154329	+	Gdap1	Ganglioside-induced differentiation-associated protein 1 (GDAP1) [Source:UniProtKB/Swiss-Prot;Acc:O88741]	gene	0	0.0207428	0.034779	0.0198802
Pi15_gene	1	17591985	17617901	+	Pi15	Peptidase inhibitor 15 Precursor (SugarCrisp) [Source:UniProtKB/Swiss-Prot;Acc:Q8BS03]	gene	0.0108995	0.0301766	0.00843274	0.0144609
Crispld1_gene	1	17717498	17756288	+	Crispld1	Cysteine-rich secretory protein LCCL domain-containing 1 Precursor (CocoaCrisp) [Source:UniProtKB/Swiss-Prot;Acc:Q8CGD2]	gene	0	0.0100808	0	0.00241539
Crisp4_gene	1	18105272	18135983	-	Crisp4	cysteine-rich secretory protein 4 [Source:RefSeq peptide;Acc:NP_084309]	gene	0	0	0.00711615	0.00305078
EG574082_gene	1	18200134	18213645	-	EG574082	defensin beta 44 (Defb44), non-coding RNA [Source:RefSeq DNA;Acc:NR_002879]	gene	0.0209061	0.0578809	0.0485238	0.0416055
Defb18_gene	1	18226554	18227524	-	Defb18	Beta-defensin 18 Precursor (BD-18)(mBD-18)(Defensin, beta 18) [Source:UniProtKB/Swiss-Prot;Acc:Q30KP5]	gene	0	0	0	0
Defb41_gene	1	18241061	18255219	-	Defb41	Beta-defensin 17 Precursor (BD-17)(mBD-17)(Defensin, beta 17) [Source:UniProtKB/Swiss-Prot;Acc:Q30KP6]	gene	0	0	0.0154355	0.00661738
Tcfap2d_gene	1	19093101	19156406	+	Tcfap2d	Transcription factor AP-2 delta (AP2-delta)(Activating enhancer-binding protein 2 delta) [Source:UniProtKB/Swiss-Prot;Acc:Q91ZK0]	gene	0	0.00617704	0.0310707	0.0148004
Tcfap2b_gene	1	19198995	19228815	+	Tcfap2b	Transcription factor AP-2 beta (AP2-beta)(Activating enhancer-binding protein 2 beta) [Source:UniProtKB/Swiss-Prot;Acc:Q61313]	gene	0	0.013113	0.0439726	0.0219935
Pkhd1_gene	1	20047860	20608145	-	Pkhd1	polyductin [Source:RefSeq peptide;Acc:NP_694819]	gene	0.0045376	0.00907316	0.0249645	0.0143816
U6_gene	1	20434892	20434993	-	Pkhd1	polyductin [Source:RefSeq peptide;Acc:NP_694819]	gene	0	0	0	0
mmu-mir-206_gene	1	20669091	20669163	+	mmu-mir-206	mmu-mir-206 [Source:miRBase;Acc:MI0000249]	gene	0	0	0	0
Il17a_gene	1	20720986	20724577	+	Il17a	Interleukin-17A Precursor (IL-17A)(IL-17)(Cytotoxic T-lymphocyte-associated antigen 8)(CTLA-8) [Source:UniProtKB/Swiss-Prot;Acc:Q62386]	gene	0	0	0	0
Il17f_gene	1	20767232	20774351	-	Il17f	interleukin 17F [Source:RefSeq peptide;Acc:NP_665855]	gene	0	0	0	0
Mcm3_gene	1	20793096	20810306	-	Mcm3	DNA replication licensing factor MCM3 (DNA polymerase alpha holoenzyme-associated protein P1)(P1-MCM3) [Source:UniProtKB/Swiss-Prot;Acc:P25206]	gene	0.574454	0.181764	0.711108	0.538949
Paqr8_gene	1	20880698	20929632	+	Paqr8	Membrane progestin receptor beta (mPR beta)(Progestin and adipoQ receptor family member VIII) [Source:UniProtKB/Swiss-Prot;Acc:Q80ZE5]	gene	0	0.0479465	0.0669923	0.0402085
SNORA17_gene	1	20905491	20905621	-	Paqr8	Membrane progestin receptor beta (mPR beta)(Progestin and adipoQ receptor family member VIII) [Source:UniProtKB/Swiss-Prot;Acc:Q80ZE5]	gene	0	0	0	0
Efhc1_gene	1	20941769	20980920	+	Efhc1	EF-hand domain-containing protein 1 (Myoclonin-1) [Source:UniProtKB/Swiss-Prot;Acc:Q9D9T8]	gene	0	0.0199757	0.0279106	0.0167518
Tram2_gene	1	20991478	21069306	-	Tram2	Translocating chain-associated membrane protein 2 [Source:UniProtKB/Swiss-Prot;Acc:Q924Z5]	gene	0.0762204	0.0150732	0.109516	0.0758434
Tmem14a_gene	1	21208710	21220246	+	Tmem14a	Transmembrane protein 14A [Source:UniProtKB/Swiss-Prot;Acc:P56983]	gene	0	0.0677895	0.0947176	0.0568491
Gsta3_gene	1	21230688	21255291	+	Gsta3	Glutathione S-transferase A3 (EC 2.5.1.18)(Glutathione S-transferase Yc)(Ya3)(GST class-alpha member 3) [Source:UniProtKB/Swiss-Prot;Acc:P30115]	gene	0	0.031787	0.0266483	0.0190407
AC101743.5-2_gene	1	21275327	21288393	-	AC101743.5-2	predicted gene, EG241041 (EG241041), non-coding RNA [Source:RefSeq DNA;Acc:NR_002858]	gene	0.0216181	0.029926	0.100353	0.0573631
Khdc1a_gene	1	21339995	21342280	+	Khdc1a	KH homology domain-containing protein 1A (Nur77 downstream gene 1 protein) [Source:UniProtKB/Swiss-Prot;Acc:Q3UWR2]	gene	0	0	0	0
Khdc1c_gene	1	21358412	21359823	+	Khdc1c	KH homology domain-containing protein 1C [Source:UniProtKB/Swiss-Prot;Acc:Q4KL78]	gene	0	0	0.154781	0.0663566
Kcnq5_gene	1	21388484	21952023	-	Kcnq5	Potassium voltage-gated channel subfamily KQT member 5 (Voltage-gated potassium channel subunit Kv7.5)(Potassium channel subunit alpha KvLQT5)(KQT-like 5) [Source:UniProtKB/Swiss-Prot;Acc:Q9JK45]	gene	0.0355899	0.0346953	0.0515799	0.0422306
AC115920.2_gene	1	21502014	21503137	-	Kcnq5	Potassium voltage-gated channel subfamily KQT member 5 (Voltage-gated potassium channel subunit Kv7.5)(Potassium channel subunit alpha KvLQT5)(KQT-like 5) [Source:UniProtKB/Swiss-Prot;Acc:Q9JK45]	gene	2.76452	0.695807	2.13885	2.00062
Rims1_gene	1	22276332	22812563	-	Rims1	Rim1delta56-105 Fragment [Source:UniProtKB/TrEMBL;Acc:Q6BCW8]	gene	0.00421435	0.00729243	0.0195633	0.0115321
4933415F23Rik_gene	1	23108609	23109070	-	4933415F23Rik	hypothetical protein LOC66755 [Source:RefSeq peptide;Acc:NP_080022]	gene	0	0	0	0
EG623356_gene	1	23262826	23263245	-	EG623356	Putative uncharacterized protein Fragment [Source:UniProtKB/TrEMBL;Acc:Q3V2L3]	gene	0	0	0	0
mmu-mir-30a_gene	1	23279108	23279178	+	mmu-mir-30a	mmu-mir-30a [Source:miRBase;Acc:MI0000144]	gene	0	0	0	0
mmu-mir-30c-2_gene	1	23298540	23298623	+	mmu-mir-30c-2	mmu-mir-30c-2 [Source:miRBase;Acc:MI0000548]	gene	0	0	0	0
Ogfrl1_gene	1	23373263	23390014	-	Ogfrl1	Opioid growth factor receptor-like protein 1 [Source:UniProtKB/Swiss-Prot;Acc:Q8VE52]	gene	0.0843134	0.0700293	0.0782777	0.0783033
B3gat2_gene	1	23768857	23855432	+	B3gat2	Galactosylgalactosylxylosylprotein 3-beta-glucuronosyltransferase 2 (EC 2.4.1.135)(Beta-1,3-glucuronyltransferase ransferase-S)(Glucuronosyltransferase-S)(GlcAT-S)(GlcAT-D) [Source:UniProtKB/Swiss-Prot;Acc:P59270]	gene	0.0978852	0.0542012	0.151463	0.110388
Smap1_gene	1	23852466	23929128	-	B3gat2	Galactosylgalactosylxylosylprotein 3-beta-glucuronosyltransferase 2 (EC 2.4.1.135)(Beta-1,3-glucuronyltransferase ransferase-S)(Glucuronosyltransferase-S)(GlcAT-S)(GlcAT-D) [Source:UniProtKB/Swiss-Prot;Acc:P59270]	gene	0.184237	0.244839	0.396262	0.289655
1110058L19Rik_gene	1	24002785	24012471	-	1110058L19Rik	UPF0369 protein C6orf57 homolog Precursor [Source:UniProtKB/Swiss-Prot;Acc:Q8BTE0]	gene	0	0	0.135368	0.0580337
Fam135a_gene	1	24018522	24093413	-	Fam135a	Protein FAM135A [Source:UniProtKB/Swiss-Prot;Acc:Q6NS59]	gene	0	0.0156643	0.0291822	0.016264
Col9a1_gene	1	24184544	24259523	+	Col9a1	Collagen alpha-1(IX) chain Precursor [Source:UniProtKB/Swiss-Prot;Acc:Q05722]	gene	0.00753491	0.0156459	0.0291479	0.0187441
Col19a1_gene	1	24264522	24594276	-	Col19a1	Collagen alpha-1(XIX) chain Precursor (Collagen alpha-1(Y) chain) [Source:UniProtKB/Swiss-Prot;Acc:Q0VF58]	gene	0.00770982	0.0106727	0.0238597	0.0153434
SNORA64_gene	1	24555680	24555816	-	Col19a1	Collagen alpha-1(XIX) chain Precursor (Collagen alpha-1(Y) chain) [Source:UniProtKB/Swiss-Prot;Acc:Q0VF58]	gene	0	0	0	0
AC116997.3-1_gene	1	24619243	24619539	-	AC116997.3-1	No description	gene	0.951123	3.94993	8.83036	5.04757
mt-Atp6_gene	1	24621347	24621490	-	mt-Atp6	Putative uncharacterized protein [Source:UniProtKB/TrEMBL;Acc:Q05CX3]	gene	5.88508	16.2935	33.3898	20.1706
Lmbrd1_gene	1	24685383	24823144	+	Lmbrd1	Probable lysosomal cobalamin transporter (LMBR1 domain-containing protein 1)(Protein N90b) [Source:UniProtKB/Swiss-Prot;Acc:Q8K0B2]	gene	0.11893	0.0510938	0.153885	0.117662
Bai3_gene	1	25124396	25883605	-	Bai3	Brain-specific angiogenesis inhibitor 3 Precursor [Source:UniProtKB/Swiss-Prot;Acc:Q80ZF8]	gene	0.00409283	0.0061808	0.0155448	0.00950271
AC122187.1_gene	1	25280575	25281018	+	Bai3	Brain-specific angiogenesis inhibitor 3 Precursor [Source:UniProtKB/Swiss-Prot;Acc:Q80ZF8]	gene	0	0	0	0
U6_gene	1	25336290	25336396	-	Bai3	Brain-specific angiogenesis inhibitor 3 Precursor [Source:UniProtKB/Swiss-Prot;Acc:Q80ZF8]	gene	0	0	0	0
U6_gene	1	25507920	25508019	+	Bai3	Brain-specific angiogenesis inhibitor 3 Precursor [Source:UniProtKB/Swiss-Prot;Acc:Q80ZF8]	gene	0	0	0	0
AC116556.14_gene	1	25887502	25888723	+	AC116556.14	Putative uncharacterized protein Fragment [Source:UniProtKB/TrEMBL;Acc:Q8C814]	gene	0	0	0	0
4931408C20Rik_gene	1	26738659	26744305	-	4931408C20Rik	hypothetical protein LOC210940 [Source:RefSeq peptide;Acc:NP_001028936]	gene	0	0	0.0774044	0.0331842
5S_rRNA_gene	1	27015948	27016066	-	5S_rRNA	5S ribosomal RNA [Source:RFAM;Acc:RF00001]	gene	0	0	0	0
AC102363.19_gene	1	27099346	27286771	+	AC102363.19	No description	gene	0.00452152	0.0104319	0.0198231	0.0124977
AC153790.10_gene	1	27130448	27130557	+	AC102363.19	No description	gene	0	0	1.98683	0.851777
AC121566.3_gene	1	28832989	28837097	-	AC121566.3	hypothetical protein LOC210962 [Source:RefSeq peptide;Acc:NP_001013772]	gene	0	0	0.0531884	0.0228025
AC121566.1_gene	1	28857083	28859566	-	AC121566.1	No description	gene	0	0.31485	0.175967	0.150878
AC122020.3_gene	1	28994880	28995185	+	AC122020.3	No description	gene	0	0	0	0
AC163659.4-1_gene	1	29358325	29358424	+	AC163659.4-1	No description	gene	0	0	0	0
AC163659.4-2_gene	1	29418120	29418215	-	AC163659.4-2	No description	gene	0	0	0	0
AC124469.4_gene	1	30775399	30776806	-	AC124469.4	Putative uncharacterized proteinMCG147501 ; [Source:UniProtKB/TrEMBL;Acc:Q8C325]	gene	0	0	0	0
Phf3_gene	1	30859187	30920101	-	Phf3	PHD finger protein 3 [Source:RefSeq peptide;Acc:NP_001074549]	gene	0.306065	0.166907	0.365956	0.298398
Ptp4a1_gene	1	30998437	31006602	-	Ptp4a1	Protein tyrosine phosphatase type IVA 1 (EC 3.1.3.48)(Protein-tyrosine phosphatase 4a1)(Protein-tyrosine phosphatase of regenerating liver 1)(PRL-1) [Source:UniProtKB/Swiss-Prot;Acc:Q63739]	gene	0.138371	0.14366	0.0802907	0.114739
Lgsn_gene	1	31233280	31261569	+	Lgsn	Lengsin (Glutamate-ammonia ligase domain-containing protein 1)(Lens glutamine synthase-like) [Source:UniProtKB/Swiss-Prot;Acc:Q8CIX8]	gene	0	0.0138227	0.0231762	0.0132479
4930521A18Rik_gene	1	31279684	31281132	+	4930521A18Rik	hypothetical protein LOC74708 [Source:RefSeq peptide;Acc:NP_083338]	gene	0	0	0.301658	0.129324
SNORA17_gene	1	31316438	31316564	-	SNORA17	Small nucleolar RNA SNORA17 [Source:RFAM;Acc:RF00560]	gene	0	0	0	0
AC134327.2_gene	1	31672836	31673507	+	AC134327.2	No description	gene	0.420363	0	0.65045	0.418283
AC134327.1_gene	1	31792901	31793737	+	AC134327.1	No description	gene	0	0	0	0
Khdrbs2_gene	1	32229572	32715128	+	Khdrbs2	KH domain-containing, RNA-binding, signal transduction-associated protein 2 (Sam68-like mammalian protein 1)(mSLM-1)(SLM-1) [Source:UniProtKB/Swiss-Prot;Acc:Q9WU01]	gene	0.00523595	0.00805351	0.013053	0.00926232
U6_gene	1	32269978	32270084	-	Khdrbs2	KH domain-containing, RNA-binding, signal transduction-associated protein 2 (Sam68-like mammalian protein 1)(mSLM-1)(SLM-1) [Source:UniProtKB/Swiss-Prot;Acc:Q9WU01]	gene	0	0	0	0
AC122027.1_gene	1	32576408	32577844	-	Khdrbs2	KH domain-containing, RNA-binding, signal transduction-associated protein 2 (Sam68-like mammalian protein 1)(mSLM-1)(SLM-1) [Source:UniProtKB/Swiss-Prot;Acc:Q9WU01]	gene	0	0	0	0
EG408191_gene	1	32602236	32602979	-	Khdrbs2	KH domain-containing, RNA-binding, signal transduction-associated protein 2 (Sam68-like mammalian protein 1)(mSLM-1)(SLM-1) [Source:UniProtKB/Swiss-Prot;Acc:Q9WU01]	gene	0	0	0	0
AC171813.2_gene	1	33157733	33158194	+	AC171813.2	No description	gene	0	0	1.41916	0.608412
U6_gene	1	33350521	33350629	+	U6	U6 spliceosomal RNA [Source:RFAM;Acc:RF00026]	gene	0	0	0	0
U6_gene	1	33479578	33479683	+	U6	U6 spliceosomal RNA [Source:RFAM;Acc:RF00026]	gene	0	0	0	0
Prim2_gene	1	33510659	33726600	-	Prim2	DNA primase large subunit (EC 2.7.7.-)(DNA primase 58 kDa subunit)(p58) [Source:UniProtKB/Swiss-Prot;Acc:P33610]	gene	0.321804	0.182898	0.537416	0.380957
1700001G17Rik_gene	1	33726688	33727557	+	1700001G17Rik	Putative uncharacterized proteinRIKEN cDNA 1700001G17 ; [Source:UniProtKB/TrEMBL;Acc:Q9CPU6]	gene	0.974082	0.898951	1.50725	1.18466
Rab23_gene	1	33776741	33798342	+	Rab23	Ras-related protein Rab-23 (Rab-15) [Source:UniProtKB/Swiss-Prot;Acc:P35288]	gene	0.209228	0.0724088	0.242812	0.190844
Bag2_gene	1	33802331	33814616	-	Bag2	BAG family molecular chaperone regulator 2 (BAG-2)(Bcl-2-associated athanogene 2) [Source:UniProtKB/Swiss-Prot;Acc:Q91YN9]	gene	0.275908	0.19097	0.373562	0.297422
Zfp451_gene	1	33817317	33871421	-	Zfp451	Zinc finger protein 451 [Source:UniProtKB/Swiss-Prot;Acc:Q8C0P7]	gene	0.146189	0.108412	0.258521	0.185296
AC163668.5_gene	1	33892967	33895525	-	AC163668.5	No description	gene	0.772718	0.305622	1.36648	0.915353
AC163668.5_gene	1	33892967	33895525	-	AC163668.5	No description	gene	0.772718	0.305622	1.36648	0.915353
Bend6_gene	1	33908897	33964635	-	Bend6	BEN domain-containing protein 6 [Source:UniProtKB/Swiss-Prot;Acc:Q6PFX2]	gene	0.00506797	0	0.0548937	0.0252145
Dst_gene	1	33965125	34365495	+	Dst	Bullous pemphigoid antigen 1, isoform 5 (BPA)(Hemidesmosomal plaque protein)(Dystonia musculorum protein)(Dystonin) [Source:UniProtKB/Swiss-Prot;Acc:Q91ZU8]	gene	0.0112889	0.0224642	0.0551331	0.032763
AC162904.4_gene	1	34428991	34460294	-	AC162904.4	No description	gene	0.00902388	0.0249836	0.0558526	0.0329239
Ccdc115_gene	1	34493523	34496189	-	Ccdc115	Coiled-coil domain-containing protein 115 [Source:UniProtKB/Swiss-Prot;Acc:Q8VE99]	gene	0.211836	0.439869	0.327786	0.316183
Imp4_gene	1	34496717	34501800	+	Imp4	U3 small nucleolar ribonucleoprotein protein IMP4 (U3 snoRNP protein IMP4) [Source:UniProtKB/Swiss-Prot;Acc:Q8VHZ7]	gene	0.500069	0.307666	0.730797	0.552884
D1Ertd448e_gene	1	34503604	34504399	+	D1Ertd448e	Putative uncharacterized protein [Source:UniProtKB/TrEMBL;Acc:Q3UEB9]	gene	0	0	0	0
Ptpn18_gene	1	34516591	34530620	+	Ptpn18	Tyrosine-protein phosphatase non-receptor type 18 (EC 3.1.3.48)(Fetal liver phosphatase 1)(FLP-1)(PTP-K1) [Source:UniProtKB/Swiss-Prot;Acc:Q61152]	gene	0.120806	0.111488	0.186929	0.146921
Tesp1_gene	1	34555275	34559907	+	Tesp1	Inactive testicular serine protease 1 Precursor [Source:UniProtKB/Swiss-Prot;Acc:O70169]	gene	0	0	0.0471727	0.0202235
Cfc1_gene	1	34592493	34601156	+	Cfc1	Cryptic protein Precursor [Source:UniProtKB/Swiss-Prot;Acc:P97766]	gene	0.0326043	0	0.0252252	0.0216287
Tesp2_gene	1	34600820	34617788	-	Cfc1	Cryptic protein Precursor [Source:UniProtKB/Swiss-Prot;Acc:P97766]	gene	0	0.0230446	0.0772767	0.038651
1700101I19Rik_gene	1	34636069	34636458	-	1700101I19Rik	Putative uncharacterized protein Fragment [Source:UniProtKB/TrEMBL;Acc:Q9CVP5]	gene	0	0	0	0
Fam123c_gene	1	34636572	34647783	+	Fam123c	Protein FAM123C [Source:UniProtKB/Swiss-Prot;Acc:Q6NS69]	gene	0	0.0348772	0.0584779	0.0334269
AC107738.16_gene	1	34788960	34850194	+	AC107738.16	No description	gene	0.00922621	0.0127719	0.064243	0.0336621
Arhgef4_gene	1	34858605	34869583	+	Arhgef4	Rho guanine nucleotide exchange factor 4 (APC-stimulated guanine nucleotide exchange factor)(Asef) [Source:UniProtKB/Swiss-Prot;Acc:Q7TNR9]	gene	0.385942	0.14247	0.418032	0.341363
Fam168b_gene	1	34870066	34899895	-	Fam168b	Protein FAM168B [Source:UniProtKB/Swiss-Prot;Acc:Q80XQ8]	gene	0.776522	0.131091	0.630084	0.559095
Plekhb2_gene	1	34906804	34936430	+	Plekhb2	Pleckstrin homology domain-containing family B member 2 (Evectin-2) [Source:UniProtKB/Swiss-Prot;Acc:Q9QZC7]	gene	0.0762773	0.0395967	0.265563	0.148638
SNORA17_gene	1	35235801	35235929	-	SNORA17	Small nucleolar RNA SNORA17 [Source:RFAM;Acc:RF00560]	gene	0	0	0	0
U6_gene	1	35818447	35818551	+	U6	U6 spliceosomal RNA [Source:RFAM;Acc:RF00026]	gene	0	0	0	0
Hs6st1_gene	1	36125245	36163289	+	Hs6st1	Heparan-sulfate 6-O-sulfotransferase 1 (HS6ST-1)(mHS6ST-1)(EC 2.8.2.-) [Source:UniProtKB/Swiss-Prot;Acc:Q9QYK5]	gene	4.95247	0.811997	5.42285	4.16205
Ugcgl1_gene	1	36200331	36301121	-	Ugcgl1	UDP-glucose:glycoprotein glucosyltransferase 1 Precursor (EC 2.4.1.-)(UDP-glucose ceramide glucosyltransferase-like 1)(UDP--Glc:glycoprotein glucosyltransferase) [Source:UniProtKB/Swiss-Prot;Acc:Q6P5E4]	gene	0.165357	0.120272	0.214668	0.175695
Lincr_gene	1	36321447	36330270	-	Lincr	E3 ubiquitin-protein ligase LINCR (EC 6.3.2.-)(Lung-inducible neuralized-related C3CH4 RING domain-containing protein) [Source:UniProtKB/Swiss-Prot;Acc:Q8CJC5]	gene	1.4726	0.398843	0.866874	0.955643
Arid5a_gene	1	36364596	36379833	+	Arid5a	AT-rich interactive domain-containing protein 5A (ARID domain-containing protein 5A) [Source:UniProtKB/Swiss-Prot;Acc:Q3U108]	gene	1.11229	0.230962	0.616728	0.688666
4632411B12Rik_gene	1	36392575	36426026	-	4632411B12Rik	Uncharacterized protein KIAA1310 [Source:UniProtKB/Swiss-Prot;Acc:A2RSY1]	gene	0.430667	0.140276	0.346264	0.324904
AC132456.5_gene	1	36466236	36478955	+	AC132456.5	No description	gene	0.0888313	0.0307424	0.188999	0.117856
Lman2l_gene	1	36480031	36502116	-	Lman2l	VIP36-like protein Precursor (Lectin mannose-binding 2-like)(LMAN2-like protein) [Source:UniProtKB/Swiss-Prot;Acc:P59481]	gene	0.179062	0.035411	0.376028	0.229084
Cnnm4_gene	1	36528465	36565586	+	Cnnm4	Metal transporter CNNM4 (Cyclin-M4)(Ancient conserved domain-containing protein 4)(mACDP4) [Source:UniProtKB/Swiss-Prot;Acc:Q69ZF7]	gene	0.106534	0.0526701	0.147184	0.111055
Cnnm3_gene	1	36568721	36585079	+	Cnnm3	Metal transporter CNNM3 (Cyclin-M3)(Ancient conserved domain-containing protein 3)(mACDP3) [Source:UniProtKB/Swiss-Prot;Acc:Q32NY4]	gene	0.690711	0.143423	0.494309	0.475379
AC084391.1_gene	1	36575817	36584884	+	Cnnm3	Metal transporter CNNM3 (Cyclin-M3)(Ancient conserved domain-containing protein 3)(mACDP3) [Source:UniProtKB/Swiss-Prot;Acc:Q32NY4]	gene	0.623034	0.172494	0.578433	0.495962
Ankrd23_gene	1	36587379	36592574	-	Ankrd23	Ankyrin repeat domain-containing protein 23 (Diabetes-related ankyrin repeat protein) [Source:UniProtKB/Swiss-Prot;Acc:Q812A3]	gene	0.326194	0.225776	0.462676	0.360645
Ankrd39_gene	1	36595985	36604061	-	Ankrd39	Ankyrin repeat domain-containing protein 39 [Source:UniProtKB/Swiss-Prot;Acc:Q9D2X0]	gene	0.139895	0.0484145	0.243526	0.162404
Sema4c_gene	1	36605487	36615194	-	Sema4c	Semaphorin-4C Precursor (Semaphorin-C-like 1)(Semaphorin I)(Sema I)(M-Sema F) [Source:UniProtKB/Swiss-Prot;Acc:Q64151]	gene	0.029098	0	0.202612	0.0965137
Fam178b_gene	1	36619541	36650177	-	Fam178b	hypothetical protein LOC381337 isoform B [Source:RefSeq peptide;Acc:NP_082233]	gene	0.00922034	0	0.0713357	0.0336407
Fam178b_gene	1	36656808	36740028	-	Fam178b	Protein FAM178B [Source:UniProtKB/Swiss-Prot;Acc:Q24JP3]	gene	0.0135775	0.0610851	0.0604016	0.0450345
AC084389.1_gene	1	36720810	36720884	+	Fam178b	Protein FAM178B [Source:UniProtKB/Swiss-Prot;Acc:Q24JP3]	gene	0	0	0	0
Cox5b_gene	1	36748425	36750230	+	Cox5b	Cytochrome c oxidase subunit 5B, mitochondrial Precursor (Cytochrome c oxidase polypeptide Vb) [Source:UniProtKB/Swiss-Prot;Acc:P19536]	gene	0.625656	0	0.726084	0.518801
Actr1b_gene	1	36756051	36766802	-	Actr1b	Beta-centractin (Actin-related protein 1B)(ARP1B) [Source:UniProtKB/Swiss-Prot;Acc:Q8R5C5]	gene	0.551726	0.0727388	0.65045	0.479283
Zap70_gene	1	36818706	36839661	+	Zap70	Tyrosine-protein kinase ZAP-70 (EC 2.7.10.2)(70 kDa zeta-associated protein)(Syk-related tyrosine kinase) [Source:UniProtKB/Swiss-Prot;Acc:P43404]	gene	0.215678	0.0373204	0.239868	0.183313
Tmem131_gene	1	36849036	36996372	-	Tmem131	Transmembrane protein 131 (Protein RW1) [Source:UniProtKB/Swiss-Prot;Acc:O70472]	gene	0.62311	0.289294	1.08877	0.742762
AC123854.3-2_gene	1	36968172	36975575	+	Tmem131	Transmembrane protein 131 (Protein RW1) [Source:UniProtKB/Swiss-Prot;Acc:O70472]	gene	0.343376	0.686597	1.32831	0.847866
AC123854.1_gene	1	37014738	37015362	-	AC123854.1	No description	gene	0.451974	0.62567	1.04905	0.749564
AC123854.3-1_gene	1	37014775	37015272	-	AC123854.1	No description	gene	0.567236	0.785228	1.31657	0.940718
5S_rRNA_gene	1	37062284	37062402	+	5S_rRNA	5S ribosomal RNA [Source:RFAM;Acc:RF00001]	gene	0	0	0	0
A230074B11Rik_gene	1	37083441	37133840	+	A230074B11Rik	Putative uncharacterized proteinA230074B11Rik proteinRIKEN cDNA A230074B11, isoform CRA_b ;; [Source:UniProtKB/TrEMBL;Acc:Q8BH17]	gene	0.0168145	0.0077588	0.0346907	0.0223084
4921511C04Rik_gene	1	37210689	37244449	+	4921511C04Rik	Putative uncharacterized protein [Source:UniProtKB/TrEMBL;Acc:Q9D5X0]	gene	0.0251015	0	0.0712083	0.0388536
Cnga3_gene	1	37276106	37320228	+	Cnga3	Cyclic nucleotide-gated cation channel alpha-3 (CNG channel alpha-3)(CNG-3)(CNG3)(Cyclic nucleotide-gated channel alpha-3)(Cone photoreceptor cGMP-gated channel subunit alpha) [Source:UniProtKB/Swiss-Prot;Acc:Q9JJZ8]	gene	0.00640219	0.0354503	0.0842049	0.0467171
Inpp4a_gene	1	37356738	37466286	+	Inpp4a	Type I inositol-3,4-bisphosphate 4-phosphatase (EC 3.1.3.66)(Inositol polyphosphate 4-phosphatase type I) [Source:UniProtKB/Swiss-Prot;Acc:Q9EPW0]	gene	0.118616	0.0571132	0.183541	0.131714
AC084390.1_gene	1	37474621	37474944	-	AC084390.1	Putative uncharacterized protein [Source:UniProtKB/TrEMBL;Acc:Q8BW14]	gene	0	0	0	0
6330578E17Rik_gene	1	37477171	37486854	-	6330578E17Rik	Uncharacterized protein C2orf64 homolog [Source:UniProtKB/Swiss-Prot;Acc:Q99M07]	gene	0.175021	0	0.0451366	0.0774023
Unc50_gene	1	37487015	37495969	+	Unc50	Protein unc-50 homolog (Periodontal ligament-specific protein 22)(PDLs22) [Source:UniProtKB/Swiss-Prot;Acc:Q9CQ61]	gene	0.346993	0.17467	0.317272	0.292962
Mgat4a_gene	1	37500962	37593258	-	Mgat4a	Alpha-1,3-mannosyl-glycoprotein 4-beta-N-acetylglucosaminyltransferase A (EC 2.4.1.145)(UDP-N-acetylglucosamine: alpha-1,3-D-mannoside beta-1,4-N-acetylglucosaminyltransferase IVa)(N-glycosyl-oligosaccharide-glycoprotein N-acetylglucosaminyltransferase IVa)(N-acetylglucosaminyltransferase IVa)(GlcNAc-T IVa)(GnT-IVa) [Contains Alpha-1,3-mannosyl-glycoprotein 4-beta-N-acetylglucosaminyltransferase …	gene	0.149969	0.0550783	0.175226	0.138061
2010300C02Rik_gene	1	37668522	37776656	-	2010300C02Rik	2010300C02Rik protein [Source:UniProtKB/TrEMBL;Acc:Q6GQT3]	gene	0.00522465	0.0253138	0.0768017	0.040724
Tsga10_gene	1	37811621	37922143	-	Tsga10	Testis-specific gene 10 protein [Source:UniProtKB/Swiss-Prot;Acc:Q6NY15]	gene	0.0102235	0.0141525	0.0474583	0.0271279
Lipt1_gene	1	37929051	37934232	+	Lipt1	Lipoyltransferase 1, mitochondrial Precursor (EC 2.3.1.-)(Lipoate-protein ligase)(Lipoate biosynthesis protein)(Lipoyl ligase) [Source:UniProtKB/Swiss-Prot;Acc:Q8VCM4]	gene	0.163537	0	0.337401	0.19889
Mitd1_gene	1	37935735	37947190	-	Mitd1	MIT domain-containing protein 1 [Source:UniProtKB/Swiss-Prot;Acc:Q8VDV8]	gene	0.0739744	0.0341344	0.190775	0.114502
Mrpl30_gene	1	37947398	37955180	+	Mrpl30	39S ribosomal protein L30, mitochondrial Precursor (L30mt)(MRP-L30) [Source:UniProtKB/Swiss-Prot;Acc:Q9D7N6]	gene	0.14518	0.0502433	0.168484	0.132423
Lyg2_gene	1	37962768	37973338	-	Lyg2	Lysozyme g-like protein 2 Precursor (EC 3.2.1.-) [Source:UniProtKB/Swiss-Prot;Acc:Q3V1I0]	gene	0	0	0.0826984	0.0354538
Lyg1_gene	1	38003581	38014604	-	Lyg1	Lysozyme g-like protein 1 Precursor (EC 3.2.1.-) [Source:UniProtKB/Swiss-Prot;Acc:Q9D7Q0]	gene	0.0256244	0	0.0793002	0.0424961
Txndc9_gene	1	38044239	38054050	-	Txndc9	Thioredoxin domain-containing protein 9 (ATP-binding protein associated with cell differentiation) [Source:UniProtKB/Swiss-Prot;Acc:Q9CQ79]	gene	0.143948	0.119561	0.40093	0.248276
Eif5b_gene	1	38054855	38112424	+	Eif5b	Eukaryotic translation initiation factor 5B (eIF-5B)(Translation initiation factor IF-2) [Source:UniProtKB/Swiss-Prot;Acc:Q05D44]	gene	0.142297	0.10868	0.197406	0.157868
Rev1_gene	1	38109632	38186507	-	Eif5b	Eukaryotic translation initiation factor 5B (eIF-5B)(Translation initiation factor IF-2) [Source:UniProtKB/Swiss-Prot;Acc:Q05D44]	gene	0.0771653	0.10682	0.201846	0.137723
Aff3_gene	1	38234171	38721800	-	Aff3	AF4/FMR2 family member 3 (Lymphoid nuclear protein related to AF4)(Protein LAF-4) [Source:UniProtKB/Swiss-Prot;Acc:P51827]	gene	0.335994	0.158781	0.337039	0.293981
Lonrf2_gene	1	38851354	38878060	-	Lonrf2	LON peptidase N-terminal domain and ring finger 2 [Source:RefSeq peptide;Acc:NP_001025049]	gene	0.0105771	0.029284	0.106383	0.0561324
Chst10_gene	1	38920722	38955005	-	Chst10	Carbohydrate sulfotransferase 10 (EC 2.8.2.-)(HNK-1 sulfotransferase)(HNK1ST)(HNK-1ST) [Source:UniProtKB/Swiss-Prot;Acc:Q6PGK7]	gene	0.016479	0.05703	0.101996	0.0628572
Nms_gene	1	38995994	39007123	+	Nms	Neuromedin-S Precursor [Source:UniProtKB/Swiss-Prot;Acc:Q5H8A1]	gene	0.0761411	0.0351342	0.0196362	0.0420914
Pdcl3_gene	1	39044662	39053482	+	Pdcl3	Phosducin-like protein 3 (Viral IAP-associated factor 1)(VIAF-1) [Source:UniProtKB/Swiss-Prot;Acc:Q8BVF2]	gene	0.128096	0.044331	0.123881	0.106219
Npas2_gene	1	39251049	39419031	+	Npas2	Neuronal PAS domain-containing protein 2 (Neuronal PAS2) [Source:UniProtKB/Swiss-Prot;Acc:P97460]	gene	0.00672648	0.0139673	0.0663526	0.0340238
Rpl31_gene	1	39424757	39428211	+	Rpl31	60S ribosomal protein L31 [Source:UniProtKB/Swiss-Prot;Acc:P62900]	gene	1.14465	0.226364	1.07536	0.894921
Tbc1d8_gene	1	39428345	39535580	-	Tbc1d8	TBC1 domain family member 8 (Vascular Rab-GAP/TBC-containing protein)(BUB2-like protein 1) [Source:UniProtKB/Swiss-Prot;Acc:Q9Z1A9]	gene	0.160688	0.0692848	0.258831	0.180862
U3_gene	1	39576378	39576591	+	U3	Small nucleolar RNA U3 [Source:RFAM;Acc:RF00012]	gene	0	0	0	0
D1Bwg0212e_gene	1	39592667	39602222	+	D1Bwg0212e	Uncharacterized protein C2orf29 homolog [Source:UniProtKB/Swiss-Prot;Acc:Q9CWN7]	gene	0.0591217	0.245528	0.137223	0.137268
SNORD89_gene	1	39605590	39605699	-	SNORD89	Small nucleolar RNA SNORD89 [Source:RFAM;Acc:RF00578]	gene	0	0	0	0
Rnf149_gene	1	39608146	39634250	-	Rnf149	E3 ubiquitin-protein ligase RNF149 Precursor (EC 6.3.2.-)(RING finger protein 149)(Goliath-related E3 ubiquitin-protein ligase 4) [Source:UniProtKB/Swiss-Prot;Acc:Q3U2C5]	gene	0.0324632	0.0449389	0.100464	0.0646052
Creg2_gene	1	39675251	39708027	-	Creg2	Protein CREG2 Precursor [Source:UniProtKB/Swiss-Prot;Acc:Q8BGC9]	gene	0.00861835	0.0238608	0.0266713	0.02001
AC119809.10-1_gene	1	39722151	39777842	-	AC119809.10-1	hypothetical protein LOC619289 [Source:RefSeq peptide;Acc:NP_001139132]	gene	0.00507225	0	0.0902586	0.0403773
Map4k4_gene	1	39958075	40081770	+	Map4k4	Mitogen-activated protein kinase kinase kinase kinase 4 (EC 2.7.11.1)(MAPK/ERK kinase kinase kinase 4)(MEK kinase kinase 4)(MEKKK 4)(HPK/GCK-like kinase HGK)(Nck-interacting kinase) [Source:UniProtKB/Swiss-Prot;Acc:P97820]	gene	0.19183	0.0727105	0.249125	0.187852
Il1r2_gene	1	40141587	40182064	+	Il1r2	Interleukin-1 receptor type II Precursor (IL-1R-2)(IL-1R-beta)(CD121 antigen-like family member B)(CD121b antigen) [Source:UniProtKB/Swiss-Prot;Acc:P27931]	gene	0.0348935	0.0193213	0.0485934	0.0370356
Il1r1_gene	1	40281925	40373043	+	Il1r1	Interleukin-1 receptor type I Precursor (IL-1R-1)(p80)(CD121 antigen-like family member A)(CD121a antigen) [Source:UniProtKB/Swiss-Prot;Acc:P13504]	gene	0.0341018	0.0429157	0.0887455	0.05964
Il1rl2_gene	1	40381472	40422316	+	Il1rl2	Interleukin-1 receptor-like 2 Precursor (IL-1Rrp2) [Source:UniProtKB/Swiss-Prot;Acc:Q9ERS7]	gene	0.0345799	0.0191477	0.064209	0.0435846
Il1rl1_gene	1	40496621	40522241	+	Il1rl1	Interleukin-1 receptor-like 1 Precursor (Protein ST2)(Protein T1)(Lymphocyte antigen 84) [Source:UniProtKB/Swiss-Prot;Acc:P14719]	gene	0.0551274	0.0915757	0.298556	0.168221
Il18r1_gene	1	40522851	40557678	+	Il18r1	Interleukin-18 receptor 1 Precursor (IL1 receptor-related protein)(IL-1Rrp)(CD218 antigen-like family member A)(CD218a antigen) [Source:UniProtKB/Swiss-Prot;Acc:Q61098]	gene	0.0324433	0.0112278	0.106678	0.0591852
Il18rap_gene	1	40572207	40606150	+	Il18rap	Interleukin-18 receptor accessory protein Precursor (IL-18 receptor accessory protein)(IL-18RAcP)(Interleukin-18 receptor accessory protein-like)(IL-18Rbeta)(IL-1R accessory protein-like)(IL-1RAcPL)(Accessory protein-like)(AcPL)(IL-1R7)(CD218 antigen-like family member B)(CD218b antigen) [Source:UniProtKB/Swiss-Prot;Acc:Q9Z2B1]	gene	0.0998646	0.0345608	0.0579473	0.0662471
Slc9a4_gene	1	40637072	40687576	+	Slc9a4	Sodium/hydrogen exchanger 4 (Na(+)/H(+) exchanger 4)(NHE-4)(Solute carrier family 9 member 4) [Source:UniProtKB/Swiss-Prot;Acc:Q8BUE1]	gene	0	0	0.0649098	0.0278276
Slc9a2_gene	1	40738470	40826111	+	Slc9a2	solute carrier family 9 (sodium/hydrogen exchanger), member 2 [Source:RefSeq peptide;Acc:NP_001028461]	gene	0.00322315	0.026771	0.04738	0.0277958
Mfsd9_gene	1	40828885	40847508	-	Mfsd9	Major facilitator superfamily domain-containing protein 9 [Source:UniProtKB/Swiss-Prot;Acc:Q8C0T7]	gene	0.257851	0.104984	0.410722	0.286761
Tmem182_gene	1	40862446	40912112	+	Tmem182	Transmembrane protein 182 Precursor [Source:UniProtKB/Swiss-Prot;Acc:B2RVY9]	gene	0.00568755	0.0157466	0.0440033	0.0245242
AC101702.11_gene	1	40920579	40921064	-	AC101702.11	No description	gene	0	0	0	0
AC125163.5_gene	1	42286571	42287953	+	AC125163.5	Putative uncharacterized protein [Source:UniProtKB/TrEMBL;Acc:Q8C7Y0]	gene	0	0	0	0
2610017I09Rik_gene	1	42705048	42749960	-	2610017I09Rik	Putative uncharacterized protein [Source:UniProtKB/TrEMBL;Acc:Q8BTB3]	gene	0.0125791	0	0.0291966	0.0166892
Pou3f3_gene	1	42753991	42757052	+	Pou3f3	POU domain, class 3, transcription factor 3 (Brain-specific homeobox/POU domain protein 1)(Brain-1)(Brn-1 protein) [Source:UniProtKB/Swiss-Prot;Acc:P31361]	gene	0	0	0	0
Mrps9_gene	1	42908128	42962525	+	Mrps9	28S ribosomal protein S9, mitochondrial Precursor (S9mt)(MRP-S9) [Source:UniProtKB/Swiss-Prot;Acc:Q9D7N3]	gene	0.171366	0.0718856	0.176776	0.149849
SNORA17_gene	1	42923530	42923663	-	Mrps9	28S ribosomal protein S9, mitochondrial Precursor (S9mt)(MRP-S9) [Source:UniProtKB/Swiss-Prot;Acc:Q9D7N3]	gene	2.10809	0	0	0.69922
AC163673.2-1_gene	1	43009719	43011992	+	AC163673.2-1	Putative uncharacterized protein Fragment [Source:UniProtKB/TrEMBL;Acc:Q8C6N9]	gene	0	0	0.0961088	0.0412029
Gpr45_gene	1	43009808	43092294	+	AC163673.2-1	Putative uncharacterized protein Fragment [Source:UniProtKB/TrEMBL;Acc:Q8C6N9]	gene	0.00684917	0.014222	0.0423924	0.0238535
AC112941.7_gene	1	43009984	43087626	+	AC163673.2-1	Putative uncharacterized protein Fragment [Source:UniProtKB/TrEMBL;Acc:Q8C6N9]	gene	0.00727647	0.0151093	0.0337779	0.0205147
Tgfbrap1_gene	1	43104114	43155467	-	Tgfbrap1	Transforming growth factor-beta receptor-associated protein 1 (TGF-beta receptor-associated protein 1)(TRAP-1)(TRAP1) [Source:UniProtKB/Swiss-Prot;Acc:Q3UR70]	gene	0.07701	0.091376	0.140441	0.107646
8430432A02Rik_gene	1	43149433	43150680	+	Tgfbrap1	Transforming growth factor-beta receptor-associated protein 1 (TGF-beta receptor-associated protein 1)(TRAP-1)(TRAP1) [Source:UniProtKB/Swiss-Prot;Acc:Q3UR70]	gene	0	0.313336	0.175121	0.150153
AI597479_gene	1	43155555	43172790	+	AI597479	Ashwin [Source:UniProtKB/Swiss-Prot;Acc:Q922M7]	gene	0.114724	0.0680628	0.0760796	0.0869765
Fhl2_gene	1	43179919	43220714	-	Fhl2	Four and a half LIM domains protein 2 (FHL-2)(Skeletal muscle LIM-protein 3)(SLIM 3) [Source:UniProtKB/Swiss-Prot;Acc:O70433]	gene	0.0138486	0.00958534	0.0696433	0.0367469
AC161207.2_gene	1	43246001	43246483	+	AC161207.2	No description	gene	0.584852	0	1.35746	0.775946
Nck2_gene	1	43502596	43627360	+	Nck2	non-catalytic region of tyrosine kinase adaptor protein 2 [Source:RefSeq peptide;Acc:NP_035009]	gene	0.0950933	0.10343	0.162908	0.126164
AC107865.7_gene	1	43514118	43519067	+	Nck2	non-catalytic region of tyrosine kinase adaptor protein 2 [Source:RefSeq peptide;Acc:NP_035009]	gene	0.0570674	0.236996	0.0441518	0.0946419
1500015O10Rik_gene	1	43787693	43799409	+	1500015O10Rik	Augurin Precursor [Source:UniProtKB/Swiss-Prot;Acc:Q99LS0]	gene	0.0241089	0	0.0559575	0.0319862
Uxs1_gene	1	43806133	43884593	-	Uxs1	UDP-glucuronic acid decarboxylase 1 (EC 4.1.1.35)(UDP-glucuronate decarboxylase 1)(UXS-1)(UGD) [Source:UniProtKB/Swiss-Prot;Acc:Q91XL3]	gene	0.0720061	0.0797428	0.155987	0.109863
Tpp2_gene	1	43990847	44059844	+	Tpp2	Tripeptidyl-peptidase 2 (EC 3.4.14.10)(Tripeptidyl-peptidase II)(TPP-II)(Tripeptidyl aminopeptidase) [Source:UniProtKB/Swiss-Prot;Acc:Q64514]	gene	0.0614113	0.0906794	0.0950251	0.0828346
A530098C11Rik_gene	1	44066253	44076851	-	A530098C11Rik	UPF0567 protein C13orf39 homolog [Source:UniProtKB/Swiss-Prot;Acc:Q8BLU2]	gene	0.0799557	0	0	0.0265201
1700029F09Rik_gene	1	44143462	44159233	-	1700029F09Rik	Uncharacterized protein C13orf27 homolog [Source:UniProtKB/Swiss-Prot;Acc:Q3TUU5]	gene	0.143284	0.0991741	0.166283	0.142575
Kdelc1_gene	1	44163391	44175618	-	Kdelc1	KDEL motif-containing protein 1 Precursor (Endoplasmic reticulum resident protein 58)(ER protein 58) [Source:UniProtKB/Swiss-Prot;Acc:Q9JHP7]	gene	0	0.0319794	0.0714921	0.0383119
Bivm_gene	1	44176007	44201601	+	Bivm	Basic immunoglobulin-like variable motif-containing protein [Source:UniProtKB/Swiss-Prot;Acc:Q8CBX9]	gene	0.0220733	0	0.0256165	0.0183035
Ercc5_gene	1	44204692	44238105	+	Ercc5	DNA repair protein complementing XP-G cells homolog (EC 3.1.-.-)(Xeroderma pigmentosum group G-complementing protein homolog)(DNA excision repair protein ERCC-5) [Source:UniProtKB/Swiss-Prot;Acc:P35689]	gene	0.126811	0.0819209	0.0850292	0.0981428
4832428D23Rik_gene	1	44260915	44275776	-	4832428D23Rik	UPF0567 protein ENSP00000298105 homolog [Source:UniProtKB/Swiss-Prot;Acc:Q8CDZ2]	gene	0.0190071	0	0.0294108	0.0189131
AC124406.4_gene	1	44528122	44528208	+	AC124406.4	No description	gene	0	0	0	0
Gulp1_gene	1	44608356	44853671	+	Gulp1	PTB domain-containing engulfment adapter protein 1 (GULP)(PTB domain adapter protein CED-6)(Cell death protein 6 homolog) [Source:UniProtKB/Swiss-Prot;Acc:Q8K2A1]	gene	0.00460604	0.0127523	0.0240542	0.0148956
Col3a1_gene	1	45368477	45405861	+	Col3a1	Collagen alpha-1(III) chain Precursor [Source:UniProtKB/Swiss-Prot;Acc:P08121]	gene	0	0.0104599	0.00584596	0.00501246
Col5a2_gene	1	45431166	45560127	-	Col5a2	Collagen alpha-2(V) chain Precursor [Source:UniProtKB/Swiss-Prot;Acc:Q3U962]	gene	0	0.00303224	0.016947	0.00799189
U6_gene	1	45742301	45742407	-	U6	U6 spliceosomal RNA [Source:RFAM;Acc:RF00026]	gene	0	0	0	0
SNORA55_gene	1	45803740	45803870	+	SNORA55	Small nucleolar RNA SNORA55 [Source:RFAM;Acc:RF00431]	gene	0	0	0	0
RNaseP_nuc_gene	1	45829786	45830013	+	RNaseP_nuc	Nuclear RNase P [Source:RFAM;Acc:RF00009]	gene	0	0	0	0
Wdr75_gene	1	45852344	45880458	+	Wdr75	WD repeat domain 75 [Source:RefSeq peptide;Acc:NP_082875]	gene	0.0401897	0.097361	0.0855082	0.0733168
Slc40a1_gene	1	45964915	45982439	-	Slc40a1	Solute carrier family 40 member 1 (Ferroportin-1)(Iron-regulated transporter 1)(Metal transporter protein 1)(MTP1) [Source:UniProtKB/Swiss-Prot;Acc:Q9JHI9]	gene	0.177308	0.178508	0.361654	0.256627
AC123557.4_gene	1	46038393	46038860	+	AC123557.4	No description	gene	0	0	0	0
EG212225_gene	1	46076917	46087314	-	EG212225	Sperm motility kinase W (EC 2.7.-.-) [Source:UniProtKB/Swiss-Prot;Acc:Q8C0V7]	gene	0	0	0.126112	0.0540655
AC108850.3_gene	1	46135353	46181367	+	AC108850.3	No description	gene	0	0.00849818	0.033247	0.0162896
Dnahc7b_gene	1	46232431	46232727	+	Dnahc7b	Putative uncharacterized protein [Source:UniProtKB/TrEMBL;Acc:Q3UPN8]	gene	0	0	0	0
Dnahc7b_gene	1	46346411	46430383	+	Dnahc7b	Putative uncharacterized protein Fragment [Source:UniProtKB/TrEMBL;Acc:Q3V0G9]	gene	0	0.0139703	0.0260264	0.0145052
5S_rRNA_gene	1	46431042	46431160	+	5S_rRNA	5S ribosomal RNA [Source:RFAM;Acc:RF00001]	gene	0	0	0	0
Dnahc7a_gene	1	46487608	46864309	+	Dnahc7a	dynein, axonemal, heavy chain 7B [Source:RefSeq peptide;Acc:NP_001153858]	gene	0.00449932	0.0114188	0.0324895	0.018157
Slc39a10_gene	1	46864389	46910354	-	Slc39a10	Zinc transporter ZIP10 Precursor (Zrt- and Irt-like protein 10)(ZIP-10)(Solute carrier family 39 member 10) [Source:UniProtKB/Swiss-Prot;Acc:Q6P5F6]	gene	0.024582	0.0425362	0.038037	0.0346522
AC102313.1_gene	1	47422488	47423216	-	AC102313.8	No description	gene	0	0	0.299796	0.128526
AC102313.8_gene	1	47422488	47423216	-	AC102313.8	No description	gene	0	0	0.299796	0.128526
AC134426.20_gene	1	47806123	47806243	-	AC134426.20	No description	gene	0	0	0	0
U1_gene	1	48518979	48519137	-	U1	U1 spliceosomal RNA [Source:RFAM;Acc:RF00003]	gene	0	0	0	0
C230029F24Rik_gene	1	49301460	49397264	+	C230029F24Rik	Putative uncharacterized protein [Source:UniProtKB/TrEMBL;Acc:Q8BHV2]	gene	0.00294853	0.00816332	0.0296557	0.0156477
7SK_gene	1	50616606	50616919	+	7SK	7SK RNA [Source:RFAM;Acc:RF00100]	gene	0	0	0	0
Tmeff2_gene	1	50966806	51244114	+	Tmeff2	Tomoregulin-2 Precursor (Transmembrane protein with EGF-like and two follistatin-like domains)(TR-2) [Source:UniProtKB/Swiss-Prot;Acc:Q9QYM9]	gene	0.00305598	0.00846082	0.013398	0.00878472
Sdpr_gene	1	51345970	51359803	+	Sdpr	Serum deprivation-response protein (Phosphatidylserine-binding protein) [Source:UniProtKB/Swiss-Prot;Acc:Q63918]	gene	0.0204195	0.0565337	0.0631925	0.0474099
Obfc2a_gene	1	51527143	51535243	-	Obfc2a	Oligonucleotide/oligosaccharide-binding fold-containing protein 2A (Nucleic acid-binding protein 1) [Source:UniProtKB/Swiss-Prot;Acc:Q8BGW5]	gene	0.278962	0.048271	0.188848	0.185055
Myo1b_gene	1	51806609	51972796	-	Myo1b	Myosin-Ib (Myosin I alpha)(MMI-alpha)(MMIa)(MIH-L) [Source:UniProtKB/Swiss-Prot;Acc:P46735]	gene	0.00679913	0.0376483	0.047343	0.0315724
SNORA7_gene	1	51995818	51995939	-	SNORA7	Small nucleolar RNA SNORA7 [Source:RFAM;Acc:RF00409]	gene	0	0	0	0
Stat4_gene	1	52065087	52164028	+	Stat4	Signal transducer and activator of transcription 4 [Source:UniProtKB/Swiss-Prot;Acc:P42228]	gene	0.0885063	0.106711	0.0927731	0.0946974
AC123752.8_gene	1	52147479	52147910	-	Stat4	Signal transducer and activator of transcription 4 [Source:UniProtKB/Swiss-Prot;Acc:P42228]	gene	0.653897	0	0.505906	0.433775
Stat1_gene	1	52176282	52218704	+	Stat1	Signal transducer and activator of transcription 1 [Source:UniProtKB/Swiss-Prot;Acc:P42225]	gene	0.712485	0.212008	0.623358	0.554359
Gls_gene	1	52222427	52290076	-	Gls	glutaminase isoform 1 [Source:RefSeq peptide;Acc:NP_001074550]	gene	0.12527	0.202314	0.200298	0.175895
U6_gene	1	52501280	52501388	-	U6	U6 spliceosomal RNA [Source:RFAM;Acc:RF00026]	gene	0	0	0	0
Nab1_gene	1	52514737	52557204	-	Nab1	NGFI-A-binding protein 1 (EGR-1-binding protein 1) [Source:UniProtKB/Swiss-Prot;Acc:Q61122]	gene	0.0399101	0.0644557	0.128656	0.0838379
Tmem194b_gene	1	52687591	52707480	+	Tmem194b	Transmembrane protein 194B [Source:UniProtKB/Swiss-Prot;Acc:Q8CB65]	gene	0.170428	0.137622	0.098892	0.131899
AC161876.3_gene	1	52713775	52713885	-	AC161876.3	No description	gene	0	0	0	0
2210010L05Rik_gene	1	52715186	52784162	-	2210010L05Rik	Major facilitator superfamily domain-containing protein 6 (Macrophage MHC class I receptor 2) [Source:UniProtKB/Swiss-Prot;Acc:Q8CBH5]	gene	0.024572	0.0170076	0.0316847	0.0258088
Inpp1_gene	1	52846266	52874419	-	Inpp1	Inositol polyphosphate 1-phosphatase (IPPase)(IPP)(EC 3.1.3.57) [Source:UniProtKB/Swiss-Prot;Acc:P49442]	gene	0.0702346	0.0138894	0.100915	0.0698872
Hibch_gene	1	52901892	52977704	+	Hibch	3-hydroxyisobutyryl-CoA hydrolase, mitochondrial Precursor (EC 3.1.2.4)(3-hydroxyisobutyryl-coenzyme A hydrolase)(HIB-CoA hydrolase)(HIBYL-CoA-H) [Source:UniProtKB/Swiss-Prot;Acc:Q8QZS1]	gene	0.0186303	0.036106	0.0576554	0.039548
1700019D03Rik_gene	1	52979168	53020104	-	1700019D03Rik	UPF0733 protein MGC13057 homolog [Source:UniProtKB/Swiss-Prot;Acc:Q9CPS8]	gene	0	0	0.0533872	0.0228877
Mstn_gene	1	53118484	53124923	+	Mstn	Growth/differentiation factor 8 Precursor (GDF-8)(Myostatin) [Source:UniProtKB/Swiss-Prot;Acc:O08689]	gene	0	0	0	0
1700019A02Rik_gene	1	53215421	53244461	-	1700019A02Rik	Putative uncharacterized proteinMCG115476 ; [Source:UniProtKB/TrEMBL;Acc:Q9DA74]	gene	0	0.0134652	0.00752561	0.00645263
Pms1_gene	1	53246037	53353840	-	Pms1	postmeiotic segregation increased 1 [Source:RefSeq peptide;Acc:NP_705784]	gene	0.0366848	0.0471556	0.0770375	0.0564933
Ormdl1_gene	1	53353966	53367082	+	Ormdl1	ORM1-like protein 1 [Source:UniProtKB/Swiss-Prot;Acc:Q921I0]	gene	0.0215357	0.0894359	0.0499851	0.0500014
Osgepl1_gene	1	53370505	53383184	+	Osgepl1	Probable O-sialoglycoprotein endopeptidase 2 (EC 3.4.24.57)(O-sialoglycoprotein endopeptidase-like protein 1) [Source:UniProtKB/Swiss-Prot;Acc:Q6PEB4]	gene	0.0222779	0.0925182	0.0517077	0.0517246
Asnsd1_gene	1	53401488	53409535	-	Asnsd1	Asparagine synthetase domain-containing protein 1 [Source:UniProtKB/Swiss-Prot;Acc:Q8BFS9]	gene	0.0350999	0	0.108624	0.0582104
AC153650.4_gene	1	53453853	53525571	-	AC153650.4	No description	gene	0	0.0272622	0.0548519	0.0300478
Dnahc7a_gene	1	53604023	53622541	-	Dnahc7a	Axonemal dynein heavy chain Fragment [Source:UniProtKB/TrEMBL;Acc:O08823]	gene	0.0152537	0.0422316	0.0472059	0.035416
AC100561.13_gene	1	53623879	53763628	-	AC100561.13	No description	gene	0.0121281	0.0223853	0.0609911	0.0355339
Stk17b_gene	1	53812358	53841998	-	Stk17b	Serine/threonine-protein kinase 17B (EC 2.7.11.1)(DAP kinase-related apoptosis-inducing protein kinase 2) [Source:UniProtKB/Swiss-Prot;Acc:Q8BG48]	gene	0.59087	0.883908	0.552996	0.644846
Hecw2_gene	1	53868019	54251878	-	Hecw2	E3 ubiquitin-protein ligase HECW2 (EC 6.3.2.-)(HECT, C2 and WW domain-containing protein 2)(NEDD4-like E3 ubiquitin-protein ligase 2) [Source:UniProtKB/Swiss-Prot;Acc:Q6I6G8]	gene	0.00735903	0.0162994	0.0398546	0.0234324
U6_gene	1	54305946	54306052	-	U6	U6 spliceosomal RNA [Source:RFAM;Acc:RF00026]	gene	0	0	0	0
Ccdc150_gene	1	54307527	54425571	+	Ccdc150	Coiled-coil domain-containing protein 150 [Source:UniProtKB/Swiss-Prot;Acc:Q8CDI7]	gene	0.00478603	0.029814	0.0314742	0.0222244
Gtf3c3_gene	1	54454425	54495815	-	Gtf3c3	general transcription factor IIIC, polypeptide 3 [Source:RefSeq peptide;Acc:NP_001028366]	gene	0.00682476	0	0.0844826	0.0384824
Pgap1_gene	1	54537550	54614467	-	Pgap1	GPI inositol-deacylase (EC 3.1.-.-)(Post-GPI attachment to proteins factor 1) [Source:UniProtKB/Swiss-Prot;Acc:Q3UUQ7]	gene	0.0807956	0.0610068	0.107971	0.0877048
Ankrd44_gene	1	54702184	54983202	-	Ankrd44	Serine/threonine-protein phosphatase 6 regulatory ankyrin repeat subunit B (Serine/threonine-protein phosphatase 6 regulatory subunit ARS-B)(PP6-ARS-B)(Ankyrin repeat domain-containing protein 44) [Source:UniProtKB/Swiss-Prot;Acc:B2RXR6]	gene	0.248287	0.151676	0.29553	0.245392
Sf3b1_gene	1	55042016	55084323	-	Sf3b1	Splicing factor 3B subunit 1 (Pre-mRNA-splicing factor SF3b 155 kDa subunit)(SF3b155)(Spliceosome-associated protein 155)(SAP 155) [Source:UniProtKB/Swiss-Prot;Acc:Q99NB9]	gene	0.200305	0.33274	0.366766	0.303401
AC108391.14_gene	1	55094720	55096080	+	AC108391.14	No description	gene	0	0	0	0
Coq10b_gene	1	55109614	55129545	+	Coq10b	Protein COQ10 B, mitochondrial Precursor [Source:UniProtKB/Swiss-Prot;Acc:Q3THF9]	gene	0.226758	0.0392378	0.186402	0.164526
Hspd1_gene	1	55134679	55144689	-	Hspd1	60 kDa heat shock protein, mitochondrial Precursor (Heat shock protein 60)(HSP-60)(Hsp60)(60 kDa chaperonin)(Chaperonin 60)(CPN60)(Mitochondrial matrix protein P1)(HSP-65) [Source:UniProtKB/Swiss-Prot;Acc:P63038]	gene	0.282173	0.156246	0.19648	0.215263
Hspe1_gene	1	55145184	55148150	+	Hspe1	10 kDa heat shock protein, mitochondrial (Hsp10)(10 kDa chaperonin)(CPN10) [Source:UniProtKB/Swiss-Prot;Acc:Q64433]	gene	0.0952085	0.131798	0.294643	0.189475
Mobkl3_gene	1	55188136	55209917	+	Mobkl3	Mps one binder kinase activator-like 3 (Preimplantation protein 3)(Mob1 homolog 3)(Mob3)(Class II mMOB1) [Source:UniProtKB/Swiss-Prot;Acc:Q6PEB6]	gene	0.142655	0.0718104	0.210705	0.154854
AC122889.3_gene	1	55217489	55343249	-	AC122889.3	No description	gene	0.0561549	0.0404224	0.0868915	0.0655625
Rftn2_gene	1	55227008	55283626	-	AC122889.3	No description	gene	0.0149676	0.00690658	0.100361	0.0496453
EG628004_gene	1	55283095	55286284	+	AC122889.3	No description	gene	0	0	0	0
Mars2_gene	1	55294065	55295964	+	AC122889.3	No description	gene	2.37881	0.82325	1.2653	1.52872
Boll_gene	1	55356913	55420163	-	Boll	Protein boule-like [Source:UniProtKB/Swiss-Prot;Acc:Q924M5]	gene	0.00893215	0	0.0310977	0.0162946
Plcl1_gene	1	55463232	55808646	+	Plcl1	Inactive phospholipase C-like protein 1 (PLC-L1)(Phospholipase C-related but catalytically inactive protein)(PRIP) [Source:UniProtKB/Swiss-Prot;Acc:Q3USB7]	gene	0.0237165	0.0203778	0.0487195	0.0336356
Hsfy2_gene	1	56693042	56694220	-	Hsfy2	heat shock transcription factor, Y-linked [Source:RefSeq peptide;Acc:NP_081937]	gene	0	0	0.37074	0.158941
Satb2_gene	1	56853111	57028178	-	Satb2	DNA-binding protein SATB2 (Special AT-rich sequence-binding protein 2) [Source:UniProtKB/Swiss-Prot;Acc:Q8VI24]	gene	0.00645426	0.00893467	0.0424449	0.0224782
AC101777.8_gene	1	57055999	57056119	-	AC101777.8	No description	gene	0	0	0	0
1700066M21Rik_gene	1	57434526	57440462	+	1700066M21Rik	UPF0565 protein C2orf69 homolog Precursor [Source:UniProtKB/Swiss-Prot;Acc:Q9D9H8]	gene	0.0475802	0.0658655	0.0736235	0.0631265
1110034B05Rik_gene	1	57445091	57463305	-	1110034B05Rik	JmjC domain-containing protein C2orf60 homolog [Source:UniProtKB/Swiss-Prot;Acc:A2RSX7]	gene	0.0310166	0.0214682	0.0479937	0.036007
9430016H08Rik_gene	1	57463606	57472746	+	9430016H08Rik	Uncharacterized protein C2orf47 homolog, mitochondrial Precursor [Source:UniProtKB/Swiss-Prot;Acc:Q8BHE8]	gene	0.0309029	0.0427791	0.143453	0.0820002
SNORA17_gene	1	57479088	57479217	-	SNORA17	Small nucleolar RNA SNORA17 [Source:RFAM;Acc:RF00560]	gene	0	0	0	0
2810022L02Rik_gene	1	57831772	58005238	+	2810022L02Rik	SPATS2-like protein [Source:UniProtKB/Swiss-Prot;Acc:Q91WJ7]	gene	0.00651383	0.0112714	0.0239381	0.0151238
Kctd18_gene	1	58012104	58026896	-	Kctd18	potassium channel tetramerization domain containing 18 isoform 1 [Source:RefSeq peptide;Acc:NP_001153336]	gene	0.0954788	0.0793031	0.162514	0.120342
Sgol2_gene	1	58052910	58082741	+	Sgol2	Shugoshin-like 2 (Shugoshin-2)(Sgo2) [Source:UniProtKB/Swiss-Prot;Acc:Q7TSY8]	gene	0.0757532	0.117974	0.256412	0.16332
Aox1_gene	1	58086813	58163254	+	Aox1	Aldehyde oxidase (EC 1.2.3.1)(Retinal oxidase) [Source:UniProtKB/Swiss-Prot;Acc:O54754]	gene	0.0036954	0.0204622	0.062899	0.0330941
Aox3_gene	1	58170022	58257542	+	Aox3	aldehyde oxidase 3 [Source:RefSeq peptide;Acc:NP_076106]	gene	0	0.017872	0.0349598	0.0192699
Aox4_gene	1	58267241	58325436	+	Aox4	aldehyde oxidase 4 [Source:RefSeq peptide;Acc:NP_076120]	gene	0.004854	0.00671942	0.026288	0.01449
Aox3l1_gene	1	58335170	58436108	+	Aox3l1	aldehyde oxidase 3-like 1 [Source:RefSeq peptide;Acc:NP_001008419]	gene	0.0195899	0.0232443	0.0562947	0.0362013
Bzw1_gene	1	58449992	58463392	+	Bzw1	Basic leucine zipper and W2 domain-containing protein 1 [Source:UniProtKB/Swiss-Prot;Acc:Q9CQC6]	gene	0.0632379	0	0.179394	0.0978835
Clk1_gene	1	58468914	58480866	-	Clk1	Dual specificity protein kinase CLK1 (EC 2.7.12.1)(CDC-like kinase 1)(Protein kinase STY) [Source:UniProtKB/Swiss-Prot;Acc:P22518]	gene	1.34707	1.11231	1.95641	1.55205
Ppil3_gene	1	58487838	58502330	-	Ppil3	Peptidyl-prolyl cis-trans isomerase-like 3 (PPIase)(Rotamase)(EC 5.2.1.8)(Cyclophilin-like protein PPIL3)(CYP10L) [Source:UniProtKB/Swiss-Prot;Acc:Q9D6L8]	gene	0.0974552	0.0539631	0.180957	0.122833
Nif3l1_gene	1	58502111	58538660	+	Ppil3	Peptidyl-prolyl cis-trans isomerase-like 3 (PPIase)(Rotamase)(EC 5.2.1.8)(Cyclophilin-like protein PPIL3)(CYP10L) [Source:UniProtKB/Swiss-Prot;Acc:Q9D6L8]	gene	0.139116	0.0748921	0.191345	0.146119
Orc2l_gene	1	58520317	58561771	-	Nif3l1	NIF3-like protein 1 [Source:UniProtKB/Swiss-Prot;Acc:Q9EQ80]	gene	0.0885849	0.122629	0.216153	0.151432
U6_gene	1	58523359	58523465	-	Nif3l1	NIF3-like protein 1 [Source:UniProtKB/Swiss-Prot;Acc:Q9EQ80]	gene	0	0	0	0
Fam126b_gene	1	58584100	58643167	-	Fam126b	Protein FAM126B [Source:UniProtKB/Swiss-Prot;Acc:Q8C729]	gene	0.0334764	0.0463416	0.0813999	0.0571043
Ndufb3_gene	1	58643443	58652792	+	Ndufb3	NADH dehydrogenase [ubiquinone] 1 beta subcomplex subunit 3 (NADH-ubiquinone oxidoreductase B12 subunit)(Complex I-B12)(CI-B12) [Source:UniProtKB/Swiss-Prot;Acc:Q9CQZ6]	gene	0	0.0836457	0.0701234	0.0501045
AC118698.7_gene	1	58703429	58705161	+	AC118698.7	Chromobox protein homolog 3 (Heterochromatin protein 1 homolog gamma)(HP1 gamma)(Modifier 2 protein)(M32) [Source:UniProtKB/Swiss-Prot;Acc:P23198]	gene	0.326005	0.225645	0.252223	0.270327
Als2cr12_gene	1	58714965	58752801	-	Als2cr12	Amyotrophic lateral sclerosis 2 chromosomal region candidate gene 12 protein homolog [Source:UniProtKB/Swiss-Prot;Acc:Q8BVM7]	gene	0.0149316	0.0413398	0.046209	0.0346681
AC112968.11_gene	1	58768352	58770730	+	AC112968.11	Putative uncharacterized protein [Source:UniProtKB/TrEMBL;Acc:Q3TTS9]	gene	0.356222	0	0	0.118153
Cflar_gene	1	58768395	58815728	+	AC112968.11	Putative uncharacterized protein [Source:UniProtKB/TrEMBL;Acc:Q3TTS9]	gene	0.286458	0.165227	0.28165	0.25535
Casp8_gene	1	58852276	58903851	+	Casp8	Caspase-8 Precursor (CASP-8)(EC 3.4.22.61) [Contains Caspase-8 subunit p18;Caspase-8 subunit p10] [Source:UniProtKB/Swiss-Prot;Acc:O89110]	gene	0.235513	0.144056	0.258485	0.223448
Trak2_gene	1	58957294	59030274	-	Trak2	trafficking protein, kinesin binding 2 [Source:RefSeq peptide;Acc:NP_765994]	gene	2.16756	0.862663	3.12939	2.26725
Stradb_gene	1	59030366	59052559	+	Stradb	STE20-related kinase adapter protein beta (STRAD beta)(Pseudokinase ALS2CR2)(Amyotrophic lateral sclerosis 2 chromosomal region candidate gene 2 protein homolog)(ILP-interacting protein homolog)(Polyploidy-associated protein kinase) [Source:UniProtKB/Swiss-Prot;Acc:Q8K4T3]	gene	0.30547	0.299529	0.699159	0.472826
4930408G06Rik_gene	1	59053967	59060287	-	4930408G06Rik	Putative uncharacterized protein Fragment [Source:UniProtKB/TrEMBL;Acc:Q8C1J5]	gene	0.0446897	0	0.0691509	0.0444687
Als2cr11_gene	1	59107350	59151744	-	Als2cr11	amyotrophic lateral sclerosis 2 (juvenile) chromosome region, candidate 11 [Source:RefSeq peptide;Acc:NP_780409]	gene	0	0.0264248	0.0147686	0.012663
SNORA17_gene	1	59127832	59127962	+	Als2cr11	amyotrophic lateral sclerosis 2 (juvenile) chromosome region, candidate 11 [Source:RefSeq peptide;Acc:NP_780409]	gene	0	0	0	0
Als2cr4_gene	1	59157438	59177203	-	Als2cr4	Amyotrophic lateral sclerosis 2 chromosomal region candidate gene 4 protein homolog [Source:UniProtKB/Swiss-Prot;Acc:Q3V0J1]	gene	0	0	0.0442277	0.0189609
Mpp4_gene	1	59177780	59218397	-	Mpp4	MAGUK p55 subfamily member 4 (Discs large homolog 6)(MDLG6) [Source:UniProtKB/Swiss-Prot;Acc:Q6P7F1]	gene	0	0.00962735	0.0430452	0.0207607
Als2_gene	1	59219776	59294063	-	Als2	Alsin (Amyotrophic lateral sclerosis protein 2 homolog) [Source:UniProtKB/Swiss-Prot;Acc:Q920R0]	gene	0.0988662	0.0368472	0.170633	0.114773
Pftk2_gene	1	59313817	59409286	+	Pftk2	Serine/threonine-protein kinase PFTAIRE-2 (EC 2.7.11.22)(Serine/threonine-protein kinase ALS2CR7)(Amyotrophic lateral sclerosis 2 chromosomal region candidate gene 7 protein homolog) [Source:UniProtKB/Swiss-Prot;Acc:Q3V3A1]	gene	0.00591775	0.00409598	0.0389166	0.0196283
Fzd7_gene	1	59539023	59543791	+	Fzd7	Frizzled-7 Precursor (Fz-7)(mFz7) [Source:UniProtKB/Swiss-Prot;Acc:Q61090]	gene	0.5331	0.163994	0.595757	0.471523
Gm973_gene	1	59573108	59691352	+	Gm973	hypothetical protein LOC381260 [Source:RefSeq peptide;Acc:NP_001013793]	gene	0.0143338	0.0429918	0.0683868	0.0443735
Sumo1_gene	1	59696278	59727678	-	Sumo1	Small ubiquitin-related modifier 1 Precursor (SUMO-1)(Ubiquitin-like protein SMT3C)(SMT3 homolog 3)(Ubiquitin-homology domain protein PIC1) [Source:UniProtKB/Swiss-Prot;Acc:P63166]	gene	0.13494	0.0373597	0.19488	0.137257
Nop58_gene	1	59741853	59768968	+	Nop58	Nucleolar protein 58 (Nucleolar protein 5)(SIK-similar protein)(MSSP) [Source:UniProtKB/Swiss-Prot;Acc:Q6DFW4]	gene	0.239605	0.12979	0.185377	0.190045
Bmpr2_gene	1	59821481	59927703	+	Bmpr2	Bone morphogenetic protein receptor type-2 Precursor (EC 2.7.11.30)(Bone morphogenetic protein receptor type II)(BMP type II receptor)(BMPR-II)(BRK-3) [Source:UniProtKB/Swiss-Prot;Acc:O35607]	gene	0	0.0147254	0.043207	0.0220516
Fam117b_gene	1	59969850	60042190	+	Fam117b	Protein FAM117B (Amyotrophic lateral sclerosis 2 chromosomal region candidate gene 13 protein homolog) [Source:UniProtKB/Swiss-Prot;Acc:Q3U3E2]	gene	0.0468587	0.0540556	0.0845915	0.0647596
Ica1l_gene	1	60045914	60099931	-	Ica1l	Islet cell autoantigen 1-like protein (Amyotrophic lateral sclerosis 2 chromosomal region candidate gene 15 protein homolog)(Ica69-related protein) [Source:UniProtKB/Swiss-Prot;Acc:Q3TY65]	gene	0.0470649	0.0289565	0.0566426	0.0468321
Wdr12_gene	1	60133712	60155489	-	Wdr12	Ribosome biogenesis protein WDR12 (WD repeat-containing protein 12) [Source:UniProtKB/Swiss-Prot;Acc:Q9JJA4]	gene	0.0259421	0.0538677	0.120425	0.0731391
Carf_gene	1	60164925	60207878	+	Carf	Amyotrophic lateral sclerosis 2 chromosomal region candidate gene 8 protein homolog (Calcium-response factor)(CaRF) [Source:UniProtKB/Swiss-Prot;Acc:Q8VHI4]	gene	0.0394585	0.00910377	0.0559683	0.0392634
AC116581.2_gene	1	60174099	60174529	+	Carf	Amyotrophic lateral sclerosis 2 chromosomal region candidate gene 8 protein homolog (Calcium-response factor)(CaRF) [Source:UniProtKB/Swiss-Prot;Acc:Q8VHI4]	gene	1.31083	0	0.50708	0.652173
Nbeal1_gene	1	60238548	60338882	+	Nbeal1	neurobeachin like 1 [Source:RefSeq peptide;Acc:NP_775620]	gene	0.0112616	0.0272817	0.0217822	0.0196104
Nbeal1_gene	1	60317158	60388302	+	Nbeal1	neurobeachin like 1 [Source:RefSeq peptide;Acc:NP_775620]	gene	0.00794107	0.0219857	0.0245753	0.0184375
Cyp20a1_gene	1	60400167	60444231	+	Cyp20a1	Cytochrome P450 20A1 (EC 1.14.-.-) [Source:UniProtKB/Swiss-Prot;Acc:Q8BKE6]	gene	0.0448743	0.0266227	0.0644767	0.0489049
5S_rRNA_gene	1	60459196	60459319	+	5S_rRNA	5S ribosomal RNA [Source:RFAM;Acc:RF00001]	gene	0	0	0	0
Abi2_gene	1	60466578	60537999	+	Abi2	Abl interactor 2 (Abelson interactor 2)(Abi-2) [Source:UniProtKB/Swiss-Prot;Acc:P62484]	gene	0.0158205	0.0219005	0.05814	0.0354201
Raph1_gene	1	60547256	60623613	-	Raph1	Ras association (RalGDS/AF-6) and pleckstrin homology domains 1 [Source:RefSeq peptide;Acc:NP_001038978]	gene	0.0184973	0.0204847	0.0400707	0.0282223
RP23-17F2.2_gene	1	60579683	60579910	-	Raph1	Ras association (RalGDS/AF-6) and pleckstrin homology domains 1 [Source:RefSeq peptide;Acc:NP_001038978]	gene	0	0	0.958558	0.410945
RP23-17F2.3_gene	1	60593864	60594280	+	Raph1	Ras association (RalGDS/AF-6) and pleckstrin homology domains 1 [Source:RefSeq peptide;Acc:NP_001038978]	gene	0	0	0	0
RP23-17F2.4_gene	1	60649095	60649553	-	RP23-17F2.4	No description	gene	0	0	0	0
RP23-157N11.1_gene	1	60757716	60758781	+	RP23-157N11.1	No description	gene	0	0	0	0
Eif4a-ps4_gene	1	60760776	60761993	+	Eif4a-ps4	No description	gene	5.33426	1.28422	3.05039	3.38473
Cd28_gene	1	60803310	60830203	+	Cd28	T-cell-specific surface glycoprotein CD28 Precursor (CD28 antigen) [Source:UniProtKB/Swiss-Prot;Acc:P31041]	gene	0.0105036	0.0581607	0.0650112	0.0452904
RP23-157N11.7_gene	1	60849334	60850676	+	RP23-157N11.7	No description	gene	0	0.291172	0	0.0697658
RP23-157N11.6_gene	1	60865960	60866786	+	RP23-157N11.6	No description	gene	0	0	0	0
Rpl18-rs8_gene	1	60957742	60958266	+	Rpl18-rs8	No description	gene	9.68515	2.23453	15.4027	10.3511
Ctla4_gene	1	60965869	60972674	+	Ctla4	Cytotoxic T-lymphocyte protein 4 Precursor (Cytotoxic T-lymphocyte-associated antigen 4)(CTLA-4)(CD152 antigen) [Source:UniProtKB/Swiss-Prot;Acc:P09793]	gene	0	0.172367	0.160558	0.110133
RP23-146J17.3_gene	1	61005074	61005309	-	RP23-146J17.3	No description	gene	0	0	0	0
Icos_gene	1	61034765	61057158	+	Icos	Inducible T-cell costimulator Precursor (Activation-inducible lymphocyte immunomediatory molecule)(CD28 and CTLA-4-like protein)(CCLP)(CD28-related protein 1)(CRP-1)(CD278 antigen) [Source:UniProtKB/Swiss-Prot;Acc:Q9WVS0]	gene	0.0126143	0.017462	0.00975937	0.0125519
RP23-163J17.1_gene	1	61132518	61133069	+	RP23-163J17.1	No description	gene	0	0	0	0
RP23-163J17.2_gene	1	61178222	61180848	-	RP23-163J17.2	No description	gene	0	0	0	0
RP23-163J17.3_gene	1	61253385	61254086	-	RP23-163J17.3	No description	gene	0	0	0	0
Pard3b_gene	1	61685398	62688858	+	Pard3b	Partitioning defective 3 homolog B (PAR3-beta)(Partitioning defective 3-like protein)(PAR3-L protein)(Amyotrophic lateral sclerosis 2 chromosomal region candidate gene 19 protein homolog) [Source:UniProtKB/Swiss-Prot;Acc:Q9CSB4]	gene	0.00703773	0.0077939	0.0276603	0.01606
RP23-20G7.3_gene	1	62703269	62704362	-	RP23-20G7.3	No description	gene	0	0	0.199773	0.0856449
RP23-20G7.2_gene	1	62707413	62708290	+	RP23-20G7.2	No description	gene	0.321735	0	0.995678	0.533573
Nrp2_gene	1	62749859	62865269	+	Nrp2	Neuropilin-2 Precursor (Vascular endothelial cell growth factor 165 receptor 2) [Source:UniProtKB/Swiss-Prot;Acc:O35375]	gene	0.0195811	0.0304944	0.0814282	0.0487105
Ino80d_gene	1	63009149	63161241	-	Ino80d	INO80 complex subunit D isoform 2 [Source:RefSeq peptide;Acc:NP_001074905]	gene	0.105867	0.061706	0.178183	0.126288
RP23-198I4.4_gene	1	63120348	63120593	+	Ino80d	INO80 complex subunit D isoform 2 [Source:RefSeq peptide;Acc:NP_001074905]	gene	0	0	0	0
Ndufs1_gene	1	63190177	63223259	-	Ndufs1	NADH-ubiquinone oxidoreductase 75 kDa subunit, mitochondrial Precursor (EC 1.6.5.3)(EC 1.6.99.3)(Complex I-75kD)(CI-75kD) [Source:UniProtKB/Swiss-Prot;Acc:Q91VD9]	gene	0.136618	0.130021	0.231215	0.175592
Eef1b2_gene	1	63223739	63226226	+	Eef1b2	Elongation factor 1-beta (EF-1-beta) [Source:UniProtKB/Swiss-Prot;Acc:O70251]	gene	0.681231	0.785859	0.878422	0.790838
SNORD51_gene	1	63225251	63225328	+	Eef1b2	Elongation factor 1-beta (EF-1-beta) [Source:UniProtKB/Swiss-Prot;Acc:O70251]	gene	7.24317	0	5.60388	4.8049
SNORA41_gene	1	63225578	63225709	+	Eef1b2	Elongation factor 1-beta (EF-1-beta) [Source:UniProtKB/Swiss-Prot;Acc:O70251]	gene	8.56011	0	0	2.83926
Gpr1_gene	1	63229270	63260783	-	Gpr1	Probable G-protein coupled receptor 1 [Source:UniProtKB/Swiss-Prot;Acc:Q8K087]	gene	0	0.0124086	0.0485454	0.0237851
Zdbf2_gene	1	63319839	63361150	+	Zdbf2	DBF4-type zinc finger-containing protein 2 homolog [Source:UniProtKB/Swiss-Prot;Acc:Q5SS00]	gene	0	0	0.0317416	0.013608
RP23-388B5.2_gene	1	63404008	63404624	-	RP23-388B5.2	No description	gene	0	0	0	0
RP23-388B5.1_gene	1	63411294	63411939	-	RP23-388B5.1	No description	gene	1.31184	0	1.35326	1.01528
Adam23_gene	1	63492465	63643089	+	Adam23	Disintegrin and metalloproteinase domain-containing protein 23 Precursor (ADAM 23)(Metalloproteinase-like, disintegrin-like, and cysteine-rich protein 3)(MDC-3) [Source:UniProtKB/Swiss-Prot;Acc:Q9R1V7]	gene	0.00562623	0.0207691	0.0348231	0.0217716
Dytn_gene	1	63669425	63733501	-	Dytn	Dystrotelin [Source:UniProtKB/Swiss-Prot;Acc:A2CI98]	gene	0.00881701	0.042719	0.0409291	0.0307069
RP23-341P11.4_gene	1	63718042	63718545	+	Dytn	Dystrotelin [Source:UniProtKB/Swiss-Prot;Acc:A2CI98]	gene	0	0	0	0
Mdh1b_gene	1	63745401	63776892	-	Mdh1b	Putative malate dehydrogenase 1B (EC 1.1.1.-) [Source:UniProtKB/Swiss-Prot;Acc:Q5F204]	gene	0	0.0124172	0.0208197	0.0119009
Fastkd2_gene	1	63777215	63801229	+	Fastkd2	FAST kinase domain-containing protein 2 [Source:UniProtKB/Swiss-Prot;Acc:Q922E6]	gene	0.0117628	0.0488499	0.0819055	0.05072
4933402D24Rik_gene	1	63801481	63815841	-	4933402D24Rik	Putative uncharacterized proteinMCG113882 ; [Source:UniProtKB/TrEMBL;Acc:Q9D4D3]	gene	0	0	0.0456552	0.0195729
RP23-374K2.1_gene	1	63891401	63892152	-	RP23-374K2.1	No description	gene	0	0	0.290627	0.124595
RP23-374K2.3_gene	1	63964422	63982506	+	RP23-374K2.3	No description	gene	0	0	0.0604234	0.0259042
AL645606.22_gene	1	64011301	64015573	+	AL645606.22	PredictedPutative uncharacterized protein ; [Source:UniProtKB/TrEMBL;Acc:Q8C4M4]	gene	0	0	0.102294	0.0438547
Klf7_gene	1	64076021	64168065	-	Klf7	Krueppel-like factor 7 [Source:UniProtKB/Swiss-Prot;Acc:Q99JB0]	gene	0.0521725	0.0509807	0.121094	0.0814345
AL645726.22_gene	1	64196745	64197239	+	AL645726.22	No description	gene	0	0	0.441518	0.189284
RP23-45M23.2_gene	1	64196775	64197239	+	AL645726.22	No description	gene	0	0	0.470003	0.201496
Creb1_gene	1	64579378	64651121	+	Creb1	Cyclic AMP-responsive element-binding protein 1 (cAMP-responsive element-binding protein 1)(CREB-1) [Source:UniProtKB/Swiss-Prot;Acc:Q01147]	gene	0.16537	0.0817581	0.194961	0.158022
Fam119a_gene	1	64653054	64663801	-	Fam119a	Protein FAM119A [Source:UniProtKB/Swiss-Prot;Acc:Q9CQL0]	gene	0.0262824	0.0363829	0.183007	0.0958923
Ccnyl1_gene	1	64737029	64772218	+	Ccnyl1	cyclin Y-like 1 [Source:RefSeq peptide;Acc:NP_001091113]	gene	0.0160548	0.033337	0.0496849	0.0346133
AC101915.7_gene	1	64779225	64779650	-	AC101915.7	Putative uncharacterized protein [Source:UniProtKB/TrEMBL;Acc:Q3UEG1]	gene	0	0	0	0
Fzd5_gene	1	64780987	64784324	-	Fzd5	Frizzled-5 Precursor (Fz-5)(mFz5) [Source:UniProtKB/Swiss-Prot;Acc:Q9EQD0]	gene	1.94641	0.702894	1.83326	1.59995
Plekhm3_gene	1	64835695	65003398	-	Plekhm3	Pleckstrin homology domain-containing family M member 3 [Source:UniProtKB/Swiss-Prot;Acc:Q8BM47]	gene	0.106118	0.0489667	0.144655	0.108946
AC158958.3_gene	1	65040525	65041178	-	AC158958.3	No description	gene	8.63864	4.18548	12.3645	9.16898
U1_gene	1	65047881	65048036	-	U1	U1 spliceosomal RNA [Source:RFAM;Acc:RF00003]	gene	0	0	0	0
4921521F21Rik_gene	1	65059660	65079322	-	4921521F21Rik	hypothetical protein LOC70861 [Source:RefSeq peptide;Acc:NP_081858]	gene	0	0	0.0444594	0.0190603
Cryge_gene	1	65095131	65097723	-	Cryge	Gamma-crystallin E (Gamma-E-crystallin) [Source:UniProtKB/Swiss-Prot;Acc:Q03740]	gene	0	0	0	0
AC158958.4-2_gene	1	65104190	65105140	+	AC158958.4-2	No description	gene	0	0	0	0
Crygd_gene	1	65108417	65110012	-	Crygd	Gamma-crystallin D (Gamma-D-crystallin)(Gamma-crystallin 1) [Source:UniProtKB/Swiss-Prot;Acc:P04342]	gene	0	0	0	0
AC158958.4-3_gene	1	65108908	65110341	+	Crygd	Gamma-crystallin D (Gamma-D-crystallin)(Gamma-crystallin 1) [Source:UniProtKB/Swiss-Prot;Acc:P04342]	gene	0	0	0	0
Crygc_gene	1	65118108	65120095	-	Crygc	Gamma-crystallin C (Gamma-C-crystallin) [Source:UniProtKB/Swiss-Prot;Acc:Q61597]	gene	0	0	0.109935	0.0471305
AC158958.4-4_gene	1	65122066	65122185	-	AC158958.4-4	No description	gene	0	0	0	0
Crygb_gene	1	65126804	65128862	-	Crygb	Gamma-crystallin B (Gamma-B-crystallin)(Gamma-crystallin 3) [Source:UniProtKB/Swiss-Prot;Acc:P04344]	gene	0	0	0	0
Cryga_gene	1	65146968	65149924	-	Cryga	Gamma-crystallin A (Gamma-A-crystallin)(Gamma-crystallin 4) [Source:UniProtKB/Swiss-Prot;Acc:P04345]	gene	0	0	0.0739098	0.031686
D630023F18Rik_gene	1	65153887	65169767	-	D630023F18Rik	Uncharacterized protein C2orf80 homolog [Source:UniProtKB/Swiss-Prot;Acc:Q8C3M9]	gene	0	0	0.0275236	0.0117997
Idh1_gene	1	65205203	65225640	-	Idh1	Isocitrate dehydrogenase [NADP] cytoplasmic (IDH)(EC 1.1.1.42)(Cytosolic NADP-isocitrate dehydrogenase)(Oxalosuccinate decarboxylase)(NADP(+)-specific ICDH)(IDP) [Source:UniProtKB/Swiss-Prot;Acc:O88844]	gene	0.082929	0	0.0748537	0.0595969
Pip5k3_gene	1	65233259	65325270	+	Pip5k3	phosphatidylinositol-3-phosphate 5-kinase type III [Source:RefSeq peptide;Acc:NP_035216]	gene	0.0368409	0.0594989	0.0593812	0.0519331
AC164079.11_gene	1	65328270	65328452	-	AC164079.11	No description	gene	0	0	0	0
Pth2r_gene	1	65357831	65435818	+	Pth2r	Parathyroid hormone 2 receptor Precursor (PTH2 receptor) [Source:UniProtKB/Swiss-Prot;Acc:Q91V95]	gene	0.00362214	0.0200566	0.0420356	0.0240282
AC100180.1_gene	1	65597038	65597811	-	AC100180.1	No description	gene	0	0	0	0
AC100180.2_gene	1	65599256	65599568	+	AC100180.2	No description	gene	0	0	2.79299	1.19739
Crygf_gene	1	65973096	65974881	+	Crygf	Gamma-crystallin F (Gamma-F-crystallin) [Source:UniProtKB/Swiss-Prot;Acc:Q9CXV3]	gene	0	0	0.244738	0.104922
AC101299.1_gene	1	66078757	66079499	-	AC101299.1	No description	gene	0	0	0	0
AC101299.2_gene	1	66079659	66079999	+	AC101299.2	No description	gene	0	0	0	0
AC101299.3_gene	1	66109539	66109950	+	AC101299.3	No description	gene	1.37128	0.949135	2.65232	1.81933
Mtap2_gene	1	66221887	66489157	+	Mtap2	Microtubule-associated protein 2 (MAP-2) [Source:UniProtKB/Swiss-Prot;Acc:P20357]	gene	0.00422767	0.0160941	0.022896	0.0150742
AC091465.7-1_gene	1	66368850	66375370	-	Mtap2	Microtubule-associated protein 2 (MAP-2) [Source:UniProtKB/Swiss-Prot;Acc:P20357]	gene	0	0	0	0
U1_gene	1	66482656	66482806	+	Mtap2	Microtubule-associated protein 2 (MAP-2) [Source:UniProtKB/Swiss-Prot;Acc:P20357]	gene	0	0	0	0
AC118589.3_gene	1	66514941	66743223	+	AC118589.3	Novel protein (C030018G13Rik) Fragment [Source:UniProtKB/TrEMBL;Acc:B2KGF4]	gene	0.00494971	0.0137038	0.0277637	0.0168279
Rpe_gene	1	66747405	66766379	+	Rpe	Ribulose-phosphate 3-epimerase (EC 5.1.3.1)(Ribulose-5-phosphate-epimerase) [Source:UniProtKB/Swiss-Prot;Acc:Q8VEE0]	gene	0.0744357	0.0206084	0.126696	0.0839433
1110028C15Rik_gene	1	66765937	66864136	-	Rpe	Ribulose-phosphate 3-epimerase (EC 5.1.3.1)(Ribulose-5-phosphate-epimerase) [Source:UniProtKB/Swiss-Prot;Acc:Q8VEE0]	gene	0.0891751	0.0517675	0.0934741	0.0820551
AC124389.1_gene	1	66830487	66833019	+	1110028C15Rik	Uncharacterized protein C2orf67 homolog [Source:UniProtKB/Swiss-Prot;Acc:Q5DTI6]	gene	0	0	0.0862816	0.0369899
Acadl_gene	1	66877413	66909823	-	Acadl	Long-chain specific acyl-CoA dehydrogenase, mitochondrial Precursor (LCAD)(EC 1.3.99.13) [Source:UniProtKB/Swiss-Prot;Acc:P51174]	gene	0.217892	0.156847	0.188807	0.190796
AC124389.3_gene	1	66895682	66896176	-	Acadl	Long-chain specific acyl-CoA dehydrogenase, mitochondrial Precursor (LCAD)(EC 1.3.99.13) [Source:UniProtKB/Swiss-Prot;Acc:P51174]	gene	2.2827	0	1.32455	1.32499
SNORA17_gene	1	66913371	66913500	+	SNORA17	Small nucleolar RNA SNORA17 [Source:RFAM;Acc:RF00560]	gene	0	0	0	0
Myl1_gene	1	66970872	66991606	-	Myl1	Myosin light chain 1, skeletal muscle isoform (MLC1F)(A1 catalytic)(Alkali myosin light chain 1) [Source:UniProtKB/Swiss-Prot;Acc:P05977]	gene	0	0	0.0105402	0.00451871
AC133187.3_gene	1	66995137	66995514	-	AC133187.3	No description	gene	0	0	1.15636	0.495743
AC133187.4_gene	1	66998403	67000043	+	AC133187.4	No description	gene	0	0	0	0
Lancl1_gene	1	67047091	67085439	-	Lancl1	LanC-like protein 1 (40 kDa erythrocyte membrane protein)(p40) [Source:UniProtKB/Swiss-Prot;Acc:O89112]	gene	0.0662951	0	0.0968832	0.063524
Cps1_gene	1	67169640	67277022	+	Cps1	Carbamoyl-phosphate synthase [ammonia], mitochondrial Precursor (EC 6.3.4.16)(Carbamoyl-phosphate synthetase I)(CPSase I) [Source:UniProtKB/Swiss-Prot;Acc:Q8C196]	gene	0.00263062	0.00364158	0.0203525	0.0104704
SNORA17_gene	1	67303798	67303926	+	SNORA17	Small nucleolar RNA SNORA17 [Source:RFAM;Acc:RF00560]	gene	0	0	0	0
Kif22-ps_gene	1	67631627	67633610	+	Kif22-ps	No description	gene	0	0	0.550785	0.236128
Erbb4_gene	1	68078760	69154633	-	Erbb4	Receptor tyrosine-protein kinase erbB-4 Precursor (EC 2.7.10.1) [Source:UniProtKB/Swiss-Prot;Acc:Q61527]	gene	0.00157537	0.00617892	0.0152354	0.0085346
AC138285.1_gene	1	68339854	68340300	-	Erbb4	Receptor tyrosine-protein kinase erbB-4 Precursor (EC 2.7.10.1) [Source:UniProtKB/Swiss-Prot;Acc:Q61527]	gene	0	0	0	0
AC101822.24_gene	1	68641907	68642108	+	Erbb4	Receptor tyrosine-protein kinase erbB-4 Precursor (EC 2.7.10.1) [Source:UniProtKB/Swiss-Prot;Acc:Q61527]	gene	0	0	0	0
AC157805.1_gene	1	69177488	69177873	-	AC157805.1	No description	gene	0	0	0.566195	0.242734
Ikzf2_gene	1	69583964	69732395	-	Ikzf2	Zinc finger protein Helios (Ikaros family zinc finger protein 2) [Source:UniProtKB/Swiss-Prot;Acc:P81183]	gene	0.0304499	0.026345	0.0647856	0.0441865
Spag16_gene	1	69873562	70771516	+	Spag16	Sperm-associated antigen 16 protein (Pf20 protein homolog) [Source:UniProtKB/Swiss-Prot;Acc:Q8K450]	gene	0.00471878	0.0074032	0.0245822	0.0138776
U6_gene	1	70643389	70643495	+	Spag16	Sperm-associated antigen 16 protein (Pf20 protein homolog) [Source:UniProtKB/Swiss-Prot;Acc:Q8K450]	gene	0	0	0	0
A830006F12Rik_gene	1	70772289	70931971	+	A830006F12Rik	von Willebrand factor C domain-containing protein 2-like Precursor [Source:UniProtKB/Swiss-Prot;Acc:Q505H4]	gene	0.00353806	0.00244887	0.0301105	0.014669
AC104747.23-1_gene	1	71074294	71074611	-	AC104747.23-1	Putative uncharacterized protein [Source:UniProtKB/TrEMBL;Acc:Q3URT7]	gene	2.66494	0	0	0.88392
AC104747.23-2_gene	1	71074882	71075232	-	AC104747.23-2	Putative uncharacterized protein [Source:UniProtKB/TrEMBL;Acc:Q3TN51]	gene	0.804797	0	0	0.266939
Bard1_gene	1	71076929	71149531	-	Bard1	BRCA1-associated RING domain protein 1 (BARD-1)(EC 6.3.2.-) [Source:UniProtKB/Swiss-Prot;Acc:O70445]	gene	0.256793	0.269303	0.433472	0.335535
Abca12_gene	1	71289874	71461484	-	Abca12	ATP-binding cassette, sub-family A (ABC1), member 12 [Source:RefSeq peptide;Acc:NP_780419]	gene	0.00164607	0.013672	0.0382058	0.0202011
Atic_gene	1	71603733	71625978	+	Atic	Bifunctional purine biosynthesis protein PURH [Includes Phosphoribosylaminoimidazolecarboxamide formyltransferase(EC 2.1.2.3)(5-aminoimidazole-4-carboxamide ribonucleotide formyltransferase)(AICAR transformylase);IMP cyclohydrolase(EC 3.5.4.10)(Inosinicase)(IMP synthetase)(ATIC)] [Source:UniProtKB/Swiss-Prot;Acc:Q9CWJ9]	gene	0.0507927	0.0527345	0.127716	0.0842358
Fn1_gene	1	71632094	71699746	-	Fn1	Fibronectin Precursor (FN) [Source:UniProtKB/Swiss-Prot;Acc:P11276]	gene	0.0250529	0.00578014	0.0839923	0.0457031
Apol7d_gene	1	71699411	71704031	+	Fn1	Fibronectin Precursor (FN) [Source:UniProtKB/Swiss-Prot;Acc:P11276]	gene	0.0611304	0	0.141886	0.0811041
AC124821.5_gene	1	71756276	71756629	-	AC124821.5	No description	gene	0	0	0.617376	0.264676
AC115846.7_gene	1	72050862	72051344	+	AC115846.7	No description	gene	0	0	0.904974	0.387973
Mreg_gene	1	72206020	72258881	-	Mreg	Melanoregulin (Dilute suppressor protein)(Whn-dependent transcript 2) [Source:UniProtKB/Swiss-Prot;Acc:Q6NVG5]	gene	0.0587817	0.0295898	0.115762	0.0762155
U2_gene	1	72272814	72273004	+	U2	U2 spliceosomal RNA [Source:RFAM;Acc:RF00004]	gene	0	0	0	0
U2_gene	1	72283520	72283710	+	U2	U2 spliceosomal RNA [Source:RFAM;Acc:RF00004]	gene	1.47897	2.04735	0	0.981105
U2_gene	1	72290787	72290977	+	U2	U2 spliceosomal RNA [Source:RFAM;Acc:RF00004]	gene	2.95794	0	0	0.981105
U2_gene	1	72301582	72301772	+	U2	U2 spliceosomal RNA [Source:RFAM;Acc:RF00004]	gene	1.47897	0	4.57699	2.45276
Pecr_gene	1	72305749	72330828	-	Pecr	Peroxisomal trans-2-enoyl-CoA reductase (EC 1.3.1.38) [Source:UniProtKB/Swiss-Prot;Acc:Q99MZ7]	gene	0.0450532	0	0.052285	0.0373586
Tmem169_gene	1	72330947	72349569	+	Tmem169	Transmembrane protein 169 [Source:UniProtKB/Swiss-Prot;Acc:Q8BG50]	gene	0.0151685	0.0209979	0.0821489	0.0452805
Xrcc5_gene	1	72354107	72441526	+	Xrcc5	ATP-dependent DNA helicase 2 subunit 2 (EC 3.6.1.-)(ATP-dependent DNA helicase II 80 kDa subunit)(Ku autoantigen protein p86 homolog)(Ku80)(CTC box-binding factor 85 kDa subunit)(CTCBF)(CTC85)(Nuclear factor IV)(DNA repair protein XRCC5) [Source:UniProtKB/Swiss-Prot;Acc:P27641]	gene	0.0517014	0.0536779	0.0925006	0.0696661
March4_gene	1	72473687	72583504	-	2004-03-01	E3 ubiquitin-protein ligase MARCH4 Precursor (EC 6.3.2.-)(Membrane-associated RING finger protein 4)(Membrane-associated RING-CH protein IV)(MARCH-IV) [Source:UniProtKB/Swiss-Prot;Acc:Q80TE3]	gene	0.00771687	0.0284867	0.0577136	0.0341276
Smarcal1_gene	1	72629832	72679704	+	Smarcal1	SWI/SNF-related matrix-associated actin-dependent regulator of chromatin subfamily A-like protein 1 (EC 3.6.1.-)(Sucrose nonfermenting protein 2-like 1)(HepA-related protein)(mharp) [Source:UniProtKB/Swiss-Prot;Acc:Q8BJL0]	gene	0.15293	0.0784079	0.188433	0.150295
Ankar_gene	1	72689554	72747138	-	Ankar	Ankyrin and armadillo repeat-containing protein [Source:UniProtKB/Swiss-Prot;Acc:A2RT91]	gene	0.00981101	0.0135814	0.0341575	0.0211521
Rpl37a_gene	1	72757864	72760246	+	Rpl37a	60S ribosomal protein L37a [Source:UniProtKB/Swiss-Prot;Acc:P61514]	gene	0.948329	0.328194	0.825414	0.747047
Igfbp2_gene	1	72871066	72899041	+	Igfbp2	Insulin-like growth factor-binding protein 2 Precursor (IGF-binding protein 2)(IGFBP-2)(IBP-2) [Source:UniProtKB/Swiss-Prot;Acc:P47877]	gene	0	0.0139778	0.0624968	0.0301422
Igfbp5_gene	1	72904659	72921439	-	Igfbp5	Insulin-like growth factor-binding protein 5 Precursor (IGF-binding protein 5)(IGFBP-5)(IBP-5) [Source:UniProtKB/Swiss-Prot;Acc:Q07079]	gene	0.0168335	0.0466055	0.0520949	0.039084
Tnp1_gene	1	73061657	73062466	-	Tnp1	Spermatid nuclear transition protein 1 (STP-1)(TP-1) [Source:UniProtKB/Swiss-Prot;Acc:P10856]	gene	0	0	0	0
Tns1_gene	1	73959520	73988603	-	Tns1	tensin 1 [Source:RefSeq peptide;Acc:NP_082160]	gene	0.301093	0.0672266	0.405782	0.289939
Tns1_gene	1	74036296	74045042	-	Tns1	Putative uncharacterized protein [Source:UniProtKB/TrEMBL;Acc:Q8C6V6]	gene	0.322949	0.089412	0.649632	0.407046
Rufy4_gene	1	74172115	74194797	+	Rufy4	RUN and FYVE domain-containing protein 4 [Source:UniProtKB/Swiss-Prot;Acc:Q3TYX8]	gene	0.0249071	0.034479	0.0674452	0.0454371
Il8rb_gene	1	74200563	74207184	+	Il8rb	High affinity interleukin-8 receptor B (IL-8R B)(CXCR-2)(GRO/MGSA receptor)(CD182 antigen) [Source:UniProtKB/Swiss-Prot;Acc:P35343]	gene	0.0426584	0	0.0330038	0.0282982
Il8ra_gene	1	74238359	74241205	-	Il8ra	High affinity interleukin-8 receptor A (IL-8R A)(CXCR-1)(CD181 antigen) [Source:UniProtKB/Swiss-Prot;Acc:Q810W6]	gene	0	0.137353	0.153531	0.0987308
U6_gene	1	74259387	74259493	+	U6	U6 spliceosomal RNA [Source:RFAM;Acc:RF00026]	gene	0	0	0	0
Arpc2_gene	1	74283071	74314787	+	Arpc2	Actin-related protein 2/3 complex subunit 2 (Arp2/3 complex 34 kDa subunit)(p34-ARC) [Source:UniProtKB/Swiss-Prot;Acc:Q9CVB6]	gene	0.543289	0.332887	0.544363	0.493336
Gpbar1_gene	1	74325124	74326198	+	Gpbar1	G-protein coupled bile acid receptor 1 (Membrane-type receptor for bile acids)(M-BAR) [Source:UniProtKB/Swiss-Prot;Acc:Q80SS6]	gene	0.262775	0	0.203304	0.174317
Aamp_gene	1	74326421	74331254	-	Aamp	angio-associated migratory protein [Source:RefSeq peptide;Acc:NP_666222]	gene	0.818116	0.0808944	1.03986	0.736539
Pnkd_gene	1	74331504	74400266	+	Pnkd	Probable hydrolase PNKD (EC 3.-.-.-)(Paroxysmal nonkinesiogenic dyskinesia protein)(Myofibrillogenesis regulator 1)(MR-1) [Source:UniProtKB/Swiss-Prot;Acc:Q69ZP3]	gene	0.0575131	0.0170605	0.1907	0.104919
Tmbim1_gene	1	74334827	74350935	-	Pnkd	Probable hydrolase PNKD (EC 3.-.-.-)(Paroxysmal nonkinesiogenic dyskinesia protein)(Myofibrillogenesis regulator 1)(MR-1) [Source:UniProtKB/Swiss-Prot;Acc:Q69ZP3]	gene	0.210429	0.0485497	0.434145	0.267552
Gm216_gene	1	74408682	74415895	+	Gm216	hypothetical protein LOC241112 [Source:RefSeq peptide;Acc:NP_001028517]	gene	0	0	0.0605909	0.025976
Slc11a1_gene	1	74421797	74432626	+	Slc11a1	Natural resistance-associated macrophage protein 1 (NRAMP 1) [Source:UniProtKB/Swiss-Prot;Acc:P41251]	gene	0.260834	0.0722149	0.302703	0.23359
Ctdsp1_gene	1	74438173	74443832	+	Ctdsp1	Carboxy-terminal domain RNA polymerase II polypeptide A small phosphatase 1 (EC 3.1.3.16)(Nuclear LIM interactor-interacting factor 3)(NLI-interacting factor 3)(Golli-interacting protein)(GIP) [Source:UniProtKB/Swiss-Prot;Acc:P58466]	gene	2.24589	0.898157	1.54453	1.62229
mmu-mir-26b_gene	1	74440884	74440968	+	Ctdsp1	Carboxy-terminal domain RNA polymerase II polypeptide A small phosphatase 1 (EC 3.1.3.16)(Nuclear LIM interactor-interacting factor 3)(NLI-interacting factor 3)(Golli-interacting protein)(GIP) [Source:UniProtKB/Swiss-Prot;Acc:P58466]	gene	6.64667	0	2.57119	3.3069
Vil1_gene	1	74455962	74482089	+	Vil1	Villin-1 [Source:UniProtKB/Swiss-Prot;Acc:Q62468]	gene	0	0.0448994	0.150564	0.0753064
Usp37_gene	1	74485686	74590860	-	Usp37	Ubiquitin carboxyl-terminal hydrolase 37 (EC 3.1.2.15)(Ubiquitin thioesterase 37)(Ubiquitin-specific-processing protease 37)(Deubiquitinating enzyme 37) [Source:UniProtKB/Swiss-Prot;Acc:Q8C0R0]	gene	0.0913187	0.0966687	0.160004	0.122047
Rqcd1_gene	1	74552632	74577415	+	Usp37	Ubiquitin carboxyl-terminal hydrolase 37 (EC 3.1.2.15)(Ubiquitin thioesterase 37)(Ubiquitin-specific-processing protease 37)(Deubiquitinating enzyme 37) [Source:UniProtKB/Swiss-Prot;Acc:Q8C0R0]	gene	0.170967	0.173559	0.282184	0.219268
Plcd4_gene	1	74589462	74614368	+	Usp37	Ubiquitin carboxyl-terminal hydrolase 37 (EC 3.1.2.15)(Ubiquitin thioesterase 37)(Ubiquitin-specific-processing protease 37)(Deubiquitinating enzyme 37) [Source:UniProtKB/Swiss-Prot;Acc:Q8C0R0]	gene	0.0113415	0.0942009	0.0877469	0.0639508
Zfp142_gene	1	74611701	74634719	-	Plcd4	1-phosphatidylinositol-4,5-bisphosphate phosphodiesterase delta-4 (EC 3.1.4.11)(Phosphoinositide phospholipase C delta-4)(Phospholipase C-delta-4)(PLC-delta-4) [Source:UniProtKB/Swiss-Prot;Acc:Q8K3R3]	gene	0.429512	0.186866	0.62663	0.45588
Bcs1l_gene	1	74634874	74639017	+	Bcs1l	Mitochondrial chaperone BCS1 (BCS1-like protein) [Source:UniProtKB/Swiss-Prot;Acc:Q9CZP5]	gene	0.204501	0.377455	0.369174	0.316539
Rnf25_gene	1	74640327	74647951	-	Rnf25	E3 ubiquitin-protein ligase RNF25 (EC 6.3.2.-)(RING finger protein 25)(RING finger protein AO7) [Source:UniProtKB/Swiss-Prot;Acc:Q9QZR0]	gene	0.259329	0.102569	0.372612	0.270334
Stk36_gene	1	74648029	74683465	+	Stk36	Serine/threonine-protein kinase 36 (EC 2.7.11.1)(Fused homolog) [Source:UniProtKB/Swiss-Prot;Acc:Q69ZM6]	gene	0.00797143	0.0220698	0.111012	0.055524
Ttll4_gene	1	74708328	74744551	+	Ttll4	Tubulin polyglutamylase TTLL4 (EC 6.-.-.-)(Tubulin--tyrosine ligase-like protein 4) [Source:UniProtKB/Swiss-Prot;Acc:Q80UG8]	gene	0.155965	0	0.2172	0.144847
Cyp27a1_gene	1	74760148	74784464	+	Cyp27a1	Sterol 26-hydroxylase, mitochondrial Precursor (EC 1.14.13.15)(Cytochrome P450 27)(Cytochrome P-450C27/25)(Sterol 27-hydroxylase)(Vitamin D(3) roxylase)(5-beta-cholestane-3-alpha,7-alpha,12-alpha-triol 27-hydroxylase) [Source:UniProtKB/Swiss-Prot;Acc:Q9DBG1]	gene	0.0929337	0.0482432	0.116839	0.0924741
Prkag3_gene	1	74787214	74795436	-	Prkag3	5'-AMP-activated protein kinase subunit gamma-3 (AMPK gamma-3 chain)(AMPK gamma3) [Source:UniProtKB/Swiss-Prot;Acc:Q8BGM7]	gene	0.0343529	0	0.186046	0.0911546
Wnt6_gene	1	74818466	74831893	+	Wnt6	Protein Wnt-6 Precursor [Source:UniProtKB/Swiss-Prot;Acc:P22727]	gene	0.0210369	0	0.0813789	0.0418657
Wnt10a_gene	1	74838593	74850745	+	Wnt10a	Protein Wnt-10a Precursor [Source:UniProtKB/Swiss-Prot;Acc:P70701]	gene	0.0464879	0.0321767	0.0359666	0.0385483
Fev_gene	1	74928083	74931993	-	Fev	Protein FEV (PC12 ETS domain-containing transcription factor 1)(PC12 ETS factor 1)(Pet-1)(mPet-1) [Source:UniProtKB/Swiss-Prot;Acc:Q8QZW2]	gene	0	0.0999856	0.167644	0.0958277
Cryba2_gene	1	74936518	74939709	-	Cryba2	Beta-crystallin A2 (Beta-A2 crystallin) [Source:UniProtKB/Swiss-Prot;Acc:Q9JJV1]	gene	0.176995	0.245015	0.0684685	0.146766
mmu-mir-375_gene	1	74947226	74947300	-	mmu-mir-375	mmu-mir-375 [Source:miRBase;Acc:MI0000792]	gene	0	0	0	0
Ccdc108_gene	1	74948654	74982173	-	Ccdc108	Coiled-coil domain-containing protein 108 [Source:UniProtKB/Swiss-Prot;Acc:Q3V0B4]	gene	0	0.023332	0.0586802	0.0307473
Ihh_gene	1	74991891	74998246	-	Ihh	Indian hedgehog protein Precursor (IHH)(HHG-2) [Contains Indian hedgehog protein N-product;Indian hedgehog protein C-product] [Source:UniProtKB/Swiss-Prot;Acc:P97812]	gene	0.0444436	0.123047	0.103155	0.0884476
Nhej1_gene	1	75013924	75102130	-	Nhej1	Non-homologous end-joining factor 1 (Protein cernunnos)(XRCC4-like factor) [Source:UniProtKB/Swiss-Prot;Acc:Q3KNJ2]	gene	0.0192151	0.0265995	0.133796	0.0701067
Slc23a3_gene	1	75122117	75130464	-	Slc23a3	Solute carrier family 23 member 3 (Sodium-dependent vitamin C transporter 3)(Na(+)/L-ascorbic acid transporter 3)(Yolk sac permease-like molecule 1)(YSPL-1) [Source:UniProtKB/Swiss-Prot;Acc:Q60850]	gene	0.101515	0.0468428	0.209441	0.134684
1810031K17Rik_gene	1	75132345	75139271	-	1810031K17Rik	Uncharacterized protein C2orf24 homolog [Source:UniProtKB/Swiss-Prot;Acc:Q8K158]	gene	1.79432	0.338712	2.08234	1.56903
BC038286_gene	1	75139364	75144479	+	BC038286	Protein FAM134A [Source:UniProtKB/Swiss-Prot;Acc:Q6NS82]	gene	1.65647	0.229306	1.66605	1.31862
Zfand2b_gene	1	75165309	75168196	+	Zfand2b	AN1-type zinc finger protein 2B [Source:UniProtKB/Swiss-Prot;Acc:Q91X58]	gene	2.15188	0.677014	1.74054	1.62215
Abcb6_gene	1	75168291	75176955	-	Abcb6	ATP-binding cassette sub-family B member 6, mitochondrial [Source:UniProtKB/Swiss-Prot;Acc:Q9DC29]	gene	3.09705	0.902582	3.48068	2.73571
Atg9a_gene	1	75177439	75188770	-	Atg9a	autophagy-related 9-like 1 [Source:RefSeq peptide;Acc:NP_001003917]	gene	2.24352	0.345079	2.77721	2.01745
Ankzf1_gene	1	75189026	75195955	+	Ankzf1	Ankyrin repeat and zinc finger domain-containing protein 1 [Source:UniProtKB/Swiss-Prot;Acc:Q80UU1]	gene	0.774486	0	0.883036	0.635453
Glb1l_gene	1	75194818	75207353	-	Ankzf1	Ankyrin repeat and zinc finger domain-containing protein 1 [Source:UniProtKB/Swiss-Prot;Acc:Q80UU1]	gene	0.202804	0.155968	0.31381	0.239172
Stk16_gene	1	75207430	75212181	+	Stk16	Serine/threonine-protein kinase 16 (EC 2.7.11.1)(Protein kinase PKL12)(Myristoylated and palmitoylated serine/threonine-protein kinase)(MPSK)(TGF-beta-stimulated factor 1)(TSF-1)(Protein kinase Krct) [Source:UniProtKB/Swiss-Prot;Acc:O88697]	gene	1.78336	0.329161	2.1616	1.59708
Tuba4a_gene	1	75212126	75215828	-	Stk16	Serine/threonine-protein kinase 16 (EC 2.7.11.1)(Protein kinase PKL12)(Myristoylated and palmitoylated serine/threonine-protein kinase)(MPSK)(TGF-beta-stimulated factor 1)(TSF-1)(Protein kinase Krct) [Source:UniProtKB/Swiss-Prot;Acc:O88697]	gene	7.01823	1.16162	8.67595	6.32565
Dnajb2_gene	1	75233030	75242265	+	Dnajb2	DnaJ homolog subfamily B member 10 (mDJ8) [Source:UniProtKB/Swiss-Prot;Acc:Q9QYI5]	gene	4.34308	0.677425	3.69143	3.1854
Ptprn_gene	1	75243616	75260783	-	Ptprn	Receptor-type tyrosine-protein phosphatase-like N Precursor (R-PTP-N)(PTP IA-2) [Source:UniProtKB/Swiss-Prot;Acc:Q60673]	gene	0.213903	0	0.305524	0.20193
Resp18_gene	1	75268777	75274955	-	Resp18	Regulated endocrine-specific protein 18 Precursor [Contains Regulated endocrine-specific protein 18;Triskadecapeptide] [Source:UniProtKB/Swiss-Prot;Acc:P47939]	gene	0	0	0.07074	0.0303271
Dnpep_gene	1	75305141	75313915	-	Dnpep	Aspartyl aminopeptidase (EC 3.4.11.21) [Source:UniProtKB/Swiss-Prot;Acc:Q9Z2W0]	gene	0.354111	0.0445634	0.224155	0.224228
Des_gene	1	75356907	75364286	+	Des	Desmin [Source:UniProtKB/Swiss-Prot;Acc:P31001]	gene	0	0	0.088842	0.0380876
Speg_gene	1	75371872	75428845	+	Speg	Striated muscle-specific serine/threonine-protein kinase (EC 2.7.11.1)(Aortic preferentially expressed protein 1)(APEG-1) [Source:UniProtKB/Swiss-Prot;Acc:Q62407]	gene	0.0148743	0.0274542	0.0997356	0.0542695
Gmppa_gene	1	75432505	75439749	+	Gmppa	Mannose-1-phosphate guanyltransferase alpha (EC 2.7.7.13)(GTP-mannose-1-phosphate guanylyltransferase alpha)(GDP-mannose pyrophosphorylase A) [Source:UniProtKB/Swiss-Prot;Acc:Q922H4]	gene	0.350911	0	0.542985	0.349176
Accn4_gene	1	75447011	75470915	+	Accn4	Amiloride-sensitive cation channel 4 (Acid-sensing ion channel 4) [Source:UniProtKB/Swiss-Prot;Acc:Q7TNS7]	gene	0	0.0490747	0.10971	0.0587924
Chpf_gene	1	75471151	75475882	-	Chpf	Chondroitin sulfate synthase 2 (EC .4.1.175)(Glucuronosyl-N-acetylgalactosaminyl-proteoglycan 4-beta-N-acetylgalactosaminyltransferase II)(N-acetylgalactosaminyl-proteoglycan 3-beta-glucuronosyltransferase II)(EC 2.4.1.226)(Chondroitin glucuronyltransferase -acetylgalactosaminyltransferase)(Chondroitin-polymerizing factor) [Source:UniProtKB/Swiss-Prot;Acc:Q6IQX7]	gene	0.0596965	0.165276	0.323301	0.198004
Tmem198_gene	1	75476142	75482280	+	Tmem198	Transmembrane protein 198 [Source:UniProtKB/Swiss-Prot;Acc:Q8BG75]	gene	0	0	0.0712009	0.0305247
Obsl1_gene	1	75482400	75502936	-	Obsl1	obscurin-like 1 [Source:RefSeq peptide;Acc:NP_849215]	gene	0	0	0.138344	0.0593096
Inha_gene	1	75503652	75506929	+	Inha	Inhibin alpha chain Precursor [Source:UniProtKB/Swiss-Prot;Acc:Q04997]	gene	0	0.238587	0.0666721	0.0857494
AC115011.10_gene	1	75510682	75510858	-	AC115011.10	No description	gene	0	0	0	0
Stk11ip_gene	1	75518127	75533509	+	Stk11ip	Serine/threonine kinase 11-interacting protein (LKB1-interacting protein 1) [Source:UniProtKB/Swiss-Prot;Acc:Q3TAA7]	gene	0.385631	0.0762615	0.36939	0.304542
AC115011.7_gene	1	75538786	75539133	+	AC115011.7	No description	gene	0	0	0	0
Slc4a3_gene	1	75542846	75555658	+	Slc4a3	Anion exchange protein 3 (Anion exchanger 3)(AE 3)(Neuronal band 3-like protein)(Solute carrier family 4 member 3) [Source:UniProtKB/Swiss-Prot;Acc:P16283]	gene	0.0220466	0	0.085285	0.0438752
AC115011.27_gene	1	75557576	75557935	+	AC115011.27	Putative uncharacterized protein [Source:UniProtKB/TrEMBL;Acc:Q9D1Y2]	gene	0	0	0.607087	0.260265
AC115011.9_gene	1	75564658	75565149	+	AC115011.9	No description	gene	0	0	0.44421	0.190438
AC133581.1_gene	1	75621229	75622904	+	AC133581.1	No description	gene	0	0	0	0
AC133581.2_gene	1	75632965	75633754	+	AC133581.2	No description	gene	0	0	0.276647	0.118602
Epha4_gene	1	77363760	77511663	-	Epha4	Ephrin type-A receptor 4 Precursor (EC 2.7.10.1)(Tyrosine-protein kinase receptor SEK)(MPK-3) [Source:UniProtKB/Swiss-Prot;Acc:Q03137]	gene	0.00954956	0.0343707	0.0576286	0.0361088
U1_gene	1	77894858	77895021	-	U1	U1 spliceosomal RNA [Source:RFAM;Acc:RF00003]	gene	0	0	0	0
Pax3_gene	1	78097842	78193691	-	Pax3	Paired box protein Pax-3 [Source:UniProtKB/Swiss-Prot;Acc:P24610]	gene	0.00589429	0.016319	0.0410425	0.0234605
Sgpp2_gene	1	78306920	78416862	+	Sgpp2	Sphingosine-1-phosphate phosphatase 2 (SPPase2)(Spp2)(EC 3.1.3.-)(Sphingosine-1-phosphatase 2) [Source:UniProtKB/Swiss-Prot;Acc:Q810K3]	gene	0.0616647	0.0177839	0.0655994	0.0528376
Farsb_gene	1	78421661	78485434	-	Farsb	Phenylalanyl-tRNA synthetase beta chain (EC 6.1.1.20)(Phenylalanine--tRNA ligase beta chain)(PheRS) [Source:UniProtKB/Swiss-Prot;Acc:Q9WUA2]	gene	0.0930184	0.196215	0.171348	0.151326
Mogat1_gene	1	78507744	78534746	+	Mogat1	2-acylglycerol O-acyltransferase 1 (EC 2.3.1.22)(Monoacylglycerol O-acyltransferase 1)(Acyl CoA:monoacylglycerol acyltransferase 1)(MGAT1)(Diacylglycerol acyltransferase 2-like protein 1) [Source:UniProtKB/Swiss-Prot;Acc:Q91ZV4]	gene	0.0104612	0.0144815	0.0566552	0.0312284
Acsl3_gene	1	78654400	78703562	+	Acsl3	Long-chain-fatty-acid--CoA ligase 3 (EC 6.2.1.3)(Long-chain acyl-CoA synthetase 3)(LACS 3) [Source:UniProtKB/Swiss-Prot;Acc:Q9CZW4]	gene	0.0344752	0.0556781	0.0311181	0.0381163
Utp14b_gene	1	78654449	78664176	+	Acsl3	Long-chain-fatty-acid--CoA ligase 3 (EC 6.2.1.3)(Long-chain acyl-CoA synthetase 3)(LACS 3) [Source:UniProtKB/Swiss-Prot;Acc:Q9CZW4]	gene	0.0580764	0.0401977	0.0224662	0.0385261
Kcne4_gene	1	78813486	78816599	+	Kcne4	Potassium voltage-gated channel subfamily E member 4 (Minimum potassium ion channel-related peptide 3)(Potassium channel subunit beta MiRP3)(MinK-related peptide 3) [Source:UniProtKB/Swiss-Prot;Acc:Q9WTW3]	gene	0	0	0.0701835	0.0300885
AC163007.4_gene	1	78964212	78964654	-	AC163007.4	No description	gene	5.73895	0	5.42678	4.23004
Scg2_gene	1	79431244	79436665	-	Scg2	Secretogranin-2 Precursor (Secretogranin II)(SgII)(Chromogranin-C) [Contains Secretoneurin(SN)] [Source:UniProtKB/Swiss-Prot;Acc:Q03517]	gene	0	0	0	0
SNORA17_gene	1	79510314	79510439	-	SNORA17	Small nucleolar RNA SNORA17 [Source:RFAM;Acc:RF00560]	gene	0	0	0	0
Ap1s3_gene	1	79603460	79668545	-	Ap1s3	AP-1 complex subunit sigma-3 (Adapter-related protein complex 1 sigma-1C subunit)(Adaptor protein complex AP-1 sigma-1C subunit)(Sigma-adaptin 1C)(Sigma1C-adaptin)(Golgi adaptor HA1/AP1 adaptin sigma-1C subunit)(Clathrin assembly protein complex 1 sigma-1C small chain)(Sigma 1C subunit of AP-1 clathrin) [Source:UniProtKB/Swiss-Prot;Acc:Q7TN05]	gene	0.0998237	0.0901216	0.188042	0.135319
Wdfy1_gene	1	79698837	79758344	-	Wdfy1	WD repeat and FYVE domain containing 1 isoform 1 [Source:RefSeq peptide;Acc:NP_001104749]	gene	0.109181	0.0328564	0.132215	0.100768
AC170750.2_gene	1	79759292	79761082	+	AC170750.2	Putative uncharacterized protein [Source:UniProtKB/TrEMBL;Acc:Q3TZ00]	gene	0	0	0.122028	0.0523146
Mrpl44_gene	1	79772708	79778019	+	Mrpl44	39S ribosomal protein L44, mitochondrial Precursor (L44mt)(EC 3.1.26.-)(MRP-L44) [Source:UniProtKB/Swiss-Prot;Acc:Q9CY73]	gene	0.0531784	0	0.0411429	0.0352769
Serpine2_gene	1	79790772	79855211	-	Serpine2	Glia-derived nexin Precursor (GDN)(Protease nexin I)(PN-1)(Serine protease-inhibitor 4) [Source:UniProtKB/Swiss-Prot;Acc:Q07235]	gene	0.026302	0.0121367	0.037307	0.0276259
AC163657.3_gene	1	79919111	79920001	-	AC163657.3	No description	gene	0.317041	0.877763	0.981151	0.736104
U6_gene	1	80132041	80132147	+	U6	U6 spliceosomal RNA [Source:RFAM;Acc:RF00026]	gene	0	0	0	0
Fam124b_gene	1	80195281	80210519	-	Fam124b	Protein FAM124B [Source:UniProtKB/Swiss-Prot;Acc:Q8BLQ0]	gene	0.0185369	0	0.0430247	0.0245936
Cul3_gene	1	80263393	80337017	-	Cul3	Cullin-3 (CUL-3) [Source:UniProtKB/Swiss-Prot;Acc:Q9JLV5]	gene	0.11894	0.159339	0.18998	0.159076
Dock10_gene	1	80497763	80755128	-	Dock10	Dedicator of cytokinesis protein 10 (Zizimin-3) [Source:UniProtKB/Swiss-Prot;Acc:Q8BZN6]	gene	0.0779292	0.0942032	0.139266	0.108124
9430031J16Rik_gene	1	81073779	81333316	+	9430031J16Rik	Uncharacterized protein KIAA1486 [Source:UniProtKB/Swiss-Prot;Acc:Q8BM65]	gene	0.00217682	0.00904014	0.0176836	0.0104693
AC121119.1_gene	1	81738560	81739544	-	AC121119.12	No description	gene	0.573571	0	0.221879	0.285367
AC121119.12_gene	1	81738560	81739567	-	AC121119.12	No description	gene	0.560483	0	0.216817	0.278856
AC123690.19_gene	1	82229687	82232508	+	AC123690.19	Hypothetical secreted protein SST7 [Source:UniProtKB/TrEMBL;Acc:Q810H1]	gene	0	0.277139	0	0.0664036
Irs1_gene	1	82233185	82287991	-	Irs1	Insulin receptor substrate 1 (IRS-1) [Source:UniProtKB/Swiss-Prot;Acc:P35569]	gene	0.0103083	0.0142698	0.0438642	0.0256433
Rhbdd1_gene	1	82313166	82441932	+	Rhbdd1	Rhomboid domain-containing protein 1 (EC 3.4.21.-) [Source:UniProtKB/Swiss-Prot;Acc:Q8BHC7]	gene	0.0745878	0.0759208	0.173121	0.117149
AC160543.13-2_gene	1	82393272	82393392	-	Rhbdd1	Rhomboid domain-containing protein 1 (EC 3.4.21.-) [Source:UniProtKB/Swiss-Prot;Acc:Q8BHC7]	gene	2.33458	0	0	0.774343
AC160543.13-1_gene	1	82447879	82448289	-	AC160543.13-1	Putative uncharacterized protein [Source:UniProtKB/TrEMBL;Acc:Q8BPT9]	gene	0	0	0	0
Col4a4_gene	1	82449133	82583367	-	Col4a4	Collagen alpha-4(IV) chain Precursor [Source:UniProtKB/Swiss-Prot;Acc:Q9QZR9]	gene	0.00841758	0.0174788	0.039075	0.0237319
Col4a3_gene	1	82583551	82717843	+	Col4a3	Collagen alpha-3(IV) chain Precursor [Contains Tumstatin] [Source:UniProtKB/Swiss-Prot;Acc:Q9QZS0]	gene	0.00210349	0.0145593	0.0374307	0.0202331
5S_rRNA_gene	1	82631588	82631686	+	Col4a3	Collagen alpha-3(IV) chain Precursor [Contains Tumstatin] [Source:UniProtKB/Swiss-Prot;Acc:Q9QZS0]	gene	0	0	2.20759	0.946419
Mff_gene	1	82721493	82748962	+	Mff	Mitochondrial fission factor [Source:UniProtKB/Swiss-Prot;Acc:Q6PCP5]	gene	0.0719835	0.156588	0.190944	0.143255
Tm4sf20_gene	1	82753224	82765031	-	Tm4sf20	Transmembrane 4 L6 family member 20 [Source:UniProtKB/Swiss-Prot;Acc:Q9CQY8]	gene	0.0717692	0	0.111052	0.0714142
Agfg1_gene	1	82836058	82892850	+	Agfg1	Arf-GAP domain and FG repeats-containing protein 1 (Nucleoporin-like protein RIP)(HIV-1 Rev-binding protein homolog) [Source:UniProtKB/Swiss-Prot;Acc:Q8K2K6]	gene	0.348174	0.316729	0.457937	0.387696
Slc19a3_gene	1	83010372	83035023	-	Slc19a3	Thiamine transporter 2 (ThTr-2)(ThTr2)(Solute carrier family 19 member 3) [Source:UniProtKB/Swiss-Prot;Acc:Q99PL8]	gene	0	0	0.0354618	0.0152029
Ccl20_gene	1	83113341	83115741	+	Ccl20	C-C motif chemokine 20 Precursor (Small-inducible cytokine A20)(Macrophage inflammatory protein 3 alpha)(MIP-3-alpha)(Liver and activation-regulated chemokine)(CC chemokine LARC)(Beta chemokine exodus-1)(CC chemokine ST38) [Source:UniProtKB/Swiss-Prot;Acc:O89093]	gene	0	0	0	0
Wdr69_gene	1	83156337	83207149	+	Wdr69	WD repeat domain 69 [Source:RefSeq peptide;Acc:NP_082001]	gene	0.00555928	0.0153915	0.0344087	0.0202832
5S_rRNA_gene	1	83213246	83213366	-	5S_rRNA	5S ribosomal RNA [Source:RFAM;Acc:RF00001]	gene	0	0	0	0
Sphkap_gene	1	83252021	83404741	-	Sphkap	A-kinase anchor protein SPHKAP (SPHK1-interactor and AKAP domain-containing protein) [Source:UniProtKB/Swiss-Prot;Acc:Q6NSW3]	gene	0.00184967	0.010242	0.0257589	0.0141107
AC138359.8-1_gene	1	83311088	83311873	+	Sphkap	A-kinase anchor protein SPHKAP (SPHK1-interactor and AKAP domain-containing protein) [Source:UniProtKB/Swiss-Prot;Acc:Q6NSW3]	gene	0	0	0.278055	0.119205
AC158909.6_gene	1	83792487	83792607	+	AC158909.6	No description	gene	0	0	0	0
Pid1_gene	1	84032878	84281166	-	Pid1	PTB-containing, cubilin and LRP1-interacting protein (P-CLI1)(Phosphotyrosine interaction domain-containing protein 1) [Source:UniProtKB/Swiss-Prot;Acc:Q3UBG2]	gene	0.0273053	0.0456736	0.0607358	0.0460385
Dner_gene	1	84366416	84692796	-	Dner	Delta and Notch-like epidermal growth factor-related receptor Precursor (Brain EGF repeat-containing transmembrane protein) [Source:UniProtKB/Swiss-Prot;Acc:Q8JZM4]	gene	0.0129825	0.0167737	0.0495519	0.0295686
Trip12_gene	1	84717764	84835879	-	Trip12	thyroid hormone receptor interactor 12 [Source:RefSeq peptide;Acc:NP_598736]	gene	0.145886	0.132427	0.190582	0.161823
Fbxo36_gene	1	84836420	84897059	+	Fbxo36	F-box only protein 36 [Source:UniProtKB/Swiss-Prot;Acc:Q9CQ24]	gene	0.0279502	0.0773833	0.0720816	0.0587142
Slc16a14_gene	1	84902473	84931700	-	Slc16a14	Monocarboxylate transporter 14 (MCT 14)(Solute carrier family 16 member 14) [Source:UniProtKB/Swiss-Prot;Acc:Q8K1C7]	gene	0	0.0133791	0.0523422	0.0256454
AC167036.1_gene	1	85008689	85009279	+	AC167036.1	No description	gene	7.16964	1.98499	9.61478	6.97564
Csprs_gene	1	85024410	85038539	-	Csprs	Component of Sp100-rs [Source:UniProtKB/Swiss-Prot;Acc:Q99388]	gene	0.179926	0.166048	0.340278	0.245346
A530032D15Rik_gene	1	85084714	85106428	-	A530032D15Rik	SP140 nuclear body protein family member [Source:RefSeq peptide;Acc:NP_998780]	gene	0.260174	0.324144	0.553549	0.401275
AC167036.6-3_gene	1	85096739	85097110	+	A530032D15Rik	SP140 nuclear body protein family member [Source:RefSeq peptide;Acc:NP_998780]	gene	0.759365	2.10238	1.17501	1.25935
A530040E14Rik_gene	1	85103209	85110610	+	A530032D15Rik	SP140 nuclear body protein family member [Source:RefSeq peptide;Acc:NP_998780]	gene	0.686937	0.211318	0.708623	0.582274
AC167036.6-4_gene	1	85110104	85110241	-	A530040E14Rik	Putative uncharacterized protein [Source:UniProtKB/TrEMBL;Acc:Q3TR44]	gene	0	0	3.16741	1.35791
Csprs_gene	1	85196186	85210323	+	Csprs	predicted gene, EG665378 [Source:RefSeq peptide;Acc:NP_001075215]	gene	0.0199805	0.0829771	0.170043	0.0994081
C130026I21Rik_gene	1	85242919	85267118	-	C130026I21Rik	SP140 nuclear body protein family member isoform 1 [Source:RefSeq peptide;Acc:NP_780428]	gene	0.210112	0.307018	0.532832	0.371685
AC123856.4-1_gene	1	85256405	85257589	+	C130026I21Rik	SP140 nuclear body protein family member isoform 1 [Source:RefSeq peptide;Acc:NP_780428]	gene	0.238383	0.989984	0.553294	0.553475
AC123856.4-2_gene	1	85271682	85273595	+	AC123856.4-2	Putative uncharacterized protein [Source:UniProtKB/TrEMBL;Acc:Q3UT50]	gene	0.147588	0.408614	1.48441	0.783243
AC123856.4-3_gene	1	85273786	85286414	+	AC123856.4-3	No description	gene	0.156575	0.371567	0.778748	0.474821
AC123856.4-4_gene	1	85310925	85323926	-	AC123856.4-4	No description	gene	0.130357	0.21053	0.554699	0.331487
AC147806.5-1_gene	1	87423175	87448743	+	AC147806.5-1	No description	gene	0.0441916	0.16823	0.401733	0.227194
Sp110_gene	1	87473477	87495379	-	Sp110	Sp110 nuclear body protein (Intracellular pathogen resistance protein 1) [Source:UniProtKB/Swiss-Prot;Acc:Q8BVK9]	gene	0.425602	0.321362	0.798252	0.560385
Sp140_gene	1	87497278	87541612	+	Sp140	SP140 nuclear body protein family member [Source:RefSeq peptide;Acc:NP_001013839]	gene	0.280349	0.202865	0.640841	0.41633
A530040E14Rik_gene	1	87506154	87507350	-	Sp140	SP140 nuclear body protein family member [Source:RefSeq peptide;Acc:NP_001013839]	gene	1.41596	0	3.1039	1.80033
Sp100_gene	1	87546625	87606023	+	Sp100	Nuclear autoantigen Sp-100 (Nuclear dot-associated Sp100 protein)(Speckled 100 kDa) [Source:UniProtKB/Swiss-Prot;Acc:O35892]	gene	0.389967	0.29625	0.386335	0.365955
5S_rRNA_gene	1	87571450	87571568	+	Sp100	Nuclear autoantigen Sp-100 (Nuclear dot-associated Sp100 protein)(Speckled 100 kDa) [Source:UniProtKB/Swiss-Prot;Acc:O35892]	gene	0	0	1.83657	0.787357
A630001G21Rik_gene	1	87614267	87633149	-	A630001G21Rik	Putative uncharacterized protein [Source:UniProtKB/TrEMBL;Acc:Q3UTB2]	gene	1.0023	0.310631	1.01851	0.843522
Cab39_gene	1	87690016	87748151	+	Cab39	Calcium-binding protein 39 (Protein Mo25) [Source:UniProtKB/Swiss-Prot;Acc:Q06138]	gene	0.184643	0.242149	0.27443	0.236914
Itm2c_gene	1	87791178	87805239	+	Itm2c	Integral membrane protein 2C (Transmembrane protein BRI3) [Contains CT-BRI3] [Source:UniProtKB/Swiss-Prot;Acc:Q91VK4]	gene	0.140619	0.0556171	0.23313	0.159913
4933407L21Rik_gene	1	87825058	87828329	+	4933407L21Rik	Putative uncharacterized protein [Source:UniProtKB/TrEMBL;Acc:Q9D476]	gene	0.0863336	0	0.0667944	0.0572711
Gpr55_gene	1	87836112	87857630	-	Gpr55	Probable G-protein coupled receptor 55 [Source:UniProtKB/Swiss-Prot;Acc:Q3UJF0]	gene	0.0131272	0.036344	0.050781	0.0348327
Spata3_gene	1	87918521	87926533	+	Spata3	Spermatogenesis-associated protein 3 (Testis spermatocyte apoptosis-related protein 1)(Testis and spermatogenesis cell-related protein 1)(mTSARG1) [Source:UniProtKB/Swiss-Prot;Acc:Q9D9T6]	gene	0	0	0.0545492	0.0233859
2810459M11Rik_gene	1	87942843	87952030	+	2810459M11Rik	Uncharacterized protein C2orf72 homolog Precursor [Source:UniProtKB/Swiss-Prot;Acc:Q9CYS6]	gene	0	0.0425602	0.0475732	0.0305928
Psmd1_gene	1	87961194	88035870	+	Psmd1	26S proteasome non-ATPase regulatory subunit 1 (26S proteasome regulatory subunit RPN2)(26S proteasome regulatory subunit S1) [Source:UniProtKB/Swiss-Prot;Acc:Q3TXS7]	gene	0.102134	0.104729	0.128771	0.114176
SNORA26_gene	1	87983876	87983997	+	Psmd1	26S proteasome non-ATPase regulatory subunit 1 (26S proteasome regulatory subunit RPN2)(26S proteasome regulatory subunit S1) [Source:UniProtKB/Swiss-Prot;Acc:Q3TXS7]	gene	2.31544	0	0	0.767996
Htr2b_gene	1	87995612	88008545	-	Psmd1	26S proteasome non-ATPase regulatory subunit 1 (26S proteasome regulatory subunit RPN2)(26S proteasome regulatory subunit S1) [Source:UniProtKB/Swiss-Prot;Acc:Q3TXS7]	gene	0.174723	0.120935	0.168974	0.159371
Armc9_gene	1	88051355	88174859	+	Armc9	LisH domain-containing protein ARMC9 [Source:UniProtKB/Swiss-Prot;Acc:Q9D2I5]	gene	0.196701	0.0506595	0.350376	0.227591
B3gnt7_gene	1	88200043	88203878	+	B3gnt7	UDP-GlcNAc:betaGal beta-1,3-N-acetylglucosaminyltransferase 7 -N-acetylglucosaminyltransferase-7)(Beta3Gn-T7)(BGnT-7)(EC 2.4.1.-) [Source:UniProtKB/Swiss-Prot;Acc:Q8K0J2]	gene	0.0736402	0	0.113947	0.0732759
Ncl_gene	1	88247071	88255939	-	Ncl	Nucleolin (Protein C23) [Source:UniProtKB/Swiss-Prot;Acc:P09405]	gene	0.414059	0.308637	0.246422	0.316931
SNORA75_gene	1	88247744	88247876	-	Ncl	Nucleolin (Protein C23) [Source:UniProtKB/Swiss-Prot;Acc:P09405]	gene	0	2.94018	1.64324	1.40895
SNORD20_gene	1	88248583	88248662	-	Ncl	Nucleolin (Protein C23) [Source:UniProtKB/Swiss-Prot;Acc:P09405]	gene	0	0	2.73189	1.17119
SNORD82_gene	1	88252836	88252905	-	Ncl	Nucleolin (Protein C23) [Source:UniProtKB/Swiss-Prot;Acc:P09405]	gene	0	0	0	0
C130036L24Rik_gene	1	88256159	88270366	+	C130036L24Rik	Putative uncharacterized protein [Source:UniProtKB/TrEMBL;Acc:Q3V3X5]	gene	0.119292	0.165137	0.0461468	0.0989184
Nmur1_gene	1	88282817	88284737	-	Nmur1	Neuromedin-U receptor 1 (NMU-R1)(G-protein coupled receptor 66)(G-protein coupled receptor FM-3) [Source:UniProtKB/Swiss-Prot;Acc:O55040]	gene	0	0.203562	0	0.0487743
1700019O17Rik_gene	1	88322917	88324624	+	1700019O17Rik	Uncharacterized protein C2orf57 homolog [Source:UniProtKB/Swiss-Prot;Acc:Q9DA60]	gene	0	0	0.127957	0.0548568
AC102609.7-2_gene	1	88370234	88370581	+	AC102609.7-2	No description	gene	0	0	1.25604	0.53848
Ptma_gene	1	88423311	88427273	+	Ptma	Prothymosin alpha [Contains Thymosin alpha] [Source:UniProtKB/Swiss-Prot;Acc:P26350]	gene	2.49481	2.17082	1.81988	2.12783
Pde6d_gene	1	88439594	88479087	-	Pde6d	Retinal rod rhodopsin-sensitive cGMP 3',5'-cyclic phosphodiesterase subunit delta (GMP-PDE delta) [Source:UniProtKB/Swiss-Prot;Acc:O55057]	gene	0.114441	0.0792107	0.199216	0.142344
Cops7b_gene	1	88479479	88503075	+	Cops7b	COP9 signalosome complex subunit 7b (Signalosome subunit 7b)(SGN7b)(JAB1-containing signalosome subunit 7b) [Source:UniProtKB/Swiss-Prot;Acc:Q8BV13]	gene	0.167596	0.0828587	0.120404	0.127061
AC158132.6_gene	1	88534127	88534183	-	AC158132.6	No description	gene	0	0	3.83423	1.64378
Nppc_gene	1	88562866	88567147	-	Nppc	C-type natriuretic peptide Precursor [Contains CNP-22;CNP-29;CNP-53] [Source:UniProtKB/Swiss-Prot;Acc:Q61839]	gene	0.06597	0	0	0.0218812
Dis3l2_gene	1	88600418	88946665	+	Dis3l2	DIS3-like exonuclease 2 (EC 3.1.13.-) [Source:UniProtKB/Swiss-Prot;Acc:Q8CI75]	gene	0.0383446	0.0327518	0.073219	0.0519556
AC120860.1_gene	1	88805368	88806258	-	Dis3l2	DIS3-like exonuclease 2 (EC 3.1.13.-) [Source:UniProtKB/Swiss-Prot;Acc:Q8CI75]	gene	2.53633	0.438882	2.69816	2.10315
Akp5_gene	1	88983265	88986503	-	Akp5	Embryonic alkaline phosphatase Precursor (EAP)(EC 3.1.3.1) [Source:UniProtKB/Swiss-Prot;Acc:P24823]	gene	0	0	0.2699	0.115709
Alpi_gene	1	88994579	88998181	-	Alpi	intestinal alkaline phosphatase [Source:RefSeq peptide;Acc:NP_001074551]	gene	0	0.108533	0.303291	0.156029
Akp3_gene	1	89021583	89024487	+	Akp3	Intestinal alkaline phosphatase Precursor (IAP)(EC 3.1.3.1) [Source:UniProtKB/Swiss-Prot;Acc:P24822]	gene	0	0	0	0
Ecel1_gene	1	89044233	89051602	-	Ecel1	Endothelin-converting enzyme-like 1 (EC 3.4.24.-)(Xce protein)(Damage-induced neuronal endopeptidase) [Source:UniProtKB/Swiss-Prot;Acc:Q9JMI0]	gene	0.0383289	0.159176	0.0593084	0.0762785
1700027L20Rik_gene	1	89083241	89084795	+	1700027L20Rik	Putative uncharacterized protein Fragment [Source:UniProtKB/TrEMBL;Acc:Q9CVU9]	gene	0	0	0.140547	0.0602543
Chrnd_gene	1	89087227	89096644	+	Chrnd	Acetylcholine receptor subunit delta Precursor [Source:UniProtKB/Swiss-Prot;Acc:P02716]	gene	0	0.0415209	0.0232057	0.0198971
Chrng_gene	1	89102386	89109269	+	Chrng	Acetylcholine receptor subunit gamma Precursor [Source:UniProtKB/Swiss-Prot;Acc:P04760]	gene	0	0.0568047	0.0634954	0.0408319
Eif4e2_gene	1	89110489	89137063	+	Eif4e2	Eukaryotic translation initiation factor 4E type 2 (eIF-4E type 2)(eIF4E type 2)(eIF4E-2)(mRNA cap-binding protein type 2)(Eukaryotic translation initiation factor 4E-like 3)(eIF4E-like protein 4E-LP) [Source:UniProtKB/Swiss-Prot;Acc:Q8BMB3]	gene	0.276372	0.132432	0.328958	0.264427
Efhd1_gene	1	89160938	89207413	+	Efhd1	EF-hand domain-containing protein D1 (EF-hand domain-containing protein 1)(Swiprosin-2) [Source:UniProtKB/Swiss-Prot;Acc:Q9D4J1]	gene	0.00607805	0.0336555	0.0846442	0.0463679
Gigyf2_gene	1	89223617	89347347	+	Gigyf2	PERQ amino acid-rich with GYF domain-containing protein 2 (GRB10-interacting GYF protein 2)(Trinucleotide repeat-containing gene 15 protein) [Source:UniProtKB/Swiss-Prot;Acc:Q6Y7W8]	gene	0.0867558	0.101134	0.151905	0.118131
U6_gene	1	89238030	89238136	-	Gigyf2	PERQ amino acid-rich with GYF domain-containing protein 2 (GRB10-interacting GYF protein 2)(Trinucleotide repeat-containing gene 15 protein) [Source:UniProtKB/Swiss-Prot;Acc:Q6Y7W8]	gene	0	0	0	0
Kcnj13_gene	1	89282991	89291302	-	Gigyf2	PERQ amino acid-rich with GYF domain-containing protein 2 (GRB10-interacting GYF protein 2)(Trinucleotide repeat-containing gene 15 protein) [Source:UniProtKB/Swiss-Prot;Acc:Q6Y7W8]	gene	0.033985	0.235228	0.157761	0.135268
3110079O15Rik_gene	1	89366846	89372056	+	3110079O15Rik	Uncharacterized protein C2orf82 homolog Precursor [Source:UniProtKB/Swiss-Prot;Acc:Q9CXL7]	gene	0	0.0750419	0.0838808	0.053941
Ngef_gene	1	89373415	89442633	-	Ngef	Ephexin-1 (Eph-interacting exchange protein)(Neuronal guanine nucleotide exchange factor) [Source:UniProtKB/Swiss-Prot;Acc:Q8CHT1]	gene	0.012243	0.0282468	0.0663052	0.0392547
Neu2_gene	1	89491125	89494401	+	Neu2	Sialidase-2 (EC 3.2.1.18)(Cytosolic sialidase)(N-acetyl-alpha-neuraminidase 2)(Murine thymic sialidase)(MTS)(Mouse skeletal muscle sialidase)(MSS) [Source:UniProtKB/Swiss-Prot;Acc:Q9JMH3]	gene	0	0	0.0666925	0.0285918
Inpp5d_gene	1	89516951	89617075	+	Inpp5d	Phosphatidylinositol-3,4,5-trisphosphate 5-phosphatase 1 (EC 3.1.3.n1)(SH2 domain-containing inositol-5'-phosphatase 1)(SH2 domain-containing inositol phosphatase 1)(SHIP-1)(Inositol polyphosphate-5-phosphatase of 145 kDa)(SIP-145)(p150Ship) [Source:UniProtKB/Swiss-Prot;Acc:Q9ES52]	gene	0.657365	0.179655	0.663566	0.545563
AC102564.7_gene	1	89576235	89576323	-	Inpp5d	Phosphatidylinositol-3,4,5-trisphosphate 5-phosphatase 1 (EC 3.1.3.n1)(SH2 domain-containing inositol-5'-phosphatase 1)(SH2 domain-containing inositol phosphatase 1)(SHIP-1)(Inositol polyphosphate-5-phosphatase of 145 kDa)(SIP-145)(p150Ship) [Source:UniProtKB/Swiss-Prot;Acc:Q9ES52]	gene	3.17397	0	0	1.05276
Atg16l1_gene	1	89652646	89688997	+	Atg16l1	Autophagy-related protein 16-1 (APG16-like 1) [Source:UniProtKB/Swiss-Prot;Acc:Q8C0J2]	gene	1.00243	0.182871	0.967946	0.791277
SCARNA6_gene	1	89673513	89673784	+	Atg16l1	Autophagy-related protein 16-1 (APG16-like 1) [Source:UniProtKB/Swiss-Prot;Acc:Q8C0J2]	gene	47.773	2.87532	28.9259	28.9354
SCARNA6_gene	1	89681131	89681395	+	Atg16l1	Autophagy-related protein 16-1 (APG16-like 1) [Source:UniProtKB/Swiss-Prot;Acc:Q8C0J2]	gene	23.4515	0	20.618	16.6177
5830472F04Rik_gene	1	89692913	89693393	+	5830472F04Rik	Putative uncharacterized protein Fragment [Source:UniProtKB/TrEMBL;Acc:Q9CU54]	gene	0	0	0.454369	0.194793
Sag_gene	1	89700255	89741598	+	Sag	S-arrestin (Retinal S-antigen)(S-AG)(48 kDa protein)(Rod photoreceptor arrestin) [Source:UniProtKB/Swiss-Prot;Acc:P20443]	gene	0.0341626	0	0.0898648	0.0498573
Dgkd_gene	1	89812155	89841064	+	Dgkd	diacylglycerol kinase, delta [Source:RefSeq peptide;Acc:NP_808314]	gene	0.605811	0.229946	0.657695	0.537995
Usp40_gene	1	89841696	89905126	-	Usp40	Ubiquitin carboxyl-terminal hydrolase 40 (EC 3.1.2.15)(Ubiquitin thioesterase 40)(Ubiquitin-specific-processing protease 40)(Deubiquitinating enzyme 40) [Source:UniProtKB/Swiss-Prot;Acc:Q8BWR4]	gene	0.0578942	0.0493189	0.0861374	0.0679477
AC087801.69_gene	1	89912499	89912608	+	AC087801.69	No description	gene	0	0	0	0
AC087801.1_gene	1	89918956	89920537	+	AC087801.1	No description	gene	0.178561	0.247183	1.10519	0.59226
AC087801.2_gene	1	89921786	89922634	+	AC087801.2	No description	gene	0	0	0	0
Ugt1a10_gene	1	89952057	90115579	+	Ugt1a10	UDP-glucuronosyltransferase 1-2 Precursor (UDPGT)(EC 2.4.1.17)(UGT1*0)(UGT1-02)(UGT1.2)(UGT1A2)(Bilirubin specific) [Source:UniProtKB/Swiss-Prot;Acc:P70691]	gene	0.0190023	0.0310878	0.0454416	0.0332329
AC087801.5_gene	1	89994493	89994706	+	Ugt1a10	UDP-glucuronosyltransferase 1-2 Precursor (UDPGT)(EC 2.4.1.17)(UGT1*0)(UGT1-02)(UGT1.2)(UGT1A2)(Bilirubin specific) [Source:UniProtKB/Swiss-Prot;Acc:P70691]	gene	0	0	0	0
AC087801.6_gene	1	90023351	90024184	+	Ugt1a10	UDP-glucuronosyltransferase 1-2 Precursor (UDPGT)(EC 2.4.1.17)(UGT1*0)(UGT1-02)(UGT1.2)(UGT1A2)(Bilirubin specific) [Source:UniProtKB/Swiss-Prot;Acc:P70691]	gene	0	0	0	0
AC087801.7_gene	1	90026156	90026408	+	Ugt1a10	UDP-glucuronosyltransferase 1-2 Precursor (UDPGT)(EC 2.4.1.17)(UGT1*0)(UGT1-02)(UGT1.2)(UGT1A2)(Bilirubin specific) [Source:UniProtKB/Swiss-Prot;Acc:P70691]	gene	1.11654	0	0	0.370338
AC087801.8_gene	1	90042951	90043344	+	Ugt1a10	UDP-glucuronosyltransferase 1-2 Precursor (UDPGT)(EC 2.4.1.17)(UGT1*0)(UGT1-02)(UGT1.2)(UGT1A2)(Bilirubin specific) [Source:UniProtKB/Swiss-Prot;Acc:P70691]	gene	0	0	0	0
AC087801.9_gene	1	90047613	90048456	+	Ugt1a10	UDP-glucuronosyltransferase 1-2 Precursor (UDPGT)(EC 2.4.1.17)(UGT1*0)(UGT1-02)(UGT1.2)(UGT1A2)(Bilirubin specific) [Source:UniProtKB/Swiss-Prot;Acc:P70691]	gene	0	0	0.517894	0.222027
AC087801.10_gene	1	90050363	90051146	+	Ugt1a10	UDP-glucuronosyltransferase 1-2 Precursor (UDPGT)(EC 2.4.1.17)(UGT1*0)(UGT1-02)(UGT1.2)(UGT1A2)(Bilirubin specific) [Source:UniProtKB/Swiss-Prot;Acc:P70691]	gene	0	0	0	0
AC087801.11_gene	1	90083237	90084094	+	Ugt1a10	UDP-glucuronosyltransferase 1-2 Precursor (UDPGT)(EC 2.4.1.17)(UGT1*0)(UGT1-02)(UGT1.2)(UGT1A2)(Bilirubin specific) [Source:UniProtKB/Swiss-Prot;Acc:P70691]	gene	0	0	0	0
AC087780.9_gene	1	90088476	90089258	+	Ugt1a10	UDP-glucuronosyltransferase 1-2 Precursor (UDPGT)(EC 2.4.1.17)(UGT1*0)(UGT1-02)(UGT1.2)(UGT1A2)(Bilirubin specific) [Source:UniProtKB/Swiss-Prot;Acc:P70691]	gene	0	0	0	0
Dnajb3_gene	1	90101307	90102357	-	Ugt1a10	UDP-glucuronosyltransferase 1-2 Precursor (UDPGT)(EC 2.4.1.17)(UGT1*0)(UGT1-02)(UGT1.2)(UGT1A2)(Bilirubin specific) [Source:UniProtKB/Swiss-Prot;Acc:P70691]	gene	0.268776	0	0.207946	0.178298
Heatr7b1_gene	1	90123606	90158864	+	Heatr7b1	No description	gene	0.28842	0.17745	0.774807	0.470351
AC087780.19_gene	1	90157799	90158452	+	Heatr7b1	No description	gene	4.31932	1.19585	7.0177	4.72775
Hjurp_gene	1	90159686	90174095	-	Hjurp	Holliday junction recognition protein [Source:RefSeq peptide;Acc:NP_941054]	gene	4.35193	1.22116	5.35382	4.03131
Trpm8_gene	1	90199857	90285868	+	Trpm8	Transient receptor potential cation channel subfamily M member 8 (Long transient receptor potential channel 6)(LTrpC6)(Transient receptor potential-p8)(Trp-p8) [Source:UniProtKB/Swiss-Prot;Acc:Q8R4D5]	gene	0.00328424	0.00909277	0.0533597	0.0261439
Spp2_gene	1	90303633	90323006	+	Spp2	Secreted phosphoprotein 24 Precursor (Spp-24)(Secreted phosphoprotein 2) [Source:UniProtKB/Swiss-Prot;Acc:Q8K1I3]	gene	0	0.0605518	0.0564032	0.0386892
Glrp1_gene	1	90396446	90406641	-	Glrp1	glutamine repeat protein 1 [Source:RefSeq peptide;Acc:NP_032158]	gene	0	0	0.12861	0.0551366
Arl4c_gene	1	90569702	90598451	-	Arl4c	ADP-ribosylation factor-like protein 4C (ADP-ribosylation factor-like 7) [Source:UniProtKB/Swiss-Prot;Acc:P61208]	gene	0.137557	0.0408045	0.205248	0.143395
Sh3bp4_gene	1	90966990	91050367	+	Sh3bp4	SH3 domain-binding protein 4 [Source:UniProtKB/Swiss-Prot;Acc:Q921I6]	gene	0.013552	0.0375201	0.0733939	0.0449497
Agap1_gene	1	91351381	91791852	+	Agap1	Arf-GAP, GTPase, ANK repeat and PH domain-containing protein 1 (AGAP-1)(Centaurin-gamma-2) [Source:UniProtKB/Swiss-Prot;Acc:Q8BXK8]	gene	0.164819	0.0550425	0.23221	0.167408
Gbx2_gene	1	91824559	91827751	-	Gbx2	Homeobox protein GBX-2 (Gastrulation and brain-specific homeobox protein 2)(Stimulated by retinoic acid gene 7 protein) [Source:UniProtKB/Swiss-Prot;Acc:P48031]	gene	0	0.122469	0.136894	0.0880321
Asb18_gene	1	91849253	91911152	-	Asb18	Ankyrin repeat and SOCS box protein 18 (ASB-18) [Source:UniProtKB/Swiss-Prot;Acc:Q8VHA6]	gene	0	0.018952	0.0423686	0.0227049
Iqca_gene	1	91938710	92042113	-	Iqca	IQ and AAA domain-containing protein [Source:UniProtKB/Swiss-Prot;Acc:Q9CUL5]	gene	0	0.0189085	0.0549527	0.0280894
Cxcr7_gene	1	92100578	92112863	+	Cxcr7	C-X-C chemokine receptor type 7 (CXC-R7)(CXCR-7)(G-protein coupled receptor RDC1 homolog)(RDC-1)(Chemokine orphan receptor 1) [Source:UniProtKB/Swiss-Prot;Acc:P56485]	gene	0.0459846	0	0.160098	0.0838882
Cops8_gene	1	92500074	92509699	+	Cops8	COP9 signalosome complex subunit 8 (Signalosome subunit 8)(SGN8)(JAB1-containing signalosome subunit 8)(COP9 homolog) [Source:UniProtKB/Swiss-Prot;Acc:Q8VBV7]	gene	0.234767	0.0406237	0.363268	0.24334
EG433332_gene	1	92571736	92576368	+	EG433332	Putative uncharacterized proteinPutative uncharacterized protein LOC433332 ; [Source:UniProtKB/TrEMBL;Acc:Q8CA16]	gene	0	0	0	0
Col6a3_gene	1	92663435	92740529	-	Col6a3	Collagen alpha3(VI) Precursor; Fragment [Source:UniProtKB/TrEMBL;Acc:Q9Z0I9]	gene	0.0073282	0.0152167	0.0566966	0.0303831
Mlph_gene	1	92811684	92846336	+	Mlph	Melanophilin (Exophilin-3)(Leaden protein)(Synaptotagmin-like protein 2a)(Slp homolog lacking C2 domains a)(SlaC2-a) [Source:UniProtKB/Swiss-Prot;Acc:Q91V27]	gene	0	0	0.10091	0.0432611
Rab17_gene	1	92854712	92866041	-	Rab17	Ras-related protein Rab-17 [Source:UniProtKB/Swiss-Prot;Acc:P35292]	gene	0	0.034514	0.0578688	0.0330787
Lrrfip1_gene	1	92895381	93025485	+	Lrrfip1	Leucine-rich repeat flightless-interacting protein 1 (LRR FLII-interacting protein 1)(FLI-LRR-associated protein 1)(Flap-1)(H186 FLAP) [Source:UniProtKB/Swiss-Prot;Acc:Q3UZ39]	gene	0.221462	0.108202	0.282208	0.220367
Rbm44_gene	1	93041680	93067372	+	Rbm44	RNA-binding protein 44 (RNA-binding motif protein 44) [Source:UniProtKB/Swiss-Prot;Acc:Q3V089]	gene	0.0219892	0.0304397	0.0425313	0.0328206
Ramp1_gene	1	93076399	93120255	+	Ramp1	Receptor activity-modifying protein 1 Precursor [Source:UniProtKB/Swiss-Prot;Acc:Q9WTJ5]	gene	0.0837332	0.0356653	0.124582	0.0897282
AC102874.7_gene	1	93121623	93121688	+	AC102874.7	No description	gene	0	0	0	0
Ube2f_gene	1	93180239	93181593	+	Ube2f	Putative uncharacterized protein [Source:UniProtKB/TrEMBL;Acc:Q3V3M0]	gene	0.208475	0.577186	0.483877	0.414888
AC102874.1_gene	1	93192622	93193513	+	AC102874.1	No description	gene	0	0.876779	0.980051	0.630239
Scly_gene	1	93194935	93217646	+	Scly	Selenocysteine lyase (mSCL)(EC 4.4.1.16) [Source:UniProtKB/Swiss-Prot;Acc:Q9JLI6]	gene	1.5547	0.27548	1.23171	1.10973
Espnl_gene	1	93218652	93244880	+	Espnl	Espin-like protein [Source:UniProtKB/Swiss-Prot;Acc:Q3UYR4]	gene	0.0107699	0.0149088	0.124986	0.0607276
Klhl30_gene	1	93247593	93258983	+	Klhl30	Kelch-like protein 30 [Source:UniProtKB/Swiss-Prot;Acc:Q8C3F7]	gene	0	0	0.115118	0.0493524
BC056923_gene	1	93263007	93270793	+	BC056923	Protein FAM132B Precursor [Source:UniProtKB/Swiss-Prot;Acc:Q6PGN1]	gene	3.88157	0.80348	1.20685	1.99736
Ilkap_gene	1	93271984	93295360	-	Ilkap	Integrin-linked kinase-associated serine/threonine phosphatase 2C (ILKAP)(EC 3.1.3.16) [Source:UniProtKB/Swiss-Prot;Acc:Q8R0F6]	gene	0.555856	0.284371	0.673127	0.541083
Hes6_gene	1	93308060	93309799	-	Hes6	Transcription cofactor HES-6 (Hairy and enhancer of split 6) [Source:UniProtKB/Swiss-Prot;Acc:Q9JHE6]	gene	0.811735	0.674213	0.376813	0.592328
Per2_gene	1	93312561	93355907	-	Per2	Period circadian protein homolog 2 (Circadian clock protein PERIOD 2)(mPER2) [Source:UniProtKB/Swiss-Prot;Acc:O54943]	gene	0.14337	0.0541274	0.161341	0.129691
Traf3ip1_gene	1	93391271	93425102	+	Traf3ip1	TRAF3-interacting protein 1 (Microtubule-interacting protein associated with TRAF3)(MIP-T3) [Source:UniProtKB/Swiss-Prot;Acc:Q149C2]	gene	0.083496	0.0809087	0.264856	0.160627
Asb1_gene	1	93437121	93456167	+	Asb1	Ankyrin repeat and SOCS box protein 1 (ASB-1) [Source:UniProtKB/Swiss-Prot;Acc:Q9WV74]	gene	1.27546	0.4722	1.80147	1.3085
Twist2_gene	1	93698038	93744605	+	Twist2	Twist-related protein 2 (Dermis-expressed protein 1)(Dermo-1) [Source:UniProtKB/Swiss-Prot;Acc:Q9D030]	gene	0.0181981	0.0167945	0.0703975	0.0402403
Hdac4_gene	1	93826589	93826882	-	Hdac4	Putative uncharacterized protein [Source:UniProtKB/TrEMBL;Acc:Q3TNU8]	gene	0	0	0.743372	0.318692
Hdac4_gene	1	93829334	94044970	-	Hdac4	Histone deacetylase 4 (HD4)(EC 3.5.1.98) [Source:UniProtKB/Swiss-Prot;Acc:Q6NZM9]	gene	0.11397	0.0525896	0.178379	0.126876
Ndufa10_gene	1	94336300	94370335	-	Ndufa10	NADH dehydrogenase [ubiquinone] 1 alpha subcomplex subunit 10, mitochondrial Precursor (NADH-ubiquinone oxidoreductase 42 kDa subunit)(Complex I-42kD)(CI-42kD) [Source:UniProtKB/Swiss-Prot;Acc:Q99LC3]	gene	0.132793	0.0804238	0.147687	0.12663
Olfr1416_gene	1	94376258	94377196	-	Olfr1416	olfactory receptor 1416 [Source:RefSeq peptide;Acc:NP_667249]	gene	0	0	0.465498	0.199564
Olfr1415_gene	1	94387395	94388330	-	Olfr1415	olfactory receptor 1415 [Source:RefSeq peptide;Acc:NP_001011525]	gene	0	0	0.233495	0.100102
Olfr1414_gene	1	94407665	94408603	-	Olfr1414	olfactory receptor 1414 [Source:RefSeq peptide;Acc:NP_667250]	gene	0	0	0.232749	0.0997822
Olfr1413_gene	1	94469702	94470783	+	Olfr1413	olfactory receptor 1413 [Source:RefSeq peptide;Acc:NP_667248]	gene	0	0	0	0
Olfr1412_gene	1	94484909	94485874	+	Olfr1412	olfactory receptor 1412 [Source:RefSeq peptide;Acc:NP_666389]	gene	0	0	0	0
Olfr1411_gene	1	94493098	94494069	+	Olfr1411	olfactory receptor 1411 [Source:RefSeq peptide;Acc:NP_666701]	gene	0	0	0	0
Olfr1410_gene	1	94504416	94505424	+	Olfr1410	olfactory receptor 1410 [Source:RefSeq peptide;Acc:NP_666702]	gene	0	0	0	0
Olfr12_gene	1	94516458	94517513	+	Olfr12	Olfactory receptor 12 (Odorant receptor M76) [Source:UniProtKB/Swiss-Prot;Acc:Q60894]	gene	0	0	0	0
Myeov2_gene	1	94533722	94538533	-	Myeov2	Myeloma overexpressed gene 2 protein homolog [Source:UniProtKB/Swiss-Prot;Acc:Q3U898]	gene	0.234816	0	0.45418	0.272597
Otos_gene	1	94540796	94545418	-	Otos	Otospiralin Precursor (Organ of Corti 10 kDa protein) [Source:UniProtKB/Swiss-Prot;Acc:Q8R448]	gene	0	0	0.0472748	0.0202672
Gpc1_gene	1	94728222	94756775	+	Gpc1	Glypican-1 Precursor [Contains Secreted glypican-1] [Source:UniProtKB/Swiss-Prot;Acc:Q9QZF2]	gene	0.0692507	0.0547795	0.168387	0.108284
Ankmy1_gene	1	94766706	94799483	-	Ankmy1	Ankyrin repeat and MYND domain-containing protein 1 [Source:UniProtKB/Swiss-Prot;Acc:Q8C0W1]	gene	0.0258543	0.0119301	0.0866791	0.0485943
Dusp28_gene	1	94803566	94805005	+	Dusp28	Dual specificity phosphatase 28 (EC 3.1.3.48)(EC 3.1.3.16) [Source:UniProtKB/Swiss-Prot;Acc:Q8BTR5]	gene	0.196169	0.271558	0.455315	0.325332
Rnpepl1_gene	1	94807982	94817156	+	Rnpepl1	arginyl aminopeptidase (aminopeptidase B)-like 1 [Source:RefSeq peptide;Acc:NP_852070]	gene	1.13917	0.0852411	0.952812	0.806751
9430060I03Rik_gene	1	94830743	94831024	-	9430060I03Rik	Putative uncharacterized protein [Source:UniProtKB/TrEMBL;Acc:Q3TRU6]	gene	1.00172	0	0	0.332253
Capn10_gene	1	94830953	94844517	+	9430060I03Rik	Putative uncharacterized protein [Source:UniProtKB/TrEMBL;Acc:Q3TRU6]	gene	0.270718	0.0576548	0.306117	0.234843
Gpr35_gene	1	94869699	94880068	+	Gpr35	Probable G-protein coupled receptor 35 [Source:UniProtKB/Swiss-Prot;Acc:Q9ES90]	gene	0.108962	0.0377091	0.189678	0.126493
Aqp12_gene	1	94902911	94908846	+	Aqp12	Aquaporin-12 (AQP-12) [Source:UniProtKB/Swiss-Prot;Acc:Q8CHJ2]	gene	0.0475882	0.0658766	0.147272	0.0947057
Kif1a_gene	1	94914858	94998430	-	Kif1a	Kinesin-like protein KIF1A (Axonal transporter of synaptic vesicles) [Source:UniProtKB/Swiss-Prot;Acc:P33173]	gene	0.0101402	0.00935813	0.0601472	0.0313914
Agxt_gene	1	95031822	95041984	+	Agxt	Serine--pyruvate aminotransferase, mitochondrial Precursor (SPT)(EC 2.6.1.51)(Alanine--glyoxylate aminotransferase)(AGT)(EC 2.6.1.44) [Source:UniProtKB/Swiss-Prot;Acc:O35423]	gene	0	0.0384772	0.107523	0.0553156
2310007B03Rik_gene	1	95047933	95057525	-	2310007B03Rik	Uncharacterized protein C2orf54 homolog [Source:UniProtKB/Swiss-Prot;Acc:Q8CEZ4]	gene	0.0294469	0	0.136694	0.0683695
Sned1_gene	1	95132418	95197640	+	Sned1	Sushi, nidogen and EGF-like domain-containing protein 1 Precursor (Stromal nidogen extracellular matrix protein)(Secreted protein SST-3) [Source:UniProtKB/Swiss-Prot;Acc:Q70E20]	gene	0.0822898	0.0179865	0.0904725	0.0703905
Mterfd2_gene	1	95195788	95202441	-	Sned1	Sushi, nidogen and EGF-like domain-containing protein 1 Precursor (Stromal nidogen extracellular matrix protein)(Secreted protein SST-3) [Source:UniProtKB/Swiss-Prot;Acc:Q70E20]	gene	0.12736	0	0.328451	0.183054
Pask_gene	1	95206390	95239366	-	Pask	PAS domain-containing serine/threonine-protein kinase (PAS-kinase)(PASKIN)(EC 2.7.11.1) [Source:UniProtKB/Swiss-Prot;Acc:Q8CEE6]	gene	0.291247	0.0711484	0.450662	0.306854
Ppp1r7_gene	1	95240221	95261851	+	Ppp1r7	Protein phosphatase 1 regulatory subunit 7 (Protein phosphatase 1 regulatory subunit 22) [Source:UniProtKB/Swiss-Prot;Acc:Q3UM45]	gene	0.15671	0.0361558	0.333419	0.203582
U6_gene	1	95259832	95259936	+	Ppp1r7	Protein phosphatase 1 regulatory subunit 7 (Protein phosphatase 1 regulatory subunit 22) [Source:UniProtKB/Swiss-Prot;Acc:Q3UM45]	gene	0	0	0	0
Ano7_gene	1	95270473	95300079	+	Ano7	Anoctamin-7 (Transmembrane protein 16G)(New gene expressed in prostate homolog) [Source:UniProtKB/Swiss-Prot;Acc:Q14AT5]	gene	0.0286233	0.0396234	0.0885809	0.0569635
Hdlbp_gene	1	95304343	95342229	-	Hdlbp	Vigilin (High density lipoprotein-binding protein)(HDL-binding protein) [Source:UniProtKB/Swiss-Prot;Acc:Q8VDJ3]	gene	0.35043	0.15482	0.444175	0.34375
Sept2_gene	1	95375621	95406307	+	2002-09-01	Septin-2 (Neural precursor cell expressed developmentally down-regulated protein 5)(NEDD-5) [Source:UniProtKB/Swiss-Prot;Acc:P42208]	gene	0.193312	0.0764578	0.170927	0.155716
Farp2_gene	1	95375818	95518553	+	2002-09-01	Septin-2 (Neural precursor cell expressed developmentally down-regulated protein 5)(NEDD-5) [Source:UniProtKB/Swiss-Prot;Acc:P42208]	gene	0.06333	0.0356152	0.0765579	0.0623604
Stk25_gene	1	95518485	95532246	-	Farp2	FERM, RhoGEF and pleckstrin domain-containing protein 2 (FERM domain including RhoGEF)(FIR) [Source:UniProtKB/Swiss-Prot;Acc:Q91VS8]	gene	0.800528	0.113659	1.04813	0.742102
Bok_gene	1	95582333	95592339	+	Bok	Bcl-2-related ovarian killer protein (Protein matador)(Apoptosis activator Mtd) [Source:UniProtKB/Swiss-Prot;Acc:O35425]	gene	0	0	0.131039	0.056178
Thap4_gene	1	95598512	95651357	-	Thap4	THAP domain-containing protein 4 [Source:UniProtKB/Swiss-Prot;Acc:Q6P3Z3]	gene	0.155017	0.0443981	0.202646	0.148931
AC162891.6_gene	1	95627681	95647649	+	Thap4	THAP domain-containing protein 4 [Source:UniProtKB/Swiss-Prot;Acc:Q6P3Z3]	gene	0.268776	0.0783301	0.295502	0.234602
Atg4b_gene	1	95651600	95684756	+	Atg4b	Cysteine protease ATG4B (EC 3.4.22.-)(Autophagy-related protein 4 homolog B)(Autophagin-1)(Autophagy-related cysteine endopeptidase 1)(AUT-like 1 cysteine endopeptidase) [Source:UniProtKB/Swiss-Prot;Acc:Q8BGE6]	gene	0.40042	0.165112	0.51413	0.392788
Dtymk_gene	1	95689154	95698483	-	Dtymk	Thymidylate kinase (EC 2.7.4.9)(dTMP kinase) [Source:UniProtKB/Swiss-Prot;Acc:P97930]	gene	0.302769	0.3353	0.609039	0.441865
Ing5_gene	1	95700542	95718678	+	Ing5	Inhibitor of growth protein 5 [Source:UniProtKB/Swiss-Prot;Acc:Q9D8Y8]	gene	0.34265	0.129363	0.313301	0.278963
D2hgdh_gene	1	95721817	95748925	+	D2hgdh	D-2-hydroxyglutarate dehydrogenase, mitochondrial Precursor (EC 1.1.99.-) [Source:UniProtKB/Swiss-Prot;Acc:Q8CIM3]	gene	0.187565	0	0.274106	0.179725
Gal3st2_gene	1	95757921	95773071	+	Gal3st2	galactose-3-O-sulfotransferase 2 [Source:RefSeq peptide;Acc:NP_955398]	gene	0	0	0.0432746	0.0185523
EG619597_gene	1	95824614	95908118	+	EG619597	galactose-3-O-sulfotransferase 2-like [Source:RefSeq peptide;Acc:NP_001034308]	gene	0.0304455	0.0280973	0.0889856	0.0549797
AC167139.9_gene	1	95834983	95839221	+	EG619597	galactose-3-O-sulfotransferase 2-like [Source:RefSeq peptide;Acc:NP_001034308]	gene	0.0666392	0	0.0515573	0.0442064
Neu4_gene	1	95917070	95924903	+	Neu4	Sialidase-4 (EC 3.2.1.18)(Neuraminidase 4)(N-acetyl-alpha-neuraminidase 4) [Source:UniProtKB/Swiss-Prot;Acc:Q8BZL1]	gene	0	0	0.111591	0.0478404
Pdcd1_gene	1	95934884	95949130	-	Pdcd1	Programmed cell death protein 1 Precursor (Protein PD-1)(mPD-1)(CD279 antigen) [Source:UniProtKB/Swiss-Prot;Acc:Q02242]	gene	0.0594828	0.0274474	0.107381	0.0723416
Tmem157_gene	1	97210232	97231102	+	Tmem157	Membrane protein FAM174A Precursor (Transmembrane protein 157) [Source:UniProtKB/Swiss-Prot;Acc:Q9D3L0]	gene	0.0270695	0.0374724	0	0.0179571
AC102483.1_gene	1	97395198	97395728	+	AC102483.1	No description	gene	20.2154	1.47286	39.5121	23.9973
St8sia4_gene	1	97484261	97564166	-	St8sia4	No description	gene	0.035352	0.0636193	0.0902585	0.065664
U6_gene	1	97728706	97728812	-	U6	U6 spliceosomal RNA [Source:RFAM;Acc:RF00026]	gene	0	0	2.04254	0.875659
AC102463.12-2_gene	1	98163428	98163518	-	AC102463.12-2	No description	gene	0	0	0	0
AC102463.12-1_gene	1	98199723	98199832	+	AC102463.12-1	No description	gene	0	0	0	0
U6_gene	1	98513676	98513782	+	U6	U6 spliceosomal RNA [Source:RFAM;Acc:RF00026]	gene	0	0	0	0
SNORA17_gene	1	98658608	98658735	+	SNORA17	Small nucleolar RNA SNORA17 [Source:RFAM;Acc:RF00560]	gene	0	0	0	0
Slco4c1_gene	1	98714308	98768712	-	Slco4c1	Solute carrier organic anion transporter family member 4C1 (Solute carrier family 21 member 20)(Oatp-R) [Source:UniProtKB/Swiss-Prot;Acc:Q8BGD4]	gene	0	0.0143753	0.00401712	0.00516656
Slco6b1_gene	1	98808389	98894149	-	Slco6b1	solute carrier organic anion transporter family, member 6b1 [Source:RefSeq peptide;Acc:NP_001034564]	gene	0.00329385	0.00911938	0.0178386	0.0109252
AC102488.11_gene	1	98921202	98923123	+	AC102488.11	No description	gene	1.91066	0.203457	2.84276	1.90121
Slco6c1_gene	1	98955615	99024830	-	Slco6c1	solute carrier organic anion transporter family, member 6c1 [Source:RefSeq peptide;Acc:NP_083218]	gene	0	0.0282481	0.0221027	0.016244
D1Ertd622e_gene	1	99540480	99558651	-	D1Ertd622e	UPF0684 protein C5orf30 homolog [Source:UniProtKB/Swiss-Prot;Acc:Q8VEB3]	gene	0.450805	0.43038	0.79377	0.592944
Hisppd1_gene	1	99602625	99666988	-	Hisppd1	Inositol hexakisphosphate and diphosphoinositol-pentakisphosphate kinase 2 (EC 2.7.4.21)(EC 2.7.4.24)(InsP6 and PP-IP5 kinase 2)(mmVIP2)(Histidine acid phosphatase domain-containing protein 1) [Source:UniProtKB/Swiss-Prot;Acc:Q6ZQB6]	gene	0.057055	0.024302	0.0713066	0.0553171
Gin1_gene	1	99666745	99690286	+	Hisppd1	Inositol hexakisphosphate and diphosphoinositol-pentakisphosphate kinase 2 (EC 2.7.4.21)(EC 2.7.4.24)(InsP6 and PP-IP5 kinase 2)(mmVIP2)(Histidine acid phosphatase domain-containing protein 1) [Source:UniProtKB/Swiss-Prot;Acc:Q6ZQB6]	gene	0.0359974	0.0332209	0.0835512	0.055719
Pam_gene	1	99717672	99992090	-	Pam	Peptidyl-glycine alpha-amidating monooxygenase Precursor (PAM) [Includes Peptidylglycine alpha-hydroxylating monooxygenase(PHM)(EC 1.14.17.3);Peptidyl-alpha-hydroxyglycine alpha-amidating lyase(EC 4.3.2.5)(Peptidylamidoglycolate lyase)(PAL)] [Source:UniProtKB/Swiss-Prot;Acc:P97467]	gene	0.0144114	0.0128249	0.0414136	0.0256074
U6_gene	1	99946399	99946505	+	Pam	Peptidyl-glycine alpha-amidating monooxygenase Precursor (PAM) [Includes Peptidylglycine alpha-hydroxylating monooxygenase(PHM)(EC 1.14.17.3);Peptidyl-alpha-hydroxyglycine alpha-amidating lyase(EC 4.3.2.5)(Peptidylamidoglycolate lyase)(PAL)] [Source:UniProtKB/Swiss-Prot;Acc:P97467]	gene	0	0	2.04254	0.875659
Slco6d1_gene	1	100317701	100405957	+	Slco6d1	Putative uncharacterized proteinMCG6225 ; [Source:UniProtKB/TrEMBL;Acc:Q9D5W6]	gene	0.00320069	0.00886147	0.0297157	0.0159243
AC102227.17_gene	1	100446028	100446137	+	AC102227.17	No description	gene	0	0	0	0
Cntnap5b_gene	1	101669342	102382519	+	Cntnap5b	Contactin-associated protein like 5-2 Precursor (Cell recognition molecule Caspr5-2)(Contactin-associated protein-like 5b)(Cell recognition molecule Caspr5b) [Source:UniProtKB/Swiss-Prot;Acc:Q0V8T8]	gene	1.82202	1.68496	0.620249	1.27397
AC158402.1_gene	1	101687006	101687602	-	Cntnap5b	Contactin-associated protein like 5-2 Precursor (Cell recognition molecule Caspr5-2)(Contactin-associated protein-like 5b)(Cell recognition molecule Caspr5b) [Source:UniProtKB/Swiss-Prot;Acc:Q0V8T8]	gene	25.0781	3.93009	32.9474	23.3846
AC158402.6_gene	1	101687027	101687329	-	Cntnap5b	Contactin-associated protein like 5-2 Precursor (Cell recognition molecule Caspr5-2)(Contactin-associated protein-like 5b)(Cell recognition molecule Caspr5b) [Source:UniProtKB/Swiss-Prot;Acc:Q0V8T8]	gene	40.0884	6.45286	57.7033	39.5809
AC111074.4_gene	1	102758370	102758478	+	AC111074.4	No description	gene	0	0	0	0
SNORA17_gene	1	104003026	104003157	-	SNORA17	Small nucleolar RNA SNORA17 [Source:RFAM;Acc:RF00560]	gene	0	0	0	0
AC101970.11_gene	1	106641247	106641336	+	AC101970.11	No description	gene	0	0	2.42835	1.04106
Cdh20_gene	1	106665106	106891255	+	Cdh20	Cadherin-20 Precursor (Cadherin-7) [Source:UniProtKB/Swiss-Prot;Acc:Q9Z0M3]	gene	0.0024982	0.00864567	0.0202944	0.0116006
5S_rRNA_gene	1	106777501	106777612	-	Cdh20	Cadherin-20 Precursor (Cadherin-7) [Source:UniProtKB/Swiss-Prot;Acc:Q9Z0M3]	gene	0	0	0	0
Rnf152_gene	1	107176508	107253247	-	Rnf152	RING finger protein 152 [Source:UniProtKB/Swiss-Prot;Acc:Q8BG47]	gene	0.00368105	0.0356699	0.0284794	0.021977
Pign_gene	1	107417723	107555585	-	Pign	GPI ethanolamine phosphate transferase 1 (EC 2.-.-.-)(Phosphatidylinositol-glycan biosynthesis class N protein)(PIG-N) [Source:UniProtKB/Swiss-Prot;Acc:Q9R1S3]	gene	0.0266372	0.0453834	0.0745081	0.0516517
AC132082.3_gene	1	107471264	107471359	+	Pign	GPI ethanolamine phosphate transferase 1 (EC 2.-.-.-)(Phosphatidylinositol-glycan biosynthesis class N protein)(PIG-N) [Source:UniProtKB/Swiss-Prot;Acc:Q9R1S3]	gene	0	4.07337	2.27658	1.95199
2310035C23Rik_gene	1	107560490	107650652	+	2310035C23Rik	LisH domain and HEAT repeat-containing protein KIAA1468 [Source:UniProtKB/Swiss-Prot;Acc:Q148V7]	gene	0.100257	0.125775	0.130894	0.119506
AC101816.17_gene	1	107660905	107661585	+	AC101816.17	No description	gene	0	0	0.641854	0.27517
Tnfrsf11a_gene	1	107677300	107744558	+	Tnfrsf11a	Tumor necrosis factor receptor superfamily member 11A Precursor (Receptor activator of NF-KB)(Osteoclast differentiation factor receptor)(ODFR)(CD265 antigen) [Source:UniProtKB/Swiss-Prot;Acc:O35305]	gene	0.0293996	0.017442	0.0552398	0.0376125
Zcchc2_gene	1	107886983	107930651	+	Zcchc2	Zinc finger CCHC domain-containing protein 2 [Source:UniProtKB/Swiss-Prot;Acc:Q69ZB8]	gene	0.226406	0.125366	0.250236	0.212413
Phlpp_gene	1	108068581	108290821	+	Phlpp	PH domain leucine-rich repeat-containing protein phosphatase (PH domain leucine-rich repeat protein phosphatase)(EC 3.1.3.16)(Pleckstrin homology domain-containing family E protein 1)(Suprachiasmatic nucleus circadian oscillatory protein)(Phlpp1) [Source:UniProtKB/Swiss-Prot;Acc:Q8CHE4]	gene	0.0406742	0.0527864	0.0629375	0.0531208
Bcl2_gene	1	108434755	108610851	-	Bcl2	Apoptosis regulator Bcl-2 [Source:UniProtKB/Swiss-Prot;Acc:P10417]	gene	0.311202	0.266474	0.346263	0.315516
D630008O14Rik_gene	1	108438520	108471622	+	Bcl2	Apoptosis regulator Bcl-2 [Source:UniProtKB/Swiss-Prot;Acc:P10417]	gene	0.145069	0.106316	0.231076	0.172656
Kdsr_gene	1	108620475	108656304	-	Kdsr	3-ketodihydrosphingosine reductase Precursor (KDS reductase)(EC 1.1.1.102)(3-dehydrosphinganine reductase)(Follicular variant translocation protein 1 homolog)(FVT-1) [Source:UniProtKB/Swiss-Prot;Acc:Q6GV12]	gene	0.165564	0.109139	0.18299	0.159515
Vps4b_gene	1	108660648	108693244	-	Vps4b	Vacuolar protein sorting-associated protein 4B (Suppressor of K(+) transport growth defect 1)(Protein SKD1) [Source:UniProtKB/Swiss-Prot;Acc:P46467]	gene	0.112657	0.107967	0.18773	0.143718
Serpinb5_gene	1	108757752	108779925	+	Serpinb5	Serpin B5 (Protease inhibitor 5)(Maspin) [Source:UniProtKB/Swiss-Prot;Acc:P70124]	gene	0.0127394	0	0.0394248	0.0211273
AC163626.1_gene	1	108784429	108785474	-	AC163626.1	No description	gene	0	0	0	0
Serpinb12_gene	1	108831026	108853655	+	Serpinb12	Serpin B12 [Source:UniProtKB/Swiss-Prot;Acc:Q9D7P9]	gene	0.0124827	0	0.0193152	0.012421
Serpinb13_gene	1	108877561	108897772	+	Serpinb13	Serpin B13 [Source:UniProtKB/Swiss-Prot;Acc:Q8CDC0]	gene	0	0	0.0432518	0.0185425
AC163626.4_gene	1	108916714	108921902	-	AC163626.4	No description	gene	0	0	0	0
Serpinb3a_gene	1	108942182	108948914	-	Serpinb3a	serine peptidase inhibitor, clade B, member 3A [Source:RefSeq peptide;Acc:NP_033152]	gene	0	0	0	0
Serpinb3d_gene	1	108974770	108980057	-	Serpinb3d	serine (or cysteine) proteinase inhibitor, clade b, member 3d [Source:RefSeq peptide;Acc:NP_958764]	gene	0	0.147898	0.0413297	0.0531555
AC112264.2_gene	1	109034421	109035146	-	AC112264.2	No description	gene	0	0	0	0
Serpinb3b_gene	1	109050538	109057691	-	Serpinb3b	serine (or cysteine) proteinase inhibitor, clade b, member 3b [Source:RefSeq peptide;Acc:NP_941373]	gene	0	0	0	0
AC112264.4_gene	1	109088052	109090134	-	AC112264.4	No description	gene	0	0	0	0
AC157660.1_gene	1	109150130	109150867	-	AC157660.1	No description	gene	0	0	0	0
Serpinb3c_gene	1	109167776	109174948	-	Serpinb3c	serine (or cysteine) proteinase inhibitor, clade B, member 3C [Source:RefSeq peptide;Acc:NP_958751]	gene	0.0393815	0	0.0304686	0.0261245
AC157660.3_gene	1	109186918	109198931	-	AC157660.3	No description	gene	0	0	0	0
Serpinb11_gene	1	109258891	109277052	+	Serpinb11	Serpin B11 [Source:UniProtKB/Swiss-Prot;Acc:Q9CQV3]	gene	0	0	0.0120334	0.00515887
Serpinb7_gene	1	109319266	109349266	+	Serpinb7	Serpin B7 (Megsin) [Source:UniProtKB/Swiss-Prot;Acc:Q9D695]	gene	0.00941581	0.0130344	0.0145696	0.0124923
Serpinb2_gene	1	109408000	109422169	+	Serpinb2	Plasminogen activator inhibitor 2, macrophage (PAI-2) [Source:UniProtKB/Swiss-Prot;Acc:P12388]	gene	0	0	0.030847	0.0132245
Serpinb8_gene	1	109486583	109505555	+	Serpinb8	Serpin B8 [Source:UniProtKB/Swiss-Prot;Acc:O08800]	gene	0.0148887	0.0206105	0.0345572	0.0246918
U6_gene	1	109653179	109653285	-	U6	U6 spliceosomal RNA [Source:RFAM;Acc:RF00026]	gene	0	0	0	0
SNORA17_gene	1	109789551	109789682	+	SNORA17	Small nucleolar RNA SNORA17 [Source:RFAM;Acc:RF00560]	gene	0	0	0	0
AC102440.12_gene	1	109975025	109975095	-	AC102440.12	No description	gene	0	0	0	0
7SK_gene	1	111701337	111701625	+	7SK	7SK RNA [Source:RFAM;Acc:RF00100]	gene	0	0	0	0
Cdh7_gene	1	111879287	112036734	+	Cdh7	Cadherin-7 Precursor [Source:UniProtKB/Swiss-Prot;Acc:Q8BM92]	gene	0	0.00993454	0.016657	0.00952141
Cdh19_gene	1	112785772	112873949	-	Cdh19	cadherin 19, type 2 [Source:RefSeq peptide;Acc:NP_001074855]	gene	0.00320356	0	0.0123926	0.00637543
Dsel_gene	1	113755279	113761486	-	Dsel	Dermatan-sulfate epimerase-like protein Precursor [Source:UniProtKB/Swiss-Prot;Acc:Q0VBN2]	gene	0	0	0	0
Cntnap5a_gene	1	117581333	118478603	+	Cntnap5a	Contactin-associated protein like 5-1 Precursor (Cell recognition molecule Caspr5-1)(Contactin-associated protein-like 5a)(Cell recognition molecule Caspr5a) [Source:UniProtKB/Swiss-Prot;Acc:Q0V8T9]	gene	0.00346308	0.00479396	0.0202166	0.0109644
Tsn_gene	1	120194732	120207747	-	Tsn	Translin [Source:UniProtKB/Swiss-Prot;Acc:Q62348]	gene	0.260434	0.210303	0.319028	0.273542
Mki67ip_gene	1	120218449	120230166	+	Mki67ip	MKI67 FHA domain-interacting nucleolar phosphoprotein (Nucleolar protein interacting with the FHA domain of pKI-67)(mNIFK) [Source:UniProtKB/Swiss-Prot;Acc:Q91VE6]	gene	0.120534	0.0333712	0.130556	0.103946
Clasp1_gene	1	120285635	120506009	+	Clasp1	CLIP-associating protein 1 (Cytoplasmic linker-associated protein 1) [Source:UniProtKB/Swiss-Prot;Acc:Q80TV8]	gene	0.166638	0.124211	0.284625	0.207055
SNORA17_gene	1	120349932	120350062	-	Clasp1	CLIP-associating protein 1 (Cytoplasmic linker-associated protein 1) [Source:UniProtKB/Swiss-Prot;Acc:Q80TV8]	gene	6.46909	0	3.33666	3.57616
2900060B14Rik_gene	1	120355247	120355324	-	Clasp1	CLIP-associating protein 1 (Cytoplasmic linker-associated protein 1) [Source:UniProtKB/Swiss-Prot;Acc:Q80TV8]	gene	0	5.01338	0	1.20122
U4atac_gene	1	120355776	120355844	-	Clasp1	CLIP-associating protein 1 (Cytoplasmic linker-associated protein 1) [Source:UniProtKB/Swiss-Prot;Acc:Q80TV8]	gene	0	0	6.33482	2.71581
AC131804.4_gene	1	120373603	120373998	+	Clasp1	CLIP-associating protein 1 (Cytoplasmic linker-associated protein 1) [Source:UniProtKB/Swiss-Prot;Acc:Q80TV8]	gene	0	0	0	0
Tcfcp2l1_gene	1	120524527	120579448	+	Tcfcp2l1	Transcription factor CP2-like protein 1 (CP2-related transcriptional repressor 1)(CRTR-1) [Source:UniProtKB/Swiss-Prot;Acc:Q3UNW5]	gene	0.00514336	0.0355999	0.0835654	0.0460613
Gli2_gene	1	120730638	120950196	-	Gli2	GLI-Kruppel family member GLI2 [Source:RefSeq peptide;Acc:NP_001074594]	gene	0.0012866	0.0195914	0.0597246	0.0307256
Inhbb_gene	1	121312042	121318825	-	Inhbb	Inhibin beta B chain Precursor (Activin beta-B chain) [Source:UniProtKB/Swiss-Prot;Acc:Q04999]	gene	0	0	0.128863	0.055245
Ralb_gene	1	121366886	121401205	-	Ralb	Ras-related protein Ral-B Precursor [Source:UniProtKB/Swiss-Prot;Acc:Q9JIW9]	gene	0.0329235	0.011394	0.0827846	0.049141
Tmem185b_gene	1	121422744	121424801	+	Tmem185b	Transmembrane protein 185B (Protein FAM11B) [Source:UniProtKB/Swiss-Prot;Acc:Q8R3R5]	gene	0.411784	0.380023	0.424784	0.409747
U6_gene	1	121426792	121426891	+	U6	U6 spliceosomal RNA [Source:RFAM;Acc:RF00026]	gene	0	3.91044	0	0.936955
Epb4.1l5_gene	1	121444708	121545513	-	Epb4.1l5	Band 4.1-like protein 5 [Source:UniProtKB/Swiss-Prot;Acc:Q8BGS1]	gene	0.0056045	0.00387917	0.0476968	0.0232366
Ptpn4_gene	1	121554669	121733648	-	Ptpn4	Tyrosine-protein phosphatase non-receptor type 4 (EC 3.1.3.48)(Testis-enriched protein tyrosine phosphatase) [Source:UniProtKB/Swiss-Prot;Acc:Q9WU22]	gene	0.0268311	0.0458817	0.0647179	0.0476382
Tmem177_gene	1	121806289	121809750	-	Tmem177	Transmembrane protein 177 [Source:UniProtKB/Swiss-Prot;Acc:Q8BPE4]	gene	0.244787	0	0.126257	0.13532
Gm101_gene	1	121819919	121850778	-	Gm101	gene model 101 [Source:RefSeq peptide;Acc:NP_001108546]	gene	0.00915371	0	0.0637382	0.0303615
Sctr_gene	1	121903555	121959859	+	Sctr	Secretin receptor Precursor (SCT-R) [Source:UniProtKB/Swiss-Prot;Acc:Q5FWI2]	gene	0.0150511	0.0208353	0.0659865	0.0382736
Tmem37_gene	1	121964088	121970361	-	Tmem37	Voltage-dependent calcium channel gamma-like subunit (Neuronal voltage-gated calcium channel gamma-like subunit)(Transmembrane protein 37) [Source:UniProtKB/Swiss-Prot;Acc:Q9JJV3]	gene	0	0.124655	0.104503	0.0746697
Dbi_gene	1	122009867	122017594	-	Dbi	Acyl-CoA-binding protein (ACBP)(Diazepam-binding inhibitor)(DBI)(Endozepine)(EP) [Source:UniProtKB/Swiss-Prot;Acc:P31786]	gene	0.146213	0	0.226244	0.14549
3110009E18Rik_gene	1	122017764	122084766	+	3110009E18Rik	UPF0538 protein C2orf76 homolog [Source:UniProtKB/Swiss-Prot;Acc:Q9CRW3]	gene	0.0674558	0.0408535	0.10764	0.0783091
Steap3_gene	1	122120963	122169282	-	Steap3	Metalloreductase STEAP3 (EC 1.16.1.-)(Six-transmembrane epithelial antigen of prostate 3)(Tumor suppressor-activated pathway protein 6)(Dudulin-2)(Protein nm1054) [Source:UniProtKB/Swiss-Prot;Acc:Q8CI59]	gene	0.578764	0.0809279	0.701065	0.511912
C1ql2_gene	1	122237152	122239748	+	C1ql2	Complement C1q-like protein 2 Precursor (C1q and tumor necrosis factor-related protein 10)(C1qTNF10) [Source:UniProtKB/Swiss-Prot;Acc:Q8CFR0]	gene	0	0	0	0
Marco_gene	1	122371115	122401661	-	Marco	Macrophage receptor MARCO (Macrophage receptor with collagenous structure) [Source:UniProtKB/Swiss-Prot;Acc:Q60754]	gene	0.00924751	0.0384041	0.0572367	0.0368071
En1_gene	1	122499201	122504568	+	En1	Homeobox protein engrailed-1 (Mo-En-1) [Source:UniProtKB/Swiss-Prot;Acc:P09065]	gene	0	0.0728472	0.0814275	0.0523633
Insig2_gene	1	123200934	123229157	-	Insig2	Insulin-induced gene 2 protein (INSIG-2) [Source:UniProtKB/Swiss-Prot;Acc:Q91WG1]	gene	0.110095	0.08313	0.0929215	0.0962716
Ccdc93_gene	1	123327672	123398165	+	Ccdc93	Coiled-coil domain-containing protein 93 [Source:UniProtKB/Swiss-Prot;Acc:Q7TQK5]	gene	0.0961728	0.0388303	0.161215	0.110318
AC111011.3_gene	1	123404162	123404380	-	AC111011.3	No description	gene	0	0	0	0
Htr5b_gene	1	123406352	123425012	-	Htr5b	5-hydroxytryptamine receptor 5B (5-HT-5B)(Serotonin receptor 5B) [Source:UniProtKB/Swiss-Prot;Acc:P31387]	gene	0.0151376	0	0.0585583	0.0301256
AC111011.5_gene	1	123417160	123417624	+	Htr5b	5-hydroxytryptamine receptor 5B (5-HT-5B)(Serotonin receptor 5B) [Source:UniProtKB/Swiss-Prot;Acc:P31387]	gene	0	0	0	0
Ddx18_gene	1	123450419	123464480	-	Ddx18	ATP-dependent RNA helicase DDX18 (EC 3.6.1.-)(DEAD box protein 18) [Source:UniProtKB/Swiss-Prot;Acc:Q8K363]	gene	0.160708	0.111234	0.170962	0.15325
AC154871.1_gene	1	123865794	123867101	-	AC154871.1	No description	gene	0	0	0	0
Dpp10_gene	1	125228719	125942136	-	Dpp10	Inactive dipeptidyl peptidase 10 (Dipeptidyl peptidase X) [Source:UniProtKB/Swiss-Prot;Acc:Q6NXK7]	gene	0.00435554	0.00712565	0.0153172	0.00971866
SNORA17_gene	1	125286378	125286508	-	Dpp10	Inactive dipeptidyl peptidase 10 (Dipeptidyl peptidase X) [Source:UniProtKB/Swiss-Prot;Acc:Q6NXK7]	gene	0	0	0	0
U6_gene	1	126387433	126387536	+	U6	U6 spliceosomal RNA [Source:RFAM;Acc:RF00026]	gene	0	0	0	0
Actr3_gene	1	127289486	127332082	-	Actr3	Actin-related protein 3 (Actin-like protein 3) [Source:UniProtKB/Swiss-Prot;Acc:Q99JY9]	gene	0.391261	0.413103	0.400193	0.400323
Slc35f5_gene	1	127457600	127492391	+	Slc35f5	Solute carrier family 35 member F5 [Source:UniProtKB/Swiss-Prot;Acc:Q8R314]	gene	0.0324769	0	0.0376899	0.0269302
Gpr39_gene	1	127573570	127770436	+	Gpr39	G-protein coupled receptor 39 [Source:UniProtKB/Swiss-Prot;Acc:Q5U431]	gene	0.00573958	0.017877	0.0432957	0.0247485
Lypd1_gene	1	127768616	127808791	-	Gpr39	G-protein coupled receptor 39 [Source:UniProtKB/Swiss-Prot;Acc:Q5U431]	gene	0.0140623	0.00973326	0.0489586	0.0279855
E030049G20Rik_gene	1	127810214	128727209	-	E030049G20Rik	Nck-associated protein 5 isoform 1 [Source:RefSeq peptide;Acc:NP_001075225]	gene	0.00431275	0.0132196	0.0343201	0.0193114
AC124481.2_gene	1	127939847	127939917	+	E030049G20Rik	Nck-associated protein 5 isoform 1 [Source:RefSeq peptide;Acc:NP_001075225]	gene	0	0	0	0
AC164156.2_gene	1	128364712	128364801	-	E030049G20Rik	Nck-associated protein 5 isoform 1 [Source:RefSeq peptide;Acc:NP_001075225]	gene	0	0	0	0
AC160965.4_gene	1	128421616	128634767	-	E030049G20Rik	Nck-associated protein 5 isoform 1 [Source:RefSeq peptide;Acc:NP_001075225]	gene	0.0106021	0.012842	0.0276839	0.018462
Mgat5_gene	1	129101595	129379644	+	Mgat5	Alpha-1,6-mannosylglycoprotein 6-beta-N-acetylglucosaminyltransferase A (EC 2.4.1.155)(Mannoside acetylglucosaminyltransferase 5)(Alpha-mannoside lglucosaminyltransferase)(N-acetylglucosaminyl-transferase V)(GlcNAc-T V)(GNT-V) [Source:UniProtKB/Swiss-Prot;Acc:Q8R4G6]	gene	0.093467	0.0562551	0.167421	0.116256
AC158147.2_gene	1	129179371	129179685	-	Mgat5	Alpha-1,6-mannosylglycoprotein 6-beta-N-acetylglucosaminyltransferase A (EC 2.4.1.155)(Mannoside acetylglucosaminyltransferase 5)(Alpha-mannoside lglucosaminyltransferase)(N-acetylglucosaminyl-transferase V)(GlcNAc-T V)(GNT-V) [Source:UniProtKB/Swiss-Prot;Acc:Q8R4G6]	gene	1.79355	0	6.24432	3.27191
SCARNA4_gene	1	129228389	129228518	+	Mgat5	Alpha-1,6-mannosylglycoprotein 6-beta-N-acetylglucosaminyltransferase A (EC 2.4.1.155)(Mannoside acetylglucosaminyltransferase 5)(Alpha-mannoside lglucosaminyltransferase)(N-acetylglucosaminyl-transferase V)(GlcNAc-T V)(GNT-V) [Source:UniProtKB/Swiss-Prot;Acc:Q8R4G6]	gene	0	0	0	0
snoU6-53_gene	1	129271708	129271816	+	Mgat5	Alpha-1,6-mannosylglycoprotein 6-beta-N-acetylglucosaminyltransferase A (EC 2.4.1.155)(Mannoside acetylglucosaminyltransferase 5)(Alpha-mannoside lglucosaminyltransferase)(N-acetylglucosaminyl-transferase V)(GlcNAc-T V)(GNT-V) [Source:UniProtKB/Swiss-Prot;Acc:Q8R4G6]	gene	0	0	0	0
Tmem163_gene	1	129383135	129574598	-	Tmem163	Transmembrane protein 163 [Source:UniProtKB/Swiss-Prot;Acc:Q8C996]	gene	0.271471	0.116416	0.260256	0.229511
Acmsd_gene	1	129625990	129664141	+	Acmsd	2-amino-3-carboxymuconate-6-semialdehyde decarboxylase (EC 4.1.1.45) [Source:UniProtKB/Swiss-Prot;Acc:Q8R519]	gene	0.0222125	0.0102496	0.0458275	0.0294702
Ccnt2_gene	1	129670741	129702509	+	Ccnt2	cyclin T2 [Source:RefSeq peptide;Acc:NP_082675]	gene	0.586859	0.541594	0.935597	0.725521
Ysk4_gene	1	129714291	129714485	-	Ysk4	YSK4 Fragment [Source:UniProtKB/TrEMBL;Acc:Q61157]	gene	0	0	0	0
Rab3gap1_gene	1	129765363	129840445	+	Rab3gap1	Rab3 GTPase-activating protein catalytic subunit (RAB3 GTPase-activating protein 130 kDa subunit)(Rab3-GAP p130)(Rab3-GAP) [Source:UniProtKB/Swiss-Prot;Acc:Q80UJ7]	gene	0.116631	0.119787	0.151361	0.132277
Zranb3_gene	1	129850768	129999624	-	Zranb3	Zinc finger Ran-binding domain-containing protein 3 (EC 3.6.1.-) [Source:UniProtKB/Swiss-Prot;Acc:Q6NZP1]	gene	0.0929866	0.0971981	0.226102	0.151064
AC129545.2_gene	1	129935146	129935559	+	Zranb3	Zinc finger Ran-binding domain-containing protein 3 (EC 3.6.1.-) [Source:UniProtKB/Swiss-Prot;Acc:Q6NZP1]	gene	12.9642	10.39	22.6998	16.5212
R3hdm1_gene	1	129999883	130134312	+	R3hdm1	R3H domain (binds single-stranded nucleic acids) [Source:RefSeq peptide;Acc:NP_861415]	gene	0.0819524	0.087267	0.196717	0.132427
Ubxn4_gene	1	130140758	130175954	+	Ubxn4	UBX domain-containing protein 4 (UBX domain-containing protein 2)(Erasin) [Source:UniProtKB/Swiss-Prot;Acc:Q8VCH8]	gene	0.0722321	0.111101	0.09935	0.0931711
Lct_gene	1	130181341	130224895	-	Lct	lactase [Source:RefSeq peptide;Acc:NP_001074547]	gene	0.0129714	0	0.0752673	0.0365704
Mcm6_gene	1	130228168	130256207	-	Mcm6	DNA replication licensing factor MCM6 (Mis5 homolog) [Source:UniProtKB/Swiss-Prot;Acc:P97311]	gene	0.191412	0.153405	0.47545	0.304076
Dars_gene	1	130260285	130313902	-	Dars	Aspartyl-tRNA synthetase, cytoplasmic (EC 6.1.1.12)(Aspartate--tRNA ligase)(AspRS) [Source:UniProtKB/Swiss-Prot;Acc:Q922B2]	gene	0.0526845	0.0583451	0.0815216	0.0664036
AC161170.7_gene	1	130417888	130417975	-	AC161170.7	No description	gene	28.8904	0	22.3518	19.165
Cxcr4_gene	1	130484778	130488876	-	Cxcr4	C-X-C chemokine receptor type 4 (CXC-R4)(CXCR-4)(Stromal cell-derived factor 1 receptor)(SDF-1 receptor)(Fusin)(Leukocyte-derived seven transmembrane domain receptor)(LESTR)(Pre-B-cell-derived chemokine receptor)(PB-CKR)(CD184 antigen) [Source:UniProtKB/Swiss-Prot;Acc:P70658]	gene	7.71851	2.28959	7.73114	6.42314
Thsd7b_gene	1	131170051	132115853	+	Thsd7b	Thrombospondin type-1 domain-containing protein 7B Precursor [Source:UniProtKB/Swiss-Prot;Acc:Q6P4U0]	gene	0.00238937	0.00826903	0.0191792	0.0109962
Daf2_gene	1	132285103	132319586	-	Daf2	Complement decay-accelerating factor transmembrane isoform Precursor (DAF-TM)(CD55 antigen) [Source:UniProtKB/Swiss-Prot;Acc:Q61476]	gene	0.0819173	0.0566993	0.0887286	0.0787951
Cd55_gene	1	132335606	132359317	-	Cd55	Complement decay-accelerating factor, GPI-anchored Precursor (DAF-GPI)(CD55 antigen) [Source:UniProtKB/Swiss-Prot;Acc:Q61475]	gene	0.369306	0.494741	0.442412	0.430702
Zp3r_gene	1	132473290	132526173	-	Zp3r	Zona pellucida sperm-binding protein 3 receptor Precursor (Sperm fertilization protein 56)(sp56) [Source:UniProtKB/Swiss-Prot;Acc:Q60736]	gene	0.0160247	0.0221831	0.0371939	0.0265758
C4bp_gene	1	132531357	132558176	-	C4bp	C4b-binding protein Precursor (C4bp) [Source:UniProtKB/Swiss-Prot;Acc:P08607]	gene	0	0.0145803	0.0244465	0.013974
Pfkfb2_gene	1	132585759	132612391	-	Pfkfb2	No description	gene	0.127278	0.117461	0.270799	0.186455
Yod1_gene	1	132613904	132618597	+	Yod1	Ubiquitin thioesterase OTU1 (EC 3.1.2.-) [Source:UniProtKB/Swiss-Prot;Acc:Q8CB27]	gene	0.361078	0.833071	0.698396	0.618781
AA986860_gene	1	132628663	132641198	+	AA986860	Specifically androgen-regulated gene protein [Source:UniProtKB/Swiss-Prot;Acc:Q8BI29]	gene	0.360541	0.155968	0.40098	0.328861
Fcamr_gene	1	132697479	132711317	+	Fcamr	High affinity immunoglobulin alpha and immunoglobulin mu Fc receptor Precursor (Fc alpha/mu receptor)(mFcamR) [Source:UniProtKB/Swiss-Prot;Acc:Q2TB54]	gene	0.0816486	0.0282566	0.0947545	0.0744743
Pigr_gene	1	132723261	132748474	+	Pigr	Polymeric immunoglobulin receptor Precursor (Poly-Ig receptor)(PIGR) [Contains Secretory component] [Source:UniProtKB/Swiss-Prot;Acc:O70570]	gene	0.0112034	0	0.0866785	0.0408761
Faim3_gene	1	132762249	132777335	+	Faim3	Fas apoptotic inhibitory molecule 3 Precursor (Regulator of Fas-induced apoptosis Toso) [Source:UniProtKB/Swiss-Prot;Acc:A1KXC4]	gene	0.41192	0.233273	0.304207	0.322938
Il24_gene	1	132778651	132784031	-	Il24	Interleukin-24 Precursor (Melanoma differentiation-associated gene 7 protein)(MDA-7)(IL-4-induced secreted protein)(Th2-specific cytokine FISP) [Source:UniProtKB/Swiss-Prot;Acc:Q925S4]	gene	0.104993	0	0.121846	0.0870614
Il20_gene	1	132803562	132808028	-	Il20	Interleukin-20 Precursor (IL-20)(Four alpha helix cytokine ZCYTO10) [Source:UniProtKB/Swiss-Prot;Acc:Q9JKV9]	gene	0	0	0.0978515	0.0419501
Il19_gene	1	132829235	132836650	-	Il19	Interleukin-19 Precursor (IL-19) [Source:UniProtKB/Swiss-Prot;Acc:Q8CJ70]	gene	0.0380911	0	0	0.0126342
Il10_gene	1	132916422	132921547	+	Il10	Interleukin-10 Precursor (IL-10)(Cytokine synthesis inhibitory factor)(CSIF) [Source:UniProtKB/Swiss-Prot;Acc:P18893]	gene	0	0.0762863	0.0852717	0.0548354
Mapkapk2_gene	1	132950281	132994144	-	Mapkapk2	MAP kinase-activated protein kinase 2 (MAPK-activated protein kinase 2)(MAPKAP kinase 2)(MAPKAPK-2)(MK2)(EC 2.7.11.1) [Source:UniProtKB/Swiss-Prot;Acc:P49138]	gene	0.444359	0.124809	0.408563	0.352447
Dyrk3_gene	1	133025019	133034811	-	Dyrk3	Dual specificity tyrosine-phosphorylation-regulated kinase 3 (EC 2.7.12.1) [Source:UniProtKB/Swiss-Prot;Acc:Q922Y0]	gene	1.70188	0.319447	2.41025	1.67433
Lgtn_gene	1	133049773	133079463	+	Lgtn	Ligatin [Source:UniProtKB/Swiss-Prot;Acc:Q61211]	gene	0.494734	0.131704	0.529982	0.422862
Rassf5_gene	1	133072987	133141835	-	Lgtn	Ligatin [Source:UniProtKB/Swiss-Prot;Acc:Q61211]	gene	0.205147	0.0851959	0.257123	0.198689
Ikbke_gene	1	133151179	133176140	-	Ikbke	Inhibitor of nuclear factor kappa-B kinase subunit epsilon (I kappa-B kinase epsilon)(IkBKE)(IKK-epsilon)(IKK-E)(EC 2.7.11.10)(Inducible I kappa-B kinase)(IKK-i) [Source:UniProtKB/Swiss-Prot;Acc:Q9R0T8]	gene	0.362129	0.0469967	0.262661	0.243979
Srgap2_gene	1	133181828	133423938	-	Srgap2	SLIT-ROBO Rho GTPase-activating protein 2 (srGAP2)(Formin-binding protein 2)(Formin-binding protein 27)(FBP-27) [Source:UniProtKB/Swiss-Prot;Acc:Q91Z67]	gene	0.0583376	0.0355331	0.0974906	0.0696589
AC165436.5_gene	1	133212965	133213165	+	Srgap2	SLIT-ROBO Rho GTPase-activating protein 2 (srGAP2)(Formin-binding protein 2)(Formin-binding protein 27)(FBP-27) [Source:UniProtKB/Swiss-Prot;Acc:Q91Z67]	gene	0	0	0	0
AC109299.10_gene	1	133395216	133395379	-	Srgap2	SLIT-ROBO Rho GTPase-activating protein 2 (srGAP2)(Formin-binding protein 2)(Formin-binding protein 27)(FBP-27) [Source:UniProtKB/Swiss-Prot;Acc:Q91Z67]	gene	0	0	1.33263	0.571314
2700049P18Rik_gene	1	133424564	133436449	+	2700049P18Rik	Protein FAM72A [Source:UniProtKB/Swiss-Prot;Acc:Q8BFZ8]	gene	0.0475322	0	0.0551619	0.0394142
Avpr1b_gene	1	133495691	133508577	+	Avpr1b	Vasopressin V1b receptor (AVPR V1b)(V1bR)(Vasopressin V3 receptor)(AVPR V3)(Antidiuretic hormone receptor 1b) [Source:UniProtKB/Swiss-Prot;Acc:Q9WU02]	gene	0	0	0.0847953	0.0363527
AC120217.13_gene	1	133529107	133529472	-	AC120217.13	No description	gene	0	0	0	0
Ctse_gene	1	133534891	133572080	+	Ctse	Cathepsin E Precursor (EC 3.4.23.34) [Source:UniProtKB/Swiss-Prot;Acc:P70269]	gene	1.37482	0.536252	2.52694	1.66782
5430435G22Rik_gene	1	133585272	133610039	+	5430435G22Rik	Ras-related protein Rab-7b [Source:UniProtKB/Swiss-Prot;Acc:Q8VEA8]	gene	0.0228104	0	0.158831	0.0756585
Slc26a9_gene	1	133640599	133666982	+	Slc26a9	Solute carrier family 26 member 9 (Anion transporter/exchanger protein 9) [Source:UniProtKB/Swiss-Prot;Acc:Q8BU91]	gene	0.0107066	0	0.0662678	0.031961
Pm20d1_gene	1	133693975	133718050	+	Pm20d1	Probable carboxypeptidase PM20D1 Precursor (EC 3.4.17.-)(Peptidase M20 domain-containing protein 1) [Source:UniProtKB/Swiss-Prot;Acc:Q8C165]	gene	0.011733	0.0487261	0.0726205	0.0466999
Slc41a1_gene	1	133724618	133745438	+	Slc41a1	Solute carrier family 41 member 1 [Source:UniProtKB/Swiss-Prot;Acc:Q8BJA2]	gene	0.189941	0.0375624	0.199437	0.157502
Rab7l1_gene	1	133763801	133769462	+	Rab7l1	Ras-related protein Rab-7L1 (Rab-7-like protein 1) [Source:UniProtKB/Swiss-Prot;Acc:Q91YQ1]	gene	0.0498911	0.138129	0.0771993	0.0827406
Nucks1_gene	1	133807111	133829549	+	Nucks1	Nuclear ubiquitous casein and cyclin-dependent kinases substrate (JC7) [Source:UniProtKB/Swiss-Prot;Acc:Q80XU3]	gene	0.201423	0.22655	0.321413	0.258885
Slc45a3_gene	1	133859544	133879540	+	Slc45a3	Solute carrier family 45 member 3 (Prostate cancer-associated protein 6)(Prostein) [Source:UniProtKB/Swiss-Prot;Acc:Q8K0H7]	gene	0.11301	0	0.153009	0.10308
Elk4_gene	1	133904184	133920469	+	Elk4	ETS domain-containing protein Elk-4 (Serum response factor accessory protein 1)(SAP-1) [Source:UniProtKB/Swiss-Prot;Acc:P41158]	gene	0.832569	0.336154	0.617301	0.621338
Mfsd4_gene	1	133923205	133964542	-	Mfsd4	Major facilitator superfamily domain-containing protein 4 [Source:UniProtKB/Swiss-Prot;Acc:Q6PDC8]	gene	0.451012	0.160814	0.412381	0.364918
Pctk3_gene	1	134010238	134036268	-	Pctk3	Serine/threonine-protein kinase PCTAIRE-3 (EC 2.7.11.22)(PCTAIRE-motif protein kinase 3) [Source:UniProtKB/Swiss-Prot;Acc:Q04899]	gene	0.0108518	0.0150222	0.0839581	0.0431926
Lemd1_gene	1	134088008	134155804	+	Lemd1	LEM domain-containing protein 1 [Source:UniProtKB/Swiss-Prot;Acc:Q14C37]	gene	0.0124998	0.0115357	0.0741431	0.038696
mmu-mir-135b_gene	1	134094665	134094761	+	Lemd1	LEM domain-containing protein 1 [Source:UniProtKB/Swiss-Prot;Acc:Q14C37]	gene	0	0	0	0
AC124108.15-1_gene	1	134125796	134126203	-	Lemd1	LEM domain-containing protein 1 [Source:UniProtKB/Swiss-Prot;Acc:Q14C37]	gene	0	0	0	0
Klhdc8a_gene	1	134195203	134203934	+	Klhdc8a	Kelch domain-containing protein 8A [Source:UniProtKB/Swiss-Prot;Acc:Q91XA8]	gene	0	0	0	0
Nuak2_gene	1	134212714	134229865	+	Nuak2	NUAK family SNF1-like kinase 2 (EC 2.7.11.1) [Source:UniProtKB/Swiss-Prot;Acc:Q8BZN4]	gene	0.312919	0.113994	0.395003	0.300446
Tmcc2_gene	1	134252898	134287760	-	Tmcc2	Transmembrane and coiled-coil domains protein 2 [Source:UniProtKB/Swiss-Prot;Acc:Q80W04]	gene	12.0001	2.72563	16.2238	11.5886
Ripk5_gene	1	134314030	134363536	+	Ripk5	Dual serine/threonine and tyrosine protein kinase (EC 2.7.12.1)(Dusty protein kinase)(Dusty PK)(Receptor-interacting serine/threonine-protein kinase 5) [Source:UniProtKB/Swiss-Prot;Acc:Q6XUX1]	gene	0.148354	0.118481	0.185411	0.157083
Rbbp5_gene	1	134373944	134401466	+	Rbbp5	retinoblastoma binding protein 5 [Source:RefSeq peptide;Acc:NP_766105]	gene	0.102635	0.0994552	0.190576	0.139575
Tmem81_gene	1	134402807	134405214	+	Tmem81	Transmembrane protein 81 Precursor [Source:UniProtKB/Swiss-Prot;Acc:Q9D5K1]	gene	0.703863	0.487181	0.544563	0.583651
Cntn2_gene	1	134406002	134439517	-	Cntn2	Contactin-2 Precursor (Axonin-1)(Axonal glycoprotein TAG-1)(Transient axonal glycoprotein 1)(TAX-1) [Source:UniProtKB/Swiss-Prot;Acc:Q61330]	gene	0.025285	0.0116674	0.117374	0.061502
Nfasc_gene	1	134466568	134638342	-	Nfasc	Neurofascin Precursor [Source:UniProtKB/Swiss-Prot;Acc:Q810U3]	gene	0.0180895	0.0136589	0.0827002	0.0447273
AC124095.7_gene	1	134625930	134629405	+	Nfasc	Neurofascin Precursor [Source:UniProtKB/Swiss-Prot;Acc:Q810U3]	gene	0.0812669	0	0.0628744	0.0539099
Lrrn2_gene	1	134777190	134836561	+	Lrrn2	leucine rich repeat protein 2, neuronal [Source:RefSeq peptide;Acc:NP_034862]	gene	0.0142736	0.019759	0.0957073	0.0504995
Mdm4_gene	1	134886422	134921925	-	Mdm4	Protein Mdm4 (p53-binding protein Mdm4)(Mdm2-like p53-binding protein)(Protein Mdmx)(Double minute 4 protein) [Source:UniProtKB/Swiss-Prot;Acc:O35618]	gene	0.358038	0.473605	0.31394	0.366823
Pik3c2b_gene	1	134942589	135005264	+	Pik3c2b	Pik3c2b protein [Source:UniProtKB/TrEMBL;Acc:A2RSK1]	gene	0.279437	0.112304	0.338239	0.264601
Ppp1r15b_gene	1	135027960	135036357	+	Ppp1r15b	Protein phosphatase 1 regulatory subunit 15B (Constitutive repressor of eIF2alpha phosphorylation)(CReP) [Source:UniProtKB/Swiss-Prot;Acc:Q8BFW3]	gene	5.71829	2.98009	4.89255	4.7082
Plekha6_gene	1	135142683	135198225	+	Plekha6	Pleckstrin homology domain-containing family A member 6 (Phosphoinositol 3-phosphate-binding protein 3)(PEPP-3) [Source:UniProtKB/Swiss-Prot;Acc:Q7TQG1]	gene	0.0101717	0.0140807	0.0747614	0.0387987
AC158577.5_gene	1	135198326	135199034	+	AC158577.5	No description	gene	0	0	0	0
Golt1a_gene	1	135206400	135226204	+	Golt1a	Vesicle transport protein GOT1A (Golgi transport 1 homolog A) [Source:UniProtKB/Swiss-Prot;Acc:Q9DCQ3]	gene	0.0142632	0.0197447	0.0882813	0.047309
Ren1_gene	1	135247214	135256900	+	Ren1	Renin-1 Precursor (EC 3.4.23.15)(Angiotensinogenase)(Kidney renin) [Source:UniProtKB/Swiss-Prot;Acc:P06281]	gene	0	0	0.0676839	0.0290169
Etnk2_gene	1	135260411	135276892	+	Etnk2	ethanolamine kinase 2 [Source:RefSeq peptide;Acc:NP_780652]	gene	0.0171389	0.0237255	0.10608	0.0568472
Sox13_gene	1	135279099	135320789	-	Sox13	Transcription factor SOX-13 (mSox13) [Source:UniProtKB/Swiss-Prot;Acc:Q04891]	gene	0.0271026	0.0281387	0.104843	0.0606792
SNORA32_gene	1	135497800	135497932	+	SNORA32	Small nucleolar RNA SNORA32 [Source:RFAM;Acc:RF00421]	gene	0	0	0	0
Zc3h11a_gene	1	135516448	135557957	-	Zc3h11a	Zinc finger CCCH domain-containing protein 11A [Source:UniProtKB/Swiss-Prot;Acc:Q6NZF1]	gene	0.217766	0.20725	0.363287	0.277633
Lax1_gene	1	135575677	135586593	-	Lax1	Lymphocyte transmembrane adapter 1 (Membrane-associated adapter protein LAX)(Linker for activation of X cells) [Source:UniProtKB/Swiss-Prot;Acc:Q8BHB3]	gene	1.03502	0.286558	0.740716	0.729515
Atp2b4_gene	1	135603223	135649858	-	Atp2b4	plasma membrane calcium ATPase 4 [Source:RefSeq peptide;Acc:NP_998781]	gene	2.76208	0.712726	2.44626	2.13565
AC157924.6_gene	1	135726105	135727802	+	AC157924.6	Putative uncharacterized protein [Source:UniProtKB/TrEMBL;Acc:Q3V0H6]	gene	0	0	0.128711	0.0551799
Optc_gene	1	135793777	135803749	-	Optc	Opticin Precursor (Oculoglycan) [Source:UniProtKB/Swiss-Prot;Acc:Q920A0]	gene	0	0	0.0876572	0.0375797
Prelp_gene	1	135806855	135817954	-	Prelp	Prolargin Precursor (Proline-arginine-rich end leucine-rich repeat protein) [Source:UniProtKB/Swiss-Prot;Acc:Q9JK53]	gene	0	0.0352291	0.157514	0.0759693
Fmod_gene	1	135934092	135944839	+	Fmod	Fibromodulin Precursor (FM)(Collagen-binding 59 kDa protein)(Keratan sulfate proteoglycan fibromodulin)(KSPG fibromodulin) [Source:UniProtKB/Swiss-Prot;Acc:P50608]	gene	0.0262824	0.0363829	0.162673	0.0871748
Btg2_gene	1	135971442	135975732	-	Btg2	Protein BTG2 (BTG family member 2)(NGF-inducible protein TIS21) [Source:UniProtKB/Swiss-Prot;Acc:Q04211]	gene	6.71483	1.1847	12.1219	7.70788
AC137104.11_gene	1	136005915	136006417	+	AC137104.11	No description	gene	0	0.777423	1.30349	0.745093
Chit1_gene	1	136007819	136048117	+	Chit1	Chitotriosidase-1 Precursor (EC 3.2.1.14)(Chitinase-1) [Source:UniProtKB/Swiss-Prot;Acc:Q9D7Q1]	gene	0	0.0388142	0.0379627	0.0255751
Chi3l1_gene	1	136079041	136086605	+	Chi3l1	Chitinase-3-like protein 1 Precursor (Cartilage glycoprotein 39)(CGP-39)(GP-39)(BRP39 protein) [Source:UniProtKB/Swiss-Prot;Acc:Q61362]	gene	0.0373409	0.155073	0.0288898	0.061927
Mybph_gene	1	136090025	136097808	+	Mybph	Myosin-binding protein H (MyBP-H)(H-protein) [Source:UniProtKB/Swiss-Prot;Acc:P70402]	gene	0	0.100474	0.112308	0.0722216
Adora1_gene	1	136095800	136132008	-	Mybph	Myosin-binding protein H (MyBP-H)(H-protein) [Source:UniProtKB/Swiss-Prot;Acc:P70402]	gene	0.00780148	0.0323989	0.120717	0.0621031
U6_gene	1	136177462	136177568	-	U6	U6 spliceosomal RNA [Source:RFAM;Acc:RF00026]	gene	0	0	0	0
Myog_gene	1	136186566	136189124	+	Myog	Myogenin (MYOD1-related protein) [Source:UniProtKB/Swiss-Prot;Acc:P12979]	gene	0	0	0	0
Ppfia4_gene	1	136193361	136229058	-	Ppfia4	protein tyrosine phosphatase, receptor type, f polypeptide (PTPRF), interacting protein (liprin), alpha 4 [Source:RefSeq peptide;Acc:NP_001138327]	gene	0.0474789	0.0328626	0.1102	0.0708661
Tmem183a_gene	1	136242674	136258576	-	Tmem183a	Transmembrane protein 183 [Source:UniProtKB/Swiss-Prot;Acc:Q9JJB9]	gene	0.213155	0.172125	0.164913	0.182642
4933406M09Rik_gene	1	136282517	136287560	+	4933406M09Rik	hypothetical protein LOC240755 [Source:RefSeq peptide;Acc:NP_776132]	gene	0	0	0.129987	0.0557269
Cyb5r1_gene	1	136302589	136308302	+	Cyb5r1	NADH-cytochrome b5 reductase 1 (b5R.1)(EC 1.6.2.2)(NAD(P)H:quinone oxidoreductase type 3 polypeptide A2) [Source:UniProtKB/Swiss-Prot;Acc:Q9DB73]	gene	0.543808	0	0.573726	0.426336
Adipor1_gene	1	136312033	136329925	+	Adipor1	Adiponectin receptor protein 1 [Source:UniProtKB/Swiss-Prot;Acc:Q91VH1]	gene	1.19984	0.196691	1.14815	0.937321
Klhl12_gene	1	136352108	136387595	+	Klhl12	Kelch-like protein 12 (CUL3-interacting protein 1) [Source:UniProtKB/Swiss-Prot;Acc:Q8BZM0]	gene	0.278599	0.286495	0.615846	0.425073
AC131592.10_gene	1	136373211	136373787	-	Klhl12	Kelch-like protein 12 (CUL3-interacting protein 1) [Source:UniProtKB/Swiss-Prot;Acc:Q8BZM0]	gene	0	0	0	0
Rabif_gene	1	136391225	136405351	+	Rabif	Guanine nucleotide exchange factor MSS4 (Rab-interacting factor) [Source:UniProtKB/Swiss-Prot;Acc:Q91X96]	gene	0.259948	0.193764	0.386762	0.298457
SNORA61_gene	1	136401915	136402040	+	Rabif	Guanine nucleotide exchange factor MSS4 (Rab-interacting factor) [Source:UniProtKB/Swiss-Prot;Acc:Q91X96]	gene	0	0	1.73453	0.743615
AC122771.3_gene	1	136414658	136415140	+	AC122771.3	No description	gene	0	0	0.904974	0.387973
Jarid1b_gene	1	136456769	136528196	+	Jarid1b	Histone demethylase JARID1B (EC 1.14.11.-)(Jumonji/ARID domain-containing protein 1B)(PLU-1) [Source:UniProtKB/Swiss-Prot;Acc:Q80Y84]	gene	0.0632768	0.0328479	0.0917923	0.0682109
Syt2_gene	1	136543258	136649726	+	Syt2	Synaptotagmin-2 (Synaptotagmin II)(SytII) [Source:UniProtKB/Swiss-Prot;Acc:P46097]	gene	0.0238788	0.022037	0.0903198	0.0519215
Ppp1r12b_gene	1	136656986	136852519	-	Ppp1r12b	Protein phosphatase 1 regulatory subunit 12B (Myosin phosphatase-targeting subunit 2) [Source:UniProtKB/Swiss-Prot;Acc:Q8BG95]	gene	0.0693445	0.0339979	0.150892	0.0958355
Ube2t_gene	1	136859193	136870737	+	Ube2t	Ubiquitin-conjugating enzyme E2 T (EC 6.3.2.19)(Ubiquitin-protein ligase T)(Ubiquitin carrier protein T) [Source:UniProtKB/Swiss-Prot;Acc:Q9CQ37]	gene	0.12234	0.135485	0.454329	0.267817
Lgr6_gene	1	136882930	137001853	-	Lgr6	Leucine-rich repeat-containing G-protein coupled receptor 6 Precursor [Source:UniProtKB/Swiss-Prot;Acc:Q3UVD5]	gene	0.00712599	0.0230173	0.0624831	0.0346658
AC133097.3_gene	1	137005538	137009955	+	AC133097.3	Putative uncharacterized protein [Source:UniProtKB/TrEMBL;Acc:Q3UY86]	gene	0.255757	0.177023	0.0989368	0.169661
Ptprv_gene	1	137006988	137010716	-	AC133097.3	Putative uncharacterized protein [Source:UniProtKB/TrEMBL;Acc:Q3UY86]	gene	0.0757532	0.104866	0.0586086	0.0753785
Ptpn7_gene	1	137029302	137041897	+	Ptpn7	Tyrosine-protein phosphatase non-receptor type 7 (EC 3.1.3.48) [Source:UniProtKB/Swiss-Prot;Acc:Q8BUM3]	gene	0.246691	0.12418	0.381719	0.275225
Arl8a_gene	1	137043411	137052845	+	Arl8a	ADP-ribosylation factor-like protein 8A (ADP-ribosylation factor-like protein 10B)(Novel small G protein indispensable for equal chromosome segregation 2) [Source:UniProtKB/Swiss-Prot;Acc:Q8VEH3]	gene	0.47904	0.20723	0.486442	0.417086
Gpr37l1_gene	1	137056829	137064258	-	Gpr37l1	Endothelin B receptor-like protein 2 Precursor (ETBR-LP-2)(G-protein coupled receptor 37-like 1) [Source:UniProtKB/Swiss-Prot;Acc:Q99JG2]	gene	0	0.0526304	0.0294147	0.0252209
AC130277.6_gene	1	137128743	137129801	+	AC130277.6	No description	gene	0	1.10777	0.41275	0.442377
Elf3_gene	1	137150158	137155015	-	Elf3	ETS-related transcription factor Elf-3 (E74-like factor 3)(Epithelium-specific Ets transcription factor 1)(ESE-1)(Epithelium-restricted Ets protein ESX)(Epithelial-restricted with serine box) [Source:UniProtKB/Swiss-Prot;Acc:Q3UPW2]	gene	0	0	0.0899758	0.0385737
Rnpep_gene	1	137159292	137180592	-	Rnpep	Aminopeptidase B (Ap-B)(EC 3.4.11.6)(Arginine aminopeptidase)(Arginyl aminopeptidase)(Cytosol aminopeptidase IV) [Source:UniProtKB/Swiss-Prot;Acc:Q8VCT3]	gene	0.145877	0.348802	0.143642	0.19354
Timm17a_gene	1	137198260	137210320	-	Timm17a	Mitochondrial import inner membrane translocase subunit Tim17-A (Inner membrane preprotein translocase Tim17a) [Source:UniProtKB/Swiss-Prot;Acc:Q9Z0V8]	gene	0.093685	0.0324221	0.181205	0.116527
Lmod1_gene	1	137221390	137264642	+	Lmod1	Leiomodin-1 [Source:UniProtKB/Swiss-Prot;Acc:Q8BVA4]	gene	0.0130619	0.0271225	0.0960043	0.0519893
Shisa4_gene	1	137268034	137271650	-	Shisa4	Protein shisa-4 Precursor (Transmembrane protein 58) [Source:UniProtKB/Swiss-Prot;Acc:Q8CA71]	gene	0	0	0.0604234	0.0259042
Ipo9_gene	1	137278892	137327068	-	Ipo9	Importin-9 (Imp9)(Importin-9a)(Imp9a)(Importin-9b)(Imp9b)(Ran-binding protein 9)(RanBP9) [Source:UniProtKB/Swiss-Prot;Acc:Q91YE6]	gene	0.164177	0.154219	0.19053	0.173089
AC016814.14_gene	1	137327521	137327817	+	AC016814.14	No description	gene	0	0	0	0
Nav1_gene	1	137335450	137584682	-	Nav1	Neuron navigator 1 (Pore membrane and/or filament-interacting-like protein 3) [Source:UniProtKB/Swiss-Prot;Acc:Q8CH77]	gene	0.0181346	0.0282418	0.092074	0.052255
EG215714_gene	1	137481350	137496527	+	Nav1	Neuron navigator 1 (Pore membrane and/or filament-interacting-like protein 3) [Source:UniProtKB/Swiss-Prot;Acc:Q8CH77]	gene	0.0372228	0.0515277	0.100795	0.0679042
Csrp1_gene	1	137616638	137648809	+	Csrp1	Cysteine and glycine-rich protein 1 (Cysteine-rich protein 1)(CRP1)(CRP) [Source:UniProtKB/Swiss-Prot;Acc:P97315]	gene	0.166828	0.0729287	0.183417	0.151441
Phlda3_gene	1	137662760	137665710	+	Phlda3	Pleckstrin homology-like domain family A member 3 (TDAG51/Ipl homolog 1) [Source:UniProtKB/Swiss-Prot;Acc:Q9WV95]	gene	0	0	0.14812	0.0635008
AC162441.11_gene	1	137701407	137702052	-	AC162441.11	No description	gene	0	0	0	0
Tnni1_gene	1	137701424	137707564	+	AC162441.11	No description	gene	0.0459996	0	0.106767	0.0610295
Lad1_gene	1	137715508	137729543	+	Lad1	Ladinin-1 (Lad-1)(Linear IgA disease antigen homolog)(LADA) [Source:UniProtKB/Swiss-Prot;Acc:P57016]	gene	0.0201257	0.1393	0.108995	0.0867798
Tnnt2_gene	1	137737452	137748837	+	Tnnt2	Troponin T, cardiac muscle (TnTc)(Cardiac muscle troponin T)(cTnT) [Source:UniProtKB/Swiss-Prot;Acc:P50752]	gene	0	0	0.076779	0.032916
Pkp1_gene	1	137767972	137815601	-	Pkp1	Plakophilin-1 [Source:UniProtKB/Swiss-Prot;Acc:P97350]	gene	0	0.0328401	0.096359	0.0491788
Igfn1_gene	1	137850155	137853461	-	Igfn1	Immunoglobulin-like and fibronectin type III domain-containing protein 1 [Source:UniProtKB/Swiss-Prot;Acc:Q3KNY0]	gene	0	0.118247	0.132175	0.0849974
Tmem9_gene	1	137914592	137931603	+	Tmem9	Transmembrane protein 9 Precursor [Source:UniProtKB/Swiss-Prot;Acc:Q9CR23]	gene	0.664199	0.137918	1.07914	0.715989
Cacna1s_gene	1	137949361	138016399	+	Cacna1s	Voltage-dependent L-type calcium channel subunit alpha-1S (Voltage-gated calcium channel subunit alpha Cav1.1)(Calcium channel, L type, alpha-1 polypeptide, isoform 3, skeletal muscle) [Source:UniProtKB/Swiss-Prot;Acc:Q02789]	gene	0.00842744	0.0116662	0.0912817	0.044724
Kif21b_gene	1	138027978	138074591	+	Kif21b	Kinesin-like protein KIF21B (Kinesin-like protein KIF6) [Source:UniProtKB/Swiss-Prot;Acc:Q9QXL1]	gene	1.16353	0.15939	0.792362	0.763811
5730559C18Rik_gene	1	138110108	138130841	-	5730559C18Rik	Uncharacterized protein C1orf106 homolog [Source:UniProtKB/Swiss-Prot;Acc:Q7TN12]	gene	0	0.03772	0.0843258	0.0451893
Gpr25_gene	1	138156374	138157450	-	Gpr25	Probable G-protein coupled receptor 25 [Source:UniProtKB/Swiss-Prot;Acc:P0C5I1]	gene	0	0	0	0
Camsap1l1_gene	1	138164700	138242681	-	Camsap1l1	Calmodulin-regulated spectrin-associated protein 1-like protein 1 [Source:UniProtKB/Swiss-Prot;Acc:Q8C1B1]	gene	0.376732	0.225654	0.582938	0.428936
Ddx59_gene	1	138311848	138336728	+	Ddx59	Probable ATP-dependent RNA helicase DDX59 (EC 3.6.1.-)(DEAD box protein 59) [Source:UniProtKB/Swiss-Prot;Acc:Q9DBN9]	gene	0.0794737	0.0314331	0.140542	0.0941436
Kif14_gene	1	138362948	138428088	+	Kif14	kinesin family member 14 [Source:RefSeq peptide;Acc:NP_001074727]	gene	0.5941	0.288146	0.828697	0.621367
AC126606.16_gene	1	138447588	138447854	-	AC126606.16	No description	gene	0	0	0	0
Zfp281_gene	1	138521478	138526630	+	Zfp281	zinc finger protein 281 [Source:RefSeq peptide;Acc:NP_808311]	gene	0.822289	0.22766	0.508949	0.545481
AC125186.6_gene	1	138689602	138690362	+	AC125186.6	No description	gene	18.1888	6.16626	22.4008	17.1139
Nr5a2_gene	1	138740853	138857004	-	Nr5a2	Nuclear receptor subfamily 5 group A member 2 (Liver receptor homolog 1)(LRH-1) [Source:UniProtKB/Swiss-Prot;Acc:P45448]	gene	0.00729605	0.0134666	0.0545663	0.0290399
U6_gene	1	139112121	139112224	-	U6	U6 spliceosomal RNA [Source:RFAM;Acc:RF00026]	gene	0	0	2.10145	0.900918
A130050O07Rik_gene	1	139824747	139826850	+	A130050O07Rik	Putative uncharacterized protein [Source:UniProtKB/TrEMBL;Acc:Q8CAR5]	gene	0.13426	0	0.207748	0.133596
mmu-mir-181a-1_gene	1	139863032	139863118	+	mmu-mir-181a-1	mmu-mir-181a-1 [Source:miRBase;Acc:MI0000697]	gene	0	0	0	0
mmu-mir-181b-1_gene	1	139863216	139863295	+	mmu-mir-181b-1	mmu-mir-181b-1 [Source:miRBase;Acc:MI0000723]	gene	0	0	0	0
Ptprc_gene	1	139959992	140071843	-	Ptprc	Leukocyte common antigen Precursor (L-CA)(EC 3.1.3.48)(Lymphocyte antigen 5)(Ly-5)(T200)(CD45 antigen) [Source:UniProtKB/Swiss-Prot;Acc:P06800]	gene	0.265179	0.367088	0.3478	0.325017
Atp6v1g3_gene	1	140170315	140186039	+	Atp6v1g3	V-type proton ATPase subunit G 3 (V-ATPase subunit G 3)(Vacuolar proton pump subunit G 3)(V-ATPase 13 kDa subunit 3) [Source:UniProtKB/Swiss-Prot;Acc:Q8BMC1]	gene	0	0	0.0138983	0.00595838
Nek7_gene	1	140381291	140516273	-	Nek7	Serine/threonine-protein kinase Nek7 (EC 2.7.11.1)(NimA-related protein kinase 7) [Source:UniProtKB/Swiss-Prot;Acc:Q9ES74]	gene	0.163233	0.0811155	0.19915	0.158955
Lhx9_gene	1	140721763	140745153	-	Lhx9	LIM/homeobox protein Lhx9 (LIM homeobox protein 9) [Source:UniProtKB/Swiss-Prot;Acc:Q9WUH2]	gene	0	0	0.0840905	0.0360506
2310009B15Rik_gene	1	140748556	140753431	-	2310009B15Rik	hypothetical protein LOC69549 [Source:RefSeq peptide;Acc:NP_001074695]	gene	0	0	0.0896437	0.0384313
5S_rRNA_gene	1	140774839	140774954	-	5S_rRNA	5S ribosomal RNA [Source:RFAM;Acc:RF00001]	gene	0	6.74213	0	1.61544
Dennd1b_gene	1	140860363	141068489	+	Dennd1b	DENN/MADD domain containing 1B [Source:RefSeq peptide;Acc:NP_851992]	gene	0.0895795	0.0695182	0.139661	0.106243
Crb1_gene	1	141094920	141273618	-	Crb1	Crumbs homolog 1 Precursor [Source:UniProtKB/Swiss-Prot;Acc:Q8VHS2]	gene	0.00632312	0.0109414	0.0379134	0.0209728
Zbtb41_gene	1	141318960	141345916	+	Zbtb41	Zinc finger and BTB domain-containing protein 41 [Source:UniProtKB/Swiss-Prot;Acc:Q811F1]	gene	0.010479	0.0580248	0.0729666	0.0486603
Aspm_gene	1	141351350	141390665	+	Aspm	Abnormal spindle-like microcephaly-associated protein homolog (Spindle and hydroxyurea checkpoint abnormal protein)(Calmodulin-binding protein Sha1)(Calmodulin-binding protein 1) [Source:UniProtKB/Swiss-Prot;Acc:Q8CJ27]	gene	0.567611	0.417739	0.878297	0.664896
F13b_gene	1	141398298	141420327	+	F13b	Coagulation factor XIII B chain Precursor (Protein-glutamine gamma-glutamyltransferase B chain)(Transglutaminase B chain) [Source:UniProtKB/Swiss-Prot;Acc:Q07968]	gene	0	0	0.0198412	0.00850617
Cfhr1_gene	1	141443658	141456799	-	Cfhr1	complement factor H-related 1 [Source:RefSeq peptide;Acc:NP_056595]	gene	0	0	0.0831499	0.0356473
EG214403_gene	1	141594672	141677745	-	EG214403	complement factor H-related protein C isoform 1 [Source:RefSeq peptide;Acc:NP_001025148]	gene	0	0.0141215	0.039462	0.0203014
BC026782_gene	1	141701945	141915487	-	BC026782	complement factor H-related protein B [Source:RefSeq peptide;Acc:NP_001020746]	gene	0.00793705	0.00915608	0.0286567	0.0171119
Cfh_gene	1	141982432	142079988	-	Cfh	Complement factor H Precursor (Protein beta-1-H) [Source:UniProtKB/Swiss-Prot;Acc:P06909]	gene	0.00289558	0.00801672	0.0156817	0.00960418
Kcnt2_gene	1	142142793	142508640	+	Kcnt2	potassium channel, subfamily T, member 2 [Source:RefSeq peptide;Acc:NP_001074496]	gene	0.00154427	0.00213774	0.0161293	0.00793925
AC110527.13_gene	1	143153145	143153735	-	AC110527.13	No description	gene	0	0.661664	0	0.158537
U6_gene	1	143194677	143194783	+	U6	U6 spliceosomal RNA [Source:RFAM;Acc:RF00026]	gene	0	0	0	0
AC175246.2_gene	1	145453350	145453568	-	AC175246.2	Putative uncharacterized protein [Source:UniProtKB/TrEMBL;Acc:Q3U5E6]	gene	0	0	0	0
Cdc73_gene	1	145454630	145549814	-	Cdc73	Parafibromin (Cell division cycle protein 73 homolog)(Hyperparathyroidism 2 protein homolog) [Source:UniProtKB/Swiss-Prot;Acc:Q8JZM7]	gene	0.0712256	0.032866	0.123988	0.0846542
B3galt2_gene	1	145487873	145496960	+	Cdc73	Parafibromin (Cell division cycle protein 73 homolog)(Hyperparathyroidism 2 protein homolog) [Source:UniProtKB/Swiss-Prot;Acc:Q8JZM7]	gene	0.186499	0	0.0240483	0.0721686
Glrx2_gene	1	145586747	145593904	+	Glrx2	Glutaredoxin-2, mitochondrial Precursor [Source:UniProtKB/Swiss-Prot;Acc:Q923X4]	gene	0	0.163891	0.0610649	0.0654481
Trove2_gene	1	145602737	145624108	-	Trove2	60 kDa SS-A/Ro ribonucleoprotein (60 kDa ribonucleoprotein Ro)(RoRNP)(60 kDa Ro protein)(TROVE domain family member 2) [Source:UniProtKB/Swiss-Prot;Acc:O08848]	gene	0.0132175	0.018297	0.0102261	0.0131521
Uchl5_gene	1	145624454	145654058	+	Uchl5	Ubiquitin carboxyl-terminal hydrolase isozyme L5 (UCH-L5)(EC 3.4.19.12)(Ubiquitin thioesterase L5)(Ubiquitin C-terminal hydrolase UCH37) [Source:UniProtKB/Swiss-Prot;Acc:Q9WUP7]	gene	0.076334	0.0924609	0.125498	0.101275
Rgs2_gene	1	145848741	145851263	-	Rgs2	Regulator of G-protein signaling 2 (RGS2) [Source:UniProtKB/Swiss-Prot;Acc:O08849]	gene	0.223927	0	0.346494	0.222819
Rgs13_gene	1	145985797	146024502	-	Rgs13	Regulator of G-protein signaling 13 (RGS13) [Source:UniProtKB/Swiss-Prot;Acc:Q8K443]	gene	0	0.0202058	0.0225858	0.0145242
Rgs1_gene	1	146091807	146096189	-	Rgs1	Regulator of G-protein signaling 1 (RGS1) [Source:UniProtKB/Swiss-Prot;Acc:Q9JL25]	gene	0	0	0	0
Rgs18_gene	1	146599971	146622557	-	Rgs18	Regulator of G-protein signaling 18 (RGS18) [Source:UniProtKB/Swiss-Prot;Acc:Q99PG4]	gene	0	0	0.019352	0.00829641
Fam5c_gene	1	148342796	148749599	+	Fam5c	Protein FAM5C Precursor [Source:UniProtKB/Swiss-Prot;Acc:Q499E0]	gene	0.0111104	0.00961258	0.0118193	0.0110554
RP23-282N6.1_gene	1	148572711	148576220	+	Fam5c	Protein FAM5C Precursor [Source:UniProtKB/Swiss-Prot;Acc:Q499E0]	gene	0.965756	0.445634	0.498123	0.640653
AC115860.1_gene	1	150872358	150873177	-	AC115860.1	No description	gene	0	0	0	0
5S_rRNA_gene	1	151581880	151581988	-	5S_rRNA	5S ribosomal RNA [Source:RFAM;Acc:RF00001]	gene	0	0	0	0
Pla2g4a_gene	1	151676753	151808414	-	Pla2g4a	Cytosolic phospholipase A2 (cPLA2)(Phospholipase A2 group IVA) [Includes Phospholipase A2(EC 3.1.1.4)(Phosphatidylcholine 2-acylhydrolase);Lysophospholipase(EC 3.1.1.5)] [Source:UniProtKB/Swiss-Prot;Acc:P47713]	gene	0.00858208	0.0148503	0.0315389	0.0199258
5S_rRNA_gene	1	151688660	151688767	+	Pla2g4a	Cytosolic phospholipase A2 (cPLA2)(Phospholipase A2 group IVA) [Includes Phospholipase A2(EC 3.1.1.4)(Phosphatidylcholine 2-acylhydrolase);Lysophospholipase(EC 3.1.1.5)] [Source:UniProtKB/Swiss-Prot;Acc:P47713]	gene	0	0	0	0
Ptgs2_gene	1	151947254	151955140	+	Ptgs2	Prostaglandin G/H synthase 2 Precursor (EC .99.1)(Cyclooxygenase-2)(COX-2)(Prostaglandin-endoperoxide synthase 2)(Prostaglandin H2 synthase 2)(PGH synthase 2)(PGHS-2)(PHS II)(Glucocorticoid-regulated inflammatory cyclooxygenase)(Gripghs)(TIS10 protein)(Macrophage activation-associated marker protein P71/73)(PES-2) [Source:UniProtKB/Swiss-Prot;Acc:Q05769]	gene	0	0	0.0277103	0.0118797
AC121113.13_gene	1	152112665	152113129	-	AC121113.13	No description	gene	0.607492	0.840954	1.41001	1.00748
AC121113.2_gene	1	152112665	152113129	-	AC121113.13	No description	gene	0.607492	0.840954	1.41001	1.00748
Pdc_gene	1	152166547	152181035	+	Pdc	Phosducin (PHD)(33 kDa phototransducing protein)(Rod photoreceptor 1)(RPR-1) [Source:UniProtKB/Swiss-Prot;Acc:Q9QW08]	gene	0	0	0	0
BC003331_gene	1	152208443	152240185	-	BC003331	Protein odr-4 homolog (mODR-4) [Source:UniProtKB/Swiss-Prot;Acc:Q4PJX1]	gene	0.0266973	0.0369571	0.0895053	0.0560821
Tpr_gene	1	152239983	152297062	+	BC003331	Protein odr-4 homolog (mODR-4) [Source:UniProtKB/Swiss-Prot;Acc:Q4PJX1]	gene	0.113825	0.116464	0.122523	0.118186
Prg4_gene	1	152297001	152313295	-	Tpr	nuclear pore complex-associated protein Tpr [Source:RefSeq peptide;Acc:NP_598541]	gene	0.138685	0.0479955	0.0402365	0.0747494
AC124120.5_gene	1	152396447	152396809	+	AC124120.5	No description	gene	0	1.07725	0	0.258114
Hmcn1_gene	1	152409654	152840565	-	Hmcn1	hemicentin 1 [Source:RefSeq peptide;Acc:NP_001019891]	gene	0.00655548	0.0145197	0.0268807	0.0171774
U6_gene	1	152909134	152909240	-	U6	U6 spliceosomal RNA [Source:RFAM;Acc:RF00026]	gene	0	0	0	0
Ivns1abp_gene	1	153191628	153211575	+	Ivns1abp	Influenza virus NS1A-binding protein homolog (NS1-binding protein homolog)(NS1-BP)(Kelch family protein Nd1-L)(ND1-L2)(Nd1-S) [Source:UniProtKB/Swiss-Prot;Acc:Q920Q8]	gene	0.382347	0.333253	0.482066	0.413335
1200016B10Rik_gene	1	153214829	153275511	-	1200016B10Rik	Uncharacterized protein C1orf26 homolog [Source:UniProtKB/Swiss-Prot;Acc:Q9DBQ9]	gene	0.065171	0.0708844	0.115249	0.0880089
1190005F20Rik_gene	1	153275778	153305289	+	1190005F20Rik	TRM1-like protein [Source:UniProtKB/Swiss-Prot;Acc:A2RSY6]	gene	0.201008	0.119253	0.229571	0.193664
Rnf2_gene	1	153316657	153347933	-	Rnf2	E3 ubiquitin-protein ligase RING2 (EC 6.3.2.-)(RING finger protein 2)(RING finger protein 1B)(RING1b) [Source:UniProtKB/Swiss-Prot;Acc:Q9CQJ4]	gene	0.0993484	0.0750155	0.0838513	0.0868744
Fam129a_gene	1	153418594	153566437	+	Fam129a	Protein Niban [Source:UniProtKB/Swiss-Prot;Acc:Q3UW53]	gene	0.0458565	0.0211598	0.0753911	0.0526009
Edem3_gene	1	153602504	153669181	+	Edem3	ER degradation-enhancing alpha-mannosidase-like 3 Precursor [Source:UniProtKB/Swiss-Prot;Acc:Q2HXL6]	gene	0.0677845	0.0469173	0.108164	0.080096
U4_gene	1	153701953	153702085	-	U4	U4 spliceosomal RNA [Source:RFAM;Acc:RF00015]	gene	0	0	0	0
1700025G04Rik_gene	1	153737978	153937229	-	1700025G04Rik	Uncharacterized protein C1orf21 homolog [Source:UniProtKB/Swiss-Prot;Acc:Q8K207]	gene	0.0184304	0.0196256	0.0691021	0.0404403
Tsen15_gene	1	154217886	154233770	-	Tsen15	tRNA-splicing endonuclease subunit Sen15 (tRNA-intron endonuclease Sen15) [Source:UniProtKB/Swiss-Prot;Acc:Q8R3W5]	gene	0.106698	0.0984686	0.192617	0.141561
Glt25d2_gene	1	154247051	154357824	+	Glt25d2	Glycosyltransferase 25 family member 2 Precursor (EC 2.-.-.-) [Source:UniProtKB/Swiss-Prot;Acc:Q6NVG7]	gene	0.00765027	0.0176505	0.0493237	0.0279122
AC123732.3_gene	1	154254204	154254655	-	Glt25d2	Glycosyltransferase 25 family member 2 Precursor (EC 2.-.-.-) [Source:UniProtKB/Swiss-Prot;Acc:Q6NVG7]	gene	0	0	0	0
Rgl1_gene	1	154363890	154613481	-	Rgl1	Ral guanine nucleotide dissociation stimulator-like 1 (RalGDS-like 1) [Source:UniProtKB/Swiss-Prot;Acc:Q60695]	gene	0.0430077	0.0313346	0.0945685	0.0623155
AC123613.3_gene	1	154576289	154577689	-	Rgl1	Ral guanine nucleotide dissociation stimulator-like 1 (RalGDS-like 1) [Source:UniProtKB/Swiss-Prot;Acc:Q60695]	gene	1.00815	1.11647	0.93598	1.00316
Apobec4_gene	1	154597681	154604674	+	Rgl1	Ral guanine nucleotide dissociation stimulator-like 1 (RalGDS-like 1) [Source:UniProtKB/Swiss-Prot;Acc:Q60695]	gene	0	0	0.0937452	0.0401897
Arpc5_gene	1	154613805	154622708	+	Arpc5	Actin-related protein 2/3 complex subunit 5 (Arp2/3 complex 16 kDa subunit)(p16-ARC) [Source:UniProtKB/Swiss-Prot;Acc:Q9CPW4]	gene	0.285529	0.483095	0.245453	0.315686
Ncf2_gene	1	154654966	154684121	+	Ncf2	Neutrophil cytosol factor 2 (NCF-2)(Neutrophil NADPH oxidase factor 2)(NADPH oxidase activator 2)(67 kDa neutrophil oxidase factor)(p67-phox) [Source:UniProtKB/Swiss-Prot;Acc:O70145]	gene	0.271284	0.147533	0.427268	0.308505
Smg7_gene	1	154684126	154749752	-	Smg7	Protein SMG7 (SMG-7 homolog)(EST1-like protein C) [Source:UniProtKB/Swiss-Prot;Acc:Q5RJH6]	gene	0.20661	0.113213	0.246435	0.201305
Nmnat2_gene	1	154802128	154964443	+	Nmnat2	Nicotinamide mononucleotide adenylyltransferase 2 (NMN adenylyltransferase 2)(EC 2.7.7.1)(Nicotinate-nucleotide adenylyltransferase 1)(NaMN adenylyltransferase 1)(EC 2.7.7.18) [Source:UniProtKB/Swiss-Prot;Acc:Q8BNJ3]	gene	0.00696133	0.0265006	0.0565511	0.0329027
Lamc2_gene	1	154969886	155033577	-	Lamc2	Laminin subunit gamma-2 Precursor (Laminin 5 gamma 2 subunit)(Kalinin/nicein/epiligrin 100 kDa subunit)(Laminin B2t chain) [Source:UniProtKB/Swiss-Prot;Acc:Q61092]	gene	0	0.0245584	0.0583334	0.0308925
Lamc1_gene	1	155066053	155179916	-	Lamc1	Laminin subunit gamma-1 Precursor (Laminin B2 chain) [Source:UniProtKB/Swiss-Prot;Acc:P02468]	gene	0.0496177	0.0652518	0.103648	0.0765271
AC117550.8_gene	1	155152562	155153608	+	Lamc1	Laminin subunit gamma-1 Precursor (Laminin B2 chain) [Source:UniProtKB/Swiss-Prot;Acc:P02468]	gene	0.269803	0	0.834962	0.447447
EG626058_gene	1	155251957	155255559	-	EG626058	Putative uncharacterized protein [Source:UniProtKB/TrEMBL;Acc:Q3U3Z1]	gene	0.235207	0	0.181974	0.156029
1700012A16Rik_gene	1	155272339	155299704	+	1700012A16Rik	Uncharacterized protein C1orf14 homolog [Source:UniProtKB/Swiss-Prot;Acc:Q3TTP0]	gene	0.0206449	0.0285788	0.0718761	0.0445093
SNORA4_gene	1	155287209	155287348	+	1700012A16Rik	Uncharacterized protein C1orf14 homolog [Source:UniProtKB/Swiss-Prot;Acc:Q3TTP0]	gene	0	0	0	0
Dhx9_gene	1	155302943	155334738	-	Dhx9	ATP-dependent RNA helicase A (EC 3.6.1.-)(Nuclear DNA helicase II)(NDH II)(DEAH box protein 9)(mHEL-5) [Source:UniProtKB/Swiss-Prot;Acc:O70133]	gene	0.257643	0.295164	0.247448	0.262262
Npl_gene	1	155350147	155396846	-	Npl	N-acetylneuraminate lyase (NALase)(EC 4.1.3.3)(N-acetylneuraminic acid aldolase)(N-acetylneuraminate pyruvate-lyase)(Sialic acid lyase)(Sialate lyase)(Sialate-pyruvate lyase)(Sialic acid aldolase) [Source:UniProtKB/Swiss-Prot;Acc:Q9DCJ9]	gene	0.0302445	0.0418676	0.0327593	0.0341076
Rgs8_gene	1	155500167	155544797	+	Rgs8	Regulator of G-protein signaling 8 (RGS8) [Source:UniProtKB/Swiss-Prot;Acc:Q8BXT1]	gene	0.0126586	0.0438085	0.0440716	0.0335894
Rgs16_gene	1	155587478	155592594	+	Rgs16	Regulator of G-protein signaling 16 (RGS16)(Retinally abundant regulator of G-protein signaling)(RGS-R)(A28-RGS14P) [Source:UniProtKB/Swiss-Prot;Acc:P97428]	gene	0.22082	0	0.256265	0.183106
Rnasel_gene	1	155600060	155609471	+	Rnasel	2-5A-dependent ribonuclease (2-5A-dependent RNase)(EC 3.1.26.-)(Ribonuclease L)(RNase L)(Ribonuclease 4) [Source:UniProtKB/Swiss-Prot;Acc:Q05921]	gene	1.29056	0.664757	1.34679	1.16472
Rgsl1_gene	1	155626517	155655295	-	Rgsl1	Putative uncharacterized protein Fragment [Source:UniProtKB/TrEMBL;Acc:Q8CDT4]	gene	0.00981562	0.0407634	0.0379706	0.0293012
AC157793.6_gene	1	155669421	155691272	-	AC157793.6	No description	gene	0	0	0.0400057	0.0171509
5830403L16Rik_gene	1	155697474	155698256	-	5830403L16Rik	epididymal protein e9-2 [Source:RefSeq peptide;Acc:NP_839974]	gene	0	0	0	0
EG433365_gene	1	155721475	155724001	+	EG433365	hypothetical protein LOC433365 [Source:RefSeq peptide;Acc:NP_001008426]	gene	0	0	0.0864865	0.0370778
Teddm1_gene	1	155738922	155740188	+	Teddm1	Transmembrane epididymal protein 1 (Transmembrane epididymal protein 1-1) [Source:UniProtKB/Swiss-Prot;Acc:Q810U2]	gene	0	0	0.517485	0.221852
Glul_gene	1	155747074	155756824	+	Glul	Glutamine synthetase (GS)(EC 6.3.1.2)(Glutamate--ammonia ligase) [Source:UniProtKB/Swiss-Prot;Acc:P15105]	gene	1.21673	0.441132	1.36721	1.0954
AC099702.12_gene	1	155752801	155764441	-	Glul	Glutamine synthetase (GS)(EC 6.3.1.2)(Glutamate--ammonia ligase) [Source:UniProtKB/Swiss-Prot;Acc:P15105]	gene	0.485325	0.100776	0.638325	0.458779
AC118263.8-1_gene	1	156051227	156052804	+	AC118263.8-1	No description	gene	0	0	0	0
5S_rRNA_gene	1	156158538	156158657	-	5S_rRNA	5S ribosomal RNA [Source:RFAM;Acc:RF00001]	gene	0	0	0	0
Cacna1e_gene	1	156239649	156573049	-	Cacna1e	Voltage-dependent R-type calcium channel subunit alpha-1E (Voltage-gated calcium channel subunit alpha Cav2.3)(Calcium channel, L type, alpha-1 polypeptide, isoform 6)(Brain calcium channel II)(BII) [Source:UniProtKB/Swiss-Prot;Acc:Q61290]	gene	0.0432112	0.0269765	0.0688297	0.0503043
Ier5_gene	1	156945634	156946560	-	Ier5	Immediate early response gene 5 protein [Source:UniProtKB/Swiss-Prot;Acc:O89113]	gene	2.74256	2.53103	3.77219	3.13329
Mr1_gene	1	156975076	156993934	-	Mr1	Major histocompatibility complex class I-related gene protein Precursor (MHC class-I related-gene protein)(Class I histocompatibility antigen-like protein) [Source:UniProtKB/Swiss-Prot;Acc:Q8HWB0]	gene	0.0149787	0.0207351	0.0579435	0.0347775
Stx6_gene	1	157005879	157054371	+	Stx6	Syntaxin-6 [Source:UniProtKB/Swiss-Prot;Acc:Q9JKK1]	gene	0.145631	0.0403196	0.252384	0.166164
BC034090_gene	1	157059603	157079870	-	BC034090	MKIAA1614 protein Fragment [Source:UniProtKB/TrEMBL;Acc:Q6ZPL5]	gene	0.0418123	0.0192936	0.150963	0.0832109
Xpr1_gene	1	157122787	157264574	-	Xpr1	Xenotropic and polytropic retrovirus receptor 1 (Protein SYG1 homolog)(Rmc-1) [Source:UniProtKB/Swiss-Prot;Acc:Q9Z0U0]	gene	0.0956302	0.0882543	0.157222	0.120268
EG433367_gene	1	157367303	157374241	-	EG433367	Putative uncharacterized protein Fragment [Source:UniProtKB/TrEMBL;Acc:Q3UI92]	gene	0	0.0563545	0.0629922	0.0405082
Acbd6_gene	1	157405252	157534362	+	Acbd6	Acyl-CoA-binding domain-containing protein 6 [Source:UniProtKB/Swiss-Prot;Acc:Q9D061]	gene	0.0328187	0.0726897	0.0880225	0.0660384
Lhx4_gene	1	157548855	157589007	-	Lhx4	LIM/homeobox protein Lhx4 (LIM homeobox protein 4) [Source:UniProtKB/Swiss-Prot;Acc:P53776]	gene	0.0281407	0.0292165	0.0544296	0.0396688
Qsox1_gene	1	157625289	157660029	-	Qsox1	Sulfhydryl oxidase 1 Precursor (mSOx)(EC 1.8.3.2)(Quiescin Q6)(Skin sulfhydryl oxidase) [Source:UniProtKB/Swiss-Prot;Acc:Q8BND5]	gene	0.0731802	0.0787918	0.132108	0.0997879
Cep350_gene	1	157692096	157771760	-	Cep350	MKIAA0480 protein Fragment [Source:UniProtKB/TrEMBL;Acc:Q6A062]	gene	0.131198	0.112898	0.244161	0.175242
Cep350_gene	1	157783006	157820314	-	Cep350	Putative uncharacterized protein Fragment [Source:UniProtKB/TrEMBL;Acc:Q8BXM7]	gene	0.0832861	0.0943309	0.152305	0.115522
U2_gene	1	157801704	157801849	+	Cep350	Putative uncharacterized protein Fragment [Source:UniProtKB/TrEMBL;Acc:Q8BXM7]	gene	0	0	0	0
Tor1aip1_gene	1	157853373	157883549	-	Tor1aip1	Torsin-1A-interacting protein 1 (Lamina-associated polypeptide 1B) [Source:UniProtKB/Swiss-Prot;Acc:Q921T2]	gene	0.645902	0.479458	0.59387	0.583715
Tor1aip2_gene	1	157882533	157915991	+	Tor1aip1	Torsin-1A-interacting protein 1 (Lamina-associated polypeptide 1B) [Source:UniProtKB/Swiss-Prot;Acc:Q921T2]	gene	0.962466	0.525926	0.979787	0.865295
Ifrg15_gene	1	157882856	157900866	+	Tor1aip1	Torsin-1A-interacting protein 1 (Lamina-associated polypeptide 1B) [Source:UniProtKB/Swiss-Prot;Acc:Q921T2]	gene	1.11356	0.868455	1.12849	1.06123
Fam163a_gene	1	157923096	158135156	-	Fam163a	UPF0417 protein FAM163A [Source:UniProtKB/Swiss-Prot;Acc:Q8CAA5]	gene	0.00133209	0.0147521	0.0175203	0.0114877
Tdrd5_gene	1	158185426	158233795	-	Tdrd5	Tudor domain-containing protein 5 [Source:UniProtKB/Swiss-Prot;Acc:Q5VCS6]	gene	0.0233602	0.00808442	0.0497016	0.0309929
Nphs2_gene	1	158240866	158258166	+	Nphs2	Podocin [Source:UniProtKB/Swiss-Prot;Acc:Q91X05]	gene	0	0.0452047	0.0126323	0.0162468
9430070O13Rik_gene	1	158295060	158330121	-	9430070O13Rik	Uncharacterized protein C1orf125 homolog [Source:UniProtKB/Swiss-Prot;Acc:Q3UZ57]	gene	0.16919	0.0780704	0.193232	0.157665
AC161221.7_gene	1	158296169	158296613	+	9430070O13Rik	Uncharacterized protein C1orf125 homolog [Source:UniProtKB/Swiss-Prot;Acc:Q3UZ57]	gene	12.0611	5.2725	12.2782	10.5276
Soat1_gene	1	158358239	158404459	-	Soat1	Sterol O-acyltransferase 1 (EC 2.3.1.26)(Cholesterol acyltransferase 1)(Acyl coenzyme A:cholesterol acyltransferase 1)(ACAT-1) [Source:UniProtKB/Swiss-Prot;Acc:Q61263]	gene	0.073339	0.0253809	0.156037	0.0973017
Abl2_gene	1	158489180	158579750	+	Abl2	Tyrosine-protein kinase ABL2 (EC 2.7.10.2)(Abelson murine leukemia viral oncogene homolog 2)(Abelson-related gene protein)(Tyrosine kinase ARG) [Source:UniProtKB/Swiss-Prot;Acc:Q4JIM5]	gene	0.168422	0.103621	0.185804	0.160347
Tor3a_gene	1	158584704	158604445	-	Tor3a	Torsin-3A Precursor (Torsin family 3 member A)(ATP-dependent interferon-responsive protein) [Source:UniProtKB/Swiss-Prot;Acc:Q9ER38]	gene	0.243249	0.0792308	0.221407	0.194586
Fam20b_gene	1	158608676	158649141	-	Fam20b	Protein FAM20B Precursor [Source:UniProtKB/Swiss-Prot;Acc:Q8VCS3]	gene	0.125654	0.0773081	0.210634	0.150502
AC138109.1_gene	1	158723643	158723975	+	AC138109.1	No description	gene	0	0	0	0
Ralgps2_gene	1	158738253	158869664	-	Ralgps2	Ras-specific guanine nucleotide-releasing factor RalGPS2 (RalA exchange factor RalGPS2)(Ral GEF with PH domain and SH3-binding motif 2) [Source:UniProtKB/Swiss-Prot;Acc:Q9ERD6]	gene	0.249354	0.14581	0.247802	0.223879
Angptl1_gene	1	158769045	158791206	+	Ralgps2	Ras-specific guanine nucleotide-releasing factor RalGPS2 (RalA exchange factor RalGPS2)(Ral GEF with PH domain and SH3-binding motif 2) [Source:UniProtKB/Swiss-Prot;Acc:Q9ERD6]	gene	0.356897	0.211737	0.2564	0.279032
AC116798.11_gene	1	158973680	158974325	+	AC116798.11	Putative uncharacterized protein [Source:UniProtKB/TrEMBL;Acc:Q3V0Q8]	gene	0	0	0	0
1700057K13Rik_gene	1	159029278	159038811	-	1700057K13Rik	Uncharacterized protein C1orf49 homolog [Source:UniProtKB/Swiss-Prot;Acc:Q14BK3]	gene	0.0296291	0.0410157	0.0458467	0.03931
Rasal2_gene	1	159070842	159342070	-	Rasal2	RAS protein activator like 2 [Source:RefSeq peptide;Acc:NP_808312]	gene	0.00312448	0.0144175	0.0193388	0.0127816
2810025M15Rik_gene	1	159342483	159350366	+	2810025M15Rik	Putative uncharacterized proteinRIKEN cDNA 2810025M15 ; [Source:UniProtKB/TrEMBL;Acc:Q9CZB1]	gene	0	0	0.0277209	0.0118843
BC026585_gene	1	159388711	159419191	+	BC026585	Quinone oxidoreductase-like protein 2 (EC 1.-.-.-) [Source:UniProtKB/Swiss-Prot;Acc:Q3UNZ8]	gene	0.0278026	0.0128291	0.0573607	0.0368868
Sec16b_gene	1	159436859	159498556	+	Sec16b	Protein transport protein Sec16B (Protein SEC16 homolog B)(Regucalcin gene promoter region-related protein p117)(RGPR-p117)(Leucine zipper transcription regulator 2) [Source:UniProtKB/Swiss-Prot;Acc:Q91XT4]	gene	0.00457849	0.0190141	0.0318805	0.019742
Fam5b_gene	1	160175397	160286393	-	Fam5b	Protein FAM5B Precursor [Source:UniProtKB/Swiss-Prot;Acc:Q6DFY8]	gene	0.00254497	0.014092	0.0374107	0.020259
Astn1_gene	1	160292487	160621917	+	Astn1	Astrotactin-1 Precursor (Neuronal migration protein GC14) [Source:UniProtKB/Swiss-Prot;Acc:Q61137]	gene	0.00171498	0.0118703	0.0325076	0.0173494
Pappa2_gene	1	160641883	160887080	-	Pappa2	pappalysin 2 [Source:RefSeq peptide;Acc:NP_001078845]	gene	0.0103686	0.00797404	0.0240658	0.015667
1600012P17Rik_gene	1	160897836	160910594	-	1600012P17Rik	Putative uncharacterized proteinMCG54895 ; [Source:UniProtKB/TrEMBL;Acc:Q9DAY1]	gene	0	0	0.0342584	0.014687
AC113597.12_gene	1	161098288	161098773	-	AC113597.12	No description	gene	0	0	1.34908	0.578367
Rfwd2_gene	1	161162457	161277711	+	Rfwd2	E3 ubiquitin-protein ligase RFWD2 (EC 6.3.2.-)(RING finger and WD repeat domain protein 2)(Constitutive photomorphogenesis protein 1 homolog)(mCOP1) [Source:UniProtKB/Swiss-Prot;Acc:Q9R1A8]	gene	0.0833321	0.128929	0.204794	0.146329
AC084287.9-2_gene	1	161261927	161262009	-	Rfwd2	E3 ubiquitin-protein ligase RFWD2 (EC 6.3.2.-)(RING finger and WD repeat domain protein 2)(Constitutive photomorphogenesis protein 1 homolog)(mCOP1) [Source:UniProtKB/Swiss-Prot;Acc:Q9R1A8]	gene	0	0	0	0
SCARNA3_gene	1	161270414	161270553	+	Rfwd2	E3 ubiquitin-protein ligase RFWD2 (EC 6.3.2.-)(RING finger and WD repeat domain protein 2)(Constitutive photomorphogenesis protein 1 homolog)(mCOP1) [Source:UniProtKB/Swiss-Prot;Acc:Q9R1A8]	gene	0	0	0	0
AC118011.9_gene	1	161544880	161615006	+	AC118011.9	Putative uncharacterized protein Fragment [Source:UniProtKB/TrEMBL;Acc:Q3TYK6]	gene	0.00805634	0.0278811	0.0155825	0.016033
Tnr_gene	1	161667641	161854606	+	Tnr	Tenascin-R Precursor (TN-R)(Restrictin)(Janusin)(Neural recognition molecule J1-160/180) [Source:UniProtKB/Swiss-Prot;Acc:Q8BYI9]	gene	0.00755441	0.0104576	0.036237	0.0205466
4930523C07Rik_gene	1	161974544	162002124	+	4930523C07Rik	Putative uncharacterized protein Fragment [Source:UniProtKB/TrEMBL;Acc:Q8C9R7]	gene	0.481372	0.482052	0.69731	0.57411
4930562F07Rik_gene	1	162004866	162008049	-	4930562F07Rik	Putative uncharacterized protein [Source:UniProtKB/TrEMBL;Acc:Q9D4T5]	gene	1.15336	0.491261	1.30417	1.05937
Tnn_gene	1	162015165	162083673	-	Tnn	Tenascin-N Precursor (TN-N) [Source:UniProtKB/Swiss-Prot;Acc:Q80Z71]	gene	0.0123699	0.0285396	0.0382813	0.0273528
Mrps14_gene	1	162125397	162129948	+	Mrps14	28S ribosomal protein S14, mitochondrial (S14mt)(MRP-S14) [Source:UniProtKB/Swiss-Prot;Acc:Q9CR88]	gene	0.124114	0.171812	0.0960243	0.1235
Cacybp_gene	1	162133056	162142908	-	Cacybp	Calcyclin-binding protein (CacyBP)(Siah-interacting protein) [Source:UniProtKB/Swiss-Prot;Acc:Q9CXW3]	gene	0	0	0.0887248	0.0380373
Rabgap1l_gene	1	162149305	162723069	-	Rabgap1l	RAB GTPase-activating protein 1-like [Source:UniProtKB/Swiss-Prot;Acc:A6H6A9]	gene	0.07385	0.0824663	0.127985	0.0991227
SNORA17_gene	1	162575704	162575835	+	Rabgap1l	RAB GTPase-activating protein 1-like [Source:UniProtKB/Swiss-Prot;Acc:A6H6A9]	gene	0	0	0	0
AC119204.7-1_gene	1	162823251	162823715	+	AC119204.7-1	No description	gene	0	0	3.29002	1.41047
Rc3h1_gene	1	162836596	162898226	+	Rc3h1	Roquin (RING finger and C3H zinc finger protein 1)(Protein Sanroque) [Source:UniProtKB/Swiss-Prot;Acc:Q4VGL6]	gene	0.197089	0.158623	0.244683	0.208276
AC119204.7-2_gene	1	162903658	162905104	+	AC119204.7-2	Putative uncharacterized protein [Source:UniProtKB/TrEMBL;Acc:Q3TS82]	gene	0	0	0.755188	0.323758
Serpinc1_gene	1	162917618	162932670	+	Serpinc1	Antithrombin-III Precursor (ATIII) [Source:UniProtKB/Swiss-Prot;Acc:P32261]	gene	0.112596	0.0259778	0.203263	0.130712
Zbtb37_gene	1	162938931	162964966	-	Zbtb37	zinc finger and BTB domain containing 37 [Source:RefSeq peptide;Acc:NP_775600]	gene	0.130197	0.045058	0.125913	0.107961
AC163327.2-1_gene	1	162951101	162951934	-	Zbtb37	zinc finger and BTB domain containing 37 [Source:RefSeq peptide;Acc:NP_775600]	gene	0	0	0.262052	0.112345
AC163327.2-2_gene	1	162965297	162966440	+	AC163327.2-2	No description	gene	5.6793	2.73457	10.3162	6.96164
SNORD74_gene	1	162965525	162965604	+	AC163327.2-2	No description	gene	31.7794	19.5522	109.276	62.0733
SNORD75_gene	1	162965981	162966042	+	AC163327.2-2	No description	gene	0	0	35.2502	15.1122
SNORD24_gene	1	162966188	162966270	+	AC163327.2-2	No description	gene	10.2103	9.42274	28.9646	18.0618
SNORD44_gene	1	162966813	162966872	+	SNORD44	Small nucleolar RNA SNORD44 [Source:RFAM;Acc:RF00287]	gene	9.41612	19.5522	21.8551	17.1775
SNORD78_gene	1	162967115	162967180	+	SNORD78	Small nucleolar RNA SNORD78 [Source:RFAM;Acc:RF00592]	gene	17.1202	0	9.93415	9.9374
SNORD79_gene	1	162967487	162967570	+	SNORD79	Small nucleolar RNA SNORD79 [Source:RFAM;Acc:RF00152]	gene	3.3629	9.31056	7.8054	6.69253
snosnR60_Z15_gene	1	162967732	162967812	+	snosnR60_Z15	Small nucleolar RNA snR60/Z15/Z230/Z193/J17 [Source:RFAM;Acc:RF00309]	gene	3.48745	4.8277	5.39633	4.62694
SNORD47_gene	1	162968213	162968289	+	SNORD47	Small nucleolar RNA SNORD47 [Source:RFAM;Acc:RF00281]	gene	3.66862	0	0	1.21682
SNORD81_gene	1	162968439	162968514	+	SNORD81	Small nucleolar RNA SNORD81 [Source:RFAM;Acc:RF00136]	gene	0	0	0	0
Dars2_gene	1	162970751	163000763	-	Dars2	Aspartyl-tRNA synthetase, mitochondrial Precursor (EC 6.1.1.12)(Aspartate--tRNA ligase)(AspRS) [Source:UniProtKB/Swiss-Prot;Acc:Q8BIP0]	gene	0.112945	0.091204	0.23302	0.159213
Cenpl_gene	1	163000898	163016469	+	Cenpl	Centromere protein L (CENP-L) [Source:UniProtKB/Swiss-Prot;Acc:Q3U3S3]	gene	0.272107	0.326456	0.57543	0.415167
Klhl20_gene	1	163018506	163061642	-	Klhl20	Kelch-like protein 20 (Kelch-like ECT2-interacting protein) [Source:UniProtKB/Swiss-Prot;Acc:Q8VCK5]	gene	0.0261941	0.0725212	0.111462	0.0738495
Ankrd45_gene	1	163072843	163099237	+	Ankrd45	Ankyrin repeat domain-containing protein 45 [Source:UniProtKB/Swiss-Prot;Acc:Q810N6]	gene	0.0107022	0.0148151	0.0331201	0.0212985
4930469G21Rik_gene	1	163084689	163089445	-	Ankrd45	Ankyrin repeat domain-containing protein 45 [Source:UniProtKB/Swiss-Prot;Acc:Q810N6]	gene	0	0	0	0
Prdx6_gene	1	163171146	163181297	-	Prdx6	Peroxiredoxin-6 (EC 1.11.1.15)(Antioxidant protein 2)(1-Cys peroxiredoxin)(1-Cys PRX)(Acidic calcium-independent phospholipase A2)(aiPLA2)(EC 3.1.1.-)(Non-selenium glutathione peroxidase)(NSGPx)(EC 1.11.1.7) [Source:UniProtKB/Swiss-Prot;Acc:O08709]	gene	0.36173	0.231113	0.301391	0.304566
Tnfsf4_gene	1	163325583	163348337	+	Tnfsf4	Tumor necrosis factor ligand superfamily member 4 (OX40 ligand)(OX40L)(CD252 antigen) [Source:UniProtKB/Swiss-Prot;Acc:P43488]	gene	0.0124141	0.017185	0.0288136	0.0205879
Tnfsf18_gene	1	163424786	163435421	+	Tnfsf18	tumor necrosis factor (ligand) superfamily, member 18 [Source:RefSeq peptide;Acc:NP_899247]	gene	0	0	0	0
AC133589.24_gene	1	163655667	163657795	-	AC133589.24	Gamma-secretase subunit APH-1A (APH-1a)(Aph-1alpha) [Source:UniProtKB/Swiss-Prot;Acc:Q8BVF7]	gene	0.663419	0	0.718581	0.52811
Fasl_gene	1	163710820	163718626	-	Fasl	Tumor necrosis factor ligand superfamily member 6 (Fas antigen ligand)(Fas ligand)(CD95L protein)(CD178 antigen) [Contains Tumor necrosis factor ligand superfamily member 6, membrane form;Tumor necrosis factor ligand superfamily member 6, soluble form] [Source:UniProtKB/Swiss-Prot;Acc:P41047]	gene	0.0723668	0	0.167966	0.0960118
AI848100_gene	1	163747740	163806728	-	AI848100	Protein C1orf9 homolog Precursor [Source:UniProtKB/Swiss-Prot;Acc:Q8C341]	gene	0.143663	0.198873	0.263051	0.208075
Pigc_gene	1	163899319	163903566	+	Pigc	Phosphatidylinositol N-acetylglucosaminyltransferase subunit C (EC 2.4.1.198)(Phosphatidylinositol-glycan biosynthesis class C protein)(PIG-C) [Source:UniProtKB/Swiss-Prot;Acc:Q9CXR4]	gene	0.066498	0.276161	0.102896	0.132338
Dnm3_gene	1	163917435	164408161	-	Dnm3	Dynamin-3 (EC 3.6.5.5) [Source:UniProtKB/Swiss-Prot;Acc:Q8BZ98]	gene	0.00633207	0.0111561	0.035629	0.0200479
Dnm3os_gene	1	164147810	164148459	+	Dnm3	Dynamin-3 (EC 3.6.5.5) [Source:UniProtKB/Swiss-Prot;Acc:Q8BZ98]	gene	0	0	0	0
mmu-mir-199a-2_gene	1	164147945	164148054	+	Dnm3	Dynamin-3 (EC 3.6.5.5) [Source:UniProtKB/Swiss-Prot;Acc:Q8BZ98]	gene	0	0	0	0
Dnm3os_gene	1	164149927	164150576	+	Dnm3	Dynamin-3 (EC 3.6.5.5) [Source:UniProtKB/Swiss-Prot;Acc:Q8BZ98]	gene	0	0	0	0
AC113015.12-2_gene	1	164150753	164151993	+	Dnm3	Dynamin-3 (EC 3.6.5.5) [Source:UniProtKB/Swiss-Prot;Acc:Q8BZ98]	gene	0	0	0	0
mmu-mir-214_gene	1	164153499	164153608	+	Dnm3	Dynamin-3 (EC 3.6.5.5) [Source:UniProtKB/Swiss-Prot;Acc:Q8BZ98]	gene	0	0	0	0
AC138218.15_gene	1	164407811	164410074	+	Dnm3	Dynamin-3 (EC 3.6.5.5) [Source:UniProtKB/Swiss-Prot;Acc:Q8BZ98]	gene	0	0	0.0965333	0.0413849
5630401D24Rik_gene	1	164463808	164478660	-	5630401D24Rik	Methyltransferase-like protein 13 (EC 2.1.1.-) [Source:UniProtKB/Swiss-Prot;Acc:Q91YR5]	gene	0.152149	0.131638	0.309	0.214478
Vamp4_gene	1	164500859	164529209	+	Vamp4	Vesicle-associated membrane protein 4 (VAMP-4) [Source:UniProtKB/Swiss-Prot;Acc:O70480]	gene	0.0597828	0.0965506	0.0847964	0.0793161
Myoc_gene	1	164569300	164579824	+	Myoc	Myocilin Precursor (Trabecular meshwork-induced glucocorticoid response protein) [Source:UniProtKB/Swiss-Prot;Acc:O70624]	gene	0	0	0.0830599	0.0356087
Bat2d_gene	1	164601916	164670687	-	Bat2d	BAT2 domain-containing protein 1 [Source:UniProtKB/Swiss-Prot;Acc:Q3TLH4]	gene	0.275205	0.244502	0.368638	0.307904
Fmo4_gene	1	164724014	164743803	-	Fmo4	Dimethylaniline monooxygenase [N-oxide-forming] 4 (EC 1.14.13.8)(Hepatic flavin-containing monooxygenase 4)(FMO 4)(Dimethylaniline oxidase 4) [Source:UniProtKB/Swiss-Prot;Acc:Q8VHG0]	gene	0.0142741	0	0.0662611	0.0331414
Fmo1_gene	1	164759693	164796679	-	Fmo1	Dimethylaniline monooxygenase [N-oxide-forming] 1 (EC 1.14.13.8)(Hepatic flavin-containing monooxygenase 1)(FMO 1)(Dimethylaniline oxidase 1) [Source:UniProtKB/Swiss-Prot;Acc:P50285]	gene	0.0305495	0.0105725	0.0827241	0.0481308
Fmo2_gene	1	164805178	164828843	-	Fmo2	Dimethylaniline monooxygenase [N-oxide-forming] 2 (EC 1.14.13.8)(Pulmonary flavin-containing monooxygenase 2)(FMO 2)(Dimethylaniline oxidase 2) [Source:UniProtKB/Swiss-Prot;Acc:Q8K2I3]	gene	0	0	0.0369393	0.0158363
Fmo3_gene	1	164883931	164914658	-	Fmo3	Dimethylaniline monooxygenase [N-oxide-forming] 3 (EC 1.14.13.8)(Hepatic flavin-containing monooxygenase 3)(FMO 3)(Dimethylaniline oxidase 3) [Source:UniProtKB/Swiss-Prot;Acc:P97501]	gene	0	0.0381779	0.0568996	0.0335411
4921528O07Rik_gene	1	164954481	165015801	-	4921528O07Rik	Putative uncharacterized protein [Source:UniProtKB/TrEMBL;Acc:Q9D2J9]	gene	0	0.012754	0.0142562	0.00916771
SNORA17_gene	1	164984949	164985082	-	4921528O07Rik	Putative uncharacterized protein [Source:UniProtKB/TrEMBL;Acc:Q9D2J9]	gene	0	0	0	0
Prrx1_gene	1	165175256	165243781	-	Prrx1	Paired mesoderm homeobox protein 1 (Paired-related homeobox protein 1)(PRX-1)(Homeobox protein mHox)(Homeobox protein K-2) [Source:UniProtKB/Swiss-Prot;Acc:P63013]	gene	0.00824457	0.011413	0.0287039	0.0177749
Gorab_gene	1	165315040	165333772	-	Gorab	RAB6-interacting golgin (N-terminal kinase-like-binding protein 1)(NTKL-binding protein 1)(NTKL-BP1)(mNTKL-BP1)(SCY1-like 1-binding protein 1)(SCYL1-binding protein 1)(SCYL1-BP1) [Source:UniProtKB/Swiss-Prot;Acc:Q8BRM2]	gene	0.0603179	0.0626238	0.0583332	0.0600195
Mettl11b_gene	1	165633166	165655293	-	Mettl11b	methyltransferase like 11B [Source:RefSeq peptide;Acc:NP_001137428]	gene	0	0.0530157	0.0395067	0.0296397
Kifap3_gene	1	165709810	165847231	+	Kifap3	Kinesin-associated protein 3 (KAP3) [Source:UniProtKB/Swiss-Prot;Acc:P70188]	gene	0.010278	0.0142278	0.0286266	0.0190906
Scyl3_gene	1	165859921	165885241	+	Scyl3	Protein-associating with the carboxyl-terminal domain of ezrin (Ezrin-binding protein PACE-1)(SCY1-like protein 3) [Source:UniProtKB/Swiss-Prot;Acc:Q9DBQ7]	gene	0.189654	0.123548	0.267568	0.207217
BC055324_gene	1	165876481	165924907	-	Scyl3	Protein-associating with the carboxyl-terminal domain of ezrin (Ezrin-binding protein PACE-1)(SCY1-like protein 3) [Source:UniProtKB/Swiss-Prot;Acc:Q9DBQ7]	gene	0.0758314	0.0484494	0.126364	0.0909346
2810422O20Rik_gene	1	165925018	165927374	+	2810422O20Rik	UPF0558 protein C1orf156 homolog [Source:UniProtKB/Swiss-Prot;Acc:Q9CZ09]	gene	0.119849	0	0.185449	0.119256
Sele_gene	1	165978365	165987808	+	Sele	E-selectin Precursor (Endothelial leukocyte adhesion molecule 1)(ELAM-1)(Leukocyte-endothelial cell adhesion molecule 2)(LECAM2)(CD62 antigen-like family member E)(CD62E antigen) [Source:UniProtKB/Swiss-Prot;Acc:Q00690]	gene	0.0897343	0.0414066	0.0694254	0.0694482
Sell_gene	1	165992218	166010851	+	Sell	L-selectin Precursor (Lymph node homing receptor)(Leukocyte adhesion molecule 1)(LAM-1)(Lymphocyte antigen 22)(Ly-22)(Lymphocyte surface MEL-14 antigen)(Leukocyte-endothelial cell adhesion molecule 1)(LECAM1)(CD62 antigen-like family member L)(CD62L antigen) [Source:UniProtKB/Swiss-Prot;Acc:P18337]	gene	0.37899	0.545623	0.445688	0.44751
Selp_gene	1	166053832	166079873	+	Selp	P-selectin Precursor (Granule membrane protein 140)(GMP-140)(PADGEM)(Leukocyte-endothelial cell adhesion molecule 3)(LECAM3)(CD62 antigen-like family member P)(CD62P antigen) [Source:UniProtKB/Swiss-Prot;Acc:Q01102]	gene	0.0108472	0	0.0335691	0.0179893
F5_gene	1	166081988	166150405	+	F5	Coagulation factor V Precursor (Activated protein C cofactor) [Contains Coagulation factor V heavy chain;Coagulation factor V light chain] [Source:UniProtKB/Swiss-Prot;Acc:O88783]	gene	0.00825758	0.00571551	0.0255548	0.015064
Slc19a2_gene	1	166179196	166195497	+	Slc19a2	solute carrier family 19 (thiamine transporter), member 2 [Source:RefSeq peptide;Acc:NP_473428]	gene	0.0693126	0.0479749	0.268128	0.149435
4930455F23Rik_gene	1	166205735	166217973	+	4930455F23Rik	Uncharacterized protein C1orf114 homolog [Source:UniProtKB/Swiss-Prot;Acc:Q80ZU5]	gene	0	0.127802	0.0357139	0.0459329
Blzf1_gene	1	166219931	166237620	-	Blzf1	Golgin-45 (Basic leucine zipper nuclear factor 1) [Source:UniProtKB/Swiss-Prot;Acc:Q8R2X8]	gene	0.0638742	0	0.0741271	0.0529652
Nme7_gene	1	166237803	166334805	+	Nme7	Nucleoside diphosphate kinase 7 (NDP kinase 7)(NDK 7)(EC 2.7.4.6)(nm23-M7) [Source:UniProtKB/Swiss-Prot;Acc:Q9QXL8]	gene	0.0349454	0.0524063	0.0743502	0.0560224
Atp1b1_gene	1	166367398	166388486	-	Atp1b1	Sodium/potassium-transporting ATPase subunit beta-1 (Sodium/potassium-dependent ATPase subunit beta-1) [Source:UniProtKB/Swiss-Prot;Acc:P14094]	gene	0.254502	0.0741701	0.207266	0.191043
Dpt_gene	1	166726845	166754400	+	Dpt	Dermatopontin Precursor (Tyrosine-rich acidic matrix protein)(TRAMP)(Early quiescence protein 1)(EQ-1) [Source:UniProtKB/Swiss-Prot;Acc:Q9QZZ6]	gene	0.0102513	0	0.00793117	0.00680037
Xcl1_gene	1	166861779	166865653	-	Xcl1	Lymphotactin Precursor (C motif chemokine 1)(Cytokine SCM-1)(Lymphotaxin)(Small-inducible cytokine C1) [Source:UniProtKB/Swiss-Prot;Acc:P47993]	gene	0	0	0.112801	0.048359
AC133891.13_gene	1	166954476	166954587	+	AC133891.13	No description	gene	0	0	0	0
Tbx19_gene	1	167067984	167090904	-	Tbx19	T-box transcription factor TBX19 (T-box protein 19)(T-box factor, pituitary) [Source:UniProtKB/Swiss-Prot;Acc:Q99ME7]	gene	0.0246485	0	0.0286049	0.0204388
Sft2d2_gene	1	167104628	167124480	-	Sft2d2	Vesicle transport protein SFT2B (SFT2 domain-containing protein 2) [Source:UniProtKB/Swiss-Prot;Acc:Q8VD57]	gene	0.298804	0.0787878	0.264203	0.231254
Tiprl_gene	1	167145058	167167069	-	Tiprl	TIP41-like protein [Source:UniProtKB/Swiss-Prot;Acc:Q8BH58]	gene	0.0641658	0.0710601	0.148931	0.102158
Gpr161_gene	1	167231994	167253061	+	Gpr161	G protein-coupled receptor 161 [Source:RefSeq peptide;Acc:NP_001074595]	gene	0.0402246	0.018561	0.0518681	0.0400256
Iqwd1_gene	1	167259634	167390358	-	Iqwd1	Nuclear receptor interaction protein (NRIP)(IQ motif and WD repeat-containing protein 1) [Source:UniProtKB/Swiss-Prot;Acc:Q9DC22]	gene	0.21609	0.197429	0.414616	0.296729
Brp44_gene	1	167391391	167411250	+	Brp44	Brain protein 44 [Source:UniProtKB/Swiss-Prot;Acc:Q9D023]	gene	0.0426712	0	0.28612	0.136816
Adcy10_gene	1	167415314	167506904	+	Adcy10	Adenylate cyclase type 10 (EC 4.6.1.1)(Testicular soluble adenylyl cyclase)(Germ cell soluble adenylyl cyclase)(sAC) [Source:UniProtKB/Swiss-Prot;Acc:Q8C0T9]	gene	0.0185051	0.00426945	0.0405648	0.0245514
Mpzl1_gene	1	167522314	167564658	-	Mpzl1	Myelin protein zero-like protein 1 Precursor (Protein zero-related) [Source:UniProtKB/Swiss-Prot;Acc:Q3TEW6]	gene	0.006671	0.0184694	0.0361284	0.0221267
Rcsd1_gene	1	167579076	167638229	-	Rcsd1	Capz-interacting protein (Protein kinase substrate CapZIP) [Source:UniProtKB/Swiss-Prot;Acc:Q3UZA1]	gene	1.17475	0.363583	1.11208	0.953523
Creg1_gene	1	167693891	167704190	+	Creg1	Protein CREG1 Precursor (Cellular repressor of E1A-stimulated genes 1) [Source:UniProtKB/Swiss-Prot;Acc:O88668]	gene	1.89237	0.569481	2.60988	1.88301
Cd247_gene	1	167718820	167799253	+	Cd247	T-cell surface glycoprotein CD3 eta chain Precursor (T-cell receptor T3 eta chain) [Source:UniProtKB/Swiss-Prot;Acc:P29020]	gene	0.414415	0.150712	0.366815	0.330824
U6_gene	1	167739767	167739873	-	Cd247	T-cell surface glycoprotein CD3 eta chain Precursor (T-cell receptor T3 eta chain) [Source:UniProtKB/Swiss-Prot;Acc:P29020]	gene	0	0	0	0
Pou2f1_gene	1	167805616	167932765	-	Pou2f1	POU domain, class 2, transcription factor 1 (Octamer-binding transcription factor 1)(Oct-1)(OTF-1)(NF-A1) [Source:UniProtKB/Swiss-Prot;Acc:P25425]	gene	0.10664	0.0984144	0.156415	0.126008
Dusp27_gene	1	168028284	168058029	-	Dusp27	Inactive dual specificity phosphatase 27 [Source:UniProtKB/Swiss-Prot;Acc:Q148W8]	gene	0	0	0.0514307	0.022049
Gpa33_gene	1	168060591	168096640	+	Gpa33	Cell surface A33 antigen Precursor (Glycoprotein A33)(mA33) [Source:UniProtKB/Swiss-Prot;Acc:Q9JKA5]	gene	0.00783589	0.0759308	0.0788118	0.0545799
Mael_gene	1	168131522	168168875	-	Mael	Protein maelstrom homolog [Source:UniProtKB/Swiss-Prot;Acc:Q8BVN9]	gene	0.00756234	0	0.0234033	0.0125416
Ildr2_gene	1	168184270	168246954	+	Ildr2	Lisch-like isoform 1 [Source:UniProtKB/TrEMBL;Acc:B5TVM2]	gene	0.0045064	0.0311912	0.0453245	0.0283994
Tada1l_gene	1	168309431	168323747	+	Tada1l	Transcriptional adapter 1-like protein [Source:UniProtKB/Swiss-Prot;Acc:Q99LM9]	gene	0.394613	0.0546265	0.305303	0.274863
Pogk_gene	1	168327718	168339937	-	Pogk	Pogo transposable element with KRAB domain [Source:UniProtKB/Swiss-Prot;Acc:Q80TC5]	gene	0.046233	0.0320003	0.125193	0.0766739
AC161807.1_gene	1	168361836	168362006	-	AC161807.1	No description	gene	1.65195	0	0	0.547927
mmu-mir-1194_gene	1	168550493	168550613	+	mmu-mir-1194	mmu-mir-1194 [Source:miRBase;Acc:MI0006299]	gene	0	0	0	0
EG226604_gene	1	168559125	168577824	-	EG226604	Putative uncharacterized protein [Source:UniProtKB/TrEMBL;Acc:Q3UK74]	gene	0.0151061	0	0	0.00501045
Fmo9_gene	1	168592186	168611976	-	Fmo9	flavin containing monooxygenase 9 [Source:RefSeq peptide;Acc:NP_766432]	gene	0	0.0197587	0.011043	0.00946849
C030014K22Rik_gene	1	168931606	169021136	+	C030014K22Rik	Protein FAM78B [Source:UniProtKB/Swiss-Prot;Acc:Q8BQN5]	gene	0.0252412	0.0131031	0.0805552	0.0460466
AC142244.11_gene	1	169153958	169154050	-	AC142244.11	Uck2 protein Fragment [Source:UniProtKB/TrEMBL;Acc:Q99KT8]	gene	3.03746	0	4.70003	3.02244
Uck2_gene	1	169156219	169215192	-	Uck2	Uridine-cytidine kinase 2 (UCK 2)(EC 2.7.1.48)(Uridine monophosphokinase 2)(Cytidine monophosphokinase 2) [Source:UniProtKB/Swiss-Prot;Acc:Q99PM9]	gene	0.531687	0.0862001	0.515119	0.417844
Tmco1_gene	1	169238870	169260913	+	Tmco1	Transmembrane and coiled-coil domain-containing protein 1 [Source:UniProtKB/Swiss-Prot;Acc:Q921L3]	gene	0.102516	0.0532177	0.118972	0.0977588
mmu-mir-689-1_gene	1	169270532	169270640	-	mmu-mir-689-1	mmu-mir-689-1 [Source:miRBase;Acc:MI0004654]	gene	4936.98	2471.83	1166.94	2730.06
U6_gene	1	169279156	169279262	+	U6	U6 spliceosomal RNA [Source:RFAM;Acc:RF00026]	gene	0	0	0	0
Aldh9a1_gene	1	169280344	169298414	+	Aldh9a1	4-trimethylaminobutyraldehyde dehydrogenase (TMABADH)(EC 1.2.1.47)(Aldehyde dehydrogenase family 9 member A1)(EC 1.2.1.3) [Source:UniProtKB/Swiss-Prot;Acc:Q9JLJ2]	gene	0.484588	0.173114	0.737736	0.518485
Mgst3_gene	1	169302515	169323928	-	Mgst3	Microsomal glutathione S-transferase 3 (Microsomal GST-3)(EC 2.5.1.18)(Microsomal GST-III) [Source:UniProtKB/Swiss-Prot;Acc:Q9CPU4]	gene	0.831067	0.273917	1.25534	0.879462
Lrrc52_gene	1	169375806	169396911	-	Lrrc52	Leucine-rich repeat-containing protein 52 Precursor [Source:UniProtKB/Swiss-Prot;Acc:Q5M8M9]	gene	0	0.0370552	0.0724846	0.0399535
Rxrg_gene	1	169528515	169569754	+	Rxrg	Retinoic acid receptor RXR-gamma (Retinoid X receptor gamma)(Nuclear receptor subfamily 2 group B member 3) [Source:UniProtKB/Swiss-Prot;Acc:P28705]	gene	0	0.00948214	0.052995	0.0249915
Lmx1a_gene	1	169619370	169778872	+	Lmx1a	LIM homeobox transcription factor 1-alpha (LIM/homeobox protein LMX1A)(LIM/homeobox protein 1.1)(LMX-1.1) [Source:UniProtKB/Swiss-Prot;Acc:Q9JKU8]	gene	0.0070841	0.00980655	0.0383657	0.0211472
Pbx1_gene	1	170088514	170361635	-	Pbx1	Pre-B-cell leukemia transcription factor 1 (Homeobox protein PBX1) [Source:UniProtKB/Swiss-Prot;Acc:P41778]	gene	0.0341311	0.0272033	0.0744183	0.0497428
AC113068.9_gene	1	171383659	171384000	-	AC113068.9	No description	gene	0	0	0.639039	0.273963
Nuf2_gene	1	171428065	171461595	-	Nuf2	Kinetochore protein Nuf2 (Cell division cycle-associated protein 1) [Source:UniProtKB/Swiss-Prot;Acc:Q99P69]	gene	0.412803	0.139946	0.495359	0.382818
Rgs5_gene	1	171585632	171625944	+	Rgs5	Regulator of G-protein signaling 5 (RGS5) [Source:UniProtKB/Swiss-Prot;Acc:O08850]	gene	0	0.0194004	0.0271068	0.0162694
Rgs4_gene	1	171671807	171677773	-	Rgs4	Regulator of G-protein signaling 4 (RGS4) [Source:UniProtKB/Swiss-Prot;Acc:O08899]	gene	0	0	0.0366267	0.0157023
U6_gene	1	171729581	171729687	-	U6	U6 spliceosomal RNA [Source:RFAM;Acc:RF00026]	gene	0	0	0	0
1700084C01Rik_gene	1	171859070	171864784	+	1700084C01Rik	Coiled-coil domain-containing protein C1orf110 homolog [Source:UniProtKB/Swiss-Prot;Acc:Q3URK1]	gene	0	0.0684241	0.0382417	0.0327893
Hsd17b7_gene	1	171883164	171899332	-	Hsd17b7	3-keto-steroid reductase (EC 1.1.1.270)(Estradiol 17-beta-dehydrogenase 7)(EC 1.1.1.62)(17-beta-hydroxysteroid dehydrogenase 7)(17-beta-HSD 7) [Source:UniProtKB/Swiss-Prot;Acc:O88736]	gene	0.0174707	0.0241848	0.0675834	0.0405633
Ddr2_gene	1	171907777	172040692	-	Ddr2	Discoidin domain-containing receptor 2 Precursor (Discoidin domain receptor 2)(EC 2.7.10.1)(Receptor protein-tyrosine kinase TKT)(Tyrosine-protein kinase TYRO10)(Neurotrophic tyrosine kinase, receptor-related 3)(CD167 antigen-like family member B)(CD167b antigen) [Source:UniProtKB/Swiss-Prot;Acc:Q62371]	gene	0.0127517	0.0117681	0.0591941	0.0324264
Uap1_gene	1	172072134	172105011	-	Uap1	UDP-N-acetylhexosamine pyrophosphorylase [Includes UDP-N-acetylgalactosamine pyrophosphorylase(EC 2.7.7.-);UDP-N-acetylglucosamine pyrophosphorylase(EC 2.7.7.23)] [Source:UniProtKB/Swiss-Prot;Acc:Q91YN5]	gene	0.0859187	0.107044	0.179478	0.13109
Uhmk1_gene	1	172129388	172145524	-	Uhmk1	Serine/threonine-protein kinase Kist (EC 2.7.11.1)(Kinase interacting with stathmin)(U2AF homology motif kinase 1) [Source:UniProtKB/Swiss-Prot;Acc:P97343]	gene	0.157548	0.0969309	0.148978	0.13935
4930500M09Rik_gene	1	172144991	172145687	+	Uhmk1	Serine/threonine-protein kinase Kist (EC 2.7.11.1)(Kinase interacting with stathmin)(U2AF homology motif kinase 1) [Source:UniProtKB/Swiss-Prot;Acc:P97343]	gene	0	1.12208	0	0.268854
Sh2d1b2_gene	1	172162946	172181718	+	Sh2d1b2	SH2 domain protein 1B2 [Source:RefSeq peptide;Acc:NP_001028671]	gene	0.0150473	0	0.0232836	0.0149729
Sh2d1b1_gene	1	172207507	172216900	+	Sh2d1b1	SH2 domain-containing protein 1B (EWS/FLI1-activated transcript 2)(EAT-2) [Source:UniProtKB/Swiss-Prot;Acc:O35324]	gene	0	0.124881	0.023265	0.0398959
AC123650.7_gene	1	172231277	172236463	-	AC123650.7	No description	gene	0.10892	0.0753892	0.126403	0.108381
1700015E13Rik_gene	1	172238992	172242258	+	1700015E13Rik	Uncharacterized protein C1orf111 homolog [Source:UniProtKB/Swiss-Prot;Acc:Q4FZF2]	gene	0.259397	0.119695	0.20069	0.200756
Nos1ap_gene	1	172248603	172487241	-	Nos1ap	Carboxyl-terminal PDZ ligand of neuronal nitric oxide synthase protein (C--terminal PDZ ligand of neuronal nitric oxide synthase protein)(Nitric oxide synthase 1 adaptor protein) [Source:UniProtKB/Swiss-Prot;Acc:Q9D3A8]	gene	0.13968	0.0606297	0.22804	0.15862
AC125021.12_gene	1	172519739	172520596	+	AC125021.12	Putative uncharacterized protein Fragment [Source:UniProtKB/TrEMBL;Acc:Q8BL58]	gene	0	0.455762	0.254722	0.218404
Olfml2b_gene	1	172574699	172612918	+	Olfml2b	Olfactomedin-like protein 2B Precursor (Photomedin-2) [Source:UniProtKB/Swiss-Prot;Acc:Q3V1G4]	gene	0.014782	0.0511569	0.0743372	0.0490296
Atf6_gene	1	172634588	172797902	-	Atf6	activating transcription factor 6 [Source:RefSeq peptide;Acc:NP_001074773]	gene	0.093403	0.14127	0.167277	0.136543
U6_gene	1	172681848	172681954	-	Atf6	activating transcription factor 6 [Source:RefSeq peptide;Acc:NP_001074773]	gene	0	0	0	0
U6_gene	1	172762896	172763002	-	Atf6	activating transcription factor 6 [Source:RefSeq peptide;Acc:NP_001074773]	gene	2.64003	0	0	0.875659
Dusp12_gene	1	172804320	172815552	-	Dusp12	Dual specificity protein phosphatase 12 (EC 3.1.3.48)(EC 3.1.3.16)(Dual specificity phosphatase T-DSP4)(Dual specificity phosphatase VH1) [Source:UniProtKB/Swiss-Prot;Acc:Q9D0T2]	gene	0.075443	0.139248	0.0972809	0.100093
Fcrlb_gene	1	172837404	172843072	-	Fcrlb	Fc receptor-like B Precursor (Fc receptor-like protein 2)(Fc receptor-like and mucin-like protein 2)(Fc receptor-related protein Y)(FcRY)(Fc receptor homolog expressed in B cells protein 2)(FREB-2) [Source:UniProtKB/Swiss-Prot;Acc:Q5DRQ8]	gene	0	0	0.077104	0.0330554
Fcrla_gene	1	172847705	172857705	-	Fcrla	Fc receptor-like A Precursor (Fc receptor-like and mucin-like protein 1)(Fc receptor homolog expressed in B-cells)(Fc receptor-related protein X)(FcRX)(Fc receptor-like protein) [Source:UniProtKB/Swiss-Prot;Acc:Q920A9]	gene	0.677893	0	0.174824	0.299796
Fcgr2b_gene	1	172890698	172906202	-	Fcgr2b	Low affinity immunoglobulin gamma Fc region receptor II Precursor (IgG Fc receptor II beta)(Fc gamma receptor IIB)(Fc-gamma-RIIB)(Fc-gamma RII)(FcRII)(Lymphocyte antigen 17)(Ly-17)(CD32 antigen) [Source:UniProtKB/Swiss-Prot;Acc:P08101]	gene	0.236845	0.126102	0.239624	0.211502
AC115959.17-1_gene	1	172912075	172916597	+	AC115959.17-1	Putative uncharacterized protein [Source:UniProtKB/TrEMBL;Acc:Q3U456]	gene	0	0	0	0
Fcgr4_gene	1	172949051	172959873	+	Fcgr4	Fc receptor, IgG, low affinity IV [Source:RefSeq peptide;Acc:NP_653142]	gene	0.0783009	0.108392	0.0605797	0.0779136
U1_gene	1	172958096	172958260	+	Fcgr4	Fc receptor, IgG, low affinity IV [Source:RefSeq peptide;Acc:NP_653142]	gene	1.71202	7.10988	1.32455	2.83926
Fcgr3_gene	1	172981301	172989493	-	Fcgr3	Low affinity immunoglobulin gamma Fc region receptor III Precursor (IgG Fc receptor III)(Fc-gamma RIII)(FcRIII)(CD16 antigen) [Source:UniProtKB/Swiss-Prot;Acc:P08508]	gene	0	0	0.0266754	0.011436
1700009P17Rik_gene	1	173051792	173057098	+	1700009P17Rik	UPF0740 protein C1orf192 homolog [Source:UniProtKB/Swiss-Prot;Acc:Q6P8X9]	gene	0	0	0	0
Sdhc_gene	1	173059296	173080733	-	Sdhc	Succinate dehydrogenase cytochrome b560 subunit, mitochondrial Precursor (Integral membrane protein CII-3)(QPs-1)(QPs1) [Source:UniProtKB/Swiss-Prot;Acc:Q9CZB0]	gene	0.0658839	0.0182407	0.101946	0.0699285
Mpz_gene	1	173080844	173091254	+	Mpz	Myelin P0 protein Precursor (Myelin protein zero)(Myelin peripheral protein)(MPP) [Source:UniProtKB/Swiss-Prot;Acc:P27573]	gene	0	0	0.0419847	0.0179993
Pcp4l1_gene	1	173103393	173126399	-	Pcp4l1	Purkinje cell protein 4-like protein 1 (PCP4-like protein 1) [Source:UniProtKB/Swiss-Prot;Acc:Q6W8Q3]	gene	0	0.0169967	0.028498	0.0162899
Nr1i3_gene	1	173144101	173148975	+	Nr1i3	Nuclear receptor subfamily 1 group I member 3 (Constitutive androstane receptor)(CAR)(Orphan nuclear receptor MB67) [Source:UniProtKB/Swiss-Prot;Acc:O35627]	gene	0.0579454	0.0802141	0.224155	0.134537
Tomm40l_gene	1	173147933	173152645	-	Nr1i3	Nuclear receptor subfamily 1 group I member 3 (Constitutive androstane receptor)(CAR)(Orphan nuclear receptor MB67) [Source:UniProtKB/Swiss-Prot;Acc:O35627]	gene	0.299686	0.0829713	0.185488	0.198802
Apoa2_gene	1	173155185	173156510	+	Apoa2	Apolipoprotein A-II Precursor (Apo-AII)(ApoA-II) [Source:UniProtKB/Swiss-Prot;Acc:P09813]	gene	0	0	0.16482	0.0706602
Fcer1g_gene	1	173159709	173164436	-	Fcer1g	High affinity immunoglobulin epsilon receptor subunit gamma Precursor (IgE Fc receptor subunit gamma)(FceRI gamma)(Fc-epsilon RI-gamma) [Source:UniProtKB/Swiss-Prot;Acc:P20491]	gene	0.179241	0.082708	0.369799	0.237806
Ndufs2_gene	1	173164984	173177253	-	Ndufs2	NADH dehydrogenase [ubiquinone] iron-sulfur protein 2, mitochondrial Precursor (EC 1.6.5.3)(EC 1.6.99.3)(NADH-ubiquinone oxidoreductase 49 kDa subunit)(Complex I-49kD)(CI-49kD) [Source:UniProtKB/Swiss-Prot;Acc:Q91WD5]	gene	0.207201	0.159349	0.249366	0.213812
Adamts4_gene	1	173180552	173190768	+	Adamts4	A disintegrin and metalloproteinase with thrombospondin motifs 4 Precursor (ADAMTS-4)(ADAM-TS 4)(ADAM-TS4)(EC 3.4.24.82)(Aggrecanase-1) [Source:UniProtKB/Swiss-Prot;Acc:Q8BNJ2]	gene	0	0.0382738	0.0855638	0.0458527
B4galt3_gene	1	173200459	173207026	+	B4galt3	Beta-1,4-galactosyltransferase 3 (Beta-1,4-GalTase 3)(Beta4Gal-T3)(b4Gal-T3)(EC 2.4.1.-)(UDP-galactose:beta-N-acetylglucosamine beta-1,4-galactosyltransferase 3)(UDP-Gal:beta-GlcNAc beta-1,4-galactosyltransferase 3) [Includes N-acetyllactosamine synthase(EC 2.4.1.90)(Nal synthetase);Beta-N-acetylglucosaminylglycopeptide beta-1,4-galactosyltransferase(EC 2.4.1.38);Beta-N-acetylglucosaminyl-glycoli…	gene	2.02143	0.357226	2.39581	1.78318
Ppox_gene	1	173207123	173211317	-	Ppox	Protoporphyrinogen oxidase (PPO)(EC 1.3.3.4) [Source:UniProtKB/Swiss-Prot;Acc:P51175]	gene	23.2317	4.28796	37.8232	24.9482
Usp21_gene	1	173212080	173218092	-	Usp21	Ubiquitin carboxyl-terminal hydrolase 21 (EC 3.1.2.15)(Ubiquitin thioesterase 21)(Ubiquitin-specific-processing protease 21)(Deubiquitinating enzyme 21) [Source:UniProtKB/Swiss-Prot;Acc:Q9QZL6]	gene	0.469788	0.260132	0.545197	0.451882
Ufc1_gene	1	173218694	173225155	-	Ufc1	Ufm1-conjugating enzyme 1 (Ubiquitin-fold modifier-conjugating enzyme 1) [Source:UniProtKB/Swiss-Prot;Acc:Q9CR09]	gene	0.218573	0.181543	0.236747	0.217492
AC084821.26_gene	1	173235215	173235433	-	AC084821.26	No description	gene	3.86964	0	0	1.2835
Dedd_gene	1	173259276	173272462	+	Dedd	Death effector domain-containing protein (DEDPro1) [Source:UniProtKB/Swiss-Prot;Acc:Q9Z1L3]	gene	0.321321	0.0889612	0.281745	0.24868
Nit1_gene	1	173268139	173275777	-	Dedd	Death effector domain-containing protein (DEDPro1) [Source:UniProtKB/Swiss-Prot;Acc:Q9Z1L3]	gene	0.480729	0.255952	0.514979	0.441555
Pfdn2_gene	1	173275840	173288204	+	Pfdn2	Prefoldin subunit 2 [Source:UniProtKB/Swiss-Prot;Acc:O70591]	gene	0.137073	0.031625	0.17675	0.128817
Klhdc9_gene	1	173288849	173290792	-	Klhdc9	Kelch domain-containing protein 9 [Source:UniProtKB/Swiss-Prot;Acc:Q3USL1]	gene	0	0	0.112423	0.0481973
Pvrl4_gene	1	173300230	173318712	+	Pvrl4	Poliovirus receptor-related protein 4 Precursor (Nectin-4)(Ig superfamily receptor LNIR) [Source:UniProtKB/Swiss-Prot;Acc:Q8R007]	gene	0.0152834	0	0.0945956	0.0456235
Arhgap30_gene	1	173319143	173340368	+	Arhgap30	Rho GTPase-activating protein 30 (Rho-type GTPase-activating protein 30) [Source:UniProtKB/Swiss-Prot;Acc:Q640N3]	gene	0.998128	0.313189	0.782526	0.741583
Usf1_gene	1	173341515	173348252	+	Usf1	Upstream stimulatory factor 1 (Major late transcription factor 1) [Source:UniProtKB/Swiss-Prot;Acc:Q61069]	gene	0.41924	0.116071	0.551406	0.40326
F11r_gene	1	173367692	173394724	+	F11r	Junctional adhesion molecule A Precursor (JAM-A)(Junctional adhesion molecule 1)(JAM-1)(CD321 antigen) [Source:UniProtKB/Swiss-Prot;Acc:O88792]	gene	0.0208992	0.0433962	0.0565923	0.0415916
U5_gene	1	173433179	173433294	-	U5	U5 spliceosomal RNA [Source:RFAM;Acc:RF00020]	gene	0	0	0	0
Refbp2_gene	1	173433609	173434881	+	Refbp2	RNA and export factor-binding protein 2 [Source:UniProtKB/Swiss-Prot;Acc:Q9JJW6]	gene	0.221904	0	0.171682	0.147204
AC083892.19-1_gene	1	173445364	173447053	+	AC083892.19-1	No description	gene	0	0	0	0
Itlnb_gene	1	173448254	173465424	-	Itlnb	Intelectin-1a Precursor (Intestinal lactoferrin receptor)(Galactofuranose-binding lectin) [Source:UniProtKB/Swiss-Prot;Acc:O88310]	gene	0	0.0227735	0.0254559	0.0163698
Cd244_gene	1	173489324	173515447	+	Cd244	Natural killer cell receptor 2B4 Precursor (NK cell type I receptor protein 2B4)(NKR2B4)(Non-MHC restricted killing associated)(CD244 antigen) [Source:UniProtKB/Swiss-Prot;Acc:Q07763]	gene	0	0.059875	0.117123	0.0645582
Ly9_gene	1	173518744	173537491	-	Ly9	T-lymphocyte surface antigen Ly-9 Precursor (Lymphocyte antigen 9)(Cell-surface molecule Ly-9)(CD229 antigen) [Source:UniProtKB/Swiss-Prot;Acc:Q01965]	gene	0.165741	0.104289	0.279776	0.199905
Slamf7_gene	1	173562534	173579134	-	Slamf7	SLAM family member 7 Precursor (Leukocyte cell-surface antigen)(Novel Ly9)(CD319 antigen) [Source:UniProtKB/Swiss-Prot;Acc:Q8BHK6]	gene	0.136128	0.0706663	0.157979	0.129811
Cd48_gene	1	173612141	173635380	+	Cd48	CD48 antigen Precursor (MRC OX-45 surface antigen)(BCM1 surface antigen)(BLAST-1)(HM48-1)(sgp-60)(CD48 antigen) [Source:UniProtKB/Swiss-Prot;Acc:P18181]	gene	0.0972405	0.151437	0.122253	0.120949
AC091521.2_gene	1	173641219	173641413	+	AC091521.2	No description	gene	0	0	3.36233	1.44147
U6_gene	1	173663430	173663536	-	U6	U6 spliceosomal RNA [Source:RFAM;Acc:RF00026]	gene	0	0	0	0
Slamf1_gene	1	173697262	173731307	+	Slamf1	Signaling lymphocytic activation molecule Precursor (CD150 antigen) [Source:UniProtKB/Swiss-Prot;Acc:Q9QUM4]	gene	0.0331885	0.0344572	0.0770315	0.0522885
Cd84_gene	1	173770735	173816561	+	Cd84	SLAM family member 5 Precursor (Signaling lymphocytic activation molecule 5)(Leukocyte differentiation antigen CD84)(CD84 antigen) [Source:UniProtKB/Swiss-Prot;Acc:Q18PI6]	gene	0.0986261	0.11093	0.109688	0.106316
AC091523.23_gene	1	173825795	173828368	+	AC091523.23	Putative uncharacterized protein [Source:UniProtKB/TrEMBL;Acc:Q3UP30]	gene	0.109745	0	0.169815	0.109202
Slamf6_gene	1	173847646	173879083	+	Slamf6	SLAM family member 6 Precursor (Lymphocyte antigen 108) [Source:UniProtKB/Swiss-Prot;Acc:Q9ET39]	gene	0.197679	0.136824	0.243314	0.202662
Vangl2_gene	1	173931091	173958575	-	Vangl2	Vang-like protein 2 (Van Gogh-like protein 2)(Loop-tail-associated protein)(Loop-tail protein 1) [Source:UniProtKB/Swiss-Prot;Acc:Q91ZD4]	gene	0.0513887	0.028455	0.0954199	0.0647704
Nhlh1_gene	1	173982426	173987702	-	AC158930.3	Putative uncharacterized protein [Source:UniProtKB/TrEMBL;Acc:Q3UEV3]	gene	0	0	0.124247	0.0532663
AC158930.3_gene	1	173982426	173987727	-	AC158930.3	Putative uncharacterized protein [Source:UniProtKB/TrEMBL;Acc:Q3UEV3]	gene	0	0	0.123662	0.0530152
Ncstn_gene	1	173996805	174012845	-	Ncstn	Nicastrin Precursor [Source:UniProtKB/Swiss-Prot;Acc:P57716]	gene	0.316982	0.097511	0.422361	0.309573
Copa_gene	1	174012969	174052453	+	Copa	Coatomer subunit alpha (Alpha-coat protein)(Alpha-COP) [Contains Xenin(Xenopsin-related peptide);Proxenin] [Source:UniProtKB/Swiss-Prot;Acc:Q8CIE6]	gene	0.143084	0.10894	0.143911	0.135258
Pex19_gene	1	174056903	174065911	+	Pex19	Peroxisomal biogenesis factor 19 (Peroxin-19)(Peroxisomal farnesylated protein)(PxF) [Source:UniProtKB/Swiss-Prot;Acc:Q8VCI5]	gene	0.344913	0.0434059	0.436666	0.312006
AC074310.29_gene	1	174074403	174075032	-	AC074310.29	No description	gene	0	0.620704	1.04072	0.594892
Wdr42a_gene	1	174078297	174125597	+	Wdr42a	WD repeat-containing protein 42A [Source:UniProtKB/Swiss-Prot;Acc:Q8N7N5]	gene	0.806226	0.421624	1.0165	0.804219
Pea15a_gene	1	174126859	174136935	-	Pea15a	Astrocytic phosphoprotein PEA-15 [Source:UniProtKB/Swiss-Prot;Acc:Q62048]	gene	1.0372	0.155222	1.19285	0.892604
Casq1_gene	1	174140469	174149972	-	Casq1	Calsequestrin-1 Precursor (Calsequestrin, skeletal muscle isoform) [Source:UniProtKB/Swiss-Prot;Acc:O09165]	gene	0.0594452	0.0411452	0.0459914	0.0492927
Atp1a4_gene	1	174153644	174188545	-	Atp1a4	Sodium/potassium-transporting ATPase subunit alpha-4 (Sodium pump subunit alpha-4)(EC 3.6.3.9)(Na(+)/K(+) ATPase alpha-4 subunit) [Source:UniProtKB/Swiss-Prot;Acc:Q9WV27]	gene	0.00809362	0.011204	0.0563567	0.0295298
Atp1a2_gene	1	174201840	174228195	-	Atp1a2	Sodium/potassium-transporting ATPase subunit alpha-2 Precursor (Sodium pump subunit alpha-2)(EC 3.6.3.9)(Na(+)/K(+) ATPase alpha-2 subunit)(Na(+)/K(+) ATPase alpha(+) subunit) [Source:UniProtKB/Swiss-Prot;Acc:Q6PIE5]	gene	0	0.029674	0.0995073	0.04977
Igsf8_gene	1	174241902	174249972	+	Igsf8	Immunoglobulin superfamily member 8 Precursor (CD81 partner 3)(Glu-Trp-Ile EWI motif-containing protein 2)(EWI-2)(Keratinocyte-associated transmembrane protein 4)(KCT-4)(Prostaglandin regulatory-like protein)(CD316 antigen) [Source:UniProtKB/Swiss-Prot;Acc:Q8R366]	gene	0.454998	0.0969009	0.270786	0.290223
Kcnj9_gene	1	174251164	174259394	-	Kcnj9	G protein-activated inward rectifier potassium channel 3 (GIRK3)(Potassium channel, inwardly rectifying subfamily J member 9)(Inwardly rectifier K(+) channel Kir3.3) [Source:UniProtKB/Swiss-Prot;Acc:P48543]	gene	0.0343195	0	0.0796566	0.045533
Kcnj10_gene	1	174271341	174304216	+	Kcnj10	ATP-sensitive inward rectifier potassium channel 10 (Potassium channel, inwardly rectifying subfamily J member 10)(Inward rectifier K(+) channel Kir4.1) [Source:UniProtKB/Swiss-Prot;Acc:Q9JM63]	gene	0	0.0118945	0.0398865	0.0199498
Pigm_gene	1	174306687	174310664	+	Pigm	GPI mannosyltransferase 1 (EC 2.4.1.-)(GPI mannosyltransferase I)(GPI-MT-I)(Phosphatidylinositol-glycan biosynthesis class M protein)(PIG-M) [Source:UniProtKB/Swiss-Prot;Acc:Q8C2R7]	gene	0.994161	0.983015	1.53832	1.22478
Slamf9_gene	1	174405505	174408706	+	Slamf9	SLAM family member 9 Precursor [Source:UniProtKB/Swiss-Prot;Acc:Q9D780]	gene	0	0	0.0682546	0.0292616
Igsf9_gene	1	174412371	174429009	+	Igsf9	Protein turtle homolog A Precursor (Immunoglobulin superfamily member 9A)(Dendrite arborization and synapse maturation protein 1) [Source:UniProtKB/Swiss-Prot;Acc:Q05BQ1]	gene	0.0339544	0	0.183888	0.0900972
Tagln2_gene	1	174430178	174437511	+	Tagln2	Transgelin-2 (SM22-beta) [Source:UniProtKB/Swiss-Prot;Acc:Q9WVA4]	gene	0.462204	0.213277	0.208598	0.293836
Ccdc19_gene	1	174451270	174476001	+	Ccdc19	Ccdc19 proteinPutative uncharacterized proteinCoiled-coil domain containing 19MCG117653 ;;; [Source:UniProtKB/TrEMBL;Acc:Q9D9U9]	gene	0.0342654	0.0316225	0.106041	0.0644033
Vsig8_gene	1	174486069	174493847	+	Vsig8	V-set and immunoglobulin domain-containing protein 8 Precursor [Source:UniProtKB/Swiss-Prot;Acc:Q6P3A4]	gene	0	0	0.11238	0.0481787
Slamf8_gene	1	174511508	174520699	-	Slamf8	SLAM family member 8 Precursor (B-lymphocyte activator macrophage expressed) [Source:UniProtKB/Swiss-Prot;Acc:Q9D3G2]	gene	0	0.0425417	0.118881	0.0611589
Fcrl6_gene	1	174528329	174532591	-	Fcrl6	Fc receptor-like protein 6 Precursor (FcR-like protein 6)(FcRL6) [Source:UniProtKB/Swiss-Prot;Acc:A1YIY0]	gene	0	0	0	0
Dusp23_gene	1	174560900	174563105	-	Dusp23	Dual specificity protein phosphatase 23 (EC 3.1.3.48)(EC 3.1.3.16)(Low molecular mass dual specificity phosphatase 3)(LDP-3) [Source:UniProtKB/Swiss-Prot;Acc:Q6NT99]	gene	0.128052	0	0	0.042473
Crp_gene	1	174628197	174968506	+	Crp	C-reactive protein Precursor [Source:UniProtKB/Swiss-Prot;Acc:P14847]	gene	0.00166015	0.0183853	0.0321106	0.018722
U6_gene	1	174773665	174773769	-	Crp	C-reactive protein Precursor [Source:UniProtKB/Swiss-Prot;Acc:P14847]	gene	0	0	0	0
Apcs_gene	1	174824093	174825082	-	Crp	C-reactive protein Precursor [Source:UniProtKB/Swiss-Prot;Acc:P14847]	gene	0	0	0	0
SNORA17_gene	1	174866343	174866465	-	Crp	C-reactive protein Precursor [Source:UniProtKB/Swiss-Prot;Acc:P14847]	gene	0	0	1.77684	0.761752
Olfr16_gene	1	174886899	174887948	+	Crp	C-reactive protein Precursor [Source:UniProtKB/Swiss-Prot;Acc:P14847]	gene	0	0	0.208144	0.0892338
Olfr1408_gene	1	175060414	175061346	-	Olfr1408	olfactory receptor 1408 [Source:RefSeq peptide;Acc:NP_666975]	gene	0	0	0	0
Olfr1406_gene	1	175113631	175114563	-	Olfr1406	olfactory receptor 1406 [Source:RefSeq peptide;Acc:NP_666974]	gene	0	0	0.234246	0.100424
Olfr218_gene	1	175133489	175134430	+	Olfr218	olfactory receptor 218 [Source:RefSeq peptide;Acc:NP_001001809]	gene	0	0	0	0
Olfr1404_gene	1	175145738	175146771	+	Olfr1404	olfactory receptor 1404 [Source:RefSeq peptide;Acc:NP_667092]	gene	0	0	0	0
Fcer1a_gene	1	175151415	175157345	-	Fcer1a	High affinity immunoglobulin epsilon receptor subunit alpha Precursor (IgE Fc receptor subunit alpha)(Fc-epsilon RI-alpha)(FcERI) [Source:UniProtKB/Swiss-Prot;Acc:P20489]	gene	0.0476283	0.0659321	0.110547	0.0789879
Olfr1403_gene	1	175200278	175201268	+	Olfr1403	olfactory receptor 1403 [Source:RefSeq peptide;Acc:NP_666862]	gene	0	0	0	0
AC087781.17_gene	1	175204592	175207889	-	AC087781.17	No description	gene	0	0	0	0
Darc_gene	1	175261942	175263575	-	Darc	Duffy antigen/chemokine receptor (CD234 antigen) [Source:UniProtKB/Swiss-Prot;Acc:Q9QUI6]	gene	2.07454	0	4.54758	2.63769
Cadm3_gene	1	175264385	175297826	-	Cadm3	Cell adhesion molecule 3 Precursor (Immunoglobulin superfamily member 4B)(Nectin-like protein 1)(Necl-1)(TSLC1-like protein 1)(Synaptic cell adhesion molecule 3) [Source:UniProtKB/Swiss-Prot;Acc:Q99N28]	gene	0.777121	0.245557	0.803834	0.661208
Aim2_gene	1	175392278	175396163	+	Aim2	Interferon-inducible protein AIM2 (Interferon-inducible protein p210)(Ifi-210) [Source:UniProtKB/Swiss-Prot;Acc:Q91VJ1]	gene	0.145385	0	0.0562407	0.0723331
AC084073.22_gene	1	175398736	175403928	-	AC084073.22	No description	gene	0.054397	0.075302	0.0420857	0.054128
BC094916_gene	1	175451443	175465982	-	BC094916	Pyrin and HIN domain-containing protein 1-like [Source:UniProtKB/Swiss-Prot;Acc:Q504N7]	gene	0.135996	0.134472	0.180372	0.154656
E030037K03Rik_gene	1	175522093	175529405	-	E030037K03Rik	Putative uncharacterized protein [Source:UniProtKB/TrEMBL;Acc:Q3UPZ5]	gene	0	0.0534724	0	0.0128122
Pyhin1_gene	1	175560999	175576456	+	Pyhin1	Pyrin and HIN domain-containing protein 1 (Interferon-inducible protein X)(Interferon-inducible protein p209)(Ifi-209) [Source:UniProtKB/Swiss-Prot;Acc:Q8BV49]	gene	0.0913713	0.202377	0.141384	0.13941
E430029J22Rik_gene	1	175604042	175628523	+	E430029J22Rik	Interferon-activable protein 204-like (Ifi-204-like) [Source:UniProtKB/Swiss-Prot;Acc:Q3V3Q4]	gene	0.0692305	0.111809	0.0624891	0.0765423
AI607873_gene	1	175662412	175671878	-	AI607873	Putative uncharacterized protein Fragment [Source:UniProtKB/TrEMBL;Acc:Q8BW36]	gene	0.0298388	0	0.0230856	0.0197941
Ifi204_gene	1	175677427	175697050	-	Ifi204	Interferon-activable protein 204 (Interferon-inducible protein p204)(Ifi-204) [Source:UniProtKB/Swiss-Prot;Acc:P15092]	gene	0	0.0199268	0.0222739	0.0143236
Ifi203_gene	1	175706328	175872623	-	Ifi203	Interferon-activable protein 203 (Interferon-inducible protein p203)(Ifi-203) [Source:UniProtKB/Swiss-Prot;Acc:O35368]	gene	0.0577551	0.0752477	0.0893677	0.0754991
Mnda_gene	1	175826481	175843177	-	Ifi203	Interferon-activable protein 203 (Interferon-inducible protein p203)(Ifi-203) [Source:UniProtKB/Swiss-Prot;Acc:O35368]	gene	0	0.02342	0.0654463	0.0336691
Ifi202a_gene	1	175892703	175912875	-	Ifi202a	Interferon-activable protein 202 (Interferon-inducible protein p202)(Ifi-202)(Lupus susceptibility protein p202) [Source:UniProtKB/Swiss-Prot;Acc:Q9R002]	gene	0	0.0193845	0.0108339	0.0092892
Ifi205_gene	1	175942129	175961886	-	Ifi205	Interferon-activable protein 205-A (Interferon-inducible protein p205-A)(Ifi-205-A)(Protein D3') [Source:UniProtKB/Swiss-Prot;Acc:Q8CGE8]	gene	0	0	0.0221228	0.00948431
Olfr433_gene	1	175972064	175973067	+	Olfr433	olfactory receptor 433 [Source:RefSeq peptide;Acc:NP_666928]	gene	0	0	0.217681	0.0933222
Olfr432_gene	1	175980506	175981444	+	Olfr432	olfactory receptor 432 [Source:RefSeq peptide;Acc:NP_666927]	gene	0	0	0	0
Olfr429_gene	1	176019173	176020111	+	Olfr429	olfactory receptor 429 [Source:RefSeq peptide;Acc:NP_666933]	gene	0	0	0.232749	0.0997822
Olfr427_gene	1	176029591	176030538	+	Olfr427	olfactory receptor 427 [Source:RefSeq peptide;Acc:NP_997041]	gene	0	0	0	0
Olfr425_gene	1	176047255	176048166	-	Olfr425	olfactory receptor 244 [Source:RefSeq peptide;Acc:NP_001005520]	gene	0	0	0	0
Olfr424_gene	1	176066877	176067824	+	Olfr424	olfactory receptor 424 [Source:RefSeq peptide;Acc:NP_666932]	gene	0	0	0	0
Olfr420_gene	1	176088906	176089871	+	Olfr420	olfactory receptor 420 [Source:RefSeq peptide;Acc:NP_666417]	gene	0.877278	0	0.678731	0.581959
Spna1_gene	1	176102999	176178198	+	Spna1	Spectrin alpha chain, erythrocyte (Erythroid alpha-spectrin) [Source:UniProtKB/Swiss-Prot;Acc:P08032]	gene	0.360617	0.338003	0.581253	0.449788
Olfr419_gene	1	176180115	176181056	-	Olfr419	olfactory receptor 419 [Source:RefSeq peptide;Acc:NP_666926]	gene	0.299876	0.830241	0.696023	0.596786
1810030J14Rik_gene	1	176260650	176263004	+	1810030J14Rik	Mucosal pentraxin Precursor [Source:UniProtKB/Swiss-Prot;Acc:Q8R1M8]	gene	0.119951	0	0	0.0397858
Olfr417_gene	1	176299050	176299979	+	Olfr417	olfactory receptor 417 [Source:RefSeq peptide;Acc:NP_997020]	gene	0	0	0	0
Olfr415_gene	1	176321177	176322186	+	Olfr415	olfactory receptor 415 [Source:RefSeq peptide;Acc:NP_666925]	gene	0	0	0	0
Olfr414_gene	1	176360561	176361515	+	Olfr414	olfactory receptor 414 [Source:RefSeq peptide;Acc:NP_666972]	gene	0	0	0	0
Olfr220_gene	1	176379377	176379733	+	Olfr220	Olfactory receptor Olfr220 Fragment [Source:UniProtKB/TrEMBL;Acc:Q6W080]	gene	0	0	0	0
Fmn2_gene	1	176431956	176752198	+	Fmn2	Formin-2 [Source:UniProtKB/Swiss-Prot;Acc:Q9JL04]	gene	0.00617464	0.0109898	0.0266157	0.0160917
Grem2_gene	1	176763916	176851950	-	Grem2	Gremlin-2 Precursor (Cysteine knot superfamily 1, BMP antagonist 2)(Protein related to DAN and cerberus) [Source:UniProtKB/Swiss-Prot;Acc:O88273]	gene	0	0.00888382	0.022343	0.0117073
Rgs7_gene	1	176989348	177421261	-	Rgs7	Regulator of G-protein signaling 7 (RGS7) [Source:UniProtKB/Swiss-Prot;Acc:O54829]	gene	0.00457819	0.00995911	0.0227703	0.0136666
Fh1_gene	1	177531515	177555719	-	Fh1	Fumarate hydratase, mitochondrial Precursor (Fumarase)(EC 4.2.1.2)(EF-3) [Source:UniProtKB/Swiss-Prot;Acc:P97807]	gene	0.0350114	0.032311	0.117379	0.0696765
Kmo_gene	1	177550565	177590983	+	Fh1	Fumarate hydratase, mitochondrial Precursor (Fumarase)(EC 4.2.1.2)(EF-3) [Source:UniProtKB/Swiss-Prot;Acc:P97807]	gene	0.0838666	0.0290242	0.0919214	0.0741794
Opn3_gene	1	177592558	177622721	-	Opn3	Opsin-3 (Encephalopsin)(Panopsin) [Source:UniProtKB/Swiss-Prot;Acc:Q9WUK7]	gene	0.0749194	0.0388917	0.0869452	0.0714426
Chml_gene	1	177616619	177618484	-	Opn3	Opsin-3 (Encephalopsin)(Panopsin) [Source:UniProtKB/Swiss-Prot;Acc:Q9WUK7]	gene	0.151385	0.209562	0.234246	0.200848
Wdr64_gene	1	177628724	177745862	+	Wdr64	WD repeat-containing protein 64 [Source:UniProtKB/Swiss-Prot;Acc:Q9D565]	gene	0.00241152	0.0133531	0.0335834	0.0183969
U2_gene	1	177730645	177730820	+	Wdr64	WD repeat-containing protein 64 [Source:UniProtKB/Swiss-Prot;Acc:Q9D565]	gene	0	0	0	0
Exo1_gene	1	177810934	177838878	+	Exo1	Exonuclease 1 (mExo1)(EC 3.1.-.-)(Exonuclease I) [Source:UniProtKB/Swiss-Prot;Acc:Q9QZ11]	gene	0.0707599	0.0979533	0.336293	0.191113
U6_gene	1	177834676	177834782	+	Exo1	Exonuclease 1 (mExo1)(EC 3.1.-.-)(Exonuclease I) [Source:UniProtKB/Swiss-Prot;Acc:Q9QZ11]	gene	0	0	0	0
Pld5_gene	1	177892437	178205443	-	Pld5	Inactive phospholipase D5 (Inactive PLD 5)(Inactive choline phosphatase 5)(Inactive phosphatidylcholine-hydrolyzing phospholipase D5) [Source:UniProtKB/Swiss-Prot;Acc:Q3UNN8]	gene	0.00721987	0.0099945	0.0286275	0.0170624
Rbm8a_gene	1	177907908	177909245	-	Pld5	Inactive phospholipase D5 (Inactive PLD 5)(Inactive choline phosphatase 5)(Inactive phosphatidylcholine-hydrolyzing phospholipase D5) [Source:UniProtKB/Swiss-Prot;Acc:Q3UNN8]	gene	0.844495	0	0	0.280106
Cep170_gene	1	178663794	178744198	-	Cep170	Centrosomal protein of 170 kDa (Cep170) [Source:UniProtKB/Swiss-Prot;Acc:Q6A065]	gene	0.0245928	0.111859	0.100571	0.0780747
mmu-mir-350_gene	1	178702456	178702554	-	Cep170	Centrosomal protein of 170 kDa (Cep170) [Source:UniProtKB/Swiss-Prot;Acc:Q6A065]	gene	0	0	0	0
7SK_gene	1	178724091	178724351	+	Cep170	Centrosomal protein of 170 kDa (Cep170) [Source:UniProtKB/Swiss-Prot;Acc:Q6A065]	gene	1.08231	0	0	0.358987
Sdccag8_gene	1	178744791	179045281	+	Sdccag8	Serologically defined colon cancer antigen 8 homolog (Centrosomal colon cancer autoantigen protein)(mCCCAP) [Source:UniProtKB/Swiss-Prot;Acc:Q80UF4]	gene	0.0592246	0.0585607	0.0952781	0.0745221
Akt3_gene	1	178950218	179188334	-	Sdccag8	Serologically defined colon cancer antigen 8 homolog (Centrosomal colon cancer autoantigen protein)(mCCCAP) [Source:UniProtKB/Swiss-Prot;Acc:Q80UF4]	gene	0.077111	0.0936073	0.100961	0.0912885
Zfp238_gene	1	179374792	179380891	+	Zfp238	Zinc finger protein 238 (Zfp-238)(Transcriptional repressor RP58)(58 kDa repressor protein) [Source:UniProtKB/Swiss-Prot;Acc:Q9WUK6]	gene	0.926176	0.256422	1.18233	0.875515
1700016C15Rik_gene	1	179659945	179683436	+	1700016C15Rik	Uncharacterized protein C1orf100 homolog [Source:UniProtKB/Swiss-Prot;Acc:Q9DAA7]	gene	0	0	0.083729	0.0358956
Adss_gene	1	179693309	179726640	-	Adss	Adenylosuccinate synthetase isozyme 2 (AMPSase 2)(AdSS 2)(EC 6.3.4.4)(Adenylosuccinate synthetase, non-muscle isozyme)(Adenylosuccinate synthetase, acidic isozyme)(IMP--aspartate ligase 2) [Source:UniProtKB/Swiss-Prot;Acc:P46664]	gene	0.0932233	0.0938542	0.157363	0.120872
EG666250_gene	1	179921567	180102835	+	EG666250	hypothetical protein LOC545391 [Source:RefSeq peptide;Acc:NP_001030071]	gene	0.0140253	0.00862902	0.055461	0.0304963
U6_gene	1	179958164	179958270	-	EG666250	hypothetical protein LOC545391 [Source:RefSeq peptide;Acc:NP_001030071]	gene	0	0	0	0
AC119928.8-2_gene	1	180117350	180117664	-	AC119928.8-2	Putative uncharacterized protein [Source:UniProtKB/TrEMBL;Acc:Q3V0P6]	gene	0	0	0	0
Fam152a_gene	1	180117548	180182729	+	AC119928.8-2	Putative uncharacterized protein [Source:UniProtKB/TrEMBL;Acc:Q3V0P6]	gene	0.0390039	0.0359955	0.107294	0.0675599
AC119928.8-3_gene	1	180186234	180187426	+	AC119928.8-3	Putative uncharacterized protein [Source:UniProtKB/TrEMBL;Acc:Q8C5I4]	gene	0	0	0.183195	0.0785377
2310005N03Rik_gene	1	180249290	180252824	+	2310005N03Rik	Protein FAM36A [Source:UniProtKB/Swiss-Prot;Acc:Q9D7J4]	gene	0.559374	0.995585	1.05102	0.874668
Hnrnpu_gene	1	180258431	180267915	-	Hnrnpu	heterogeneous nuclear ribonucleoprotein U [Source:RefSeq peptide;Acc:NP_058085]	gene	1.63802	2.88593	1.03688	1.67931
U6_gene	1	180320950	180321055	+	U6	U6 spliceosomal RNA [Source:RFAM;Acc:RF00026]	gene	0	0	0	0
Efcab2_gene	1	180336231	180411764	+	Efcab2	EF-hand calcium-binding domain-containing protein 2 [Source:UniProtKB/Swiss-Prot;Acc:Q9CQ46]	gene	0.0186991	0.0362394	0.0491881	0.0359728
D230039L06Rik_gene	1	180459256	180646631	+	D230039L06Rik	hypothetical protein LOC240945 [Source:RefSeq peptide;Acc:NP_808392]	gene	0.00301515	0.0208695	0.0688163	0.0355028
U1_gene	1	180567036	180567202	+	D230039L06Rik	hypothetical protein LOC240945 [Source:RefSeq peptide;Acc:NP_808392]	gene	0	0	0	0
Kif26b_gene	1	180728569	180862986	+	Kif26b	Kinesin-like protein KIF26B [Source:UniProtKB/Swiss-Prot;Acc:Q7TNC6]	gene	0.00420306	0.0290916	0.0617845	0.0348523
Smyd3_gene	1	180885177	181448172	-	Smyd3	SET and MYND domain-containing protein 3 (EC 2.1.1.43)(Zinc finger MYND domain-containing protein 1) [Source:UniProtKB/Swiss-Prot;Acc:Q9CWR2]	gene	0.0888099	0.0569552	0.143632	0.10468
AC130279.5_gene	1	181450506	181450988	-	AC130279.5	No description	gene	0	0	4.97736	2.13385
Tfb2m_gene	1	181458187	181476398	-	Tfb2m	Dimethyladenosine transferase 2, mitochondrial Precursor (EC 2.1.1.-)(S-adenosylmethionine-6-N', N'-adenosyl(rRNA) dimethyltransferase 2)(Mitochondrial 12S rRNA dimethylase 2)(Mitochondrial transcription factor B2)(mtTFB2)(mTFB2M) [Source:UniProtKB/Swiss-Prot;Acc:Q3TL26]	gene	0.155109	0.0644152	0.276009	0.18521
AC130279.3_gene	1	181468548	181469066	+	Tfb2m	Dimethyladenosine transferase 2, mitochondrial Precursor (EC 2.1.1.-)(S-adenosylmethionine-6-N', N'-adenosyl(rRNA) dimethyltransferase 2)(Mitochondrial 12S rRNA dimethylase 2)(Mitochondrial transcription factor B2)(mtTFB2)(mTFB2M) [Source:UniProtKB/Swiss-Prot;Acc:Q3TL26]	gene	1.08857	0	0	0.361062
9630058J23Rik_gene	1	181476571	181557602	+	9630058J23Rik	Uncharacterized protein C1orf71 homolog [Source:UniProtKB/Swiss-Prot;Acc:Q8CBC4]	gene	0.223109	0.159251	0.329046	0.253225
Sccpdh_gene	1	181598341	181617320	+	Sccpdh	Probable saccharopine dehydrogenase (EC 1.5.1.9) [Source:UniProtKB/Swiss-Prot;Acc:Q8R127]	gene	0.0297665	0.0206029	0.103633	0.0592384
Ahctf1_gene	1	181676223	181733796	-	Ahctf1	AT-hook-containing transcription factor 1 (Embryonic large molecule derived from yolk sac) [Source:UniProtKB/Swiss-Prot;Acc:Q8CJF7]	gene	0.264948	0.156216	0.432745	0.310832
AC122411.4_gene	1	181733507	181734807	+	Ahctf1	AT-hook-containing transcription factor 1 (Embryonic large molecule derived from yolk sac) [Source:UniProtKB/Swiss-Prot;Acc:Q8CJF7]	gene	0.868512	1.20229	0.167987	0.648162
Cdc42bpa_gene	1	181890603	182095734	+	Cdc42bpa	Serine/threonine-protein kinase MRCK alpha (MRCK alpha)(EC 2.7.11.1)(CDC42-binding protein kinase alpha) [Source:UniProtKB/Swiss-Prot;Acc:Q3UU96]	gene	0.0895104	0.0895962	0.160878	0.120127
Cabc1_gene	1	182096746	182126092	-	Cabc1	Chaperone activity of bc1 complex-like, mitochondrial Precursor (Chaperone-ABC1-like)(aarF domain-containing protein kinase 3) [Source:UniProtKB/Swiss-Prot;Acc:Q60936]	gene	0.269518	0.0932738	0.245756	0.217102
Psen2_gene	1	182157135	182186375	-	Psen2	Presenilin-2 (PS-2)(EC 3.4.23.-) [Contains Presenilin-2 NTF subunit;Presenilin-2 CTF subunit] [Source:UniProtKB/Swiss-Prot;Acc:Q61144]	gene	0.338119	0.0401194	0.366233	0.27877
AC121838.2-1_gene	1	182257102	182260681	-	AC121838.2-1	predicted gene, EG277333 (EG277333), non-coding RNA [Source:RefSeq DNA;Acc:NR_003623]	gene	0.078906	0	0	0.0261719
Itpkb_gene	1	182260607	182353790	+	AC121838.2-1	predicted gene, EG277333 (EG277333), non-coding RNA [Source:RefSeq DNA;Acc:NR_003623]	gene	0.603261	0.205627	0.534745	0.478613
AC121838.2-2_gene	1	182363780	182364109	-	AC121838.2-2	Putative uncharacterized proteinMCG147440 ; [Source:UniProtKB/TrEMBL;Acc:Q8CAF6]	gene	0	0	0	0
6330403A02Rik_gene	1	182368422	182413635	-	6330403A02Rik	hypothetical protein LOC381310 [Source:RefSeq peptide;Acc:NP_001074696]	gene	0.0124954	0.0432436	0.0531708	0.0373008
Parp1_gene	1	182499055	182531130	+	Parp1	Poly [ADP-ribose] polymerase 1 (PARP-1)(EC 2.4.2.30)(ADPRT)(NAD(+) ADP-ribosyltransferase 1)(Poly[ADP-ribose] synthetase 1)(msPARP) [Source:UniProtKB/Swiss-Prot;Acc:P11103]	gene	0.440335	0.20725	0.449694	0.388499
Lin9_gene	1	182571281	182620649	+	Lin9	Lin-9 homolog (mLin-9)(Type I interferon receptor beta chain-associated protein)(TUDOR gene similar 1 protein) [Source:UniProtKB/Swiss-Prot;Acc:Q8C735]	gene	0.143047	0.102971	0.172649	0.146135
Mixl1_gene	1	182623185	182627165	-	Mixl1	Homeobox protein MIXL1 (MIX1 homeobox-like protein 1)(Mix.1 homeobox-like protein)(Homeodomain protein MIX)(mMix) [Source:UniProtKB/Swiss-Prot;Acc:Q9WUI0]	gene	0	0	0.0548986	0.0235357
Acbd3_gene	1	182656174	182684296	+	Acbd3	Golgi resident protein GCP60 (Acyl-CoA-binding domain-containing protein 3)(Golgi phosphoprotein 1)(GOLPH1)(Golgi complex-associated protein 1)(GOCAP1)(PBR- and PKA-associated protein 7)(Peripheral benzodiazepine receptor-associated protein PAP7) [Source:UniProtKB/Swiss-Prot;Acc:Q8BMP6]	gene	0.200892	0.0834286	0.256452	0.196566
H3f3a_gene	1	182732854	182743692	-	H3f3a	Histone H3.3 [Source:UniProtKB/Swiss-Prot;Acc:P84244]	gene	2.08494	1.1184	2.39945	1.98819
EG666457_gene	1	182743915	182746819	+	EG666457	Putative uncharacterized protein Fragment [Source:UniProtKB/TrEMBL;Acc:Q3UFP0]	gene	0.583443	0.134611	0.677095	0.516051
BC031781_gene	1	182781282	182798228	+	BC031781	UPF0667 protein C1orf55 homolog [Source:UniProtKB/Swiss-Prot;Acc:Q8K1J5]	gene	0.200024	0.138447	0.309508	0.232207
Lefty2_gene	1	182823239	182829226	+	Lefty2	Left-right determination factor 2 Precursor (Protein lefty-2)(Left-right determination factor B)(Protein lefty-B) [Source:UniProtKB/Swiss-Prot;Acc:P57785]	gene	0	0.0653045	0.145993	0.078236
Pycr2_gene	1	182834440	182838218	+	Pycr2	Pyrroline-5-carboxylate reductase 2 (P5C reductase 2)(P5CR 2)(EC 1.5.1.2) [Source:UniProtKB/Swiss-Prot;Acc:Q922Q4]	gene	2.31728	0.310434	1.2145	1.36365
Lefty1_gene	1	182865190	182868531	+	Lefty1	Left-right determination factor 1 Precursor (Protein lefty-1)(Lefty protein)(Transforming growth factor beta-4)(TGF-beta-4)(Stimulated by retinoic acid gene 3 protein) [Source:UniProtKB/Swiss-Prot;Acc:Q64280]	gene	0.253576	0	0.261581	0.19625
Tmem63a_gene	1	182872597	182905234	+	Tmem63a	Transmembrane protein 63A [Source:UniProtKB/Swiss-Prot;Acc:Q91YT8]	gene	0.285617	0.0958499	0.468736	0.318653
Ephx1_gene	1	182919685	182947700	-	Ephx1	Epoxide hydrolase 1 (EC 3.3.2.9)(Microsomal epoxide hydrolase)(Epoxide hydratase) [Source:UniProtKB/Swiss-Prot;Acc:Q9D379]	gene	0.191576	0.111663	0.32764	0.230761
9130409I23Rik_gene	1	182981368	182990798	+	9130409I23Rik	hypothetical protein LOC619326 [Source:RefSeq peptide;Acc:NP_001028991]	gene	0	0	0.0231737	0.00993484
AC119911.10_gene	1	183000660	183000726	-	AC119911.10	No description	gene	0	0	3.26196	1.39844
Nvl_gene	1	183023554	183074288	-	Nvl	Nuclear valosin-containing protein-like (Nuclear VCP-like protein)(NVLp) [Source:UniProtKB/Swiss-Prot;Acc:Q9DBY8]	gene	0.0835174	0.0847833	0.189539	0.129273
Cnih4_gene	1	183081062	183099125	+	Cnih4	Protein cornichon homolog 4 [Source:UniProtKB/Swiss-Prot;Acc:Q9CX13]	gene	0.156379	0.108238	0.19358	0.160793
Wdr26_gene	1	183107492	183141568	-	Wdr26	WD repeat-containing protein 26 [Source:UniProtKB/Swiss-Prot;Acc:Q8C6G8]	gene	1.56673	0.837696	2.16133	1.64696
A430110L20Rik_gene	1	183156207	183158621	+	A430110L20Rik	Putative uncharacterized proteinMCG147437 ; [Source:UniProtKB/TrEMBL;Acc:Q8C9T2]	gene	0.350911	0	0.452487	0.310378
AC113084.1_gene	1	183172119	183172451	-	AC113084.1	No description	gene	1.6966	1.1743	0	0.844103
Cnih3_gene	1	183282761	183390755	+	Cnih3	Protein cornichon homolog 3 [Source:UniProtKB/Swiss-Prot;Acc:Q6ZWS4]	gene	0.00523142	0.0181047	0.0465455	0.0260277
Ccdc121_gene	1	183440545	183440934	-	Ccdc121	Putative uncharacterized proteinMCG147441 ; [Source:UniProtKB/TrEMBL;Acc:Q8C5G9]	gene	0	0	0	0
Dnahc14_gene	1	183669117	183694709	+	Dnahc14	dynein, axonemal, heavy chain 14 [Source:RefSeq peptide;Acc:NP_766434]	gene	0	0.045838	0.0768555	0.0439318
U6_gene	1	183743738	183743831	-	U6	U6 spliceosomal RNA [Source:RFAM;Acc:RF00026]	gene	9.01544	4.16004	20.9251	12.9579
Lbr_gene	1	183746674	183772483	-	Lbr	Lamin-B receptor (Integral nuclear envelope inner membrane protein) [Source:UniProtKB/Swiss-Prot;Acc:Q3U9G9]	gene	1.80588	0.999956	2.67579	1.98572
EG433384_gene	1	183781739	183783320	-	EG433384	Putative uncharacterized proteinPutative uncharacterized protein LOC433384 ; [Source:UniProtKB/TrEMBL;Acc:Q8C9X0]	gene	0	0	0.138149	0.059226
Enah_gene	1	183835644	183949792	-	Enah	Protein enabled homolog (NPC-derived proline-rich protein 1)(NDPP-1) [Source:UniProtKB/Swiss-Prot;Acc:Q03173]	gene	0.00247469	0.0137029	0.0210608	0.0131331
Srp9_gene	1	184054868	184062050	+	Srp9	Signal recognition particle 9 kDa protein (SRP9) [Source:UniProtKB/Swiss-Prot;Acc:P49962]	gene	0.314614	0.326641	0.273836	0.300013
Degs1_gene	1	184206096	184212907	-	Degs1	Sphingolipid delta(4)-desaturase DES1 (EC 1.14.-.-)(Degenerative spermatocyte homolog 1) [Source:UniProtKB/Swiss-Prot;Acc:O09005]	gene	0.29028	0.172215	0.449166	0.330107
Fbxo28_gene	1	184243233	184271737	-	Fbxo28	F-box only protein 28 [Source:UniProtKB/Swiss-Prot;Acc:Q8BIG4]	gene	0.336939	0.0685921	0.322019	0.266246
AC131742.2_gene	1	184338750	184339151	-	AC131742.2	Putative uncharacterized protein Fragment [Source:UniProtKB/TrEMBL;Acc:Q3UUK7]	gene	0	0	0	0
Trp53bp2_gene	1	184339298	184392566	+	Trp53bp2	Apoptosis-stimulating of p53 protein 2 (Tumor suppressor p53-binding protein 2)(p53-binding protein 2)(p53BP2)(53BP2) [Source:UniProtKB/Swiss-Prot;Acc:Q8CG79]	gene	0.0636356	0.0660683	0.10257	0.0809099
Capn2_gene	1	184397393	184447614	-	Capn2	Calpain-2 catalytic subunit Precursor (EC 3.4.22.53)(Calpain-2 large subunit)(Calcium-activated neutral proteinase 2)(CANP 2)(Calpain M-type)(M-calpain)(Millimolar-calpain)(80 kDa M-calpain subunit)(CALP80) [Source:UniProtKB/Swiss-Prot;Acc:O08529]	gene	0.0674964	0.0389315	0.161013	0.100744
Capn8_gene	1	184495143	184562483	+	Capn8	Calpain-8 (EC 3.4.22.53)(Stomach-specific M-type calpain)(New calpain 2)(nCL-2) [Source:UniProtKB/Swiss-Prot;Acc:Q91VA3]	gene	0	0.0348415	0.0519271	0.0306099
4922505E12Rik_gene	1	184677388	184679253	-	4922505E12Rik	hypothetical protein LOC433386 [Source:RefSeq peptide;Acc:NP_001028719]	gene	0	0	0	0
Susd4_gene	1	184695037	184825785	+	Susd4	Sushi domain-containing protein 4 Precursor [Source:UniProtKB/Swiss-Prot;Acc:Q8BH32]	gene	0.00864201	0.029908	0.075219	0.0422797
Tlr5_gene	1	184884919	184906175	+	Tlr5	Toll-like receptor 5 Precursor [Source:UniProtKB/Swiss-Prot;Acc:Q9JLF7]	gene	0.0265779	0	0.0616883	0.035262
1700056E22Rik_gene	1	185857035	185857394	-	1700056E22Rik	Putative uncharacterized protein [Source:UniProtKB/TrEMBL;Acc:Q9D9K1]	gene	0.784677	0	0	0.260265
Dusp10_gene	1	185858325	185899429	+	Dusp10	Dual specificity protein phosphatase 10 (EC 3.1.3.48)(EC 3.1.3.16)(Mitogen-activated protein kinase phosphatase 5)(MAP kinase phosphatase 5)(MKP-5) [Source:UniProtKB/Swiss-Prot;Acc:Q9ESS0]	gene	0.0893392	0.0380531	0.148873	0.102574
AC157800.9_gene	1	186441127	186441609	+	AC157800.9	No description	gene	0	0	0.904974	0.387973
Hlx_gene	1	186551022	186556480	-	Hlx	H2.0-like homeobox protein (Homeobox protein HLX1) [Source:UniProtKB/Swiss-Prot;Acc:Q61670]	gene	0	0	0.040035	0.0171635
Mosc1_gene	1	186610655	186635192	-	Mosc1	MOSC domain-containing protein 1, mitochondrial Precursor (EC 1.-.-.-) [Source:UniProtKB/Swiss-Prot;Acc:Q9CW42]	gene	0	0.0318725	0.0712532	0.0381838
Mosc2_gene	1	186637573	186669727	-	Mosc2	MOSC domain-containing protein 2, mitochondrial Precursor (EC 1.-.-.-) [Source:UniProtKB/Swiss-Prot;Acc:Q922Q1]	gene	0.166916	0.0486448	0.244685	0.171918
C130074G19Rik_gene	1	186695805	186706915	-	C130074G19Rik	Uncharacterized protein C1orf115 homolog [Source:UniProtKB/Swiss-Prot;Acc:Q8BGN9]	gene	0.0254238	0.0351943	0.0196698	0.025298
Mark1_gene	1	186721482	186823358	-	Mark1	Serine/threonine-protein kinase MARK1 (EC 2.7.11.1)(MAP/microtubule affinity-regulating kinase 1)(ELKL motif serine/threonine-protein kinase 3) [Source:UniProtKB/Swiss-Prot;Acc:Q8VHJ5]	gene	0.00554558	0.00767678	0.0772289	0.0367877
AC131084.13_gene	1	187016621	187022950	-	AC131084.13	No description	gene	0	0	0	0
Rab3gap2_gene	1	187028121	187107986	+	Rab3gap2	Rab3 GTPase-activating protein non-catalytic subunit (Rab3 GTPase-activating protein 150 kDa subunit)(Rab3-GAP p150)(RAB3-GAP150)(Rab3-GAP regulatory subunit) [Source:UniProtKB/Swiss-Prot;Acc:Q8BMG7]	gene	0.180385	0.0538587	0.276384	0.191225
SNORA36_gene	1	187066786	187066917	+	Rab3gap2	Rab3 GTPase-activating protein non-catalytic subunit (Rab3 GTPase-activating protein 150 kDa subunit)(Rab3-GAP p150)(RAB3-GAP150)(Rab3-GAP regulatory subunit) [Source:UniProtKB/Swiss-Prot;Acc:Q8BMG7]	gene	0	0	1.65569	0.709814
Iars2_gene	1	187110533	187153275	-	Iars2	Isoleucyl-tRNA synthetase, mitochondrial Precursor (EC 6.1.1.5)(Isoleucine--tRNA ligase)(IleRS) [Source:UniProtKB/Swiss-Prot;Acc:Q8BIJ6]	gene	0.125569	0.100636	0.311902	0.199478
mmu-mir-194-1_gene	1	187137198	187137264	+	Iars2	Isoleucyl-tRNA synthetase, mitochondrial Precursor (EC 6.1.1.5)(Isoleucine--tRNA ligase)(IleRS) [Source:UniProtKB/Swiss-Prot;Acc:Q8BIJ6]	gene	0	0	3.26196	1.39844
mmu-mir-215_gene	1	187137460	187137571	+	Iars2	Isoleucyl-tRNA synthetase, mitochondrial Precursor (EC 6.1.1.5)(Isoleucine--tRNA ligase)(IleRS) [Source:UniProtKB/Swiss-Prot;Acc:Q8BIJ6]	gene	0	0	1.95135	0.836567
Bpnt1_gene	1	187156028	187181656	+	Bpnt1	3'(2'),5'-bisphosphate nucleotidase 1 (EC 3.1.3.7)(Bisphosphate 3'-nucleotidase 1)(PAP-inositol-1,4-phosphatase)(PIP) [Source:UniProtKB/Swiss-Prot;Acc:Q9Z0S1]	gene	0.0551102	0.0305157	0.0596925	0.0511817
Eprs_gene	1	187186974	187252234	+	Eprs	Bifunctional aminoacyl-tRNA synthetase [Includes Glutamyl-tRNA synthetase(EC 6.1.1.17)(Glutamate--tRNA ligase);Prolyl-tRNA synthetase(EC 6.1.1.15)(Proline--tRNA ligase)] [Source:UniProtKB/Swiss-Prot;Acc:Q8CGC7]	gene	0.090899	0.0898799	0.140653	0.111985
9630028B13Rik_gene	1	187253236	187265698	-	9630028B13Rik	Putative uncharacterized proteinRIKEN cDNA 9630028B13 ; [Source:UniProtKB/TrEMBL;Acc:Q8BH25]	gene	0.0226658	0.0627527	0.052608	0.0451073
Slc30a10_gene	1	187278727	187292641	+	Slc30a10	Zinc transporter 10 (ZnT-10)(Solute carrier family 30 member 10) [Source:UniProtKB/Swiss-Prot;Acc:Q3UVU3]	gene	0.060902	0.0562046	0.109943	0.080801
AC122845.4_gene	1	187702218	187702764	-	AC122845.4	No description	gene	0	0	0	0
Lyplal1_gene	1	187911768	187941189	-	Lyplal1	Lysophospholipase-like protein 1 (EC 3.1.2.-) [Source:UniProtKB/Swiss-Prot;Acc:Q3UFF7]	gene	0	0	0.0148563	0.00636908
Tgfb2_gene	1	188447529	188529868	-	Tgfb2	Transforming growth factor beta-2 Precursor (TGF-beta-2) [Source:UniProtKB/Swiss-Prot;Acc:P27090]	gene	0.0240149	0.00949827	0.0345053	0.025034
Rrp15_gene	1	188544971	188573204	-	Rrp15	RRP15-like protein (Ribosomal RNA-processing protein 15) [Source:UniProtKB/Swiss-Prot;Acc:Q9CYX7]	gene	0.0500254	0.0831006	0.131592	0.092919
D1Pas1_gene	1	188791295	188794506	+	D1Pas1	Putative ATP-dependent RNA helicase Pl10 (EC 3.6.1.-) [Source:UniProtKB/Swiss-Prot;Acc:P16381]	gene	0	0	0.0680421	0.0291705
Spata17_gene	1	188872285	189039344	-	Spata17	Spermatogenesis-associated protein 17 (Spermatogenesis-related protein 11) [Source:UniProtKB/Swiss-Prot;Acc:Q9D552]	gene	0.00507273	0.0163852	0.0287808	0.0179472
Gpatch2_gene	1	189039418	189175306	+	Gpatch2	G patch domain-containing protein 2 [Source:UniProtKB/Swiss-Prot;Acc:Q7TQC7]	gene	0.0914664	0.0460427	0.136706	0.0999775
Esrrg_gene	1	189432908	190038763	+	Esrrg	Estrogen-related receptor gamma (Estrogen receptor-related protein 3)(Nuclear receptor subfamily 3 group B member 3) [Source:UniProtKB/Swiss-Prot;Acc:P62509]	gene	0.00746009	0.00903616	0.0382375	0.0210324
Ush2a_gene	1	190085914	190788920	+	Ush2a	Usherin Precursor (Usher syndrome type-2A protein homolog)(Usher syndrome type IIa protein homolog) [Source:UniProtKB/Swiss-Prot;Acc:Q2QI47]	gene	0.00482186	0.0139061	0.0407254	0.0223907
AC121892.3_gene	1	190343232	190343322	-	Ush2a	Usherin Precursor (Usher syndrome type-2A protein homolog)(Usher syndrome type IIa protein homolog) [Source:UniProtKB/Swiss-Prot;Acc:Q2QI47]	gene	0	0	0	0
SNORA17_gene	1	190446802	190446932	-	Ush2a	Usherin Precursor (Usher syndrome type-2A protein homolog)(Usher syndrome type IIa protein homolog) [Source:UniProtKB/Swiss-Prot;Acc:Q2QI47]	gene	0	0	0	0
U6_gene	1	190584355	190584458	+	Ush2a	Usherin Precursor (Usher syndrome type-2A protein homolog)(Usher syndrome type IIa protein homolog) [Source:UniProtKB/Swiss-Prot;Acc:Q2QI47]	gene	0	0	0	0
Kctd3_gene	1	190794977	190831719	-	Kctd3	BTB/POZ domain-containing protein KCTD3 [Source:UniProtKB/Swiss-Prot;Acc:Q8BFX3]	gene	0.3229	0.117069	0.243872	0.239702
Kcnk2_gene	1	191031810	191167711	-	Kcnk2	Potassium channel subfamily K member 2 (Outward rectifying potassium channel protein TREK-1)(Two pore potassium channel TPKC1)(TREK-1 K(+) channel subunit) [Source:UniProtKB/Swiss-Prot;Acc:P97438]	gene	0.00207858	0.014387	0.0289468	0.0165464
mmu-mir-1194_gene	1	191217229	191217349	+	mmu-mir-1194	mmu-mir-1194 [Source:miRBase;Acc:MI0006299]	gene	0	0	3.61242	1.54869
Cenpf_gene	1	191464495	191511965	-	Cenpf	centromere protein F [Source:RefSeq peptide;Acc:NP_001074832]	gene	0.315385	0.271838	0.478805	0.375011
Ptpn14_gene	1	191552147	191700574	+	Ptpn14	Tyrosine-protein phosphatase non-receptor type 14 (EC 3.1.3.48)(Protein-tyrosine phosphatase PTP36) [Source:UniProtKB/Swiss-Prot;Acc:Q62130]	gene	0.0456761	0.018442	0.135464	0.077644
Smyd2_gene	1	191704373	191746170	-	Smyd2	SET and MYND domain-containing protein 2 [Source:UniProtKB/Swiss-Prot;Acc:Q8R5A0]	gene	0.155441	0.0654889	0.188235	0.147947
Prox1_gene	1	191945660	191994559	-	Prox1	Prospero homeobox protein 1 (Homeobox prospero-like protein PROX1)(PROX-1) [Source:UniProtKB/Swiss-Prot;Acc:P48437]	gene	0	0.039984	0.0446935	0.0287409
SRP_euk_arch_gene	1	192306734	192307036	-	SRP_euk_arch	Eukaryotic type signal recognition particle RNA [Source:RFAM;Acc:RF00017]	gene	4.66145	5.16229	5.77033	5.25684
Rps6kc1_gene	1	192573908	192735649	-	Rps6kc1	Ribosomal protein S6 kinase delta-1 (EC 2.7.11.1)(52 kDa ribosomal protein S6 kinase) [Source:UniProtKB/Swiss-Prot;Acc:Q8BLK9]	gene	0.0908184	0.0507717	0.133772	0.0996378
Angel2_gene	1	192748991	192770841	+	Angel2	Protein angel homolog 2 [Source:UniProtKB/Swiss-Prot;Acc:Q8K1C0]	gene	0.180988	0.0894796	0.260049	0.192957
Vash2_gene	1	192771636	192803083	-	Vash2	Vasohibin-2 (Vasohibin-like protein) [Source:UniProtKB/Swiss-Prot;Acc:Q8C5G2]	gene	0.0359302	0.0248692	0.111194	0.0655463
Mfsd7b_gene	1	192829711	192850069	-	Mfsd7b	major facilitator superfamily domain containing 7B [Source:RefSeq peptide;Acc:NP_001074728]	gene	0.0555005	0.0384148	0.085879	0.0644303
AC138229.16_gene	1	192863462	192866820	+	AC138229.16	No description	gene	0	0	0	0
Tatdn3_gene	1	192869717	192886784	-	Tatdn3	Putative deoxyribonuclease TATDN3 (EC 3.1.21.-) [Source:UniProtKB/Swiss-Prot;Acc:Q3U1C6]	gene	0.148954	0.114555	0.2689	0.192134
Nsl1_gene	1	192886910	192908435	+	Nsl1	Kinetochore-associated protein NSL1 homolog [Source:UniProtKB/Swiss-Prot;Acc:Q8K305]	gene	0.800497	0.127163	0.70055	0.596315
Batf3_gene	1	192922293	192932822	+	Batf3	Basic leucine zipper transcriptional factor ATF-like 3 (B-ATF-3) [Source:UniProtKB/Swiss-Prot;Acc:Q9D275]	gene	0.0804797	0.0742723	0.0622653	0.0711837
Atf3_gene	1	192994191	193007131	-	Atf3	Cyclic AMP-dependent transcription factor ATF-3 (cAMP-dependent transcription factor ATF-3)(Activating transcription factor 3)(Transcription factor LRG-21) [Source:UniProtKB/Swiss-Prot;Acc:Q60765]	gene	0	0.0906522	0.185771	0.101363
D730003I15Rik_gene	1	193048351	193049565	+	D730003I15Rik	Putative uncharacterized protein [Source:UniProtKB/TrEMBL;Acc:Q3V409]	gene	0.464994	0.321847	0.71951	0.539809
Nenf_gene	1	193130669	193141978	-	Nenf	Neudesin Precursor (Neuron-derived neurotrophic factor)(Secreted protein of unknown function)(SPUF protein) [Source:UniProtKB/Swiss-Prot;Acc:Q9CQ45]	gene	0.174835	0.172875	0.135266	0.157402
Tmem206_gene	1	193149850	193174079	+	Tmem206	Transmembrane protein 206 [Source:UniProtKB/Swiss-Prot;Acc:Q9D771]	gene	0.408045	0.145249	0.478053	0.375091
Ppp2r5a_gene	1	193175860	193220920	-	Ppp2r5a	Serine/threonine-protein phosphatase 2A 56 kDa regulatory subunit alpha isoform (PP2A, B subunit, B' alpha isoform)(PP2A, B subunit, B56 alpha isoform)(PP2A, B subunit, PR61 alpha isoform)(PR61alpha)(PP2A, B subunit, R5 alpha isoform) [Source:UniProtKB/Swiss-Prot;Acc:Q6PD03]	gene	0.394942	0.22563	0.455911	0.380512
Dtl_gene	1	193361244	193399413	-	Dtl	Denticleless protein homolog (Lethal(2) denticleless protein homolog)(Retinoic acid-regulated nuclear matrix-associated protein)(Meth A retinoic acid-regulated nuclear matrix-associated protein)(Meth A RAMP) [Source:UniProtKB/Swiss-Prot;Acc:Q3TLR7]	gene	0.170215	0.225385	0.452333	0.304381
Ints7_gene	1	193399642	193446551	+	Ints7	Integrator complex subunit 7 (Int7) [Source:UniProtKB/Swiss-Prot;Acc:Q7TQK1]	gene	0.277004	0.241745	0.349421	0.299602
Lpgat1_gene	1	193541713	193608134	+	Lpgat1	Acyl-CoA:lysophosphatidylglycerol acyltransferase 1 (EC 2.3.1.-) [Source:UniProtKB/Swiss-Prot;Acc:Q91YX5]	gene	0.11908	0.123632	0.118452	0.119902
U6_gene	1	193586079	193586182	-	Lpgat1	Acyl-CoA:lysophosphatidylglycerol acyltransferase 1 (EC 2.3.1.-) [Source:UniProtKB/Swiss-Prot;Acc:Q91YX5]	gene	0	0	0	0
U6_gene	1	193596600	193596701	-	Lpgat1	Acyl-CoA:lysophosphatidylglycerol acyltransferase 1 (EC 2.3.1.-) [Source:UniProtKB/Swiss-Prot;Acc:Q91YX5]	gene	0	0	0	0
Nek2_gene	1	193645377	193656927	+	Nek2	Serine/threonine-protein kinase Nek2 (EC 2.7.11.1)(NimA-related protein kinase 2) [Source:UniProtKB/Swiss-Prot;Acc:O35942]	gene	1.5896	0.169268	1.57041	1.24105
1700034H15Rik_gene	1	193717959	193731406	-	1700034H15Rik	Putative uncharacterized protein [Source:UniProtKB/TrEMBL;Acc:Q8BY81]	gene	0.147039	0.0581564	0.227522	0.160247
Slc30a1_gene	1	193730646	193737126	+	1700034H15Rik	Putative uncharacterized protein [Source:UniProtKB/TrEMBL;Acc:Q8BY81]	gene	0.435864	0.181011	0.37094	0.346967
Rd3_gene	1	193801278	193810263	+	Rd3	Protein RD3 [Source:UniProtKB/Swiss-Prot;Acc:Q8BRE0]	gene	0	0	0.0486426	0.0208537
AC182412.2_gene	1	193816741	193816944	+	AC182412.2	No description	gene	0	0	1.07133	0.459292
Traf5_gene	1	193821311	193916449	-	Traf5	TNF receptor-associated factor 5 [Source:UniProtKB/Swiss-Prot;Acc:P70191]	gene	0.293948	0.0780944	0.273364	0.233404
Rcor3_gene	1	193922652	193961892	-	Rcor3	REST corepressor 3 [Source:UniProtKB/Swiss-Prot;Acc:Q6PGA0]	gene	0.151172	0.109617	0.250626	0.183852
CAAA01201205.1.1.22918_gene	1	193960780	193974895	+	Rcor3	REST corepressor 3 [Source:UniProtKB/Swiss-Prot;Acc:Q6PGA0]	gene	0.0600348	0.0831064	0.0928951	0.0796505
Kcnh1_gene	1	194014666	194334040	+	Kcnh1	Potassium voltage-gated channel subfamily H member 1 (Voltage-gated potassium channel subunit Kv10.1)(Ether-a-go-go potassium channel 1)(EAG1)(m-eag) [Source:UniProtKB/Swiss-Prot;Acc:Q60603]	gene	0.00530693	0.0146928	0.0581663	0.0302173
Hhat_gene	1	194336710	194597407	-	Hhat	Protein-cysteine N-palmitoyltransferase HHAT (EC 2.3.1.-)(Hedgehog acyltransferase)(Skinny hedgehog protein) [Source:UniProtKB/Swiss-Prot;Acc:Q8BMT9]	gene	0.0270892	0.0179998	0.0720965	0.0442065
U5_gene	1	194571765	194571880	+	Hhat	Protein-cysteine N-palmitoyltransferase HHAT (EC 2.3.1.-)(Hedgehog acyltransferase)(Skinny hedgehog protein) [Source:UniProtKB/Swiss-Prot;Acc:Q8BMT9]	gene	0	0	0	0
A730013G03Rik_gene	1	194659471	194660079	-	A730013G03Rik	Putative uncharacterized protein [Source:UniProtKB/TrEMBL;Acc:Q8BHJ4]	gene	0	0	0	0
Sertad4_gene	1	194670683	194681915	-	Sertad4	SERTA domain-containing protein 4 [Source:UniProtKB/Swiss-Prot;Acc:A7DTG3]	gene	0	0.034812	0.0194562	0.0166822
Syt14_gene	1	194723501	194813534	-	Syt14	Synaptotagmin-14 (Synaptotagmin XIV)(SytXIV) [Source:UniProtKB/Swiss-Prot;Acc:Q7TN84]	gene	0.00627504	0.0217164	0.0703955	0.037464
AA408296_gene	1	194930597	194956445	-	AA408296	Digestive organ expansion factor homolog [Source:UniProtKB/Swiss-Prot;Acc:Q8BTT6]	gene	0.18578	0.07564	0.270558	0.195735
Irf6_gene	1	194979306	194998214	+	Irf6	Interferon regulatory factor 6 (IRF-6) [Source:UniProtKB/Swiss-Prot;Acc:P97431]	gene	0	0.0206803	0.0693483	0.0346855
A130010J15Rik_gene	1	194994243	195002494	+	Irf6	Interferon regulatory factor 6 (IRF-6) [Source:UniProtKB/Swiss-Prot;Acc:P97431]	gene	0.102696	0.142163	0.0529693	0.0908342
Traf3ip3_gene	1	195001700	195027680	-	A130010J15Rik	UPF0739 protein C1orf74 homolog [Source:UniProtKB/Swiss-Prot;Acc:Q9DAE8]	gene	0.619744	0.210716	0.521542	0.479639
Hsd11b1_gene	1	195047889	195068551	-	Hsd11b1	Corticosteroid 11-beta-dehydrogenase isozyme 1 (EC 1.1.1.146)(11-beta-hydroxysteroid dehydrogenase 1)(11-beta-HSD1)(11beta-HSD1A)(11-DH) [Source:UniProtKB/Swiss-Prot;Acc:P50172]	gene	0.259749	0	0.179808	0.16324
G0s2_gene	1	195098356	195099303	-	G0s2	Putative lymphocyte G0/G1 switch protein 2 (G0S2-like protein) [Source:UniProtKB/Swiss-Prot;Acc:Q61585]	gene	0	0	0.461079	0.19767
Lamb3_gene	1	195128220	195170071	+	Lamb3	Laminin subunit beta-3 Precursor (Laminin 5 beta 3)(Kalinin B1 chain) [Source:UniProtKB/Swiss-Prot;Acc:Q61087]	gene	0.0202488	0.018687	0.062664	0.0380585
Camk1g_gene	1	195172541	195196476	-	Camk1g	Calcium/calmodulin-dependent protein kinase type 1G (EC 2.7.11.17)(CaM kinase IG)(CaM kinase I gamma)(CaMKI gamma)(CaMKI-gamma)(CaM-KI gamma)(CaMKIG)(CaMK-like CREB kinase III)(CLICK III) [Source:UniProtKB/Swiss-Prot;Acc:Q91VB2]	gene	0	0.016337	0.0639146	0.0313153
mmu-mir-205_gene	1	195333657	195333724	-	mmu-mir-205	mmu-mir-205 [Source:miRBase;Acc:MI0000248]	gene	0	0	0	0
Plxna2_gene	1	196446023	196643047	+	Plxna2	Plexin-A2 Precursor (Plexin-2)(Plex 2) [Source:UniProtKB/Swiss-Prot;Acc:P70207]	gene	0.0100362	0.0277864	0.0521351	0.0323375
7SK_gene	1	196684851	196685160	+	7SK	7SK RNA [Source:RFAM;Acc:RF00100]	gene	0	0	0	0
Cd34_gene	1	196765080	196787475	+	Cd34	Hematopoietic progenitor cell antigen CD34 Precursor (CD34 antigen) [Source:UniProtKB/Swiss-Prot;Acc:Q64314]	gene	0	0	0.0487925	0.0209179
mmu-mir-29b-2_gene	1	196863234	196863314	+	mmu-mir-29b-2	mmu-mir-29b-2 [Source:miRBase;Acc:MI0000712]	gene	0	0	2.69816	1.15673
mmu-mir-29c_gene	1	196863741	196863828	+	mmu-mir-29c	mmu-mir-29c [Source:miRBase;Acc:MI0000577]	gene	0	0	0	0
Cd46_gene	1	196868094	196918442	-	Cd46	Membrane cofactor protein Precursor (CD46 antigen) [Source:UniProtKB/Swiss-Prot;Acc:O88174]	gene	0.0897682	0.0698999	0.0824738	0.0818805
Cr1l_gene	1	196929990	196957754	-	Cr1l	Complement regulatory protein Crry Precursor (Protein p65) [Source:UniProtKB/Swiss-Prot;Acc:Q64735]	gene	0.0813927	0.126756	0.21253	0.148482
Cr2_gene	1	196963005	197002909	-	Cr2	Complement receptor type 2 Precursor (Cr2)(Complement C3d receptor)(CD21 antigen) [Source:UniProtKB/Swiss-Prot;Acc:P19070]	gene	0.134499	0.30378	0.235502	0.218361
AC109145.11_gene	1	197054472	197054592	+	AC109145.11	No description	gene	0	0	0	0
Fam171a1_gene	2	3031496	3145071	+	Fam171a1	family with sequence similarity 171, member A1 [Source:RefSeq peptide;Acc:NP_001074630]	gene	0.0149231	0.013772	0.0615768	0.0346483
Nmt2_gene	2	3201520	3243723	+	Nmt2	Glycylpeptide N-tetradecanoyltransferase 2 (EC 2.3.1.97)(Peptide N-myristoyltransferase 2)(Myristoyl-CoA:protein N-myristoyltransferase 2)(NMT 2)(Type II N-myristoyltransferase) [Source:UniProtKB/Swiss-Prot;Acc:O70311]	gene	0.0803195	0.08339	0.13464	0.104343
Rpp38_gene	2	3246224	3249874	-	Rpp38	Ribonuclease P protein subunit p38 (RNaseP protein p38)(EC 3.1.26.5) [Source:UniProtKB/Swiss-Prot;Acc:Q80UU2]	gene	0	0	0.119721	0.0513259
Acbd7_gene	2	3253440	3258265	+	Acbd7	Acyl-CoA-binding domain-containing protein 7 [Source:UniProtKB/Swiss-Prot;Acc:Q9D258]	gene	0	0	0.0452862	0.0194147
Olah_gene	2	3259254	3283863	-	Olah	S-acyl fatty acid synthase thioesterase, medium chain (EC 3.1.2.14)(Oleoyl-ACP hydrolase)(Thioesterase II)(Thioesterase domain-containing protein 1) [Source:UniProtKB/Swiss-Prot;Acc:Q8R197]	gene	0.0229568	0	0.0177612	0.0152288
Meig1_gene	2	3326315	3339920	-	Meig1	Meiosis-expressed gene 1 protein [Source:UniProtKB/Swiss-Prot;Acc:Q61845]	gene	0	0	0.0481886	0.020659
Dclre1c_gene	2	3341437	3378375	+	Dclre1c	Protein artemis (mArt)(EC 3.1.-.-)(DNA cross-link repair 1C protein)(SNM1-like protein) [Source:UniProtKB/Swiss-Prot;Acc:Q8K4J0]	gene	0.152946	0.105862	0.130164	0.131898
Suv39h2_gene	2	3373092	3392244	-	Dclre1c	Protein artemis (mArt)(EC 3.1.-.-)(DNA cross-link repair 1C protein)(SNM1-like protein) [Source:UniProtKB/Swiss-Prot;Acc:Q8K4J0]	gene	0.132739	0.0612505	0.159751	0.127191
Hspa14_gene	2	3406126	3430028	-	Hspa14	Heat shock 70 kDa protein 14 (NST-1)(hsr.1) [Source:UniProtKB/Swiss-Prot;Acc:Q99M31]	gene	0.295448	0.179956	0.438876	0.329265
AL732620.14-1_gene	2	3421805	3430015	-	Hspa14	Heat shock 70 kDa protein 14 (NST-1)(hsr.1) [Source:UniProtKB/Swiss-Prot;Acc:Q99M31]	gene	0.412837	0.238122	0.958208	0.604781
Armetl1_gene	2	3430335	3443648	+	Armetl1	ARMET-like protein 1 Precursor (Conserved dopamine neurotrophic factor)(CDNF) [Source:UniProtKB/Swiss-Prot;Acc:Q8CC36]	gene	0.0424341	0.0587417	0.0820757	0.0633363
RP24-129J15.2_gene	2	3448557	3448872	+	RP24-129J15.2	No description	gene	0	0	0	0
RP24-129J15.3_gene	2	3468029	3468340	+	RP24-129J15.3	No description	gene	0	0	0.700485	0.300306
AL732328.12_gene	2	3563513	3563601	+	AL732328.12	No description	gene	0	0	0	0
RP23-106P4.1_gene	2	3597074	3597857	-	RP23-106P4.1	No description	gene	0	0	0.278764	0.11951
RP23-106P4.2_gene	2	3603634	3604702	+	RP23-106P4.2	No description	gene	0	0	0	0
Fam107b_gene	2	3621285	3699414	+	Fam107b	Protein FAM107B [Source:UniProtKB/Swiss-Prot;Acc:Q3TGF2]	gene	0.607414	0.325327	0.676941	0.569632
RP23-74F20.1_gene	2	4002901	4003464	-	RP23-74F20.1	No description	gene	0	0	0	0
AL935139.9_gene	2	4012812	4013123	+	AL935139.9	Putative uncharacterized protein [Source:UniProtKB/TrEMBL;Acc:Q3TRY6]	gene	0	0	0	0
Frmd4a_gene	2	4073918	4535083	+	Frmd4a	FERM domain-containing protein 4A [Source:UniProtKB/Swiss-Prot;Acc:Q8BIE6]	gene	0.120671	0.0729233	0.238851	0.159895
AL954325.8_gene	2	4088273	4088632	+	Frmd4a	FERM domain-containing protein 4A [Source:UniProtKB/Swiss-Prot;Acc:Q8BIE6]	gene	0	0	0	0
U6_gene	2	4302007	4302113	-	Frmd4a	FERM domain-containing protein 4A [Source:UniProtKB/Swiss-Prot;Acc:Q8BIE6]	gene	0	0	0	0
Prpf18_gene	2	4543219	4573132	-	Prpf18	Pre-mRNA-splicing factor 18 (PRP18 homolog) [Source:UniProtKB/Swiss-Prot;Acc:Q8BM39]	gene	0.453273	0.183012	0.409135	0.369595
RP23-198D21.5_gene	2	4621284	4621662	+	RP23-198D21.5	No description	gene	4.47204	1.03178	0.576652	1.97774
Bend7_gene	2	4638880	4721960	+	Bend7	BEN domain-containing protein 7 [Source:UniProtKB/Swiss-Prot;Acc:Q8BSV3]	gene	0	0.00941355	0.0578728	0.0270663
Sephs1_gene	2	4802610	4831600	+	Sephs1	Selenide, water dikinase 1 (EC 2.7.9.3)(Selenophosphate synthetase 1)(Selenium donor protein 1) [Source:UniProtKB/Swiss-Prot;Acc:Q8BH69]	gene	0.12667	0.0944191	0.309082	0.197145
Phyh_gene	2	4840077	4859770	+	Phyh	Phytanoyl-CoA dioxygenase, peroxisomal Precursor (EC 1.14.11.18)(Phytanoyl-CoA alpha-hydroxylase)(PhyH)(Phytanic acid oxidase)(Lupus nephritis-associated peptide 1) [Source:UniProtKB/Swiss-Prot;Acc:O35386]	gene	0.100405	0	0.133168	0.0903937
BX682541.5_gene	2	4880589	4880798	-	BX682541.5	No description	gene	2.69032	0	2.08144	1.78468
1110017I16Rik_gene	2	4897227	4906791	+	1110017I16Rik	Unique cartilage matrix-associated protein Precursor [Contains Unique cartilage matrix-associated protein C-terminal fragment(Ucma-C)(Gla-rich protein)(GRP)] [Source:UniProtKB/Swiss-Prot;Acc:Q14BU0]	gene	0	0	0.114245	0.0489783
Mcm10_gene	2	4910760	4933837	-	Mcm10	Protein MCM10 homolog [Source:UniProtKB/Swiss-Prot;Acc:Q0VBD2]	gene	0.403933	0.186389	0.520856	0.401935
Optn_gene	2	4941688	4985091	-	Optn	Optineurin [Source:UniProtKB/Swiss-Prot;Acc:Q8K3K8]	gene	0.429544	0.0991033	0.518634	0.388563
Ccdc3_gene	2	5058822	5151910	+	Ccdc3	Coiled-coil domain-containing protein 3 Precursor [Source:UniProtKB/Swiss-Prot;Acc:Q9D6Y1]	gene	0.00606911	0.033606	0.0493031	0.031202
RP23-119L20.2_gene	2	5077438	5078263	+	Ccdc3	Coiled-coil domain-containing protein 3 Precursor [Source:UniProtKB/Swiss-Prot;Acc:Q9D6Y1]	gene	0	0	0.79377	0.340298
U2_gene	2	5180975	5181161	-	U2	U2 spliceosomal RNA [Source:RFAM;Acc:RF00004]	gene	0	0	0	0
RP23-119L20.3_gene	2	5204696	5204920	+	RP23-119L20.3	No description	gene	0	1.73797	0	0.416424
Camk1d_gene	2	5214510	5635808	-	Camk1d	Calcium/calmodulin-dependent protein kinase type 1D (EC 2.7.11.17)(CaM kinase ID)(CaM kinase I delta)(CaM-KI delta)(CaMKI-delta)(CaMKI delta)(Camk1D)(CamKI-like protein kinase)(mCKLiK)(CKLiK) [Source:UniProtKB/Swiss-Prot;Acc:Q8BW96]	gene	12.7141	11.4844	7.21745	10.063
AL928940.12_gene	2	5229016	5229715	+	Camk1d	Calcium/calmodulin-dependent protein kinase type 1D (EC 2.7.11.17)(CaM kinase ID)(CaM kinase I delta)(CaM-KI delta)(CaMKI-delta)(CaMKI delta)(Camk1D)(CamKI-like protein kinase)(mCKLiK)(CKLiK) [Source:UniProtKB/Swiss-Prot;Acc:Q8BW96]	gene	0	0	0	0
RP23-340A13.2_gene	2	5524617	5525207	+	Camk1d	Calcium/calmodulin-dependent protein kinase type 1D (EC 2.7.11.17)(CaM kinase ID)(CaM kinase I delta)(CaM-KI delta)(CaMKI-delta)(CaMKI delta)(Camk1D)(CamKI-like protein kinase)(mCKLiK)(CKLiK) [Source:UniProtKB/Swiss-Prot;Acc:Q8BW96]	gene	1.43393	0	0.739598	0.792686
Cdc123_gene	2	5715713	5765987	-	Cdc123	Cell division cycle protein 123 homolog [Source:UniProtKB/Swiss-Prot;Acc:Q8CII2]	gene	0.174182	0.085559	0.304298	0.20873
Nudt5_gene	2	5766339	5789782	+	Nudt5	ADP-sugar pyrophosphatase (EC 3.6.1.13)(EC 3.6.1.-)(Nucleoside diphosphate-linked moiety X motif 5)(Nudix motif 5) [Source:UniProtKB/Swiss-Prot;Acc:Q9JKX6]	gene	0.120493	0.100079	0.223734	0.159863
RP23-307E15.3_gene	2	5783130	5783971	-	Nudt5	ADP-sugar pyrophosphatase (EC 3.6.1.13)(EC 3.6.1.-)(Nucleoside diphosphate-linked moiety X motif 5)(Nudix motif 5) [Source:UniProtKB/Swiss-Prot;Acc:Q9JKX6]	gene	0.670983	0	0.259562	0.333832
Sec61a2_gene	2	5792033	5816399	-	Sec61a2	Protein transport protein Sec61 subunit alpha isoform 2 (Sec61 alpha-2) [Source:UniProtKB/Swiss-Prot;Acc:Q9JLR1]	gene	0.115929	0.0962885	0.0986607	0.10382
Dhtkd1_gene	2	5817140	5863838	-	Dhtkd1	Probable 2-oxoglutarate dehydrogenase E1 component DHKTD1, mitochondrial Precursor (EC 1.2.4.2)(Dehydrogenase E1 and transketolase domain-containing protein 1) [Source:UniProtKB/Swiss-Prot;Acc:A2ATU0]	gene	0.0544413	0.0251211	0.07956	0.0581847
AL928924.12-2_gene	2	5833491	5833658	+	Dhtkd1	Probable 2-oxoglutarate dehydrogenase E1 component DHKTD1, mitochondrial Precursor (EC 1.2.4.2)(Dehydrogenase E1 and transketolase domain-containing protein 1) [Source:UniProtKB/Swiss-Prot;Acc:A2ATU0]	gene	0	0	2.6018	1.11542
Upf2_gene	2	5872515	5977749	+	Upf2	UPF2 regulator of nonsense transcripts homolog [Source:RefSeq peptide;Acc:NP_001074601]	gene	0.0912666	0.08175	0.11007	0.0970476
5430407P10Rik_gene	2	6018653	6051192	-	5430407P10Rik	Uncharacterized protein C10orf47 homolog [Source:UniProtKB/Swiss-Prot;Acc:Q8C5R2]	gene	0	0.0120173	0.0537311	0.0259145
RP23-413M3.2_gene	2	6053254	6055002	-	RP23-413M3.2	No description	gene	0.646046	0.223581	0.249916	0.374996
AL928735.9_gene	2	6060357	6060925	+	AL928735.9	Putative uncharacterized protein [Source:UniProtKB/TrEMBL;Acc:Q3UT62]	gene	0	0	0	0
Echdc3_gene	2	6109511	6134040	-	Echdc3	Enoyl-CoA hydratase domain-containing protein 3, mitochondrial Precursor [Source:UniProtKB/Swiss-Prot;Acc:Q9D7J9]	gene	0.0230317	0.0318829	0.0623669	0.0420159
1700014B07Rik_gene	2	6243377	6243817	-	1700014B07Rik	Putative uncharacterized protein LOC439951 homolog [Source:UniProtKB/Swiss-Prot;Acc:Q9DAB9]	gene	0	0	0	0
Usp6nl_gene	2	6243713	6367436	+	1700014B07Rik	Putative uncharacterized protein LOC439951 homolog [Source:UniProtKB/Swiss-Prot;Acc:Q9DAB9]	gene	0.408688	0.135906	0.57586	0.414997
Cugbp2_gene	2	6462915	7002253	-	Cugbp2	CUG-BP- and ETR-3-like factor 2 (CELF-2)(Bruno-like protein 3)(RNA-binding protein BRUNOL-3)(CUG triplet repeat RNA-binding protein 2)(CUG-BP2)(ELAV-type RNA-binding protein 3)(ETR-3)(mETR-3)(Neuroblastoma apoptosis-related RNA-binding protein)(mNapor) [Source:UniProtKB/Swiss-Prot;Acc:Q9Z0H4]	gene	0.19641	0.052203	0.15682	0.144885
AL929240.18-1_gene	2	6855106	6855645	-	Cugbp2	CUG-BP- and ETR-3-like factor 2 (CELF-2)(Bruno-like protein 3)(RNA-binding protein BRUNOL-3)(CUG triplet repeat RNA-binding protein 2)(CUG-BP2)(ELAV-type RNA-binding protein 3)(ETR-3)(mETR-3)(Neuroblastoma apoptosis-related RNA-binding protein)(mNapor) [Source:UniProtKB/Swiss-Prot;Acc:Q9Z0H4]	gene	0	0	0	0
AL929240.18-2_gene	2	6871752	6872072	-	Cugbp2	CUG-BP- and ETR-3-like factor 2 (CELF-2)(Bruno-like protein 3)(RNA-binding protein BRUNOL-3)(CUG triplet repeat RNA-binding protein 2)(CUG-BP2)(ELAV-type RNA-binding protein 3)(ETR-3)(mETR-3)(Neuroblastoma apoptosis-related RNA-binding protein)(mNapor) [Source:UniProtKB/Swiss-Prot;Acc:Q9Z0H4]	gene	0	0	0	0
7SK_gene	2	6997140	6997460	-	Cugbp2	CUG-BP- and ETR-3-like factor 2 (CELF-2)(Bruno-like protein 3)(RNA-binding protein BRUNOL-3)(CUG triplet repeat RNA-binding protein 2)(CUG-BP2)(ELAV-type RNA-binding protein 3)(ETR-3)(mETR-3)(Neuroblastoma apoptosis-related RNA-binding protein)(mNapor) [Source:UniProtKB/Swiss-Prot;Acc:Q9Z0H4]	gene	251.683	26.8005	132.084	146.527
U6_gene	2	7271717	7271820	+	U6	U6 spliceosomal RNA [Source:RFAM;Acc:RF00026]	gene	0	0	0	0
RP23-113H3.1_gene	2	7552703	7552975	+	RP23-113H3.1	No description	gene	0	0	0	0
RP23-181A13.1_gene	2	8068839	8069492	-	RP23-181A13.1	No description	gene	0	0	0	0
RP23-107O21.1_gene	2	8555564	8556110	+	RP23-107O21.1	No description	gene	0	0	0	0
RP23-292F11.1_gene	2	8962751	8964111	-	RP23-292F11.1	No description	gene	0.415112	0	0.802907	0.481902
RP23-261N18.2_gene	2	9191707	9192136	-	RP23-261N18.2	No description	gene	0	0	0	0
AL929194.8_gene	2	9294039	9333259	+	AL929194.8	No description	gene	0	0.00997026	0.0334338	0.0167224
RP23-141B15.1_gene	2	9497463	9497970	+	RP23-141B15.1	No description	gene	0	0	0.430219	0.18444
AL772377.6_gene	2	9512846	9519470	-	AL772377.6	No description	gene	0	0.0590254	0	0.0141427
Gata3_gene	2	9779049	9800227	-	Gata3	Trans-acting T-cell-specific transcription factor GATA-3 (GATA-binding factor 3) [Source:UniProtKB/Swiss-Prot;Acc:P23772]	gene	0.0266758	0.073855	0.123831	0.0796316
4930412O13Rik_gene	2	9802879	9805548	+	4930412O13Rik	Novel protein [Source:UniProtKB/TrEMBL;Acc:A2ASX5]	gene	0	0	0.327418	0.140368
4930412O13Rik_gene	2	9804138	9808389	+	4930412O13Rik	Novel protein [Source:UniProtKB/TrEMBL;Acc:A2ASX5]	gene	0	0	0.0513996	0.0220356
9230102O04Rik_gene	2	9804668	9805545	-	4930412O13Rik	Novel protein [Source:UniProtKB/TrEMBL;Acc:A2ASX5]	gene	0	0	0.248919	0.106715
AL928704.10-1_gene	2	9835654	9836300	+	AL928704.10-1	Putative uncharacterized proteinMCG147241 ; [Source:UniProtKB/TrEMBL;Acc:Q3UP46]	gene	0	0	0	0
Taf3_gene	2	9836181	9970243	-	AL928704.10-1	Putative uncharacterized proteinMCG147241 ; [Source:UniProtKB/TrEMBL;Acc:Q3UP46]	gene	0.124319	0.0670879	0.202146	0.143972
AL928704.10-2_gene	2	9856564	9857035	+	Taf3	Transcription initiation factor TFIID subunit 3 (TBP-associated factor 3)(Transcription initiation factor TFIID 140 kDa subunit)(140 kDa TATA box-binding protein-associated factor)(TAF140)(TAFII140) [Source:UniProtKB/Swiss-Prot;Acc:Q5HZG4]	gene	0	0	0	0
Atp5c1_gene	2	9977643	10002137	-	Atp5c1	ATP synthase subunit gamma, mitochondrial Precursor (F-ATPase gamma subunit) [Source:UniProtKB/Swiss-Prot;Acc:Q91VR2]	gene	0.219114	0.0957853	0.339047	0.24098
SNORA17_gene	2	9997280	9997407	-	Atp5c1	ATP synthase subunit gamma, mitochondrial Precursor (F-ATPase gamma subunit) [Source:UniProtKB/Swiss-Prot;Acc:Q91VR2]	gene	8.82761	0	0	2.92798
Kin_gene	2	10002236	10014327	+	Kin	DNA/RNA-binding protein KIN17 (KIN, antigenic determinant of recA protein)(Binding to curved DNA) [Source:UniProtKB/Swiss-Prot;Acc:Q8K339]	gene	0.490585	0.129356	0.650665	0.472662
Itih2_gene	2	10016218	10052290	-	Itih2	Inter-alpha-trypsin inhibitor heavy chain H2 Precursor (Inter-alpha-inhibitor heavy chain 2)(ITI heavy chain H2) [Source:UniProtKB/Swiss-Prot;Acc:Q61703]	gene	0.0156618	0	0.0302929	0.0181817
Itih5_gene	2	10075170	10178153	+	Itih5	Inter-alpha-trypsin inhibitor heavy chain H5 Precursor (Inter-alpha-inhibitor heavy chain 5)(ITI heavy chain H5) [Source:UniProtKB/Swiss-Prot;Acc:Q8BJD1]	gene	0.0109719	0.0151885	0.0636656	0.0345726
Sfmbt2_gene	2	10292074	10516880	+	Sfmbt2	Scm-like with four MBT domains protein 2 [Source:UniProtKB/Swiss-Prot;Acc:Q5DTW2]	gene	0.0100525	0.00695785	0.0495808	0.0262573
AL772216.15-61_gene	2	10386914	10387034	+	Sfmbt2	Scm-like with four MBT domains protein 2 [Source:UniProtKB/Swiss-Prot;Acc:Q5DTW2]	gene	0	0	0	0
AL772216.15-43_gene	2	10387387	10387494	+	Sfmbt2	Scm-like with four MBT domains protein 2 [Source:UniProtKB/Swiss-Prot;Acc:Q5DTW2]	gene	0	0	0	0
mmu-mir-466f-1_gene	2	10388571	10388664	+	Sfmbt2	Scm-like with four MBT domains protein 2 [Source:UniProtKB/Swiss-Prot;Acc:Q5DTW2]	gene	0	0	0	0
mmu-mir-669f_gene	2	10388856	10388976	+	Sfmbt2	Scm-like with four MBT domains protein 2 [Source:UniProtKB/Swiss-Prot;Acc:Q5DTW2]	gene	0	0	0	0
mmu-mir-669e_gene	2	10389122	10389240	+	Sfmbt2	Scm-like with four MBT domains protein 2 [Source:UniProtKB/Swiss-Prot;Acc:Q5DTW2]	gene	0	0	0	0
mmu-mir-669b_gene	2	10389417	10389513	+	Sfmbt2	Scm-like with four MBT domains protein 2 [Source:UniProtKB/Swiss-Prot;Acc:Q5DTW2]	gene	0	0	0	0
AL772216.15-19_gene	2	10389696	10389799	+	Sfmbt2	Scm-like with four MBT domains protein 2 [Source:UniProtKB/Swiss-Prot;Acc:Q5DTW2]	gene	0	0	0	0
mmu-mir-669d_gene	2	10389970	10390090	+	Sfmbt2	Scm-like with four MBT domains protein 2 [Source:UniProtKB/Swiss-Prot;Acc:Q5DTW2]	gene	0	0	0	0
mmu-mir-466f-2_gene	2	10390302	10390395	+	Sfmbt2	Scm-like with four MBT domains protein 2 [Source:UniProtKB/Swiss-Prot;Acc:Q5DTW2]	gene	0	0	0	0
AL772216.15-28_gene	2	10393242	10393364	+	Sfmbt2	Scm-like with four MBT domains protein 2 [Source:UniProtKB/Swiss-Prot;Acc:Q5DTW2]	gene	0	0	0	0
mmu-mir-466f-3_gene	2	10393580	10393673	+	Sfmbt2	Scm-like with four MBT domains protein 2 [Source:UniProtKB/Swiss-Prot;Acc:Q5DTW2]	gene	0	0	0	0
mmu-mir-297a-5_gene	2	10393881	10393970	+	Sfmbt2	Scm-like with four MBT domains protein 2 [Source:UniProtKB/Swiss-Prot;Acc:Q5DTW2]	gene	0	0	0	0
mmu-mir-467c_gene	2	10395558	10395654	+	Sfmbt2	Scm-like with four MBT domains protein 2 [Source:UniProtKB/Swiss-Prot;Acc:Q5DTW2]	gene	0	0	0	0
mmu-mir-466b-1_gene	2	10395846	10395927	+	Sfmbt2	Scm-like with four MBT domains protein 2 [Source:UniProtKB/Swiss-Prot;Acc:Q5DTW2]	gene	0	0	0	0
mmu-mir-669a-3_gene	2	10396060	10396168	+	Sfmbt2	Scm-like with four MBT domains protein 2 [Source:UniProtKB/Swiss-Prot;Acc:Q5DTW2]	gene	0	0	0	0
AL772216.15-46_gene	2	10396927	10397036	+	Sfmbt2	Scm-like with four MBT domains protein 2 [Source:UniProtKB/Swiss-Prot;Acc:Q5DTW2]	gene	0	0	0	0
AL772216.15-45_gene	2	10397127	10397247	+	Sfmbt2	Scm-like with four MBT domains protein 2 [Source:UniProtKB/Swiss-Prot;Acc:Q5DTW2]	gene	0	0	0	0
mmu-mir-467a_gene	2	10397973	10398045	+	Sfmbt2	Scm-like with four MBT domains protein 2 [Source:UniProtKB/Swiss-Prot;Acc:Q5DTW2]	gene	0	0	0	0
mmu-mir-466e_gene	2	10398257	10398340	+	Sfmbt2	Scm-like with four MBT domains protein 2 [Source:UniProtKB/Swiss-Prot;Acc:Q5DTW2]	gene	0	0	0	0
mmu-mir-669a-1_gene	2	10398480	10398576	+	Sfmbt2	Scm-like with four MBT domains protein 2 [Source:UniProtKB/Swiss-Prot;Acc:Q5DTW2]	gene	0	0	0	0
mmu-mir-669g_gene	2	10398777	10398899	+	Sfmbt2	Scm-like with four MBT domains protein 2 [Source:UniProtKB/Swiss-Prot;Acc:Q5DTW2]	gene	0	0	0	0
AL772216.15-31_gene	2	10399337	10399463	+	Sfmbt2	Scm-like with four MBT domains protein 2 [Source:UniProtKB/Swiss-Prot;Acc:Q5DTW2]	gene	0	0	0	0
mmu-mir-669j_gene	2	10399537	10399657	+	Sfmbt2	Scm-like with four MBT domains protein 2 [Source:UniProtKB/Swiss-Prot;Acc:Q5DTW2]	gene	0	0	0	0
mmu-mir-467a_gene	2	10400430	10400502	+	Sfmbt2	Scm-like with four MBT domains protein 2 [Source:UniProtKB/Swiss-Prot;Acc:Q5DTW2]	gene	0	0	0	0
mmu-mir-466e_gene	2	10400715	10400798	+	Sfmbt2	Scm-like with four MBT domains protein 2 [Source:UniProtKB/Swiss-Prot;Acc:Q5DTW2]	gene	0	0	0	0
mmu-mir-669a-1_gene	2	10400938	10401034	+	Sfmbt2	Scm-like with four MBT domains protein 2 [Source:UniProtKB/Swiss-Prot;Acc:Q5DTW2]	gene	0	0	0	0
AL772216.15-64_gene	2	10401792	10401918	+	Sfmbt2	Scm-like with four MBT domains protein 2 [Source:UniProtKB/Swiss-Prot;Acc:Q5DTW2]	gene	0	0	1.72088	0.73776
AL772216.15-48_gene	2	10401992	10402112	+	Sfmbt2	Scm-like with four MBT domains protein 2 [Source:UniProtKB/Swiss-Prot;Acc:Q5DTW2]	gene	0	0	0	0
mmu-mir-467b_gene	2	10402875	10402947	+	Sfmbt2	Scm-like with four MBT domains protein 2 [Source:UniProtKB/Swiss-Prot;Acc:Q5DTW2]	gene	0	0	0	0
mmu-mir-466c_gene	2	10403161	10403244	+	Sfmbt2	Scm-like with four MBT domains protein 2 [Source:UniProtKB/Swiss-Prot;Acc:Q5DTW2]	gene	0	0	0	0
mmu-mir-669a-1_gene	2	10403384	10403480	+	Sfmbt2	Scm-like with four MBT domains protein 2 [Source:UniProtKB/Swiss-Prot;Acc:Q5DTW2]	gene	0	0	0	0
AL772216.15-66_gene	2	10404239	10404365	+	Sfmbt2	Scm-like with four MBT domains protein 2 [Source:UniProtKB/Swiss-Prot;Acc:Q5DTW2]	gene	0	0	0	0
AL772216.15-75_gene	2	10404439	10404558	+	Sfmbt2	Scm-like with four MBT domains protein 2 [Source:UniProtKB/Swiss-Prot;Acc:Q5DTW2]	gene	0	0	0	0
mmu-mir-466c_gene	2	10405596	10405679	+	Sfmbt2	Scm-like with four MBT domains protein 2 [Source:UniProtKB/Swiss-Prot;Acc:Q5DTW2]	gene	0	0	0	0
mmu-mir-669a-1_gene	2	10405819	10405915	+	Sfmbt2	Scm-like with four MBT domains protein 2 [Source:UniProtKB/Swiss-Prot;Acc:Q5DTW2]	gene	0	0	0	0
AL772216.15-84_gene	2	10406117	10406240	+	Sfmbt2	Scm-like with four MBT domains protein 2 [Source:UniProtKB/Swiss-Prot;Acc:Q5DTW2]	gene	0	0	0	0
AL772216.15-4_gene	2	10406678	10406803	+	Sfmbt2	Scm-like with four MBT domains protein 2 [Source:UniProtKB/Swiss-Prot;Acc:Q5DTW2]	gene	0	0	0	0
mmu-mir-467a_gene	2	10407767	10407839	+	Sfmbt2	Scm-like with four MBT domains protein 2 [Source:UniProtKB/Swiss-Prot;Acc:Q5DTW2]	gene	0	0	0	0
mmu-mir-466b-1_gene	2	10408054	10408135	+	Sfmbt2	Scm-like with four MBT domains protein 2 [Source:UniProtKB/Swiss-Prot;Acc:Q5DTW2]	gene	0	0	0	0
mmu-mir-669a-1_gene	2	10408276	10408372	+	Sfmbt2	Scm-like with four MBT domains protein 2 [Source:UniProtKB/Swiss-Prot;Acc:Q5DTW2]	gene	0	0	0	0
AL772216.15-21_gene	2	10408573	10408695	+	Sfmbt2	Scm-like with four MBT domains protein 2 [Source:UniProtKB/Swiss-Prot;Acc:Q5DTW2]	gene	0	0	0	0
AL772216.15-110_gene	2	10409134	10409260	+	Sfmbt2	Scm-like with four MBT domains protein 2 [Source:UniProtKB/Swiss-Prot;Acc:Q5DTW2]	gene	0	0	0	0
AL772216.15-90_gene	2	10409331	10409451	+	Sfmbt2	Scm-like with four MBT domains protein 2 [Source:UniProtKB/Swiss-Prot;Acc:Q5DTW2]	gene	0	0	0	0
mmu-mir-467a_gene	2	10410231	10410303	+	Sfmbt2	Scm-like with four MBT domains protein 2 [Source:UniProtKB/Swiss-Prot;Acc:Q5DTW2]	gene	0	0	0	0
mmu-mir-466b-1_gene	2	10410516	10410597	+	Sfmbt2	Scm-like with four MBT domains protein 2 [Source:UniProtKB/Swiss-Prot;Acc:Q5DTW2]	gene	0	0	0	0
AL772216.15-42_gene	2	10410730	10410840	+	Sfmbt2	Scm-like with four MBT domains protein 2 [Source:UniProtKB/Swiss-Prot;Acc:Q5DTW2]	gene	0	0	0	0
AL772216.15-41_gene	2	10411037	10411160	+	Sfmbt2	Scm-like with four MBT domains protein 2 [Source:UniProtKB/Swiss-Prot;Acc:Q5DTW2]	gene	0	0	0	0
AL772216.15-58_gene	2	10411598	10411723	+	Sfmbt2	Scm-like with four MBT domains protein 2 [Source:UniProtKB/Swiss-Prot;Acc:Q5DTW2]	gene	0	0	0	0
AL772216.15-57_gene	2	10411794	10411914	+	Sfmbt2	Scm-like with four MBT domains protein 2 [Source:UniProtKB/Swiss-Prot;Acc:Q5DTW2]	gene	0	0	0	0
AL772216.15-12_gene	2	10412679	10412775	+	Sfmbt2	Scm-like with four MBT domains protein 2 [Source:UniProtKB/Swiss-Prot;Acc:Q5DTW2]	gene	0	0	0	0
mmu-mir-466c_gene	2	10412966	10413049	+	Sfmbt2	Scm-like with four MBT domains protein 2 [Source:UniProtKB/Swiss-Prot;Acc:Q5DTW2]	gene	0	0	0	0
mmu-mir-669a-1_gene	2	10413189	10413285	+	Sfmbt2	Scm-like with four MBT domains protein 2 [Source:UniProtKB/Swiss-Prot;Acc:Q5DTW2]	gene	0	0	0	0
AL772216.15-100_gene	2	10413487	10413610	+	Sfmbt2	Scm-like with four MBT domains protein 2 [Source:UniProtKB/Swiss-Prot;Acc:Q5DTW2]	gene	0	0	0	0
AL772216.15-102_gene	2	10414048	10414173	+	Sfmbt2	Scm-like with four MBT domains protein 2 [Source:UniProtKB/Swiss-Prot;Acc:Q5DTW2]	gene	0	0	0	0
AL772216.15-92_gene	2	10414247	10414366	+	Sfmbt2	Scm-like with four MBT domains protein 2 [Source:UniProtKB/Swiss-Prot;Acc:Q5DTW2]	gene	0	0	0	0
mmu-mir-467a_gene	2	10415142	10415214	+	Sfmbt2	Scm-like with four MBT domains protein 2 [Source:UniProtKB/Swiss-Prot;Acc:Q5DTW2]	gene	0	0	0	0
mmu-mir-466b-1_gene	2	10415429	10415510	+	Sfmbt2	Scm-like with four MBT domains protein 2 [Source:UniProtKB/Swiss-Prot;Acc:Q5DTW2]	gene	0	0	0	0
mmu-mir-669a-1_gene	2	10415651	10415747	+	Sfmbt2	Scm-like with four MBT domains protein 2 [Source:UniProtKB/Swiss-Prot;Acc:Q5DTW2]	gene	0	0	0	0
mmu-mir-466b-1_gene	2	10417897	10417978	+	Sfmbt2	Scm-like with four MBT domains protein 2 [Source:UniProtKB/Swiss-Prot;Acc:Q5DTW2]	gene	0	0	0	0
AL772216.15-101_gene	2	10418111	10418221	+	Sfmbt2	Scm-like with four MBT domains protein 2 [Source:UniProtKB/Swiss-Prot;Acc:Q5DTW2]	gene	0	0	0	0
AL772216.15-18_gene	2	10418979	10419104	+	Sfmbt2	Scm-like with four MBT domains protein 2 [Source:UniProtKB/Swiss-Prot;Acc:Q5DTW2]	gene	0	0	0	0
AL772216.15-32_gene	2	10419175	10419295	+	Sfmbt2	Scm-like with four MBT domains protein 2 [Source:UniProtKB/Swiss-Prot;Acc:Q5DTW2]	gene	0	0	0	0
mmu-mir-467a_gene	2	10420025	10420097	+	Sfmbt2	Scm-like with four MBT domains protein 2 [Source:UniProtKB/Swiss-Prot;Acc:Q5DTW2]	gene	0	0	0	0
mmu-mir-466b-2_gene	2	10420312	10420393	+	Sfmbt2	Scm-like with four MBT domains protein 2 [Source:UniProtKB/Swiss-Prot;Acc:Q5DTW2]	gene	0	0	0	0
mmu-mir-669a-1_gene	2	10420534	10420630	+	Sfmbt2	Scm-like with four MBT domains protein 2 [Source:UniProtKB/Swiss-Prot;Acc:Q5DTW2]	gene	0	0	0	0
AL772216.15-80_gene	2	10420831	10420953	+	Sfmbt2	Scm-like with four MBT domains protein 2 [Source:UniProtKB/Swiss-Prot;Acc:Q5DTW2]	gene	0	0	0	0
AL772216.15-20_gene	2	10421390	10421516	+	Sfmbt2	Scm-like with four MBT domains protein 2 [Source:UniProtKB/Swiss-Prot;Acc:Q5DTW2]	gene	0	0	0	0
AL772216.15-62_gene	2	10421593	10421710	+	Sfmbt2	Scm-like with four MBT domains protein 2 [Source:UniProtKB/Swiss-Prot;Acc:Q5DTW2]	gene	0	0	0	0
mmu-mir-467a_gene	2	10422454	10422526	+	Sfmbt2	Scm-like with four MBT domains protein 2 [Source:UniProtKB/Swiss-Prot;Acc:Q5DTW2]	gene	0	0	2.99385	1.2835
mmu-mir-466b-1_gene	2	10422740	10422821	+	Sfmbt2	Scm-like with four MBT domains protein 2 [Source:UniProtKB/Swiss-Prot;Acc:Q5DTW2]	gene	0	0	2.66526	1.14263
mmu-mir-669a-1_gene	2	10422962	10423058	+	Sfmbt2	Scm-like with four MBT domains protein 2 [Source:UniProtKB/Swiss-Prot;Acc:Q5DTW2]	gene	0	0	0	0
AL772216.15-104_gene	2	10423260	10423381	+	Sfmbt2	Scm-like with four MBT domains protein 2 [Source:UniProtKB/Swiss-Prot;Acc:Q5DTW2]	gene	0	0	0	0
AL772216.15-78_gene	2	10424904	10425000	+	Sfmbt2	Scm-like with four MBT domains protein 2 [Source:UniProtKB/Swiss-Prot;Acc:Q5DTW2]	gene	0	0	0	0
mmu-mir-466b-3_gene	2	10425192	10425272	+	Sfmbt2	Scm-like with four MBT domains protein 2 [Source:UniProtKB/Swiss-Prot;Acc:Q5DTW2]	gene	0	0	0	0
mmu-mir-669a-1_gene	2	10425414	10425510	+	Sfmbt2	Scm-like with four MBT domains protein 2 [Source:UniProtKB/Swiss-Prot;Acc:Q5DTW2]	gene	0	0	0	0
mmu-mir-467e_gene	2	10427348	10427434	+	Sfmbt2	Scm-like with four MBT domains protein 2 [Source:UniProtKB/Swiss-Prot;Acc:Q5DTW2]	gene	0	0	0	0
AL772216.15-27_gene	2	10427636	10427718	+	Sfmbt2	Scm-like with four MBT domains protein 2 [Source:UniProtKB/Swiss-Prot;Acc:Q5DTW2]	gene	0	0	2.63315	1.12886
AL772216.15-44_gene	2	10428382	10428482	+	Sfmbt2	Scm-like with four MBT domains protein 2 [Source:UniProtKB/Swiss-Prot;Acc:Q5DTW2]	gene	0	0	0	0
mmu-mir-467d_gene	2	10429257	10429341	+	Sfmbt2	Scm-like with four MBT domains protein 2 [Source:UniProtKB/Swiss-Prot;Acc:Q5DTW2]	gene	0	0	0	0
mmu-mir-466a_gene	2	10429545	10429617	+	Sfmbt2	Scm-like with four MBT domains protein 2 [Source:UniProtKB/Swiss-Prot;Acc:Q5DTW2]	gene	0	0	2.99385	1.2835
mmu-mir-297c_gene	2	10430643	10430740	+	Sfmbt2	Scm-like with four MBT domains protein 2 [Source:UniProtKB/Swiss-Prot;Acc:Q5DTW2]	gene	0	0	0	0
mmu-mir-669c_gene	2	10430923	10431031	+	Sfmbt2	Scm-like with four MBT domains protein 2 [Source:UniProtKB/Swiss-Prot;Acc:Q5DTW2]	gene	0	0	0	0
mmu-mir-297b_gene	2	10433294	10433402	+	Sfmbt2	Scm-like with four MBT domains protein 2 [Source:UniProtKB/Swiss-Prot;Acc:Q5DTW2]	gene	0	0	0	0
mmu-mir-466d_gene	2	10433594	10433689	+	Sfmbt2	Scm-like with four MBT domains protein 2 [Source:UniProtKB/Swiss-Prot;Acc:Q5DTW2]	gene	0	0	0	0
mmu-mir-669a-1_gene	2	10433830	10433926	+	Sfmbt2	Scm-like with four MBT domains protein 2 [Source:UniProtKB/Swiss-Prot;Acc:Q5DTW2]	gene	0	0	0	0
AL772216.15-86_gene	2	10435375	10435456	+	Sfmbt2	Scm-like with four MBT domains protein 2 [Source:UniProtKB/Swiss-Prot;Acc:Q5DTW2]	gene	0	0	0	0
AL772216.15-94_gene	2	10435919	10436027	+	Sfmbt2	Scm-like with four MBT domains protein 2 [Source:UniProtKB/Swiss-Prot;Acc:Q5DTW2]	gene	0	0	0	0
mmu-mir-466g_gene	2	10436222	10436301	+	Sfmbt2	Scm-like with four MBT domains protein 2 [Source:UniProtKB/Swiss-Prot;Acc:Q5DTW2]	gene	0	0	0	0
mmu-mir-466h_gene	2	10436518	10436598	+	Sfmbt2	Scm-like with four MBT domains protein 2 [Source:UniProtKB/Swiss-Prot;Acc:Q5DTW2]	gene	0	0	0	0
mmu-mir-297a-3_gene	2	10437447	10437548	+	Sfmbt2	Scm-like with four MBT domains protein 2 [Source:UniProtKB/Swiss-Prot;Acc:Q5DTW2]	gene	0	0	0	0
mmu-mir-466l_gene	2	10437724	10437844	+	Sfmbt2	Scm-like with four MBT domains protein 2 [Source:UniProtKB/Swiss-Prot;Acc:Q5DTW2]	gene	0	0	1.80621	0.774343
mmu-mir-297a-4_gene	2	10438694	10438791	+	Sfmbt2	Scm-like with four MBT domains protein 2 [Source:UniProtKB/Swiss-Prot;Acc:Q5DTW2]	gene	0	0	0	0
AL772216.15-7_gene	2	10438964	10439053	+	Sfmbt2	Scm-like with four MBT domains protein 2 [Source:UniProtKB/Swiss-Prot;Acc:Q5DTW2]	gene	0	0	2.42835	1.04106
mmu-mir-669i_gene	2	10439231	10439357	+	Sfmbt2	Scm-like with four MBT domains protein 2 [Source:UniProtKB/Swiss-Prot;Acc:Q5DTW2]	gene	0	0	0	0
mmu-mir-669h_gene	2	10439782	10439906	+	Sfmbt2	Scm-like with four MBT domains protein 2 [Source:UniProtKB/Swiss-Prot;Acc:Q5DTW2]	gene	0	0	0	0
AL845264.18_gene	2	10636794	10639296	+	AL845264.18	Putative uncharacterized protein Fragment [Source:UniProtKB/TrEMBL;Acc:Q3TZT3]	gene	0	0	0	0
U4_gene	2	11009408	11009540	-	U4	U4 spliceosomal RNA [Source:RFAM;Acc:RF00015]	gene	0	0	0	0
Prkcq_gene	2	11093740	11222853	+	Prkcq	Protein kinase C theta type (EC 2.7.11.13)(nPKC-theta) [Source:UniProtKB/Swiss-Prot;Acc:Q02111]	gene	0.142211	0.0999461	0.177734	0.147313
RP23-428M4.1_gene	2	11330662	11331658	-	RP23-428M4.1	No description	gene	0	0	0.657627	0.281932
RP23-428M4.2_gene	2	11341849	11342863	+	RP23-428M4.2	No description	gene	0	0.385265	0.215321	0.184622
Pfkfb3_gene	2	11393062	11423728	-	Pfkfb3	No description	gene	0.239494	0.0255026	0.242304	0.189426
AL831794.6_gene	2	11443334	11452463	+	AL831794.6	Putative uncharacterized protein [Source:UniProtKB/TrEMBL;Acc:Q3U5B4]	gene	0.123761	0	0.191502	0.123148
Rbm17_gene	2	11507086	11524826	-	Rbm17	Splicing factor 45 (45 kDa-splicing factor)(RNA-binding motif protein 17) [Source:UniProtKB/Swiss-Prot;Acc:Q8JZX4]	gene	0.175149	0.0440836	0.283337	0.190127
RP23-114B13.2_gene	2	11529041	11529909	-	RP23-114B13.2	No description	gene	0	0	0	0
Il2ra_gene	2	11564477	11614818	+	Il2ra	Interleukin-2 receptor alpha chain Precursor (IL-2 receptor alpha subunit)(IL-2-RA)(IL2-RA)(p55)(CD25 antigen) [Source:UniProtKB/Swiss-Prot;Acc:P01590]	gene	0.0168339	0.0233032	0.0564373	0.0353624
Il15ra_gene	2	11627163	11655590	+	Il15ra	Interleukin-15 receptor subunit alpha Precursor (IL-15R-alpha)(IL-15RA) [Contains Soluble interleukin-15 receptor subunit alpha(sIL-15R-alpha)(sIL-15RA)] [Source:UniProtKB/Swiss-Prot;Acc:Q60819]	gene	0	0.0550223	0.0922547	0.0527342
Fbxo18_gene	2	11664200	11699175	-	Fbxo18	F-box only protein 18 (EC 3.6.1.-)(F-box DNA helicase 1) [Source:UniProtKB/Swiss-Prot;Acc:Q8K2I9]	gene	0.064612	0.067082	0.118724	0.0884021
Ankrd16_gene	2	11700151	11711948	+	Ankrd16	Ankyrin repeat domain-containing protein 16 [Source:UniProtKB/Swiss-Prot;Acc:A2AS55]	gene	0.263377	0.165724	0.351964	0.277957
RP23-320I18.1_gene	2	12004239	12005630	-	RP23-320I18.1	No description	gene	0	0	0.157005	0.06731
Itga8_gene	2	12028287	12223547	-	Itga8	Integrin alpha-8 Precursor [Contains Integrin alpha-8 heavy chain;Integrin alpha-8 light chain] [Source:UniProtKB/Swiss-Prot;Acc:A2ARA8]	gene	0.00434009	0.012016	0.0257434	0.0153551
2310047O13Rik_gene	2	12268891	12341065	-	2310047O13Rik	Protein CARP [Source:UniProtKB/Swiss-Prot;Acc:Q9CV28]	gene	0.117416	0.124614	0.136263	0.127221
RP23-105D19.1_gene	2	12343252	12343650	-	RP23-105D19.1	No description	gene	0	0	0	0
Pter_gene	2	12845668	12923238	+	Pter	Phosphotriesterase-related protein (Parathion hydrolase-related protein) [Source:UniProtKB/Swiss-Prot;Acc:Q60866]	gene	0.0182081	0.0050411	0.0309918	0.0205337
C1ql3_gene	2	12923514	12932491	-	C1ql3	Complement C1q-like protein 3 Precursor (Gliacolin) [Source:UniProtKB/Swiss-Prot;Acc:Q9ESN4]	gene	0	0	0.024343	0.0104361
Rsu1_gene	2	12998595	13192935	-	Rsu1	Ras suppressor protein 1 (Rsu-1)(RSP-1) [Source:UniProtKB/Swiss-Prot;Acc:Q01730]	gene	0.0348851	0.0603645	0.0933398	0.0660503
Cubn_gene	2	13197963	13413503	-	Cubn	Cubilin Precursor (Intrinsic factor-cobalamin receptor) [Source:UniProtKB/Swiss-Prot;Acc:Q9JLB4]	gene	0.00393174	0.0108855	0.0182514	0.0117369
Trdmt1_gene	2	13432808	13466291	-	Trdmt1	tRNA (cytosine-5-)-methyltransferase (EC 2.1.1.29)(DNA (cytosine-5)-methyltransferase-like protein 2)(Dnmt2)(DNA methyltransferase homolog MmuIIP)(DNA MTase homolog MmuIIP)(M.MmuIIP)(Met-2) [Source:UniProtKB/Swiss-Prot;Acc:O55055]	gene	0.0337455	0.0467141	0.00652704	0.0251839
AL772303.11_gene	2	13479475	13481951	+	AL772303.11	Putative uncharacterized protein [Source:UniProtKB/TrEMBL;Acc:Q8C258]	gene	0	0	0	0
Vim_gene	2	13495579	13504434	+	Vim	Vimentin [Source:UniProtKB/Swiss-Prot;Acc:P20152]	gene	0.669846	0.397402	0.666315	0.603054
St8sia6_gene	2	13576567	13715689	-	St8sia6	Alpha-2,8-sialyltransferase 8F (EC 2.4.99.-)(ST8Sia VI) [Source:UniProtKB/Swiss-Prot;Acc:Q8K4T1]	gene	0.026396	0.0590263	0.0455567	0.0424288
Ptpla_gene	2	13948458	13977650	-	Ptpla	Protein-tyrosine phosphatase-like member A [Source:UniProtKB/Swiss-Prot;Acc:Q9QY80]	gene	0.0290292	0.0669756	0.0673779	0.0545618
Stam_gene	2	13995739	14069955	+	Stam	Signal transducing adapter molecule 1 (STAM-1) [Source:UniProtKB/Swiss-Prot;Acc:P70297]	gene	0.0989608	0.0632271	0.129569	0.103521
2010003H20Rik_gene	2	14096151	14141097	+	2010003H20Rik	hypothetical protein LOC625286 [Source:RefSeq peptide;Acc:NP_001074779]	gene	0.0125696	0	0.0291745	0.0166766
RP23-211O3.3_gene	2	14111236	14111565	-	2010003H20Rik	hypothetical protein LOC625286 [Source:RefSeq peptide;Acc:NP_001074779]	gene	0	0	0	0
Mrc1_gene	2	14151041	14253416	+	Mrc1	Macrophage mannose receptor 1 Precursor (MMR)(CD206 antigen) [Source:UniProtKB/Swiss-Prot;Acc:Q61830]	gene	0.00827783	0.011459	0.0298871	0.0183042
mmu-mir-511_gene	2	14182630	14182708	+	Mrc1	Macrophage mannose receptor 1 Precursor (MMR)(CD206 antigen) [Source:UniProtKB/Swiss-Prot;Acc:Q61830]	gene	0	0	0	0
Slc39a12_gene	2	14309943	14416602	+	Slc39a12	Zinc transporter ZIP12 (Zrt- and Irt-like protein 12)(ZIP-12)(Solute carrier family 39 member 12) [Source:UniProtKB/Swiss-Prot;Acc:Q5FWH7]	gene	0.00264845	0.014665	0.0307357	0.017569
Cacnb2_gene	2	14525933	14909535	+	Cacnb2	Voltage-dependent L-type calcium channel subunit beta-2 (CAB2)(Calcium channel voltage-dependent subunit beta 2) [Source:UniProtKB/Swiss-Prot;Acc:Q8CC27]	gene	0.0110459	0.00815517	0.0250683	0.0163648
RP23-56A7.3_gene	2	14548520	14548950	-	Cacnb2	Voltage-dependent L-type calcium channel subunit beta-2 (CAB2)(Calcium channel voltage-dependent subunit beta 2) [Source:UniProtKB/Swiss-Prot;Acc:Q8CC27]	gene	1.31083	0	0	0.434782
RP23-446D4.2_gene	2	14593882	14594347	+	Cacnb2	Voltage-dependent L-type calcium channel subunit beta-2 (CAB2)(Calcium channel voltage-dependent subunit beta 2) [Source:UniProtKB/Swiss-Prot;Acc:Q8CC27]	gene	0	0	0	0
RP23-446D4.4_gene	2	14613008	14613326	-	Cacnb2	Voltage-dependent L-type calcium channel subunit beta-2 (CAB2)(Calcium channel voltage-dependent subunit beta 2) [Source:UniProtKB/Swiss-Prot;Acc:Q8CC27]	gene	0	0	0.685114	0.293716
RP23-446D4.3_gene	2	14614499	14614878	-	Cacnb2	Voltage-dependent L-type calcium channel subunit beta-2 (CAB2)(Calcium channel voltage-dependent subunit beta 2) [Source:UniProtKB/Swiss-Prot;Acc:Q8CC27]	gene	0	0	1.15027	0.493134
AL929165.9_gene	2	14629239	14629403	-	Cacnb2	Voltage-dependent L-type calcium channel subunit beta-2 (CAB2)(Calcium channel voltage-dependent subunit beta 2) [Source:UniProtKB/Swiss-Prot;Acc:Q8CC27]	gene	0	0	0	0
RP23-446D4.5_gene	2	14642760	14643748	+	Cacnb2	Voltage-dependent L-type calcium channel subunit beta-2 (CAB2)(Calcium channel voltage-dependent subunit beta 2) [Source:UniProtKB/Swiss-Prot;Acc:Q8CC27]	gene	0	0	0	0
Nsun6_gene	2	14916760	14976511	-	Nsun6	Putative methyltransferase NSUN6 (EC 2.1.1.-)(NOL1/NOP2/Sun domain family member 6) [Source:UniProtKB/Swiss-Prot;Acc:Q7TS68]	gene	0.023638	0.0327222	0.0475493	0.0360657
Arl5b_gene	2	14971291	15000793	+	Nsun6	Putative methyltransferase NSUN6 (EC 2.1.1.-)(NOL1/NOP2/Sun domain family member 6) [Source:UniProtKB/Swiss-Prot;Acc:Q7TS68]	gene	0.0191495	0.0530175	0.0740776	0.0508127
RP23-379F6.2_gene	2	15049234	15050305	+	RP23-379F6.2	No description	gene	0	0	0.203872	0.0874025
RP23-107K21.1_gene	2	15264248	15265049	+	RP23-107K21.1	No description	gene	0	0	0	0
RP23-107K21.2_gene	2	15307242	15308217	+	RP23-107K21.2	No description	gene	0	0	0	0
RP23-107K21.3_gene	2	15318377	15319343	+	RP23-107K21.3	No description	gene	0.292124	0	0	0.096893
RP23-107K21.4_gene	2	15403537	15403963	+	RP23-107K21.4	No description	gene	0	0	0	0
RP23-257O6.1_gene	2	15878550	15879128	+	RP23-257O6.1	No description	gene	0	0	0	0
AL772224.2_gene	2	15963753	16072432	+	AL772224.2	Novel low-density lipoprotein receptor domain class A containing protein Fragment [Source:UniProtKB/TrEMBL;Acc:A2AJX4]	gene	0	0.0179906	0.0160877	0.0112076
RP23-119O19.1_gene	2	16192115	16192421	-	RP23-119O19.1	No description	gene	0	0	0	0
RP23-119O19.2_gene	2	16224773	16225260	+	RP23-119O19.2	No description	gene	0	0	0	0
Plxdc2_gene	2	16277976	16673484	+	Plxdc2	Plexin domain-containing protein 2 Precursor (Tumor endothelial marker 7-related protein) [Source:UniProtKB/Swiss-Prot;Acc:Q9DC11]	gene	0.00428537	0.00692097	0.0209981	0.0120818
AL929011.11-2_gene	2	16881536	16881645	-	AL929011.11-2	No description	gene	0	0	0	0
AL929011.11-1_gene	2	16900448	16900843	-	AL929011.11-1	No description	gene	0	0	0	0
RP23-55O12.2_gene	2	16900448	16901458	-	AL929011.11-1	No description	gene	0	0	0	0
RP23-218A13.1_gene	2	17090852	17091657	+	RP23-218A13.1	No description	gene	0	0	0	0
Nebl_gene	2	17268361	17652695	-	Nebl	nebulette [Source:RefSeq peptide;Acc:NP_083033]	gene	0.00587995	0.0142444	0.030707	0.0185277
1700113O17Rik_gene	2	17918044	17918585	-	1700113O17Rik	histone variant H2al2 [Source:RefSeq peptide;Acc:NP_080903]	gene	0	0	0.403231	0.17287
A930004D18Rik_gene	2	17946818	17959364	-	A930004D18Rik	Novel proteinPutative uncharacterized proteinMCG147224 ;; [Source:UniProtKB/TrEMBL;Acc:Q8C8W7]	gene	0	0	0.0174186	0.00746756
2810030E01Rik_gene	2	17965710	17970678	-	2810030E01Rik	Protein DLN-1 [Source:UniProtKB/Swiss-Prot;Acc:Q80YR3]	gene	0	0	0	0
Mllt10_gene	2	17976898	18134017	+	Mllt10	Protein AF-10 [Source:UniProtKB/Swiss-Prot;Acc:O54826]	gene	0.199565	0.151818	0.28237	0.223624
U6_gene	2	18080314	18080418	+	Mllt10	Protein AF-10 [Source:UniProtKB/Swiss-Prot;Acc:O54826]	gene	2.69032	0	2.08144	1.78468
RP23-349H7.3_gene	2	18100656	18101069	-	Mllt10	Protein AF-10 [Source:UniProtKB/Swiss-Prot;Acc:O54826]	gene	0	0	0	0
Dnajc1_gene	2	18138337	18314410	-	Dnajc1	DnaJ homolog subfamily C member 1 Precursor (DnaJ protein homolog MTJ1) [Source:UniProtKB/Swiss-Prot;Acc:Q61712]	gene	0.0320869	0.0488599	0.0645448	0.0500209
RP23-349H7.5_gene	2	18260208	18260617	-	Dnajc1	DnaJ homolog subfamily C member 1 Precursor (DnaJ protein homolog MTJ1) [Source:UniProtKB/Swiss-Prot;Acc:Q61712]	gene	0.688984	0.953765	0	0.457051
RP23-158O8.1_gene	2	18415996	18416164	+	RP23-158O8.1	No description	gene	0	0	0	0
RP23-463M17.1_gene	2	18489753	18489825	+	RP23-463M17.1	No description	gene	0	0	0	0
RP23-463M17.2_gene	2	18563413	18563729	-	RP23-463M17.2	No description	gene	0	0	0.689436	0.295569
RP23-463M17.3_gene	2	18570712	18570973	-	RP23-463M17.3	No description	gene	0	1.49253	0	0.357616
AL928904.16_gene	2	18570725	18570973	-	RP23-463M17.3	No description	gene	0	1.57046	0	0.376287
Commd3_gene	2	18594089	18597843	+	Commd3	COMM domain-containing protein 3 (Bmi-1 upstream gene protein)(Bup protein) [Source:UniProtKB/Swiss-Prot;Acc:Q63829]	gene	0.150457	0.208279	0.174608	0.174665
Bmi1_gene	2	18598645	18608256	+	Bmi1	Polycomb complex protein BMI-1 (Polycomb group RING finger protein 4) [Source:UniProtKB/Swiss-Prot;Acc:P25916]	gene	0	0	0.068212	0.0292433
BC061194_gene	2	18620650	18671375	+	BC061194	hypothetical protein LOC381350 [Source:RefSeq peptide;Acc:NP_001001334]	gene	0.00556881	0.00770894	0.0473931	0.0240122
RP23-396N6.5_gene	2	18680611	18681391	+	RP23-396N6.5	No description	gene	0	0	0	0
Pip4k2a_gene	2	18763883	18919748	-	Pip4k2a	Phosphatidylinositol-5-phosphate 4-kinase type-2 alpha (EC 2.7.1.149)(Phosphatidylinositol-5-phosphate 4-kinase type II alpha)(1-phosphatidylinositol-5-phosphate 4-kinase 2-alpha)(PtdIns(5)P-4-kinase isoform 2-alpha)(PIP4KII-alpha)(Diphosphoinositide kinase 2-alpha) [Source:UniProtKB/Swiss-Prot;Acc:O70172]	gene	0.853617	0.381344	1.24233	0.907103
4930426L09Rik_gene	2	18919970	18921428	+	4930426L09Rik	RIKEN cDNA 4930426L09 gene (4930426L09Rik), non-coding RNA [Source:RefSeq DNA;Acc:NR_024323]	gene	0.193615	0	0.149795	0.128438
RP23-113K9.1_gene	2	19023328	19024725	-	RP23-113K9.1	No description	gene	0	0	0.468994	0.201063
Armc3_gene	2	19120745	19231861	+	Armc3	Armadillo repeat-containing protein 3 [Source:UniProtKB/Swiss-Prot;Acc:A2AU72]	gene	0	0.0246344	0.0432709	0.0244532
Msrb2_gene	2	19293273	19316602	+	Msrb2	Methionine-R-sulfoxide reductase B2, mitochondrial Precursor (EC 1.8.4.-) [Source:UniProtKB/Swiss-Prot;Acc:Q78J03]	gene	0.0605409	0	0.0936782	0.0602414
Ptf1a_gene	2	19367265	19369124	+	Ptf1a	Pancreas transcription factor 1 subunit alpha (Pancreas-specific transcription factor 1a)(bHLH transcription factor p48)(p48 DNA-binding subunit of transcription factor PTF1)(PTF1-p48) [Source:UniProtKB/Swiss-Prot;Acc:Q9QX98]	gene	0	0	0.117501	0.0503739
1810010K12Rik_gene	2	19373455	19374778	+	1810010K12Rik	Putative uncharacterized protein Fragment [Source:UniProtKB/TrEMBL;Acc:Q8CF16]	gene	0	0	0.165069	0.070767
4921504E06Rik_gene	2	19384464	19475537	-	4921504E06Rik	hypothetical protein LOC70909 [Source:RefSeq peptide;Acc:NP_081876]	gene	0.0124068	0.0171748	0.0239971	0.0185181
RP24-189E15.2_gene	2	19430717	19430944	-	4921504E06Rik	hypothetical protein LOC70909 [Source:RefSeq peptide;Acc:NP_081876]	gene	1.23896	5.14531	0.958558	2.05473
Otud1_gene	2	19579379	19582210	+	Otud1	OTU domain-containing protein 1 [Source:UniProtKB/Swiss-Prot;Acc:Q9CUB6]	gene	0.0997471	0.13808	0.231516	0.165423
RP23-52D18.5_gene	2	19598878	19600230	+	RP23-52D18.5	No description	gene	0.208783	0	0.161531	0.1385
SNORA17_gene	2	19612915	19613046	+	SNORA17	Small nucleolar RNA SNORA17 [Source:RFAM;Acc:RF00560]	gene	0	0	0	0
Etl4_gene	2	19831407	20732340	+	Etl4	Sickle tail protein (Enhancer trap locus 4) [Source:UniProtKB/Swiss-Prot;Acc:A2AQ25]	gene	0.00752509	0.0147574	0.039541	0.0229836
SNORA32_gene	2	19856472	19856580	+	Etl4	Sickle tail protein (Enhancer trap locus 4) [Source:UniProtKB/Swiss-Prot;Acc:A2AQ25]	gene	0	0	0	0
RP23-207B21.1_gene	2	19887594	19889024	-	Etl4	Sickle tail protein (Enhancer trap locus 4) [Source:UniProtKB/Swiss-Prot;Acc:A2AQ25]	gene	0	0	0	0
RP23-207B21.2_gene	2	19914548	19915069	+	Etl4	Sickle tail protein (Enhancer trap locus 4) [Source:UniProtKB/Swiss-Prot;Acc:A2AQ25]	gene	0	0	0.418681	0.179493
BX571892.9-2_gene	2	19929961	19930299	+	Etl4	Sickle tail protein (Enhancer trap locus 4) [Source:UniProtKB/Swiss-Prot;Acc:A2AQ25]	gene	0	0	0	0
RP23-333P17.1_gene	2	19958723	19959521	-	Etl4	Sickle tail protein (Enhancer trap locus 4) [Source:UniProtKB/Swiss-Prot;Acc:A2AQ25]	gene	0	0	1.09412	0.469064
RP23-25P15.2_gene	2	20156672	20157691	-	Etl4	Sickle tail protein (Enhancer trap locus 4) [Source:UniProtKB/Swiss-Prot;Acc:A2AQ25]	gene	0.276945	0	0.428532	0.275575
U6_gene	2	20202146	20202252	+	Etl4	Sickle tail protein (Enhancer trap locus 4) [Source:UniProtKB/Swiss-Prot;Acc:A2AQ25]	gene	0	0	0	0
Arhgap21_gene	2	20769546	20890508	-	Arhgap21	Rho GTPase-activating protein 21 (Rho-type GTPase-activating protein 21)(Rho GTPase-activating protein 10) [Source:UniProtKB/Swiss-Prot;Acc:Q6DFV3]	gene	27.0917	19.1573	20.1978	22.2351
AL773540.18_gene	2	20890715	20891975	+	AL773540.18	Putative uncharacterized protein [Source:UniProtKB/TrEMBL;Acc:Q3TYJ6]	gene	1.12008	0.310106	0	0.445815
4933434I06Rik_gene	2	21102358	21126992	-	4933434I06Rik	Enkurin [Source:UniProtKB/Swiss-Prot;Acc:Q6SP97]	gene	0	0	0.0443579	0.0190167
Thnsl1_gene	2	21127351	21136636	+	Thnsl1	Threonine synthase-like 1 (TSH1) [Source:UniProtKB/Swiss-Prot;Acc:Q8BH55]	gene	0	0	0	0
RP23-442K5.3_gene	2	21165732	21166067	+	RP23-442K5.3	No description	gene	0	0	0	0
Gpr158_gene	2	21289194	21752171	+	Gpr158	Probable G-protein coupled receptor 158 Precursor [Source:UniProtKB/Swiss-Prot;Acc:Q8C419]	gene	0.00366087	0.0160479	0.0240748	0.0153806
SNORA17_gene	2	21716560	21716682	-	Gpr158	Probable G-protein coupled receptor 158 Precursor [Source:UniProtKB/Swiss-Prot;Acc:Q8C419]	gene	0	0	0	0
AL805928.9_gene	2	21801957	21804497	+	AL805928.9	Putative uncharacterized protein [Source:UniProtKB/TrEMBL;Acc:Q3TZT9]	gene	0	0	0	0
RP23-75A23.1_gene	2	21989453	21991046	+	RP23-75A23.1	No description	gene	0.177217	0	0.274217	0.17634
Myo3a_gene	2	22162674	22473767	+	Myo3a	Myosin IIIA (EC 2.7.11.1) [Source:UniProtKB/Swiss-Prot;Acc:Q8K3H5]	gene	0.0581141	0.164666	0.2782	0.177998
RP24-548P4.1_gene	2	22332152	22332358	-	Myo3a	Myosin IIIA (EC 2.7.11.1) [Source:UniProtKB/Swiss-Prot;Acc:Q8K3H5]	gene	0	0	1.0558	0.452635
AL929036.8_gene	2	22332152	22332358	-	Myo3a	Myosin IIIA (EC 2.7.11.1) [Source:UniProtKB/Swiss-Prot;Acc:Q8K3H5]	gene	0	0	1.0558	0.452635
RP23-407K8.4_gene	2	22442811	22443482	-	Myo3a	Myosin IIIA (EC 2.7.11.1) [Source:UniProtKB/Swiss-Prot;Acc:Q8K3H5]	gene	0	0	1.3009	0.557711
RP23-407K8.3_gene	2	22443623	22445167	-	Myo3a	Myosin IIIA (EC 2.7.11.1) [Source:UniProtKB/Swiss-Prot;Acc:Q8K3H5]	gene	11.1531	31.1316	51.4904	33.2331
RP23-407K8.2_gene	2	22445544	22446053	-	Myo3a	Myosin IIIA (EC 2.7.11.1) [Source:UniProtKB/Swiss-Prot;Acc:Q8K3H5]	gene	0.55389	1.5335	0.428532	0.734867
Gad2_gene	2	22477847	22549397	+	Gad2	Glutamate decarboxylase 2 (EC 4.1.1.15)(Glutamate decarboxylase 65 kDa isoform)(65 kDa glutamic acid decarboxylase)(GAD-65) [Source:UniProtKB/Swiss-Prot;Acc:P48320]	gene	0.015792	0.0327915	0.0335993	0.0274993
RP23-407K8.6_gene	2	22569031	22569391	+	RP23-407K8.6	No description	gene	0	1.08322	0	0.259544
RP23-114M13.2_gene	2	22618264	22618598	-	RP23-114M13.2	No description	gene	0	0	0.652392	0.279688
Apbb1ip_gene	2	22629952	22730889	+	Apbb1ip	Amyloid beta A4 precursor protein-binding family B member 1-interacting protein (APBB1-interacting protein 1)(Proline-rich EVH1 ligand 1)(PREL-1)(Proline-rich protein 48) [Source:UniProtKB/Swiss-Prot;Acc:Q8R5A3]	gene	0.142728	0.127845	0.201364	0.1643
Pdss1_gene	2	22751121	22795777	+	Pdss1	Decaprenyl-diphosphate synthase subunit 1 (EC 2.5.1.-)(Decaprenyl pyrophosphate synthetase subunit 1)(Solanesyl-diphosphate synthase subunit 1)(Trans-prenyltransferase)(TPT) [Source:UniProtKB/Swiss-Prot;Acc:Q33DR2]	gene	0.0632563	0.122592	0.09788	0.092317
SNORA42_gene	2	22757908	22758027	+	Pdss1	Decaprenyl-diphosphate synthase subunit 1 (EC 2.5.1.-)(Decaprenyl pyrophosphate synthetase subunit 1)(Solanesyl-diphosphate synthase subunit 1)(Trans-prenyltransferase)(TPT) [Source:UniProtKB/Swiss-Prot;Acc:Q33DR2]	gene	0	0	0	0
RP23-436J19.2_gene	2	22768813	22769352	-	Pdss1	Decaprenyl-diphosphate synthase subunit 1 (EC 2.5.1.-)(Decaprenyl pyrophosphate synthetase subunit 1)(Solanesyl-diphosphate synthase subunit 1)(Trans-prenyltransferase)(TPT) [Source:UniProtKB/Swiss-Prot;Acc:Q33DR2]	gene	0	0	0	0
Abi1_gene	2	22796753	22895739	-	Abi1	Abl interactor 1 (Abelson interactor 1)(Abi-1)(Spectrin SH3 domain-binding protein 1)(Eps8 SH3 domain-binding protein)(Eps8-binding protein)(e3B1)(Ablphilin-1) [Source:UniProtKB/Swiss-Prot;Acc:Q8CBW3]	gene	0.211177	0.165919	0.29144	0.234743
RP23-280K4.1_gene	2	22874651	22875187	-	Abi1	Abl interactor 1 (Abelson interactor 1)(Abi-1)(Spectrin SH3 domain-binding protein 1)(Eps8 SH3 domain-binding protein)(Eps8-binding protein)(e3B1)(Ablphilin-1) [Source:UniProtKB/Swiss-Prot;Acc:Q8CBW3]	gene	0.52604	0	0.813971	0.523438
Acbd5_gene	2	22923688	22970030	+	Acbd5	Acyl-CoA-binding domain-containing protein 5 [Source:UniProtKB/Swiss-Prot;Acc:Q5XG73]	gene	0.0426685	0.0675042	0.146194	0.093002
Mastl_gene	2	22973634	23011420	-	Mastl	Microtubule-associated serine/threonine-protein kinase-like (EC 2.7.11.1) [Source:UniProtKB/Swiss-Prot;Acc:Q8C0P0]	gene	0.0598055	0.113835	0.161946	0.11654
Yme1l1_gene	2	23012066	23054156	+	Yme1l1	ATP-dependent metalloprotease YME1L1 (EC 3.4.24.-)(YME1-like protein 1)(ATP-dependent metalloprotease FtsH1) [Source:UniProtKB/Swiss-Prot;Acc:O88967]	gene	0.100669	0.102195	0.160963	0.126883
RP23-54E16.1_gene	2	23057553	23059203	+	RP23-54E16.1	No description	gene	0	0	0	0
4931423N10Rik_gene	2	23062996	23122638	+	4931423N10Rik	Novel protein (4931423N10Rik) [Source:UniProtKB/TrEMBL;Acc:A2ASY2]	gene	0.00947248	0.0131128	0.0622935	0.0329897
RP23-54E16.3_gene	2	23090756	23091259	+	4931423N10Rik	Novel protein (4931423N10Rik) [Source:UniProtKB/TrEMBL;Acc:A2ASY2]	gene	0	0.77588	0.433634	0.371808
Nxph2_gene	2	23176766	23257493	+	Nxph2	Neurexophilin-2 Precursor [Source:UniProtKB/Swiss-Prot;Acc:Q61199]	gene	0	0	0.0189508	0.00812442
RP23-183O12.2_gene	2	23364380	23364827	+	RP23-183O12.2	No description	gene	0	1.74573	2.43919	1.46399
Spopl_gene	2	23365574	23427574	-	Spopl	Speckle-type POZ protein-like (HIB homolog 2) [Source:UniProtKB/Swiss-Prot;Acc:Q2M2N2]	gene	0.14124	0.21444	0.215023	0.19041
Sh3d2c-ps1_gene	2	23535738	23536641	+	Sh3d2c-ps1	No description	gene	0	0	0	0
RP23-103D7.1_gene	2	23731550	23731681	-	RP23-103D7.1	No description	gene	0	0	0	0
RP23-103D7.2_gene	2	23763961	23764110	+	RP23-103D7.2	No description	gene	0	0	0	0
Hnmt_gene	2	23858447	23904899	-	Hnmt	Histamine N-methyltransferase (HMT)(EC 2.1.1.8) [Source:UniProtKB/Swiss-Prot;Acc:Q91VF2]	gene	0	0	0.0188191	0.00806798
Tbpl2_gene	2	23927241	23952115	-	Tbpl2	TATA box-binding protein-like protein 2 (TBP-like protein 2)(TATA box-binding protein-related factor 3)(TBP-related factor 3) [Source:UniProtKB/Swiss-Prot;Acc:Q6SJ95]	gene	0.0113561	0	0.017572	0.0113
Il1f8_gene	2	24008681	24016039	+	Il1f8	Interleukin-1 family member 8 (IL-1F8) [Source:UniProtKB/Swiss-Prot;Acc:Q9D6Z6]	gene	0	0	0	0
RP23-176J12.2_gene	2	24034354	24035837	+	RP23-176J12.2	No description	gene	2.28423	1.58104	1.0309	1.57843
Il1f9_gene	2	24042002	24049087	+	Il1f9	Interleukin-1 family member 9 (IL-1F9) [Source:UniProtKB/Swiss-Prot;Acc:Q8R460]	gene	0	0	0.0308427	0.0132226
Il1f6_gene	2	24070990	24081215	+	Il1f6	Interleukin-1 family member 6 (IL-1F6)(Interleukin-1 epsilon)(IL-1 epsilon)(FIL1 epsilon)(Interleukin-1 homolog 1)(IL-1H1) [Source:UniProtKB/Swiss-Prot;Acc:Q9JLA2]	gene	0.0276241	0	0	0.00916248
RP23-176J12.5_gene	2	24117350	24121858	-	RP23-176J12.5	No description	gene	0	0	0	0
Il1f5_gene	2	24132474	24138946	+	Il1f5	Interleukin-1 family member 5 (IL-1F5)(Interleukin-1 delta)(IL-1 delta)(Interleukin-1-like protein 1)(IL-1L1)(Interleukin-1 HY1)(IL-1HY1)(Interleukin-1 homolog 3)(IL-1H3) [Source:UniProtKB/Swiss-Prot;Acc:Q9QYY1]	gene	0	0	0.0675271	0.0289496
Il1f10_gene	2	24146716	24149340	+	Il1f10	Interleukin-1 family member 10 (IL-1F10) [Source:UniProtKB/Swiss-Prot;Acc:Q8R459]	gene	0	0	0.0832576	0.0356935
Il1rn_gene	2	24192380	24206984	+	Il1rn	Interleukin-1 receptor antagonist protein Precursor (IL-1ra)(IL-1RN)(IRAP)(IL1 inhibitor) [Source:UniProtKB/Swiss-Prot;Acc:P25085]	gene	0.0193416	0	0.0299283	0.0192459
Psd4_gene	2	24223130	24264702	+	Psd4	PH and SEC7 domain-containing protein 4 (Pleckstrin homology and SEC7 domain-containing protein 4) [Source:UniProtKB/Swiss-Prot;Acc:Q8BLR5]	gene	0.462052	0.206936	0.436335	0.3899
Pax8_gene	2	24276076	24331094	-	Pax8	Paired box protein Pax-8 [Source:UniProtKB/Swiss-Prot;Acc:Q00288]	gene	0.00513429	0.00710743	0.0715012	0.0340593
AL732528.12_gene	2	24303584	24303678	-	Pax8	Paired box protein Pax-8 [Source:UniProtKB/Swiss-Prot;Acc:Q00288]	gene	0	0	0	0
RP23-264D16.2_gene	2	24349588	24350531	+	RP23-264D16.2	No description	gene	0	0.828482	0.231516	0.297761
RP23-264D16.4_gene	2	24448422	24450033	-	RP23-264D16.4	No description	gene	0	0	0	0
Cacna1b_gene	2	24459414	24618672	-	Cacna1b	Voltage-dependent N-type calcium channel subunit alpha-1B (Voltage-gated calcium channel subunit alpha Cav2.2)(Calcium channel, L type, alpha-1 polypeptide isoform 5)(Brain calcium channel III)(BIII) [Source:UniProtKB/Swiss-Prot;Acc:O55017]	gene	0.00354747	0.0196432	0.0603812	0.0317694
RP23-264D16.6_gene	2	24530221	24530866	+	Cacna1b	Voltage-dependent N-type calcium channel subunit alpha-1B (Voltage-gated calcium channel subunit alpha Cav2.2)(Calcium channel, L type, alpha-1 polypeptide isoform 5)(Brain calcium channel III)(BIII) [Source:UniProtKB/Swiss-Prot;Acc:O55017]	gene	0	0	0	0
Ehmt1_gene	2	24646315	24775118	-	Ehmt1	euchromatic histone methyltransferase 1 isoform 1 [Source:RefSeq peptide;Acc:NP_001012536]	gene	0.144746	0.0789349	0.240942	0.170218
Arrdc1_gene	2	24780875	24790685	-	Arrdc1	Arrestin domain-containing protein 1 [Source:UniProtKB/Swiss-Prot;Acc:Q99KN1]	gene	0.748606	0.279004	0.534628	0.544353
Zmynd19_gene	2	24805322	24814933	+	Zmynd19	Zinc finger MYND domain-containing protein 19 (Melanin-concentrating hormone receptor 1-interacting zinc finger protein)(MCH-R1-interacting zinc finger protein) [Source:UniProtKB/Swiss-Prot;Acc:Q9CQG3]	gene	0.0881659	0.0406828	0.386535	0.204703
Wdr85_gene	2	24817942	24827681	+	Wdr85	WD repeat-containing protein 85 [Source:UniProtKB/Swiss-Prot;Acc:Q9CYU6]	gene	0.232019	0.0401482	0.403894	0.259731
Mrpl41_gene	2	24829640	24830557	-	Mrpl41	39S ribosomal protein L41, mitochondrial Precursor (L41mt)(MRP-L41) [Source:UniProtKB/Swiss-Prot;Acc:Q9CQN7]	gene	0.923149	0	1.90459	1.12271
Pnpla7_gene	2	24831608	24909575	+	Pnpla7	Patatin-like phospholipase domain-containing protein 7 (EC 3.1.1.-) [Source:UniProtKB/Swiss-Prot;Acc:A2AJ88]	gene	0.278977	0.115355	0.336371	0.264378
RP23-226M2.5_gene	2	24841504	24841986	+	Pnpla7	Patatin-like phospholipase domain-containing protein 7 (EC 3.1.1.-) [Source:UniProtKB/Swiss-Prot;Acc:A2AJ88]	gene	1.1697	0	1.35746	0.969933
RP23-226M2.6_gene	2	24848877	24849863	-	Pnpla7	Patatin-like phospholipase domain-containing protein 7 (EC 3.1.1.-) [Source:UniProtKB/Swiss-Prot;Acc:A2AJ88]	gene	0	0	0.66429	0.284789
U6_gene	2	24861672	24861778	-	Pnpla7	Patatin-like phospholipase domain-containing protein 7 (EC 3.1.1.-) [Source:UniProtKB/Swiss-Prot;Acc:A2AJ88]	gene	0	0	0	0
Nelf_gene	2	24909926	24918401	+	Nelf	Nasal embryonic luteinizing hormone-releasing hormone factor (Nasal embryonic LHRH factor)(Juxtasynaptic attractor of caldendrin on dendritic boutons protein)(Jacob protein) [Source:UniProtKB/Swiss-Prot;Acc:Q99NF2]	gene	0.166637	0.0922708	0.360986	0.232138
Entpd8_gene	2	24935842	24941239	+	Entpd8	Ectonucleoside triphosphate diphosphohydrolase 8 (E-NTPDase 8)(NTPDase 8)(NTPDase8)(EC 3.6.1.5) [Source:UniProtKB/Swiss-Prot;Acc:Q8K0L2]	gene	0	0.0724423	0.242925	0.121502
Noxa1_gene	2	24941187	24950669	-	Entpd8	Ectonucleoside triphosphate diphosphohydrolase 8 (E-NTPDase 8)(NTPDase 8)(NTPDase8)(EC 3.6.1.5) [Source:UniProtKB/Swiss-Prot;Acc:Q8K0L2]	gene	0	0	0.115233	0.0494018
Nrarp_gene	2	25036278	25038850	+	Nrarp	Notch-regulated ankyrin repeat-containing protein [Source:UniProtKB/Swiss-Prot;Acc:Q91ZA8]	gene	0.548938	0.303959	0.424701	0.436979
A830007P12Rik_gene	2	25048487	25052130	-	A830007P12Rik	Torsin family protein C9orf167 homolog [Source:UniProtKB/Swiss-Prot;Acc:Q8BH02]	gene	1.47288	0.321935	2.57895	1.6713
Cobra1_gene	2	25055241	25066901	-	Cobra1	Negative elongation factor B (NELF-B)(Cofactor of BRCA1) [Source:UniProtKB/Swiss-Prot;Acc:Q8C4Y3]	gene	0.508718	0	0.581004	0.417817
U6_gene	2	25064143	25064247	+	Cobra1	Negative elongation factor B (NELF-B)(Cofactor of BRCA1) [Source:UniProtKB/Swiss-Prot;Acc:Q8C4Y3]	gene	0	0	0	0
4933433C11Rik_gene	2	25068073	25070157	-	4933433C11Rik	hypothetical protein LOC74472 [Source:RefSeq peptide;Acc:NP_083237]	gene	0	0	0.524104	0.224689
Fam166a_gene	2	25074266	25077800	+	Fam166a	UPF0605 protein FAM166A [Source:UniProtKB/Swiss-Prot;Acc:Q9D4K5]	gene	0.0799105	0.110621	0.556425	0.291556
Tubb2c_gene	2	25077684	25080164	-	Fam166a	UPF0605 protein FAM166A [Source:UniProtKB/Swiss-Prot;Acc:Q9D4K5]	gene	5.35136	0.630461	6.1663	4.56959
AL732309.9-2_gene	2	25078603	25078712	+	Tubb2c	Tubulin beta-2C chain [Source:UniProtKB/Swiss-Prot;Acc:P68372]	gene	28.2484	0	27.8156	21.2944
Slc34a3_gene	2	25084419	25089723	-	Slc34a3	Sodium-dependent phosphate transport protein 2C (Sodium-phosphate transport protein 2C)(Na(+)-dependent phosphate cotransporter 2C)(Sodium/phosphate cotransporter 2C)(Na(+)/Pi cotransporter 2C)(NaPi-2c)(Solute carrier family 34 member 3) [Source:UniProtKB/Swiss-Prot;Acc:Q80SU6]	gene	0	0	0.205986	0.0883087
Gm757_gene	2	25089996	25092307	-	Gm757	hypothetical protein LOC329360 [Source:RefSeq peptide;Acc:NP_001028582]	gene	0	0	0	0
2310002J15Rik_gene	2	25094339	25097972	-	2310002J15Rik	UPF0574 protein C9orf169 homolog [Source:UniProtKB/Swiss-Prot;Acc:Q9D1E4]	gene	0.0777335	0	0.180422	0.103132
Rnf208_gene	2	25098449	25099782	+	Rnf208	RING finger protein 208 [Source:UniProtKB/Swiss-Prot;Acc:Q8K0W3]	gene	0	0	0	0
Ndor1_gene	2	25100339	25110934	-	Ndor1	NADPH-dependent diflavin oxidoreductase 1 (EC 1.6.-.-) [Source:UniProtKB/Swiss-Prot;Acc:A2AI05]	gene	1.54625	0.369048	1.29943	1.15837
C730025P13Rik_gene	2	25110974	25111811	+	C730025P13Rik	Transmembrane protein 203 [Source:UniProtKB/Swiss-Prot;Acc:Q8R235]	gene	1.68546	1.39992	1.82561	1.67713
C430004E15Rik_gene	2	25118138	25125402	+	C430004E15Rik	Uncharacterized protein C9orf75 homolog [Source:UniProtKB/Swiss-Prot;Acc:A2AI08]	gene	0.194414	0.215303	0.33091	0.257937
Ssna1_gene	2	25126563	25127916	-	Ssna1	Sjoegren syndrome nuclear autoantigen 1 homolog [Source:UniProtKB/Swiss-Prot;Acc:Q9JJ94]	gene	0.834516	0.577612	0.807058	0.761189
Anapc2_gene	2	25128021	25141121	+	Anapc2	Anaphase-promoting complex subunit 2 (APC2)(Cyclosome subunit 2) [Source:UniProtKB/Swiss-Prot;Acc:Q8BZQ7]	gene	0.689984	0.17909	0.533825	0.500625
Tmem210_gene	2	25143665	25144703	+	Tmem210	Transmembrane protein 210 Precursor [Source:UniProtKB/Swiss-Prot;Acc:Q9D2F0]	gene	0	0	0.210348	0.0901785
Lrrc26_gene	2	25145444	25146713	+	Lrrc26	Leucine-rich repeat-containing protein 26 Precursor [Source:UniProtKB/Swiss-Prot;Acc:Q91W20]	gene	0	0.307908	0	0.073776
Grin1_gene	2	25146701	25174707	-	Lrrc26	Leucine-rich repeat-containing protein 26 Precursor [Source:UniProtKB/Swiss-Prot;Acc:Q91W20]	gene	0	0.0279247	0.0624276	0.0334543
Man1b1_gene	2	25187935	25207732	+	Man1b1	mannosidase, alpha, class 1B, member 1 [Source:RefSeq peptide;Acc:NP_001025154]	gene	0.428049	0.059255	0.574031	0.402269
Dpp7_gene	2	25207810	25211852	-	Dpp7	Dipeptidyl-peptidase 2 Precursor (EC 3.4.14.2)(Dipeptidyl-peptidase II)(DPP II)(Dipeptidyl aminopeptidase II)(Quiescent cell proline dipeptidase)(Dipeptidyl peptidase 7) [Source:UniProtKB/Swiss-Prot;Acc:Q9ET22]	gene	0.13974	0	0.16217	0.115874
Uap1l1_gene	2	25215416	25221135	-	Uap1l1	UDP-N-acetylhexosamine pyrophosphorylase-like protein 1 (EC 2.7.7.-) [Source:UniProtKB/Swiss-Prot;Acc:Q3TW96]	gene	0.444467	0.205093	0.305666	0.327607
2010317E24Rik_gene	2	25227841	25233733	+	2010317E24Rik	Protein C9orf140 homolog (Protein Ang) [Source:UniProtKB/Swiss-Prot;Acc:Q9D818]	gene	0.383484	0.199072	0.630472	0.445185
Entpd2_gene	2	25251423	25256835	+	Entpd2	Ectonucleoside triphosphate diphosphohydrolase 2 (NTPDase 2)(Ecto-ATPase)(EC 3.6.1.-)(CD39 antigen-like 1) [Source:UniProtKB/Swiss-Prot;Acc:O55026]	gene	0	0.0722416	0.201876	0.103856
Npdc1_gene	2	25258603	25265014	+	Npdc1	Neural proliferation differentiation and control protein 1 Precursor (NPDC-1) [Source:UniProtKB/Swiss-Prot;Acc:Q64322]	gene	0	0	0.204508	0.0876751
Fut7_gene	2	25279009	25281891	+	Fut7	Alpha-(1,3)-fucosyltransferase (EC 2.4.1.-)(Galactoside 3-L-fucosyltransferase)(Fucosyltransferase 7)(Fucosyltransferase VII)(FucT-VII)(Fuc-TVII) [Source:UniProtKB/Swiss-Prot;Acc:Q11131]	gene	0.0979825	0	0	0.0324993
Abca2_gene	2	25284194	25304052	+	Abca2	ATP-binding cassette sub-family A member 2 (ATP-binding cassette transporter 2)(ATP-binding cassette 2) [Source:UniProtKB/Swiss-Prot;Acc:P41234]	gene	0.554754	0.098455	0.352165	0.358571
Clic3_gene	2	25312358	25314296	+	Clic3	Chloride intracellular channel protein 3 [Source:UniProtKB/Swiss-Prot;Acc:Q9D7P7]	gene	0.728426	0.201673	0.563567	0.531537
BC029214_gene	2	25315006	25316614	-	BC029214	Uncharacterized protein C9orf142 homolog [Source:UniProtKB/Swiss-Prot;Acc:Q8K0Y7]	gene	1.58008	0.48607	0.950814	1.04818
Ptgds_gene	2	25322229	25325566	-	Ptgds	Prostaglandin-H2 D-isomerase Precursor (EC 5.3.99.2)(Lipocalin-type prostaglandin-D synthase)(Glutathione-independent PGD synthetase)(Prostaglandin-D2 synthase)(PGD2 synthase)(PGDS2)(PGDS) [Source:UniProtKB/Swiss-Prot;Acc:O09114]	gene	0	0	0.196421	0.084208
Lcn12_gene	2	25346366	25349431	-	Lcn12	Epididymal-specific lipocalin-12 Precursor [Source:UniProtKB/Swiss-Prot;Acc:Q6JVL5]	gene	0.184269	0	0.142564	0.122238
C8g_gene	2	25354176	25357083	-	C8g	Complement component C8 gamma chain Precursor [Source:UniProtKB/Swiss-Prot;Acc:Q8VCG4]	gene	1.26282	0.134472	0.526086	0.676618
Fbxw5_gene	2	25356338	25360984	+	C8g	Complement component C8 gamma chain Precursor [Source:UniProtKB/Swiss-Prot;Acc:Q8VCG4]	gene	2.6139	0.336599	1.78716	1.71382
Traf2_gene	2	25374386	25402430	-	Traf2	TNF receptor-associated factor 2 [Source:UniProtKB/Swiss-Prot;Acc:P39429]	gene	0.624496	0.167321	0.576673	0.494453
RP23-464C2.2_gene	2	25398999	25399238	+	Traf2	TNF receptor-associated factor 2 [Source:UniProtKB/Swiss-Prot;Acc:P39429]	gene	1.17702	0	0.91063	0.780796
Edf1_gene	2	25413420	25417601	+	Edf1	Endothelial differentiation-related factor 1 (EDF-1)(Multiprotein-bridging factor 1)(MBF1) [Source:UniProtKB/Swiss-Prot;Acc:Q9JMG1]	gene	0.202643	0	0.36582	0.224045
Mamdc4_gene	2	25418635	25426878	-	Mamdc4	Apical endosomal glycoprotein Precursor (MAM domain-containing protein 4) [Source:UniProtKB/Swiss-Prot;Acc:A2AJA7]	gene	0.274123	0.142301	0.636248	0.397785
Phpt1_gene	2	25428951	25430391	-	Phpt1	14 kDa phosphohistidine phosphatase (EC 3.1.3.-)(Phosphohistidine phosphatase 1) [Source:UniProtKB/Swiss-Prot;Acc:Q9DAK9]	gene	0	0	0	0
Gm996_gene	2	25430936	25435619	-	Gm996	hypothetical protein LOC381353 [Source:RefSeq peptide;Acc:NP_001005424]	gene	0	0.083485	0.139977	0.0800132
B230208H17Rik_gene	2	25438539	25463966	-	B230208H17Rik	Putative GTP-binding protein Parf [Source:UniProtKB/Swiss-Prot;Acc:Q5U3K5]	gene	0.333275	0.230677	0.464125	0.364789
4921530D09Rik_gene	2	25464195	25473179	-	4921530D09Rik	Uncharacterized coiled-coil domain-containing protein KIAA1984 [Source:UniProtKB/Swiss-Prot;Acc:A2AJB1]	gene	0.0314395	0.0435218	0.170268	0.0938519
AL732590.7_gene	2	25471527	25487279	+	4921530D09Rik	Uncharacterized coiled-coil domain-containing protein KIAA1984 [Source:UniProtKB/Swiss-Prot;Acc:A2AJB1]	gene	0.0179321	0.0248234	0.0971154	0.0535301
Tmem141_gene	2	25475624	25477507	-	AL732590.7	Putative uncharacterized protein Fragment [Source:UniProtKB/TrEMBL;Acc:Q8CAD6]	gene	0	0.20756	0.232008	0.149197
Fcna_gene	2	25480189	25483440	-	AL732590.7	Putative uncharacterized protein Fragment [Source:UniProtKB/TrEMBL;Acc:Q8CAD6]	gene	0.0868646	0	0.13441	0.0864349
Lcn8_gene	2	25508638	25511737	+	Lcn8	Epididymal-specific lipocalin-8 Precursor (Epididymal 17 kDa lipocalin)(mEP17)(EP17) [Source:UniProtKB/Swiss-Prot;Acc:Q924P3]	gene	0	0	0.0705004	0.0302244
Lcn5_gene	2	25513475	25517750	+	Lcn5	Epididymal-specific lipocalin-5 Precursor (Epididymal retinoic acid-binding protein)(E-RABP)(mE-RABP)(Epididymal secretory protein 10)(MEP 10) [Contains Epididymal-specific lipocalin-5, major form;Epididymal-specific lipocalin-5, minor form] [Source:UniProtKB/Swiss-Prot;Acc:A2AJB7]	gene	0	0	0.0511112	0.0219119
Lcn6_gene	2	25532306	25537128	+	Lcn6	lipocalin 6 [Source:RefSeq peptide;Acc:NP_808508]	gene	0	0	0.0453144	0.0194268
Lcn10_gene	2	25538246	25541601	+	Lcn10	Epididymal-specific lipocalin-10 Precursor [Source:UniProtKB/Swiss-Prot;Acc:Q810Z1]	gene	0	0	0.195368	0.0837564
Lcn13_gene	2	25555558	25558845	+	Lcn13	Epididymal-specific lipocalin-13 Precursor [Source:UniProtKB/Swiss-Prot;Acc:Q8K1H9]	gene	0	0	0.0664694	0.0284962
Bmyc_gene	2	25562350	25563190	+	Bmyc	Protein B-Myc [Source:UniProtKB/Swiss-Prot;Acc:Q6P8Z1]	gene	0.33589	0.929949	0.779612	0.668458
RP23-225D24.3_gene	2	25592529	25595617	+	RP23-225D24.3	lipocalin 14 [Source:RefSeq peptide;Acc:NP_001092771]	gene	0	0	0.141503	0.060664
Lcn3_gene	2	25621089	25623619	+	Lcn3	Vomeronasal secretory protein 1 Precursor (Vomeronasal secretory protein I)(VNSP I)(Lipocalin-3) [Source:UniProtKB/Swiss-Prot;Acc:Q62471]	gene	0	0	0.1727	0.0740383
Lcn11_gene	2	25632537	25635703	+	Lcn11	lipocalin 11 [Source:RefSeq peptide;Acc:NP_001093925]	gene	0	0	0.0690089	0.0295849
Glt6d1_gene	2	25649379	25671363	-	Glt6d1	Glycosyltransferase 6 domain-containing protein 1 (EC 2.4.1.-) [Source:UniProtKB/Swiss-Prot;Acc:Q2NKH9]	gene	0.0256979	0.0177868	0.0198819	0.021309
Lcn9_gene	2	25678673	25681057	+	Lcn9	Epididymal-specific lipocalin-9 Precursor (MUP-like lipocalin) [Source:UniProtKB/Swiss-Prot;Acc:Q9D267]	gene	0	0	0.274907	0.117856
Sohlh1_gene	2	25698525	25702768	-	Sohlh1	Spermatogenesis- and oogenesis-specific basic helix-loop-helix-containing protein 1 [Source:UniProtKB/Swiss-Prot;Acc:Q6IUP1]	gene	0.0665607	0	0.0514965	0.0441543
Kcnt1_gene	2	25733377	25773793	+	Kcnt1	Potassium channel subfamily T member 1 [Source:UniProtKB/Swiss-Prot;Acc:Q6ZPR4]	gene	0.00698923	0	0.108148	0.0486826
Camsap1_gene	2	25782358	25838802	-	Camsap1	Calmodulin-regulated spectrin-associated protein 1 [Source:UniProtKB/Swiss-Prot;Acc:A2AHC3]	gene	0.325298	0.207836	0.414297	0.335308
RP23-123F7.5_gene	2	25850067	25850703	-	RP23-123F7.5	No description	gene	0	0	0.343095	0.147089
Ubac1_gene	2	25854068	25877231	-	Ubac1	Ubiquitin-associated domain-containing protein 1 (UBA domain-containing protein 1)(E3 ubiquitin-protein ligase subunit KPC2)(Kip1 ubiquitination-promoting complex protein 2) [Source:UniProtKB/Swiss-Prot;Acc:Q8VDI7]	gene	3.20727	0.827194	4.14194	3.0377
Nacc2_gene	2	25911056	25978331	-	Nacc2	Nucleus accumbens-associated protein 2 (BTB/POZ domain-containing protein 14A) [Source:UniProtKB/Swiss-Prot;Acc:Q9DCM7]	gene	0.0545854	0.0348752	0.146186	0.089133
Lhx3_gene	2	26055746	26063709	-	Lhx3	LIM/homeobox protein Lhx3 (LIM homeobox protein 3)(Homeobox protein LIM-3)(Homeobox protein P-LIM) [Source:UniProtKB/Swiss-Prot;Acc:P50481]	gene	0	0	0.137212	0.0588244
Qsox2_gene	2	26064645	26092908	-	Qsox2	Sulfhydryl oxidase 2 Precursor (EC 1.8.3.2)(Quiescin Q6-like protein 1) [Source:UniProtKB/Swiss-Prot;Acc:Q3TMX7]	gene	0.0899502	0.0830124	0.146917	0.11271
C030048H21Rik_gene	2	26107277	26113074	-	C030048H21Rik	Novel protein Fragment [Source:UniProtKB/TrEMBL;Acc:A2ALE2]	gene	0	0	0.188471	0.0807998
4932418E24Rik_gene	2	26127167	26150077	-	4932418E24Rik	hypothetical protein LOC329366 [Source:RefSeq peptide;Acc:NP_808509]	gene	0.0123296	0.0853397	0.104931	0.0695222
Gpsm1_gene	2	26171060	26203755	+	Gpsm1	G-protein-signaling modulator 1 (Activator of G-protein signaling 3) [Source:UniProtKB/Swiss-Prot;Acc:Q6IR34]	gene	0.181434	0.0597999	0.193846	0.157611
D2Bwg1335e_gene	2	26205816	26207620	-	D2Bwg1335e	DNL-type zinc finger protein [Source:UniProtKB/Swiss-Prot;Acc:Q9D113]	gene	0.782503	0.216645	0.968648	0.726724
Card9_gene	2	26207707	26216438	-	Card9	caspase recruitment domain family, member 9 [Source:RefSeq peptide;Acc:NP_001032836]	gene	0.129402	0.179131	0.350403	0.236063
Snapc4_gene	2	26218294	26236139	-	Snapc4	snRNA-activating protein complex subunit 4 (SNAPc subunit 4)(snRNA-activating protein complex 190 kDa subunit)(SNAPc 190 kDa subunit) [Source:UniProtKB/Swiss-Prot;Acc:Q8BP86]	gene	0.348237	0.153385	0.330656	0.294013
Sdccag3_gene	2	26238323	26244806	-	Sdccag3	Serologically defined colon cancer antigen 3 homolog [Source:UniProtKB/Swiss-Prot;Acc:A2AIW0]	gene	0.914892	0	0.842656	0.664712
Pmpca_gene	2	26244868	26252641	+	Pmpca	Mitochondrial-processing peptidase subunit alpha Precursor (EC 3.4.24.64)(Alpha-MPP)(P-55) [Source:UniProtKB/Swiss-Prot;Acc:Q9DC61]	gene	0.763077	0.150904	0.590375	0.542359
Inpp5e_gene	2	26252351	26264704	-	Pmpca	Mitochondrial-processing peptidase subunit alpha Precursor (EC 3.4.24.64)(Alpha-MPP)(P-55) [Source:UniProtKB/Swiss-Prot;Acc:Q9DC61]	gene	1.16615	0.221572	0.796083	0.781175
Sec16a_gene	2	26264953	26300736	-	Sec16a	SEC16 homolog A [Source:RefSeq peptide;Acc:NP_694765]	gene	0.45786	0.0874231	0.403096	0.345624
Notch1_gene	2	26313556	26365177	-	Notch1	Neurogenic locus notch homolog protein 1 Precursor (Notch 1)(Motch A)(mT14)(p300) [Contains Notch 1 extracellular truncation;Notch 1 intracellular domain] [Source:UniProtKB/Swiss-Prot;Acc:Q01705]	gene	0.224358	0.0378757	0.249787	0.190578
RP23-70A22.1_gene	2	26414145	26414713	+	RP23-70A22.1	No description	gene	0.496456	1.37449	0	0.494001
Egfl7_gene	2	26436576	26448202	+	Egfl7	EGF-like domain-containing protein 7 Precursor (Multiple EGF-like domain protein 7)(Multiple epidermal growth factor-like domain protein 7)(Vascular endothelial statin)(VE-statin)(NOTCH4-like protein)(Zneu1) [Source:UniProtKB/Swiss-Prot;Acc:Q9QXT5]	gene	0.145773	0.0336324	0.112781	0.10476
mmu-mir-126_gene	2	26446877	26446949	+	Egfl7	EGF-like domain-containing protein 7 Precursor (Multiple EGF-like domain protein 7)(Multiple epidermal growth factor-like domain protein 7)(Vascular endothelial statin)(VE-statin)(NOTCH4-like protein)(Zneu1) [Source:UniProtKB/Swiss-Prot;Acc:Q9QXT5]	gene	0	0	0	0
Agpat2_gene	2	26448610	26459746	-	Agpat2	1-acyl-sn-glycerol-3-phosphate acyltransferase beta (EC 2.3.1.51)(1-acylglycerol-3-phosphate O-acyltransferase 2)(1-AGP acyltransferase 2)(1-AGPAT 2)(Lysophosphatidic acid acyltransferase beta)(LPAAT-beta) [Source:UniProtKB/Swiss-Prot;Acc:Q8K3K7]	gene	0.0760933	0.140448	0.0392478	0.0757169
Fam69b_gene	2	26484157	26492012	+	Fam69b	Protein FAM69B (Pancreatitis-induced protein 49) [Source:UniProtKB/Swiss-Prot;Acc:Q99ML4]	gene	0.251704	0.0497764	0.389475	0.262386
SNORA43_gene	2	26493367	26493505	-	SNORA43	Small nucleolar RNA SNORA43 [Source:RFAM;Acc:RF00416]	gene	4.06451	0	7.86156	4.71848
SNORA17_gene	2	26494710	26494841	-	SNORA17	Small nucleolar RNA SNORA17 [Source:RFAM;Acc:RF00560]	gene	2.14003	2.96245	6.62277	4.25889
Lcn4_gene	2	26523194	26526802	-	Lcn4	Vomeronasal secretory protein 2 Precursor (Vomeronasal secretory protein II)(VNSP II)(Lipocalin-4) [Source:UniProtKB/Swiss-Prot;Acc:Q62472]	gene	0	0	0	0
RP23-125H15.5_gene	2	26577907	26578601	-	RP23-125H15.5	No description	gene	0	0	0	0
Abo_gene	2	26698023	26720499	-	Abo	Histo-blood group ABO system transferase (NAGAT)(Cis-AB transferase)(Glycoprotein-fucosylgalactoside alpha-N-acetylgalactosaminyltransferase)(EC 2.4.1.40)(Fucosylglycoprotein alpha-N-acetylgalactosaminyltransferase)(Histo-blood group A transferase)(A transferase)(Glycoprotein-fucosylgalactoside alpha-galactosyltransferase)(EC 2.4.1.37)(Fucosylglycoprotein 3-alpha-galactosyltransferase)(Histo-bloo…	gene	0	0.0173975	0.08751	0.0416851
Surf6_gene	2	26746292	26758370	-	Surf6	Surfeit locus protein 6 [Source:UniProtKB/Swiss-Prot;Acc:P70279]	gene	0.420954	0.0323738	0.434244	0.333546
Med22_gene	2	26760787	26766162	-	Med22	Mediator of RNA polymerase II transcription subunit 22 (Mediator complex subunit 22)(Surfeit locus protein 5)(Surf-5) [Source:UniProtKB/Swiss-Prot;Acc:Q62276]	gene	0.262727	0.290955	0.731757	0.470569
Rpl7a_gene	2	26766332	26768831	+	Rpl7a	60S ribosomal protein L7a (Surfeit locus protein 3) [Source:UniProtKB/Swiss-Prot;Acc:P12970]	gene	3.72878	1.09492	2.53519	2.586
SNORD24_gene	2	26766781	26766854	+	Rpl7a	60S ribosomal protein L7a (Surfeit locus protein 3) [Source:UniProtKB/Swiss-Prot;Acc:P12970]	gene	15.2694	5.28437	20.6738	15.1939
SNORD36_gene	2	26767738	26767811	+	Rpl7a	60S ribosomal protein L7a (Surfeit locus protein 3) [Source:UniProtKB/Swiss-Prot;Acc:P12970]	gene	15.2694	0	17.7204	12.6616
SNORD36_gene	2	26768050	26768120	+	Rpl7a	60S ribosomal protein L7a (Surfeit locus protein 3) [Source:UniProtKB/Swiss-Prot;Acc:P12970]	gene	23.8719	5.50766	15.3909	15.8359
SNORD36_gene	2	26768368	26768435	+	Rpl7a	60S ribosomal protein L7a (Surfeit locus protein 3) [Source:UniProtKB/Swiss-Prot;Acc:P12970]	gene	12.4625	0	12.856	9.64512
Surf1_gene	2	26768908	26771947	-	Surf1	Surfeit locus protein 1 [Source:UniProtKB/Swiss-Prot;Acc:P09925]	gene	0.743378	0.771796	1.07838	0.893806
Surf2_gene	2	26771928	26775705	+	Surf1	Surfeit locus protein 1 [Source:UniProtKB/Swiss-Prot;Acc:P09925]	gene	0.972019	0.517527	1.33051	1.01681
Surf4_gene	2	26775561	26788927	-	Surf2	Surfeit locus protein 2 (Surf-2) [Source:UniProtKB/Swiss-Prot;Acc:P09926]	gene	0.274728	0.146272	0.523202	0.350473
Gm711_gene	2	26789589	26809015	+	Gm711	Probable protein kinase-like protein SgK071 homolog [Source:UniProtKB/Swiss-Prot;Acc:Q80YS9]	gene	0.0581631	0.0402577	0.0674992	0.0578754
Rexo4_gene	2	26809083	26819906	-	Rexo4	RNA exonuclease 4 (EC 3.1.-.-)(Exonuclease XPMC2)(Prevents mitotic catastrophe 2 protein homolog) [Source:UniProtKB/Swiss-Prot;Acc:Q6PAQ4]	gene	0.469762	0.14451	0.504784	0.406845
Adamts13_gene	2	26828936	26865145	+	Adamts13	A disintegrin and metalloproteinase with thrombospondin motifs 13 Precursor (ADAMTS-13)(ADAM-TS 13)(ADAM-TS13)(EC 3.4.24.-)(von Willebrand factor-cleaving protease)(vWF-cleaving protease)(vWF-CP) [Source:UniProtKB/Swiss-Prot;Acc:Q769J6]	gene	0.0156025	0.032398	0.0965706	0.0543387
5930434B04Rik_gene	2	26865446	26876609	+	5930434B04Rik	Transmembrane protein C9orf7 homolog [Source:UniProtKB/Swiss-Prot;Acc:Q8BG21]	gene	0.303637	0.0350272	0.391529	0.276957
Slc2a6_gene	2	26876888	26883475	-	Slc2a6	solute carrier family 2 (facilitated glucose transporter), member 6 [Source:RefSeq peptide;Acc:NP_766247]	gene	0.471664	0.178071	0.597135	0.455109
RP23-449M10.3_gene	2	26890200	26891077	+	RP23-449M10.3	No description	gene	0	0	0	0
1110002H13Rik_gene	2	26917193	26927681	-	1110002H13Rik	Transmembrane protein ENSP00000339174 homolog [Source:UniProtKB/Swiss-Prot;Acc:Q9D1N4]	gene	0	0.0745626	0.104181	0.0625292
[truncated: 27,965 more rows]
