# Supplementary material for: Nuclear RNA Sequencing of the Mouse Erythroid Cell Transcriptome
Source: PLoS One. 2012 Nov 29;7(11):e49274. doi: 10.1371/journal.pone.0049274 (PMC3510205; doi:10.1371/journal.pone.0049274)
Supplement: Table S4 — RNAPII binding patters, promoter peak, terminator peak and double peaks. (XLSX) [file pone.0049274.s016.xlsx]

## Sheet: Sheet1
Supplemental table S4: RNAPII binding patters, promoter peak, terminator peak and double peaks.
	stall_cat_90	Stall_cat_75
double RNAPII peak	HiProm_H	Hi_Hi
promoter peak	Hi_Prom	Hi_prom
3' end peak	Hi_Term	Hi_term
no peak	LoProm_L	Lo_Lo
ENSembl_gene_id	Description	chromosome	start	end	length	stall_cat_90	Stall_cat_75	Group	RNA_max_norm	PolII_max_norm	LOG_norm_prom_stall_polII	LOG_norm_term_stall_polII	RNA_max	RNA_average	RNA_total	prom_RNA_max	prom_RNA_average	prom_RNA_total	body_RNA_max	body_RNA_average	body_RNA_total	term_RNA_max	term_RNA_average	term_RNA_total	PolII_max	PolII_average	PolII_total	prom_PolII_max	prom_PolII_average	prom_PolII_total	body_PolII_max	body_PolII_average	body_PolII_total	term_PolII_max	term_PolII_average	term_PolII_total	input_max	input_average	input_total	prom_input_max	prom_input_average	prom_input_total	body_input_max	body_input_average	body_input_total	term_input_max	term_input_average	term_input_total	polII_prom_stall
ENSMUSG00000021947	Lambda-crystallin homolog [Source:UniProtKB/Swiss-Prot;Acc:Q99KP3]	1	57893872	58017360	123489	HiProm_H	Hi_Hi	loBT	0.3	0.9	1.33808	0.788741	3	0.15942	19687	1	0.53577	322	3	0.15712	19309	1	0.20466	123	9	0.82422	101783	11	6.81531	4096	7	0.81326	99941	5	3.09651	1861	10	1.60695	198442	1	0.28952	174	10	1.61033	197894	4	2.21963	1334	13.5258
ENSMUSG00000035325	Protein transport protein Sec31A (SEC31-related protein A)(SEC31-like 1) [Source:UniProtKB/Swiss-Prot;Acc:Q3UPL0]	5	100790669	100845193	54525	HiProm_H	Hi_Hi	loBT	0.833333	0.833333	1.13302	0.761043	5	0.35291	19243	2	1.17471	706	5	0.33351	17985	3	1.72213	1035	5	1.04284	56862	11	3.11481	1872	5	1.04018	56093	6	3.20632	1927	6	1.28456	70042	1	0.08319	50	6	1.2845	69268	3	2.23128	1341	10.5751
ENSMUSG00000030877	Putative uncharacterized proteinMCG17935, isoform CRA_a ; [Source:UniProtKB/TrEMBL;Acc:Q9D3Y2]	7	128126023	128158301	32279	HiProm_H	Hi_Hi	loBT	0.285714	3.14286	1.1406	0.762371	2	0.04517	1458	4	0.76539	460	2	0.03854	1221	0	0	0	22	0.98535	31807	22	15.3078	9200	6	0.86417	27377	5	3.49917	2103	7	1.11063	35851	2	1.52413	916	7	1.08595	34403	4	2.93677	1765	25.458
ENSMUSG00000049515	Espin-like protein [Source:UniProtKB/Swiss-Prot;Acc:Q3UYR4]	1	93218652	93244880	26229	HiProm_H	Hi_Hi	loBT	0.222222	0.777778	1.08128	0.899819	2	0.15715	4122	1	0.28952	174	2	0.15903	4076	0	0	0	7	0.56805	14900	7	3.97338	2388	7	0.50378	12912	4	1.90849	1147	9	1.72162	45158	2	1.44426	868	9	1.73562	44484	3	1.79201	1077	13.895
ENSMUSG00000035764	F-box/SPRY domain-containing protein 1 (F-box only protein 45) [Source:UniProtKB/Swiss-Prot;Acc:Q8K3B1]	1	32230200	32247188	16989	HiProm_H	Hi_Hi	loBT	0.625	1.25	1.13324	0.74749	5	0.5568	9460	2	0.36439	219	5	0.5698	9339	1	0.203	122	10	1.51277	25702	14	6.96506	4186	10	1.43087	23452	8	5.68053	3414	8	1.37287	23325	1	0.24293	146	8	1.38902	22766	2	1.74376	1048	9.78426
ENSMUSG00000009291	Pituitary tumor-transforming gene 1 protein-interacting protein Precursor (Pituitary tumor-transforming gene protein-binding factor)(PTTG-binding factor)(PBF) [Source:UniProtKB/Swiss-Prot;Acc:Q8R143]	1	77044498	77061476	16979	HiProm_H	Hi_Hi	loBT	3	2	1.25702	0.818376	18	1.98074	33633	5	1.93344	1162	18	1.9663	32208	1	0.44592	268	12	1.07285	18217	13	8.44426	5075	4	0.91154	14931	6	4.3178	2595	6	1.23139	20909	1	0.25458	153	6	1.26722	20757	2	0.53078	319	14.2616
ENSMUSG00000035632	CCR4-NOT transcription complex subunit 3 (CCR4-associated factor 3) [Source:UniProtKB/Swiss-Prot;Acc:Q8K0V4]	7	3596892	3612710	15819	HiProm_H	Hi_Hi	loBT	2.71429	2.28571	1.39738	0.753511	19	2.72566	43120	10	4.5391	2728	19	2.63449	40097	6	2.74043	1647	16	1.69153	26760	16	10.6373	6393	8	1.41117	21478	8	5.1198	3077	7	2.13755	33816	1	0.38769	233	7	2.2021	33516	2	1.19301	717	11.3381
ENSMUSG00000004567	Mucolipin-1 (Mucolipidin) [Source:UniProtKB/Swiss-Prot;Acc:Q99J21]	8	3500508	3515229	14722	HiProm_H	Hi_Hi	loBT	1.83333	1.16667	1.2523	1.13881	11	0.97256	14319	1	0.198	119	11	0.89308	12613	10	3.04659	1831	7	0.99287	14618	9	4.62562	2780	3	0.8717	12311	12	6.33777	3809	6	1.67907	24721	1	0.18303	110	6	1.7315	24454	1	0.72712	437	10.3247
ENSMUSG00000073733	Miro domain-containing protein C1orf89 homolog [Source:UniProtKB/Swiss-Prot;Acc:A2A825]	4	140769871	140782671	12801	HiProm_H	Hi_Hi	loBT	0.5	0.75	1.03918	0.760092	2	0.08483	1086	1	0.21797	131	2	0.089	1086	0	0	0	3	0.51898	6644	5	2.57903	1550	3	0.52123	6360	3	1.13478	682	4	1.10108	14096	1	0.60732	365	4	1.14088	13921	1	0.12313	74	9.59269
ENSMUSG00000048732	Kelch-like protein 11 Precursor [Source:UniProtKB/Swiss-Prot;Acc:Q8CE33]	1	100323964	100334092	10129	HiProm_H	Hi_Hi	loBT	1	2	1.25569	0.823695	6	0.50987	5165	3	0.91348	549	6	0.44837	4273	2	1.56572	941	12	1.04916	10628	12	7.97504	4793	4	0.75037	7151	5	2.797	1681	6	1.08253	10966	1	0.51414	309	6	1.12665	10737	3	0.85857	516	15.9921
ENSMUSG00000017195	Zona pellucida-binding protein 2 Precursor [Source:UniProtKB/Swiss-Prot;Acc:Q6X786]	1	98412444	98419979	7536	HiProm_H	Hi_Hi	loBT	0.25	1.5	1.04537	0.994319	1	0.0337	254	2	0.1198	72	1	0.02854	198	1	0.09484	57	6	0.82672	6231	9	4.12812	2481	5	0.6079	4217	6	2.93844	1766	4	1.42046	10706	2	0.51581	310	4	1.49964	10403	2	0.66722	401	14.8051
ENSMUSG00000067561	DMRT-like family C1c [Source:RefSeq peptide;Acc:NP_001136163]	x	100042978	100049955	6978	HiProm_H	Hi_Hi	loBT	0.666667	0.333333	1.16951	0.93319	2	0.15461	1079	1	0.14975	90	2	0.16915	1079	0	0	0	1	0.10661	744	3	0.98336	591	1	0.11663	744	1	0.4975	299	3	0.61098	4264	1	0.08153	49	3	0.57438	3664	2	1.26456	760	25.7224
ENSMUSG00000051256	Protein jagunal homolog 1 [Source:UniProtKB/Swiss-Prot;Acc:Q5XKN4]	6	113392703	113398203	5501	HiProm_H	Hi_Hi	loBT	0.5	1	1.40658	1.06789	2	0.44457	2446	2	1.11481	670	2	0.32436	1590	2	0.54077	325	4	0.48219	2653	6	3.31614	1993	2	0.34211	1677	4	2.2812	1371	4	1.52563	8394	1	0.35607	214	4	1.4541	7128	5	3.32945	2001	17.5382
ENSMUSG00000062906	Histone deacetylase 10 (HD10)(EC 3.5.1.98) [Source:UniProtKB/Swiss-Prot;Acc:Q6P3E7]	1	88953733	88959115	5383	HiProm_H	Hi_Hi	loBT	3.2	1.4	1.06254	1.40218	16	4.3464	23401	7	2.02496	1217	15	3.85013	18419	22	9.67221	5813	7	0.66568	3584	3	1.98502	1193	2	0.39611	1895	10	5.86689	3526	5	1.5117	8139	1	0.11814	71	5	1.52487	7295	4	1.6223	975	7.57365
ENSMUSG00000049506	Signal peptide peptidase-like 2C Precursor (Protein SPP-like 2C)(Protein SPPL2c)(EC 3.4.23.-)(Intramembrane protease 5)(IMP5) [Source:UniProtKB/Swiss-Prot;Acc:A2A6C4]	1	104047641	104052477	4837	HiProm_H	Hi_Hi	loBT	0.333333	0.166667	1.18759	1.04508	2	0.08888	430	1	0.40932	246	2	0.07716	327	0	0	0	1	0.13229	640	1	0.10483	63	1	0.09014	382	1	0.67388	405	6	1.31728	6373	1	0.06489	39	6	1.38839	5884	2	1.48087	890	11.0939
ENSMUSG00000070421	olfactory receptor 658 [Source:RefSeq peptide;Acc:NP_667260]	7	111791394	111795819	4426	HiProm_H	Hi_Hi	loBT	0.111111	0.555556	1.0323	1.744	1	0.02372	105	1	0.09484	57	1	0.0128	49	0	0	0	5	0.37904	1678	2	1.02496	616	1	0.12621	483	7	4.93511	2966	9	1.24305	5503	2	0.23627	142	9	1.35955	5203	1	0.82862	498	15.8466
ENSMUSG00000048013	Keratin, type I cuticular Ha5 (Hair keratin, type I Ha5)(Keratin-35)(K35) [Source:UniProtKB/Swiss-Prot;Acc:Q497I4]	1	99953506	99957538	4033	HiProm_H	Hi_Hi	loBT	0.142857	0.571429	1.24358	0.777648	1	0.15741	635	1	0.16972	102	1	0.15521	533	0	0	0	4	0.43505	1755	4	1.87854	1129	4	0.16686	573	1	0.46589	280	7	1.71567	6921	2	1.18802	714	4	1.46185	5020	7	4.59734	2763	23.9722
ENSMUSG00000037049	Sphingomyelin phosphodiesterase Precursor (EC 3.1.4.12)(Acid sphingomyelinase)(aSMase) [Source:UniProtKB/Swiss-Prot;Acc:Q04519]	7	112702939	112706901	3963	HiProm_H	Hi_Hi	loBT	1.4	1	1.30824	0.818857	7	1.47402	5843	7	3.11814	1874	7	1.11593	3754	3	0.39434	237	5	0.59738	2368	7	4.34609	2612	2	0.30351	1021	2	1.00998	607	5	1.71468	6797	2	1.08819	654	5	1.76338	5932	4	1.67055	1004	23.0635
ENSMUSG00000045045	Leucine-rich repeat and fibronectin type-III domain-containing protein 4 Precursor [Source:UniProtKB/Swiss-Prot;Acc:Q80XU8]	1	4611785	4615667	3883	HiProm_H	Hi_Hi	loBT	1.33333	1	1.10043	1.51784	4	0.92044	3575	1	0.38103	229	4	1.00305	3294	4	1.83195	1101	3	0.12667	492	2	0.26456	159	1	0.09105	299	3	1.76206	1059	3	0.48507	1884	1	0.06489	39	3	0.57369	1884	2	0.42596	256	21.966
ENSMUSG00000068220	Galectin-1 (Lectin galactoside-binding soluble 1)(Beta-galactoside-binding lectin L-14-I)(Lactose-binding lectin 1)(S-Lac lectin 1)(Galaptin)(14 kDa lectin) [Source:UniProtKB/Swiss-Prot;Acc:P16045]	1	78757172	78760622	3451	HiProm_H	Hi_Hi	loBT	1	0.25	1.04282	1.1147	4	1.01883	3517	4	1.84193	1107	4	0.84327	2405	1	0.39434	237	1	0.15295	528	1	0.75541	454	1	0.07679	219	1	0.27621	166	4	1.56402	5399	2	0.83195	500	4	1.69495	4834	3	1.47088	884	13.0225
ENSMUSG00000022617	Choline/ethanolamine kinase [Includes Choline kinase beta(CK)(EC 2.7.1.32);Ethanolamine kinase(EK)(EC 2.7.1.82)] [Source:UniProtKB/Swiss-Prot;Acc:O55229]	1	89256798	89260031	3234	HiProm_H	Hi_Hi	T	8.2	1.4	1.65959	0.960388	41	5.91314	19129	42	24.5541	14757	11	4.86452	12818	11	2.84193	1708	7	0.77342	2502	9	5.39601	3243	2	0.32865	866	3	1.97837	1189	5	1.45286	4700	1	0.69884	420	5	1.66755	4394	1	0.68386	411	27.3848
ENSMUSG00000074671	TSPY-like 3 [Source:RefSeq peptide;Acc:NP_941019]	2	153048106	153051173	3068	HiProm_H	Hi_Hi	loBT	0.428571	0.571429	1.19641	1.23849	3	0.80841	2481	2	1.12313	675	3	0.79101	1953	1	0.32113	193	4	0.60899	1869	7	3.5624	2141	2	0.40421	998	7	2.75541	1656	7	2.19062	6723	3	1.26622	761	7	2.72296	6723	1	0.22296	134	17.3177
ENSMUSG00000070908	predicted gene, OTTMUSG00000011272 [Source:RefSeq peptide;Acc:NP_001092311]	4	88451435	88454284	2850	HiProm_H	Hi_Hi	loBT	1	2.5	1.19337	1.21567	2	0.1838	524	2	1.16639	701	1	0.0231	52	0	0	0	5	0.45072	1285	5	3.56572	2143	2	0.06086	137	1	0.70715	425	2	0.55068	1570	3	1.64725	990	2	0.56997	1283	2	0.48419	291	82.1558
ENSMUSG00000033916	Charged multivesicular body protein 2a (Chromatin-modifying protein 2a)(CHMP2a)(Vacuolar protein-sorting-associated protein 2)(mVps2) [Source:UniProtKB/Swiss-Prot;Acc:Q9DB34]	7	13617368	13620093	2726	HiProm_H	Hi_Hi	loBT	1.4	2.2	1.64693	0.764378	14	3.59589	9806	14	8.17637	4914	11	2.58956	5508	5	3.1614	1900	22	3.44518	9395	26	18.0183	10829	6	2.23648	4757	13	6.88353	4137	10	3.28676	8963	1	0.37438	225	10	3.81523	8115	6	1.5391	925	11.6254
ENSMUSG00000042111	Coiled-coil domain-containing protein 115 [Source:UniProtKB/Swiss-Prot;Acc:Q8VE99]	1	34493523	34496189	2667	HiProm_H	Hi_Hi	loBT	0.75	1	1.40629	0.92285	3	0.73763	1968	4	2.1015	1263	2	0.48211	997	2	0.53744	323	4	0.57571	1536	5	3.25125	1954	1	0.23888	494	2	1.30782	786	4	1.04835	2797	1	0.63727	383	4	1.2176	2518	1	0.31947	192	20.931
ENSMUSG00000068105	Tumor necrosis factor receptor superfamily member 13C (B cell-activating factor receptor)(BAFF receptor)(BAFF-R)(BLyS receptor 3)(B-cell maturation defect)(CD268 antigen) [Source:UniProtKB/Swiss-Prot;Acc:Q9D8D0]	1	82052174	82054790	2617	HiProm_H	Hi_Hi	T	5.75	1.75	1.87443	1.20454	23	6.6696	17461	8	3.23295	1943	23	7.18236	14494	6	1.86356	1120	7	0.78228	2048	9	5.90682	3550	3	0.12488	252	2	1.38935	835	4	1.09129	2857	1	0.13311	80	3	1.03915	2097	4	3.02829	1820	72.0692
ENSMUSG00000022560	Porcine endogenous retrovirus A receptor 2 homolog Precursor (PERV-A receptor 2 homolog)(Protein GPR172B) [Source:UniProtKB/Swiss-Prot;Acc:Q9D8F3]	1	76369300	76371818	2519	HiProm_H	Hi_Hi	loBT	1.66667	1	1.31892	0.865823	5	1.55754	3925	5	1.11647	671	4	1.55052	2977	5	3.0183	1814	3	0.47937	1208	4	2.67055	1605	1	0.2724	523	2	0.87687	527	3	1.2619	3180	1	0.13644	82	3	1.41927	2725	3	1.00998	607	14.6843
ENSMUSG00000032565	U8 snoRNA-decapping enzyme (EC 3.6.1.-)(Nucleoside diphosphate-linked moiety X motif 16)(Nudix motif 16) [Source:UniProtKB/Swiss-Prot;Acc:Q6P3D0]	9	105031668	105034135	2468	HiProm_H	Hi_Hi	loBT	0.6	1.2	1.11332	0.829914	3	1.12637	2781	1	0.42928	258	3	1.35045	2524	0	0	0	6	0.78169	1930	8	4.81864	2896	2	0.29588	553	2	1.08819	654	5	1.4516	3584	3	1.0782	648	5	1.44034	2692	3	1.51414	910	27.038
ENSMUSG00000067103	Round spermatids protein STDP2 [Source:UniProtKB/TrEMBL;Acc:Q66V77]	1	50378980	50381442	2463	HiProm_H	Hi_Hi	loBT	0.4	0.4	1.14147	0.900302	2	0.25528	629	2	0.21631	130	2	0.26878	501	0	0	0	2	0.37946	935	4	1.56073	938	1	0.25161	469	2	1.31115	788	5	2.17248	5353	3	1.2812	770	5	2.61373	4872	5	2.04326	1228	15.8976
ENSMUSG00000072972	a disintegrin and metallopeptidase domain 4 [Source:RefSeq peptide;Acc:NP_033750]	1	82520541	82522832	2292	HiProm_H	Hi_Hi	loBT	0.333333	0.833333	1.1386	0.809248	2	0.18622	427	2	0.97005	583	1	0.12345	209	1	0.07987	48	5	1.17924	2704	5	3.54576	2131	3	0.46545	788	3	1.98502	1193	6	2.25992	5182	2	0.69052	415	6	2.56172	4337	3	0.94176	566	10.7423
ENSMUSG00000049796	Corticoliberin Precursor (Corticotropin-releasing hormone)(Corticotropin-releasing factor)(CRF) [Source:UniProtKB/Swiss-Prot;Acc:Q8CIT0]	3	19593414	19595329	1916	HiProm_H	Hi_Hi	loBT	0.2	0.2	1.11937	1.09428	1	0.26708	512	1	0.10649	64	1	0.38876	512	0	0	0	1	0.2483	476	2	1.09817	660	1	0.24146	318	3	0.36273	218	5	1.35316	2594	1	0.31115	187	5	1.58922	2093	3	1.31281	789	8.28295
ENSMUSG00000031879	UPF0195 protein FAM96B [Source:UniProtKB/Swiss-Prot;Acc:Q9D187]	8	107163739	107165590	1852	HiProm_H	Hi_Hi	loBT	1.25	1.75	1.37323	0.96441	5	2.72207	5044	5	1.16639	701	5	2.97686	3730	4	1.03494	622	7	0.62493	1158	8	4.89684	2943	2	0.10854	136	1	0.14642	88	4	1.41878	2629	4	2.5025	1504	4	1.28172	1606	1	0.34942	210	73.7055
ENSMUSG00000024389	Protein BAT4 (HLA-B-associated transcript 4)(G5 protein) [Source:UniProtKB/Swiss-Prot;Acc:Q61858]	1	35259931	35261759	1829	HiProm_H	Hi_Hi	loBT	0.25	0.375	1.53744	0.908052	2	0.87923	1609	1	0.36606	220	2	0.98293	1209	1	0.5574	335	3	0.48033	879	3	1.77537	1067	2	0.12358	152	1	0.05657	34	8	3.30164	6042	2	1.73544	1043	5	2.83984	3493	8	6.14642	3694	24.2758
ENSMUSG00000075467	DNL-type zinc finger protein [Source:UniProtKB/Swiss-Prot;Acc:Q9D113]	2	26205816	26207620	1805	HiProm_H	Hi_Hi	loBT	2	0.666667	1.10404	0.800313	6	2.66334	4810	2	1.41098	848	6	2.94859	3556	4	2.08486	1253	2	0.67774	1224	3	1.56073	938	2	0.31675	382	2	0.87521	526	3	1.04596	1889	1	0.68719	413	3	1.34163	1618	2	0.7604	457	9.47119
ENSMUSG00000053467	Putative uncharacterized proteinMCG148402 ; [Source:UniProtKB/TrEMBL;Acc:Q78TG6]	1	32539978	32541721	1744	HiProm_H	Hi_Hi	loBT	2.28571	0.714286	1.29178	0.883871	16	3.69513	6448	16	7.42429	4462	15	2.33712	2676	0	0	0	5	1.68596	2942	5	3.49917	2103	3	0.65328	748	5	2.6772	1609	7	1.89685	3310	1	0.11314	68	7	2.55808	2929	2	0.63727	383	7.65369
ENSMUSG00000037740	28S ribosomal protein S26, mitochondrial Precursor (S26mt)(MRP-S26) [Source:UniProtKB/Swiss-Prot;Acc:Q80ZS3]	2	130389484	130391129	1646	HiProm_H	Hi_Hi	loBT	1.33333	0.333333	2.11025	1.80688	8	3.017	4969	7	1.67887	1009	8	3.47182	3635	3	0.73211	440	2	0.39284	647	2	1.60067	962	2	0.0468	49	3	1.45591	875	6	2.03461	3351	1	0.10649	64	6	3.01624	3158	2	0.8203	493	42.735
ENSMUSG00000066878		1	90308067	90309656	1590	HiProm_H	Hi_Hi	loBT	0.4	0.2	1.04674	1.05159	2	0.70145	1116	1	0.51913	312	2	0.78406	777	1	0.16639	100	1	0.41609	662	2	1.23128	740	1	0.1776	176	2	0.97837	588	5	2.36832	3768	3	2.17138	1305	5	2.9667	2940	2	1.49418	898	11.2613
ENSMUSG00000036114	Alba-like protein C9orf23 homolog [Source:UniProtKB/Swiss-Prot;Acc:Q99JH1]	4	41659065	41660544	1480	HiProm_H	Hi_Hi	loBT	1.25	2.25	1.94321	0.853314	5	1.88994	2799	4	1.22463	736	5	2.40409	2118	1	0.56739	341	9	1.316	1949	9	6.01331	3614	2	0.28036	247	2	1.01664	611	4	2.03106	3008	1	0.31281	188	4	2.73326	2408	3	2.28619	1374	32.1016
ENSMUSG00000078349	Putative uncharacterized protein Fragment [Source:UniProtKB/TrEMBL;Acc:Q3U0L7]	4	155577393	155578869	1477	HiProm_H	Hi_Hi	T	12	0.5	1.1283	0.757856	48	21.7957	32214	47	19.5008	11720	48	23.6469	20762	11	3.23461	1944	2	0.87348	1291	7	1.92679	1158	1	0.52392	460	3	2.01331	1210	4	1.54398	2282	2	0.50083	301	4	2.01139	1766	4	2.27454	1367	13.3608
ENSMUSG00000026736	RIKEN cDNA 4930426L09 gene (4930426L09Rik), non-coding RNA [Source:RefSeq DNA;Acc:NR_024323]	2	18919970	18921428	1459	HiProm_H	Hi_Hi	loBT	0.666667	1.66667	1.24927	0.985112	2	0.43767	639	10	2.80366	1685	1	0.09651	83	0	0	0	5	1.57877	2305	5	2.82696	1699	3	0.41395	356	4	3.10649	1867	3	1.08973	1591	1	0.04326	26	3	1.46977	1264	4	1.3228	795	12.0788
ENSMUSG00000025208	39S ribosomal protein L43, mitochondrial Precursor (L43mt)(MRP-L43)(Mitochondrial ribosomal protein bMRP36a) [Source:UniProtKB/Swiss-Prot;Acc:Q99N89]	1	45079504	45080932	1429	HiProm_H	Hi_Hi	loBT	2.5	1.5	1.28108	0.756515	15	5.19091	7423	8	4.44093	2669	15	6.64096	5512	2	0.13478	81	9	2.37483	3396	9	6.48087	3895	3	0.8759	727	5	2.92013	1755	6	1.82867	2615	1	0.65391	393	6	1.85904	1543	5	2.12313	1276	10.2751
ENSMUSG00000058921	Sodium/bile acid cotransporter 5 Precursor (Na(+)/bile acid cotransporter 5)(Solute carrier family 10 member 5) [Source:UniProtKB/Swiss-Prot;Acc:Q5PT54]	3	10334294	10335598	1305	HiProm_H	Hi_Hi	loBT	0.142857	0.428571	1.31201	1.22556	1	0.39357	514	1	0.4376	263	1	0.32861	232	1	0.03494	21	3	0.57044	745	3	1.82862	1099	1	0.11898	84	2	0.59235	356	7	3.83078	5003	6	1.50749	906	7	4.88102	3446	3	1.38769	834	25.2143
ENSMUSG00000078696		4	57383645	57384899	1255	HiProm_H	Hi_Hi	loBT	0.5	0.75	2.20014	2.11805	2	0.6242	784	1	0.41098	247	2	0.8186	537	0	0	0	3	0.88615	1113	3	2.29451	1379	1	0.01524	10	2	1.50083	902	4	2.28424	2869	3	1.6589	997	4	2.41616	1585	3	1.10649	665	196.85
ENSMUSG00000042165		3	92232092	92233315	1224	HiProm_H	Hi_Hi	loBT	3	2	1.56885	2.14267	6	2.80816	3440	4	1.31115	788	6	3.1296	1956	4	1.31614	791	4	0.79673	976	1	0.32612	196	1	0.0288	18	4	3.1797	1911	2	0.92327	1131	1	0.51082	307	2	1.0672	667	1	0.27454	165	34.7222
ENSMUSG00000082566		4	73083179	73084353	1175	HiProm_H	Hi_Hi	loBT	0.2	0.4	1.03809	0.90309	1	0.27126	319	1	0.46256	278	1	0.07292	42	1	0.15641	94	2	0.7619	896	2	1.19468	718	2	0.25	144	2	0.96173	578	5	2.69983	3175	3	0.39767	239	5	4.09375	2358	2	1.26789	762	8
ENSMUSG00000044199	Sphingosine 1-phosphate receptor 4 (S1P4)(Sphingosine 1-phosphate receptor Edg-6)(S1P receptor Edg-6)(Endothelial differentiation G-protein coupled receptor 6)(Lysophospholipid receptor C1) [Source:UniProtKB/Swiss-Prot;Acc:Q9Z0L1]	1	80961223	80962383	1161	HiProm_H	Hi_Hi	T	12.5	4	1.2609	0.917215	25	14.2917	16607	19	4.96007	2981	25	20.71	11639	14	6.71381	4035	8	1.08176	1257	8	5.15141	3096	1	0.121	68	1	0.43428	261	2	0.50344	585	2	1.30116	782	1	0.5516	310	1	0.14975	90	66.1157
ENSMUSG00000082233		1	77273715	77274850	1136	HiProm_H	Hi_Hi	loBT	0.166667	0.333333	1.35123	1.6389	1	0.11961	136	2	0.21631	130	1	0.20112	108	0	0	0	2	0.43799	498	1	0.18303	110	1	0.0689	37	3	1.53078	920	6	3.48285	3960	3	0.74043	445	6	4.6406	2492	5	2.54243	1528	14.5138
ENSMUSG00000045110		6	145768464	145769594	1131	HiProm_H	Hi_Hi	loBT	0.25	0.25	1.69613	1.98548	1	0.13163	149	1	0.0183	11	1	0.26128	139	0	0	0	1	0.27473	311	2	1.05657	635	1	0.02068	11	2	0.53411	321	4	1.83481	2077	4	1.55907	937	3	2.05451	1093	1	0.34609	208	96.7118
ENSMUSG00000015290	Ubiquitin-like protein 4A (Ubiquitin-like protein GDX) [Source:UniProtKB/Swiss-Prot;Acc:P21126]	x	71612741	71613866	1126	HiProm_H	Hi_Hi	loBT	1.66667	0.666667	1.05179	0.943654	5	2.20408	2484	4	1.03161	620	5	3.24668	1711	2	0.87188	524	2	1.03549	1167	2	1.14975	691	1	0.34156	180	3	2.06822	1243	3	1.24579	1404	1	0.53411	321	3	1.9241	1014	3	1.75707	1056	5.85549
ENSMUSG00000083413		1	22719940	22721033	1094	HiProm_H	Hi_Hi	loBT	0.5	0.5	1.39442	1.21746	1	0.16164	177	1	0.34775	209	1	0.08687	43	0	0	0	1	0.32055	351	3	1.69052	1016	1	0.06061	30	1	0.53411	321	2	0.99543	1090	2	1.4376	864	2	1.00202	496	1	0.07321	44	49.4968
ENSMUSG00000019738	DNA-directed RNA polymerase II subunit RPB9 (RNA polymerase II subunit B9)(DNA-directed RNA polymerase II subunit I)(RPB14.5) [Source:UniProtKB/Swiss-Prot;Acc:P60898]	7	31017351	31018405	1055	HiProm_H	Hi_Hi	loBT	1.5	2.25	1.9533	1.33672	6	3.46402	3658	6	4.09151	2459	6	4.23026	1929	1	0.05158	31	9	1.16383	1229	12	6.75874	4062	1	0.09211	42	2	1.2629	759	4	1.96023	2070	3	1.43927	865	4	2.06798	943	5	3.50749	2108	130.279
ENSMUSG00000039833		5	49943496	49944509	1014	HiProm_H	Hi_Hi	loBT	1	0.5	1.32539	1.02699	4	2.1665	2199	1	0.15308	92	4	2.87711	1194	4	1.6406	986	2	0.68571	696	2	1.30449	784	2	0.18795	78	2	1.00333	603	4	1.47783	1500	1	0.23461	141	3	1.98795	825	4	1.12146	674	10.6411
ENSMUSG00000083477		5	49943496	49944509	1014	HiProm_H	Hi_Hi	loBT	1	0.5	1.32539	1.02699	4	2.1665	2199	1	0.15308	92	4	2.87711	1194	4	1.6406	986	2	0.68571	696	2	1.30449	784	2	0.18795	78	2	1.00333	603	4	1.47783	1500	1	0.23461	141	3	1.98795	825	4	1.12146	674	10.6411
ENSMUSG00000044120	olfactory receptor 683 [Source:RefSeq peptide;Acc:NP_667256]	7	112291864	112292823	960	HiProm_H	Hi_Hi	loBT	0.5	1	1.22552	1.9207	1	0.26223	252	1	0.38935	234	1	0.05263	19	0	0	0	2	0.52237	502	1	0.63228	380	1	0.03601	13	3	1.51414	910	2	1.45161	1395	2	1.79368	1078	2	1.21053	437	3	1.96173	1179	27.7701
ENSMUSG00000083948		x	148978796	148979698	903	HiProm_H	Hi_Hi	loBT	0.333333	0.166667	1.6029	1.44153	2	0.82854	749	2	0.89018	535	2	0.78618	239	0	0	0	1	0.40265	364	2	0.90349	543	1	0.03618	11	1	0.91348	549	6	2.58739	2339	5	2.29617	1380	6	3.625	1102	1	0.21298	128	55.2792
ENSMUSG00000082541		x	98983105	98983985	881	HiProm_H	Hi_Hi	loBT	1.5	0.5	1.05409	0.76005	3	1.06803	942	1	0.14309	86	2	1.64184	463	3	0.76705	461	1	0.67347	594	1	0.6589	396	1	0.17376	49	1	0.42928	258	2	1.1712	1033	1	0.2579	155	2	1.96809	555	2	1.53411	922	5.75506
ENSMUSG00000046341		4	69586349	69587191	843	HiProm_H	Hi_Hi	T	18	1	1.48794	1.78542	18	8.92417	7532	18	8.17138	4911	17	7.58607	1851	3	1.31281	789	1	0.52251	441	1	0.72379	435	1	0.01639	4	1	0.9817	590	1	0.26896	227	1	0.29784	179	1	0.5041	123	2	0.69551	418	61.0128
ENSMUSG00000062758		7	138757702	138758502	801	HiProm_H	Hi_Hi	loBT	2.875	0.5	1.07535	1.24844	23	10.7519	8623	22	5.47088	3288	23	19.3762	3914	17	2.42928	1460	4	1.52369	1222	2	1.20133	722	1	0.28218	57	5	3.41764	2054	8	2.96384	2377	2	0.73544	442	5	3.35644	678	10	6.48087	3895	7.08767
ENSMUSG00000084243		5	114687185	114687934	750	HiProm_H	Hi_Hi	loBT	0.5	0.5	1.86465	1.87778	1	0.2277	171	1	0.27953	168	1	0.02649	4	0	0	0	1	0.40213	302	1	0.03993	24	1	0.01325	2	1	0.51913	312	2	1.37017	1029	2	0.79201	476	2	1.9404	293	2	1.18469	712	75.4717
ENSMUSG00000080902		4	69909670	69910407	738	HiProm_H	Hi_Hi	loBT	2	1	1.38334	1.48025	8	4.13667	3057	8	4.15807	2499	5	3.58273	498	3	1.5391	925	4	1.1272	833	4	2.00166	1203	1	0.16547	23	5	2.98669	1795	4	2.29499	1696	3	1.83195	1101	3	3	417	4	2.60233	1564	24.1736
ENSMUSG00000045576	Suppressor of tumorigenicity protein 7-like protein (ST7-related protein) [Source:UniProtKB/Swiss-Prot;Acc:Q8K4P7]	3	104667421	104729778	62358	Hi_Prom	Hi_Hi	T	7.5	2.83333	1.04273	0.545578	45	0.52967	33030	45	20.1348	12101	45	0.36631	22623	0	0	0	17	1.2111	75523	17	12.3344	7413	11	1.13889	70337	4	2.92013	1755	6	0.73824	46036	1	0.25458	153	6	0.73921	45653	2	0.90349	543	14.9268
ENSMUSG00000029106	Alpha-adducin (Erythrocyte adducin subunit alpha) [Source:UniProtKB/Swiss-Prot;Acc:Q9QYC0]	5	34916461	34974954	58494	Hi_Prom	Hi_Hi	T	5.875	0.875	1.18322	0.49123	47	4.3435	254073	2	0.25458	153	47	4.34575	251597	24	4.44925	2674	7	1.95871	114575	20	8.75707	5263	7	1.93607	112089	6	3.58735	2156	8	1.47243	86130	1	0.9218	554	8	1.47609	85458	3	0.69884	420	10.3302
ENSMUSG00000032855	Polycystin-1 Precursor (Autosomal dominant polycystic kidney disease 1 protein homolog) [Source:UniProtKB/Swiss-Prot;Acc:O08852]	1	24686895	24733459	46565	Hi_Prom	Hi_Hi	loBT	2.375	0.75	1.05838	0.664201	19	2.46042	114572	2	0.84027	505	19	2.45412	112806	6	2.54077	1527	6	0.8896	41425	6	3.41431	2052	6	0.86668	39838	4	1.91015	1148	8	1.64367	76539	1	0.12646	76	8	1.65229	75949	3	2.00666	1206	6.92297
ENSMUSG00000027242	WD repeat-containing protein 76 [Source:UniProtKB/Swiss-Prot;Acc:A6PWY4]	2	121332459	121370596	38138	Hi_Prom	Hi_Hi	loBT	2.42857	2.42857	1.25043	0.604176	17	1.21901	46492	2	0.599	360	17	1.23426	46333	0	0	0	17	1.60904	61367	17	12.2779	7379	10	1.49271	56035	6	3.58902	2157	7	1.55413	59273	1	0.95008	571	7	1.56299	58673	1	0.74875	450	11.3887
ENSMUSG00000079562	Macrophage erythroblast attacher (Erythroblast macrophage protein) [Source:UniProtKB/Swiss-Prot;Acc:Q4VC33]	5	33678221	33715943	37723	Hi_Prom	Hi_Hi	loBT	1.5	1.16667	1.06753	0.493488	9	0.72506	27352	1	0.21631	130	9	0.73063	27124	1	0.41597	250	7	1.27709	48177	10	3.21464	1932	7	1.28402	47668	4	1.88186	1131	6	1.49571	56424	1	0.44925	270	6	1.50003	55687	7	3.6406	2188	7.78804
ENSMUSG00000055334	Snurportin-1 (RNA U transporter 1) [Source:UniProtKB/Swiss-Prot;Acc:Q80W37]	9	56798716	56831008	32293	Hi_Prom	Hi_Hi	loBT	0.5	1.33333	1.2433	0.652528	3	0.11355	3667	2	1.02496	616	3	0.11232	3560	0	0	0	8	0.95414	30813	11	7.67221	4611	5	0.89029	28217	4	1.89185	1137	6	1.41785	45788	1	0.6173	371	6	1.41724	44918	3	1.50915	907	12.3555
ENSMUSG00000014633	Uncharacterized protein C16orf61 homolog [Source:UniProtKB/Swiss-Prot;Acc:Q8K199]	8	119413418	119445336	31919	Hi_Prom	Hi_Hi	loBT	1.14286	1.42857	1.11769	0.58205	8	0.89674	28624	7	2.89684	1741	8	0.83962	26297	4	1.24293	747	10	1.37462	43878	11	6.89517	4144	6	1.30894	40996	5	3.01165	1810	7	1.53509	49000	1	0.59068	355	7	1.56034	48870	2	0.37438	225	8.40375
ENSMUSG00000041740	RING finger protein 10 (Sid 2705) [Source:UniProtKB/Swiss-Prot;Acc:Q3UIW5]	5	115691421	115722907	31487	Hi_Prom	Hi_Hi	T	8.55556	3.11111	1.36409	0.709593	77	8.46484	266541	18	6.21963	3738	77	8.46102	261344	7	3.9401	2368	28	2.4616	77511	28	18.4659	11098	10	2.34201	72340	12	5.4792	3293	9	1.92203	60521	1	0.27787	167	9	1.93428	59746	3	1.60399	964	11.9555
ENSMUSG00000068923	Synaptotagmin-11 (Synaptotagmin XI)(SytXI) [Source:UniProtKB/Swiss-Prot;Acc:Q9R0N3]	3	88548622	88579086	30465	Hi_Prom	Hi_Hi	loBT	0.428571	1	1.13771	0.562781	3	0.16422	5003	6	1.99002	1196	3	0.16751	5003	0	0	0	7	1.12246	34197	10	5.51747	3316	6	1.09466	32693	4	2.56406	1541	7	1.47637	44979	1	0.49584	298	7	1.50311	44892	3	0.14975	90	9.13526
ENSMUSG00000030337	Vesicle-associated membrane protein 1 (VAMP-1)(Synaptobrevin-1) [Source:UniProtKB/Swiss-Prot;Acc:Q62442]	6	125165599	125190559	24961	Hi_Prom	Hi_Hi	loBT	1.11111	1.44444	1.24176	0.617461	10	1.69209	42238	2	0.48586	292	10	1.72182	41947	3	0.39101	235	13	0.78944	19706	14	8.91681	5359	5	0.72387	17635	3	1.32612	797	9	1.79817	44886	2	0.83694	503	9	1.80437	43958	4	2.24626	1350	19.3405
ENSMUSG00000056076	Eukaryotic translation initiation factor 3 subunit B (eIF3b)(Eukaryotic translation initiation factor 3 subunit 9)(eIF-3-eta)(eIF3 p116) [Source:UniProtKB/Swiss-Prot;Acc:Q8JZQ9]	5	140895259	140919314	24056	Hi_Prom	Hi_Hi	loBT	2.55556	1	1.25907	0.547972	23	2.24101	53912	21	6.67554	4012	23	1.96044	45986	20	7.56739	4548	9	1.20593	29011	11	7.4792	4495	5	1.13263	26568	4	2.34775	1411	9	1.86237	44803	1	0.44592	268	9	1.86968	43857	4	1.84027	1106	9.71191
ENSMUSG00000041815	Polymerase delta-interacting protein 3 [Source:UniProtKB/Swiss-Prot;Acc:Q8BG81]	1	82956408	82979725	23318	Hi_Prom	Hi_Hi	loBT	1.88889	3.44444	1.70282	0.703369	17	1.97766	46117	1	0.51913	312	17	2.00304	45507	2	0.91015	547	31	1.48956	34735	123	44.386	26676	7	1.38589	31486	7	4.66389	2803	9	2.21935	51753	4	1.26955	763	9	2.27356	51653	3	1.37105	824	88.7516
ENSMUSG00000061536	Vesicle-trafficking protein SEC22c (SEC22 vesicle-trafficking protein homolog C)(SEC22 vesicle trafficking protein-like 3) [Source:UniProtKB/Swiss-Prot;Acc:Q8BXT9]	9	121592163	121614147	21985	Hi_Prom	Hi_Hi	loBT	0.363636	0.454545	1.14264	0.738174	4	0.44215	9721	3	1.21298	729	4	0.43865	9381	3	1.40599	845	5	1.1042	24277	6	1.10815	666	5	1.09642	23448	6	3.46922	2085	11	2.48917	54727	1	0.07155	43	11	2.53783	54274	4	1.04493	628	5.47236
ENSMUSG00000058301	Regulator of nonsense transcripts 1 (EC 3.6.1.-)(ATP-dependent helicase RENT1)(Nonsense mRNA reducing factor 1)(NORF1)(Up-frameshift suppressor 1 homolog)(mUpf1) [Source:UniProtKB/Swiss-Prot;Acc:Q9EPU0]	8	72855432	72877178	21747	Hi_Prom	Hi_Hi	loBT	4	1.14286	1.04856	0.554834	28	9.01035	195957	2	1.52745	918	28	9.10653	192585	23	6.39933	3846	8	1.66135	36131	10	2.67055	1605	8	1.67231	35366	6	3.44093	2068	7	1.81856	39550	1	0.1614	97	7	1.87015	39550	1	0.04493	27	5.97975
ENSMUSG00000049657	Zinc finger and BTB domain-containing protein 5 (Transcription factor ZNF-POZ) [Source:UniProtKB/Swiss-Prot;Acc:Q7TQG0]	4	45004117	45025284	21168	Hi_Prom	Hi_Hi	loBT	3	1.16667	1.03431	0.556258	18	1.3568	28722	1	0.40599	244	18	1.33939	27550	6	2.05491	1235	7	1.40692	29783	10	5.58236	3355	6	1.38903	28571	5	2.74542	1650	6	1.51127	31992	1	0.24293	146	6	1.50323	30920	4	2.66389	1601	7.19927
ENSMUSG00000020075	Nucleolar RNA helicase 2 (EC 3.6.1.-)(Nucleolar RNA helicase II)(Nucleolar RNA helicase Gu)(RH II/Gu)(Gu-alpha)(DEAD box protein 21) [Source:UniProtKB/Swiss-Prot;Acc:Q9JIK5]	1	62044862	62065019	20158	Hi_Prom	Hi_Hi	loBT	0.833333	1.16667	1.25669	0.621163	5	0.56798	11450	1	0.31281	188	5	0.54941	10746	4	1.83527	1103	7	1.48485	29933	14	8.41265	5056	7	1.43545	28076	6	2.78702	1675	6	1.85183	37331	1	0.08319	50	6	1.85163	36216	5	2.74376	1649	9.75304
ENSMUSG00000039834	zinc finger protein 335 [Source:RefSeq peptide;Acc:NP_950192]	2	164717393	164737250	19858	Hi_Prom	Hi_Hi	T	5.85714	2	1.0663	0.602238	41	5.9357	117877	1	0.90516	544	41	5.82621	112207	22	16.4409	9881	14	2.40883	47837	17	11.5508	6942	9	2.24908	43315	9	5.88186	3535	7	1.50269	29842	1	0.47421	285	7	1.5412	29682	2	0.46589	280	7.55865
ENSMUSG00000036646	mannosidase, alpha, class 1B, member 1 [Source:RefSeq peptide;Acc:NP_001025154]	2	25187935	25207732	19798	Hi_Prom	Hi_Hi	loBT	2.16667	1.83333	1.28027	0.567548	13	1.56614	31008	4	1.94343	1168	13	1.57691	30275	2	0.60399	363	11	1.23915	24534	11	6.86356	4125	10	1.08271	20787	4	3.22296	1937	6	1.82797	36192	1	0.5574	335	6	1.87666	36030	1	0.16306	98	10.1597
ENSMUSG00000039715	WD repeat-containing protein 34 [Source:UniProtKB/Swiss-Prot;Acc:Q5U4F6]	2	29887159	29904399	17241	Hi_Prom	Hi_Hi	loBT	0.428571	0.857143	1.2365	0.588822	3	0.33836	5834	1	0.49418	297	3	0.35014	5827	0	0	0	6	1.10387	19033	10	4.7188	2836	6	1.03095	17157	4	2.79867	1682	7	1.75751	30303	1	0.27454	165	7	1.77719	29576	6	3.64559	2191	9.69979
ENSMUSG00000008604	Ubiquilin-4 (Ataxin-1 ubiquitin-like-interacting protein A1U) [Source:UniProtKB/Swiss-Prot;Acc:Q99NB8]	3	88357638	88373647	16010	Hi_Prom	Hi_Hi	loBT	0.714286	0.714286	1.10664	0.7431	5	0.60839	9741	2	0.98669	593	5	0.60515	9326	1	0.71215	428	5	0.93049	14898	8	2.44093	1467	5	0.90338	13922	5	3.40599	2047	7	1.45325	23268	1	0.07321	44	7	1.44351	22246	5	2.76539	1662	8.85563
ENSMUSG00000036285	Uncharacterized protein C4orf14 homolog [Source:UniProtKB/Swiss-Prot;Acc:Q9JJG9]	5	77723199	77739083	15885	Hi_Prom	Hi_Hi	loBT	1.14286	0.714286	1.1047	0.737445	8	0.4419	7020	2	0.86855	522	8	0.42706	6528	1	0.27454	165	5	0.98319	15619	15	7.16473	4306	3	0.91522	13990	5	2.00333	1204	7	1.49433	23739	2	0.32779	197	7	1.55299	23739	1	0.10483	63	16.3895
ENSMUSG00000013833	Mediator of RNA polymerase II transcription subunit 16 (Mediator complex subunit 16)(Thyroid hormone receptor-associated protein complex 95 kDa component)(Trap95)(Thyroid hormone receptor-associated protein 5)(Vitamin D3 receptor-interacting protein complex component DRIP92) [Source:UniProtKB/Swiss-Prot;Acc:Q6PGF3]	1	79357455	79371640	14186	Hi_Prom	Hi_Hi	loBT	1.5	1	1.10167	0.71196	6	1.19222	16914	1	0.01498	9	6	1.1787	16015	5	1.80865	1087	4	0.63925	9069	6	3.11148	1870	4	0.58232	7912	3	1.77205	1065	4	1.21837	17285	1	0.42928	258	4	1.22654	16665	2	0.77371	465	10.3036
ENSMUSG00000068479	Microfibrillar-associated protein 1 [Source:UniProtKB/Swiss-Prot;Acc:Q9CQU1]	2	121318417	121332392	13976	Hi_Prom	Hi_Hi	loBT	0.555556	1.77778	1.45585	0.592843	5	0.54554	7625	3	0.70715	425	5	0.54392	7276	1	0.50416	303	16	1.23632	17280	17	11.5824	6961	5	1.02145	13664	4	2.54409	1529	9	1.67153	23363	1	0.8386	504	9	1.71638	22960	1	0.79035	475	16.643
ENSMUSG00000020455	Tripartite motif-containing protein 11 (EC 6.3.2.-) [Source:UniProtKB/Swiss-Prot;Acc:Q99PQ2]	1	58791595	58804959	13365	Hi_Prom	Hi_Hi	loBT	3.2	1.6	1.07332	0.729062	16	3.94553	52736	12	8.48087	5097	16	3.79555	48454	9	2.21631	1332	8	1.43289	19152	11	6.78369	4077	5	1.30628	16676	7	5.06822	3046	5	1.38763	18547	1	0.29285	176	5	1.40592	17948	4	2.50582	1506	8.42086
ENSMUSG00000021178	26S protease regulatory subunit 4 (P26s4)(Proteasome 26S subunit ATPase 1) [Source:UniProtKB/Swiss-Prot;Acc:P62192]	1	101348403	101361574	13172	Hi_Prom	Hi_Hi	loBT	1.66667	1.66667	1.26761	0.510182	15	1.3476	17752	11	3.37105	2026	15	1.25165	15737	0	0	0	15	1.81864	23957	17	11.7221	7045	6	1.5445	19419	5	3.45424	2076	9	1.64367	21652	1	0.29118	175	9	1.68249	21154	4	2.24792	1351	11.0068
ENSMUSG00000006641	Sodium-dependent multivitamin transporter (Na(+)-dependent multivitamin transporter)(Solute carrier family 5 member 6) [Source:UniProtKB/Swiss-Prot;Acc:Q5U4D8]	5	31338409	31351297	12889	Hi_Prom	Hi_Hi	loBT	0.666667	1.5	1.2698	0.663285	4	0.23933	3085	4	2.79867	1682	2	0.17266	2122	0	0	0	9	1.03437	13333	9	6.23461	3747	6	0.86851	10674	4	2.28785	1375	6	1.79341	23117	1	0.56905	342	6	1.79609	22074	4	1.95507	1175	10.3626
ENSMUSG00000032115	Hypoxia up-regulated protein 1 Precursor (170 kDa glucose-regulated protein)(GRP-170)(140 kDa Ca(2+)-binding protein)(CBP-140) [Source:UniProtKB/Swiss-Prot;Acc:Q9JKR6]	9	44187627	44200103	12477	Hi_Prom	Hi_Hi	loBT	2.66667	1	1.07304	0.517879	16	2.64225	32970	1	0.32446	195	16	2.58823	30743	9	4.48586	2696	6	0.98429	12282	7	4.14642	2492	4	0.91042	10814	3	1.88186	1131	6	1.56556	19535	1	0.31115	187	6	1.53881	18278	5	3.68719	2216	7.68876
ENSMUSG00000028953	ATP-binding cassette sub-family F member 2 [Source:UniProtKB/Swiss-Prot;Acc:Q99LE6]	5	24071161	24083217	12057	Hi_Prom	Hi_Hi	loBT	1	1.83333	1.14306	0.704186	6	0.84085	10139	2	0.2579	155	6	0.85303	9774	1	0.35275	212	11	0.97354	11739	13	8.13145	4887	5	0.79045	9057	4	3.0416	1828	6	1.62987	19653	2	0.51082	307	6	1.69052	19370	2	1.14476	688	16.4463
ENSMUSG00000032295	Alpha-mannosidase 2C1 (EC 3.2.1.24)(Alpha-D-mannoside mannohydrolase)(Mannosidase alpha class 2C member 1) [Source:UniProtKB/Swiss-Prot;Acc:Q91W89]	9	56978564	56990013	11450	Hi_Prom	Hi_Hi	loBT	2.44444	0.888889	1.09259	0.492178	22	3.50065	40086	20	9.6589	5805	22	3.22127	34954	3	1.38935	835	8	1.48983	17060	10	7.19301	4323	7	1.2879	13975	4	2.7005	1623	9	1.59445	18258	1	0.63894	384	9	1.59395	17296	3	1.58735	954	7.76458
ENSMUSG00000035545	Leukocyte receptor cluster member 8 homolog [Source:UniProtKB/Swiss-Prot;Acc:Q8CBY3]	7	4088658	4099775	11118	Hi_Prom	Hi_Hi	T	8.75	1.75	1.03058	0.527634	70	18.4799	205478	10	2.33777	1405	70	19.3362	203398	4	2.45424	1475	14	2.0116	22367	14	9.85857	5925	8	1.7804	18728	6	2.73877	1646	8	1.31397	14610	1	0.66223	398	8	1.36448	14353	4	1.50083	902	7.8634
ENSMUSG00000057572	Protein archease (Protein ZBTB8OS) [Source:UniProtKB/Swiss-Prot;Acc:Q505B7]	4	129013251	129024273	11023	Hi_Prom	Hi_Hi	loBT	0.333333	2.5	1.41702	0.534825	2	0.21988	2424	2	1.20466	724	2	0.21882	2281	0	0	0	15	1.13643	12528	17	11.7837	7082	4	0.87558	9127	3	1.60233	963	6	1.32057	14558	1	0.78536	472	6	1.34545	14025	1	0.38935	234	19.4157
ENSMUSG00000053291	Ras-related protein Rab-4B [Source:UniProtKB/Swiss-Prot;Acc:Q91ZR1]	7	27953452	27963902	10451	Hi_Prom	Hi_Hi	loBT	0.875	0.375	1.1051	0.631484	7	1.08362	11326	3	1.04992	631	7	1.02091	10058	4	1.43428	862	3	0.7523	7863	4	2.18303	1312	3	0.70087	6905	3	1.82862	1099	8	2.14256	22394	1	0.03661	22	8	2.23193	21989	2	1.44592	869	5.70719
ENSMUSG00000024308	Tapasin Precursor (TPSN)(TPN)(TAP-binding protein)(TAP-associated protein) [Source:UniProtKB/Swiss-Prot;Acc:Q9R233]	1	34056423	34066235	9813	Hi_Prom	Hi_Hi	T	8.2	3.2	1.14388	0.701807	41	7.59955	74582	17	5.84193	3511	41	7.59095	69943	7	2.79201	1678	16	2.43581	23905	16	12.2562	7366	7	1.98698	18308	10	7.91681	4758	5	1.67903	16478	1	0.86023	517	5	1.72965	15937	2	0.54576	328	8.05242
ENSMUSG00000024959	Bcl2 antagonist of cell death (BAD)(Bcl-2-binding component 6)(Bcl-xL/Bcl-2-associated death promoter) [Source:UniProtKB/Swiss-Prot;Acc:Q61337]	1	7016813	7026384	9572	Hi_Prom	Hi_Hi	loBT	0.666667	2	1.07392	0.589057	4	0.72015	6894	4	2.43261	1462	4	0.62521	5610	3	2.56406	1541	12	2.11908	20286	12	6.4792	3894	11	1.80319	16180	7	2.68719	1615	6	1.77405	16983	1	0.74376	447	6	1.78146	15985	3	1.57404	946	6.65487
ENSMUSG00000035505	Mitochondrial inner membrane protein COX18 Precursor [Source:UniProtKB/Swiss-Prot;Acc:Q8VC74]	5	90643749	90652997	9249	Hi_Prom	Hi_Hi	loBT	0.333333	1.66667	1.34973	0.701287	2	0.35168	3253	3	0.60399	363	2	0.37607	3253	0	0	0	10	1.09632	10141	14	7.69384	4624	4	0.99468	8604	5	2.76373	1661	6	1.55514	14385	1	0.18469	111	6	1.5896	13750	3	2.11314	1270	14.0749
ENSMUSG00000031770	Homocysteine-responsive endoplasmic reticulum-resident ubiquitin-like domain member 1 protein [Source:UniProtKB/Swiss-Prot;Acc:Q9JJK5]	8	96910400	96919258	8859	Hi_Prom	Hi_Hi	loBT	3.5	1.5	1.08537	0.709247	28	3.58251	31741	28	11.4027	6853	20	2.99201	24714	2	1.31281	789	12	2.34718	20796	14	9.87521	5935	10	2.14855	17747	11	3.62729	2180	8	1.74898	15496	1	0.11148	67	8	1.86804	15430	2	0.4792	288	6.51602
ENSMUSG00000053317	Protein transport protein Sec61 subunit beta [Source:UniProtKB/Swiss-Prot;Acc:Q9CQS8]	4	47487565	47496105	8541	Hi_Prom	Hi_Hi	loBT	0.166667	0.916667	1.21518	0.707681	2	0.18216	1556	2	0.84193	506	2	0.13246	1052	0	0	0	11	1.60852	13740	18	8.97837	5396	9	1.3722	10898	7	2.85025	1713	12	2.41899	20663	2	0.46256	278	12	2.50239	19874	3	2.14309	1288	13.1176
ENSMUSG00000004500	zinc finger protein 324 [Source:RefSeq peptide;Acc:NP_848847]	7	13551213	13559171	7959	Hi_Prom	Hi_Hi	loBT	0.6	0.5	1.18882	0.715939	6	0.66181	5268	2	0.17138	103	6	0.69253	5097	1	0.70549	424	5	1.08329	8623	6	3.62729	2180	3	0.96168	7078	5	3.26955	1965	10	2.33103	18555	1	0.5807	349	10	2.47568	18221	1	0.64559	388	6.23908
ENSMUSG00000043091	Tubulin alpha-1C chain (Tubulin alpha-6 chain)(Alpha-tubulin 6)(Alpha-tubulin isotype M-alpha-6) [Source:UniProtKB/Swiss-Prot;Acc:P68373]	1	98860789	98868541	7753	Hi_Prom	Hi_Hi	loBT	1.88889	2.88889	1.30826	0.51596	17	3.69048	28616	8	3.3777	2030	17	3.54529	25363	12	2.27787	1369	26	4.09582	31759	28	17.8985	10757	12	3.65781	26168	12	7.96007	4784	9	2.60072	20166	1	0.53245	320	9	2.65656	19005	6	2.65225	1594	7.65485
ENSMUSG00000003809	Glutaryl-CoA dehydrogenase, mitochondrial Precursor (GCD)(EC 1.3.99.7) [Source:UniProtKB/Swiss-Prot;Acc:Q60759]	8	87410292	87417820	7529	Hi_Prom	Hi_Hi	loBT	2.85714	1.28571	1.15187	0.615733	20	2.08074	15668	20	6.82696	4103	19	1.64603	11407	1	0.34276	206	9	1.36693	10293	10	6.36606	3826	4	1.21126	8394	5	2.96173	1780	7	1.85843	13994	1	0.58236	350	5	1.71833	11908	7	4.59068	2759	8.25587
ENSMUSG00000021037	Activator of 90 kDa heat shock protein ATPase homolog 1 (AHA1) [Source:UniProtKB/Swiss-Prot;Acc:Q8BK64]	1	88607703	88614929	7227	Hi_Prom	Hi_Hi	loBT	1.14286	1.14286	1.05609	0.571402	8	1.55077	11209	3	0.86023	517	8	1.56473	10371	3	0.84859	510	8	1.60944	11633	8	6.66057	4003	4	1.34143	8891	5	3.05491	1836	7	1.87479	13551	1	0.47255	284	7	1.90797	12646	4	2.80699	1687	5.96378
ENSMUSG00000032067	6-pyruvoyl tetrahydrobiopterin synthase (PTP synthase)(PTPS)(EC 4.2.3.12) [Source:UniProtKB/Swiss-Prot;Acc:Q9R1Z7]	9	50329723	50336756	7034	Hi_Prom	Hi_Hi	loBT	0.8	2	1.19621	0.719563	4	0.72907	5129	2	0.20133	121	4	0.77855	5010	0	0	0	10	1.27306	8956	10	7	4207	4	0.95369	6137	5	2.25291	1354	5	1.39972	9847	1	0.42596	256	5	1.49837	9642	1	0.11481	69	10.4856
ENSMUSG00000026927	Serologically defined colon cancer antigen 3 homolog [Source:UniProtKB/Swiss-Prot;Acc:A2AIW0]	2	26238323	26244806	6484	Hi_Prom	Hi_Hi	loBT	2.16667	0.833333	1.14085	0.694782	13	2.58134	16740	3	1.02829	618	13	2.57791	15171	11	3.01331	1811	5	1.15235	7473	8	2.8619	1720	5	1.00969	5942	5	3.72213	2237	6	1.65952	10762	1	0.11814	71	6	1.74562	10273	3	1.17304	705	7.92322
ENSMUSG00000044522	Putative uncharacterized proteinRIKEN cDNA A730020M07, isoform CRA_a ; [Source:UniProtKB/TrEMBL;Acc:Q8C983]	3	121340063	121346403	6341	Hi_Prom	Hi_Hi	loBT	0.166667	0.5	1.14946	0.738285	1	0.117	742	1	0.14143	85	1	0.11442	657	2	0.43927	264	3	0.3778	2396	3	1.19967	721	3	0.36538	2098	2	1.03661	623	6	1.64554	10436	1	0.75208	452	6	1.71822	9866	2	1.35774	816	8.21063
ENSMUSG00000010095	4F2 cell-surface antigen heavy chain (4F2hc)(CD98 antigen) [Source:UniProtKB/Swiss-Prot;Acc:P10852]	1	8782058	8788366	6309	Hi_Prom	Hi_Hi	T	9	3.66667	1.08923	0.664742	54	12.67	79948	54	22.5225	13536	49	10.9285	62402	39	7.54576	4535	22	4.63629	29255	22	16.1647	9715	14	3.67881	21006	17	11.4909	6906	6	2.00555	12655	1	0.55574	334	6	2.05359	11726	4	1.57571	947	5.98019
ENSMUSG00000000916	Putative methyltransferase NSUN5 (EC 2.1.1.-)(NOL1/NOP2/Sun domain family member 5)(Williams-Beuren syndrome chromosomal region 20A protein homolog) [Source:UniProtKB/Swiss-Prot;Acc:Q8K4F6]	5	135845830	135852012	6183	Hi_Prom	Hi_Hi	loBT	0.625	1	1.24321	0.702642	5	0.94761	5860	4	1.32779	798	5	0.94628	5284	4	2.05657	1236	8	1.33862	8278	8	5.71215	3433	5	0.99158	5537	5	1.87687	1128	8	2.00453	12396	1	0.54908	330	8	2.16995	12117	2	0.83361	501	8.06793
ENSMUSG00000003299	39S ribosomal protein L4, mitochondrial (L4mt)(MRP-L4) [Source:UniProtKB/Swiss-Prot;Acc:Q9DCU6]	9	20807181	20813279	6099	Hi_Prom	Hi_Hi	loBT	1.14286	1.14286	1.2722	0.564947	8	1.67148	10196	7	2.31115	1389	8	1.52745	8401	5	1.13145	680	8	1.17902	7192	8	4.78203	2874	7	0.81691	4493	3	2.33611	1404	7	1.91885	11705	1	0.05657	34	7	1.91109	10511	5	3.27953	1971	9.793
ENSMUSG00000024118	Uncharacterized protein C16orf59 homolog [Source:UniProtKB/Swiss-Prot;Acc:Q6GQV0]	1	24352210	24357708	5499	Hi_Prom	Hi_Hi	loBT	2.4	2.8	1.06861	0.498188	12	2.806	15433	12	6.18136	3715	9	2.51306	12314	1	0.34775	209	14	1.47036	8087	25	14.0582	8449	8	0.95265	4668	3	1.45092	872	5	1.76036	9682	4	2.26622	1362	5	1.7851	8747	3	1.18136	710	26.2426
ENSMUSG00000014748	Protein TEX261 (Testis-expressed protein 261)(Testis-expressed sequence 261 protein) [Source:UniProtKB/Swiss-Prot;Acc:Q62302]	6	83720410	83725769	5360	Hi_Prom	Hi_Hi	loBT	1.4	1	1.08298	0.516731	7	1.59261	8538	1	0.10649	64	7	1.49884	7136	5	3.72379	2238	5	1.05465	5654	5	3.15641	1897	4	0.91283	4346	3	2.35607	1416	5	2.23559	11985	1	0.2213	133	5	2.21004	10522	5	3.55907	2139	5.47747
ENSMUSG00000002550	Uridine-cytidine kinase 1 (UCK 1)(EC 2.7.1.48)(Uridine monophosphokinase 1)(Cytidine monophosphokinase 1) [Source:UniProtKB/Swiss-Prot;Acc:P52623]	2	32110524	32115582	5059	Hi_Prom	Hi_Hi	loBT	2	3	1.19168	0.623925	8	2.56146	12961	1	0.57238	344	8	2.7796	12397	3	1.22296	735	12	1.45593	7367	12	8.65557	5202	6	0.9509	4241	4	2.28453	1373	4	1.11759	5655	1	0.06822	41	4	1.23206	5495	2	1.26622	761	12.6196
ENSMUSG00000034889	Uncharacterized protein C19orf29 homolog [Source:UniProtKB/Swiss-Prot;Acc:Q9CS00]	1	80783942	80788987	5046	Hi_Prom	Hi_Hi	T	7	2.2	1.19142	0.575633	35	9.08302	45842	5	1.95507	1175	35	9.71666	43210	6	4.56073	2741	11	0.77214	3897	13	8.599	5168	2	0.53137	2363	2	0.35275	212	5	1.30989	6611	2	1.13478	682	5	1.27029	5649	4	2.35275	1414	24.4651
ENSMUSG00000044551	Uncharacterized protein C8orf58 homolog [Source:UniProtKB/Swiss-Prot;Acc:Q66JV7]	1	70554213	70559240	5028	Hi_Prom	Hi_Hi	loBT	0.333333	0.333333	1.21494	0.666079	2	0.1026	516	2	0.21797	131	2	0.1165	516	0	0	0	2	0.46649	2346	3	1.74709	1050	1	0.43147	1911	2	0.83527	502	6	2.22311	11180	1	0.19634	118	6	2.35922	10449	3	1.50582	905	6.95297
ENSMUSG00000045193	Cold-inducible RNA-binding protein (Glycine-rich RNA-binding protein CIRP)(A18 hnRNP) [Source:UniProtKB/Swiss-Prot;Acc:P60824]	1	79630584	79635531	4948	Hi_Prom	Hi_Hi	loBT	4.57143	2.57143	1.09171	0.727411	32	5.60133	27721	2	0.62396	375	32	5.96781	25954	6	2.32612	1398	18	2.47444	12246	18	14.8503	8925	14	1.6859	7332	9	2.6223	1576	7	1.01657	5031	1	0.35108	211	7	1.15682	5031	1	0.29451	177	10.6768
ENSMUSG00000027405	Nucleolar protein 5A (Nucleolar protein Nop56) [Source:UniProtKB/Swiss-Prot;Acc:Q9D6Z1]	2	130100182	130105041	4860	Hi_Prom	Hi_Hi	loBT	2.85714	2.57143	1.12829	0.57028	20	5.777	28082	6	1.89517	1139	20	6.36024	27101	4	1.48918	895	18	5.14812	25025	18	13.1514	7904	13	4.30368	18338	16	12.6639	7611	7	2.93026	14244	1	0.64559	388	7	3.21263	13689	2	0.84692	509	4.18247
ENSMUSG00000063133	Kallikrein 1-related peptidase b1 Precursor (EC 3.4.21.35)(Glandular kallikrein K1)(mGK-1)(Tissue kallikrein-1) [Source:UniProtKB/Swiss-Prot;Acc:P00755]	7	51222121	51226688	4568	Hi_Prom	Hi_Hi	loBT	0.125	0.5	1.21835	0.617767	1	0.11731	536	1	0.4376	263	1	0.04056	161	1	0.33611	202	4	0.59357	2712	3	0.93178	560	4	0.48224	1914	2	1.76539	1061	8	2.72204	12437	1	0.33444	201	8	2.6576	10548	8	3.86689	2324	6.22097
ENSMUSG00000022614	Lipase maturation factor 2 (Transmembrane protein 112B)(Transmembrane protein 153) [Source:UniProtKB/Swiss-Prot;Acc:Q8C3X8]	1	89181577	89186071	4495	Hi_Prom	Hi_Hi	T	7.25	0.75	1.04048	0.514099	29	14.1186	63477	22	9.42928	5667	29	14.4813	56419	15	4.72379	2839	3	0.92149	4143	6	2.35607	1416	3	0.91838	3578	3	1.63561	983	4	1.55027	6970	1	0.20799	125	4	1.68018	6546	1	0.67887	408	6.53324
ENSMUSG00000031807	6-phosphogluconolactonase (6PGL)(EC 3.1.1.31) [Source:UniProtKB/Swiss-Prot;Acc:Q9CQ60]	8	74116083	74120166	4084	Hi_Prom	Hi_Hi	loBT	1	0.857143	1.13703	0.671213	7	2.84431	11619	7	2.80532	1686	6	2.80172	9764	2	0.45258	272	6	1.77968	7270	12	5.29784	3184	3	1.4924	5201	7	4.93344	2965	7	1.49596	6111	1	0.1198	72	7	1.70502	5942	4	1.79368	1078	8.04074
ENSMUSG00000039640	39S ribosomal protein L12, mitochondrial Precursor (L12mt)(MRP-L12) [Source:UniProtKB/Swiss-Prot;Acc:Q9DB15]	1	120345973	120350006	4034	Hi_Prom	Hi_Hi	loBT	2.4	1.6	1.40289	0.68436	12	1.94151	7834	3	1.08319	651	12	1.33624	4590	12	4.96672	2985	8	1.18513	4782	13	7.06988	4249	3	0.82737	2842	4	3.05324	1835	5	1.53606	6198	1	0.3411	205	5	1.60932	5528	4	2.42928	1460	15.7124
ENSMUSG00000021478	D(1A) dopamine receptor [Source:UniProtKB/Swiss-Prot;Acc:Q61616]	1	54147024	54151027	4004	Hi_Prom	Hi_Hi	loBT	0.2	0.6	1.10152	0.538682	1	0.0809	324	1	0.2629	158	1	0.07107	242	0	0	0	3	0.73283	2935	4	2.17804	1309	2	0.57856	1970	2	1.16473	700	5	1.73508	6949	1	0.66556	400	5	1.82731	6222	4	2.48752	1495	6.91372
ENSMUSG00000024875	Protein YIF1A (YIP1-interacting factor homolog A) [Source:UniProtKB/Swiss-Prot;Acc:Q91XB7]	1	5088545	5092503	3959	Hi_Prom	Hi_Hi	loBT	0.5	0.25	1.05118	0.595389	4	1.63434	6472	3	1.29617	779	4	1.60685	5399	2	0.4975	299	2	0.61717	2444	2	1.04825	630	2	0.50774	1706	2	1.57238	945	8	2.54949	10096	1	0.72047	433	8	2.85625	9597	1	0.65557	394	3.93902
ENSMUSG00000022760	THAP domain-containing protein 7 [Source:UniProtKB/Swiss-Prot;Acc:Q8VCZ3]	1	17528075	17531145	3071	Hi_Prom	Hi_Hi	loBT	1.16667	1	1.23248	0.639593	7	1.45247	4462	2	0.92013	553	7	1.4199	3510	6	1.33611	803	6	1.6862	5180	8	4.85025	2915	6	1.37581	3401	6	3.57571	2149	6	2.52604	7760	1	0.09651	58	6	2.9373	7261	2	1.50582	905	5.81476
ENSMUSG00000022559	F-box/LRR-repeat protein 6 (F-box and leucine-rich repeat protein 6)(F-box protein FBL6) [Source:UniProtKB/Swiss-Prot;Acc:Q9QXW0]	1	76366161	76369165	3005	Hi_Prom	Hi_Hi	loBT	2	0.666667	1.23727	0.588204	12	7.2505	21795	5	2.00166	1203	12	7.91397	19041	8	2.60067	1563	4	0.72222	2171	4	2.59734	1561	2	0.51621	1242	2	1.3411	806	6	1.81537	5457	1	0.08652	52	6	2.2286	5362	1	0.45923	276	7.74878
ENSMUSG00000036752	Tubulin beta-2C chain [Source:UniProtKB/Swiss-Prot;Acc:P68372]	2	25077684	25080164	2481	Hi_Prom	Hi_Hi	BT	7	8	1.38351	0.626771	42	20.4178	50677	26	11.7987	7091	42	21.4596	40387	21	7.42762	4464	48	8.94964	22213	51	36.173	21740	12	4.95962	9334	21	15.0333	9035	6	2.31547	5747	1	0.72047	433	4	2.35175	4426	7	4.84359	2911	10.283
ENSMUSG00000042502	CD2 antigen cytoplasmic tail-binding protein 2 (CD2 cytoplasmic domain-binding protein)(CD2 tail-binding protein)(CD2 antigen) [Source:UniProtKB/Swiss-Prot;Acc:Q9CWK3]	7	134337200	134339502	2303	Hi_Prom	Hi_Hi	loBT	4.75	3.75	1.06193	0.531112	19	9.0178	20777	9	3.69884	2223	19	10.3979	17718	7	3.27454	1968	15	2.3533	5422	28	15.1115	9082	5	1.47183	2508	5	2.63228	1582	4	1.53646	3540	3	1.63561	983	4	1.81866	3099	3	1.29285	777	19.0239
ENSMUSG00000045948	28S ribosomal protein S12, mitochondrial Precursor (S12mt)(MRP-S12)(MT-RPS12) [Source:UniProtKB/Swiss-Prot;Acc:O35680]	7	29524661	29526809	2149	Hi_Prom	Hi_Hi	loBT	0.4	0.8	1.16933	0.595936	2	0.33674	724	2	1.14143	686	2	0.33806	524	0	0	0	4	0.61349	1319	4	2.66223	1600	1	0.25355	393	1	0.57903	348	5	1.93953	4170	2	0.67554	406	5	1.87226	2902	7	4.13145	2483	15.776
ENSMUSG00000023905	Tumor necrosis factor receptor superfamily member 12A Precursor (Fibroblast growth factor-inducible immediate-early response protein 14)(FGF-inducible 14)(Fibroblast growth factor-regulated protein 2)(Tweak-receptor)(TweakR)(CD266 antigen) [Source:UniProtKB/Swiss-Prot;Acc:Q9CR75]	1	23812414	23814400	1987	Hi_Prom	Hi_Hi	loBT	0.8	1.4	1.44061	0.677016	4	1.10614	2199	2	0.44592	268	4	1.39193	1932	2	0.17637	106	7	0.5166	1027	7	4.25291	2556	2	0.21037	292	1	0.22629	136	5	1.60161	3184	2	0.51747	311	5	1.65778	2301	5	1.89517	1139	33.2747
ENSMUSG00000084370		3	78290730	78292559	1830	Hi_Prom	Hi_Hi	loBT	0.125	0.25	1.09452	0.703763	1	0.142	260	1	0.00998	6	1	0.20715	255	0	0	0	2	0.60841	1114	1	0.63561	382	2	0.39561	487	2	1.75042	1052	8	3.94484	7223	1	0.02496	15	8	4.91795	6054	5	2.91847	1754	2.52774
ENSMUSG00000002661	Alkylated DNA repair protein alkB homolog 7 Precursor [Source:UniProtKB/Swiss-Prot;Acc:Q9D6Z0]	1	57136784	57138560	1777	Hi_Prom	Hi_Hi	loBT	0.166667	0.333333	1.05279	0.697312	1	0.32115	571	1	0.18136	109	1	0.33786	398	1	0.28952	174	2	0.50281	894	4	1.50915	907	1	0.40153	473	2	1.04326	627	6	2.86614	5096	3	1.15973	697	6	3.40068	4006	4	2.99334	1799	9.9619
ENSMUSG00000025731	UPF0585 protein C16orf13 homolog [Source:UniProtKB/Swiss-Prot;Acc:Q9DCS2]	1	26012460	26014107	1648	Hi_Prom	Hi_Hi	loBT	1.25	1.5	1.07409	0.735218	5	2.67495	4411	5	2.35441	1415	5	2.54814	2673	2	0.95341	573	6	1.11098	1832	7	4.59401	2761	2	0.36797	386	2	1.55574	935	4	1.53123	2525	3	0.92512	556	4	1.87035	1962	3	0.91681	551	19.0233
ENSMUSG00000049091	Selenide, water dikinase 2 (EC 2.7.9.3)(Selenophosphate synthetase 2)(Selenium donor protein 2) [Source:UniProtKB/Swiss-Prot;Acc:P97364]	7	134416075	134417433	1359	Hi_Prom	Hi_Hi	loBT	0.4	1	1.40511	0.526706	2	1.14265	1554	1	0.54243	326	2	1.00526	764	2	0.84692	509	5	2.09044	2843	8	4.71714	2835	2	1.18947	904	4	2.56905	1544	5	2.46176	3348	1	0.00333	2	5	3.77895	2872	2	1.03494	622	6.72568
ENSMUSG00000082587		1	38032571	38033717	1147	Hi_Prom	Hi_Hi	loBT	0.272727	0.363636	1.36716	0.626509	3	0.73693	846	3	0.18303	110	3	1.34854	739	0	0	0	4	1.06272	1220	4	2.28619	1374	1	0.47263	259	2	1.08319	651	11	4.61934	5303	2	0.51414	309	11	5.50365	3016	10	3.77205	2267	8.46328
ENSMUSG00000081721		2	104131731	104132732	1002	Hi_Prom	Hi_Hi	loBT	0.25	0.375	1.15196	0.559989	2	0.95115	954	2	0.6173	371	2	1.49876	604	1	0.22629	136	3	0.97009	973	3	1.58735	954	1	0.27543	111	1	0.79201	476	8	4.47059	4484	5	1.73544	1043	8	6.51365	2625	6	2.20632	1326	10.8921
ENSMUSG00000075005		2	104131731	104132732	1002	Hi_Prom	Hi_Hi	loBT	0.25	0.375	1.15196	0.559989	2	0.95115	954	2	0.6173	371	2	1.49876	604	1	0.22629	136	3	0.97009	973	3	1.58735	954	1	0.27543	111	1	0.79201	476	8	4.47059	4484	5	1.73544	1043	8	6.51365	2625	6	2.20632	1326	10.8921
ENSMUSG00000029554	Mitotic spindle assembly checkpoint protein MAD1 (Mitotic arrest deficient-like protein 1)(MAD1-like 1) [Source:UniProtKB/Swiss-Prot;Acc:Q9WTX8]	5	140484643	140797506	312864	Hi_Prom	Hi_prom	loBT	1.1	1.6	1.03784	-0.00647888	11	1.51425	473756	4	1.22629	737	11	1.51523	473152	4	1.55075	932	16	1.02076	319361	18	11.3361	6813	8	1.01503	316957	1	0.6772	407	10	1.84261	576487	3	0.49085	295	10	1.84574	576361	1	0.21131	127	17.7335
ENSMUSG00000024983	Vesicle transport through interaction with t-SNAREs homolog 1A (Vesicle transport v-SNARE protein Vti1-like 2)(Vti1-rp2) [Source:UniProtKB/Swiss-Prot;Acc:O89116]	1	55390547	55701051	310505	Hi_Prom	Hi_prom	loBT	0.846154	0.769231	1.10483	-0.0734801	11	0.99694	309557	4	1.69884	1021	11	0.99765	309178	1	0.10982	66	10	1.19042	369633	10	6.54077	3931	6	1.18435	367037	1	0.67388	405	13	1.50626	467702	1	0.802	482	13	1.50767	467237	3	1.75707	1056	8.44345
ENSMUSG00000026425	SLIT-ROBO Rho GTPase-activating protein 2 (srGAP2)(Formin-binding protein 2)(Formin-binding protein 27)(FBP-27) [Source:UniProtKB/Swiss-Prot;Acc:Q91Z67]	1	133181828	133423938	242111	Hi_Prom	Hi_prom	loBT	1.125	1.5	1.16624	0.443842	9	0.21659	52438	1	0.5391	324	9	0.21669	52333	0	0	0	12	1.08896	263651	21	12.0266	7228	7	1.07964	260747	3	2.38436	1433	8	0.75759	183421	1	0.73544	442	8	0.75388	182072	5	2.6589	1598	19.4509
ENSMUSG00000025006	Sorbin and SH3 domain-containing protein 1 (Ponsin)(c-Cbl-associated protein)(CAP)(SH3 domain protein 5)(SH3P12) [Source:UniProtKB/Swiss-Prot;Acc:Q62417]	1	40366530	40588302	221773	Hi_Prom	Hi_prom	loBT	1.25	0.583333	1.30272	-0.0922889	15	1.17494	260572	6	1.39933	841	15	1.17436	259737	0	0	0	7	1.23919	274821	15	7.10316	4269	7	1.23677	273542	1	0.71714	431	12	1.65218	366411	1	0.16805	101	12	1.65545	366143	1	0.58236	350	12.1284
ENSMUSG00000030314	Autophagy-related protein 7 (APG7-like)(Ubiquitin-activating enzyme E1-like protein)(mAGP7) [Source:UniProtKB/Swiss-Prot;Acc:Q9D906]	6	114593149	114810613	217465	Hi_Prom	Hi_prom	loBT	0.666667	1.41667	1.15339	0.334865	8	0.44837	97506	8	3.00832	1808	8	0.43756	94891	4	2.19967	1322	17	0.93622	203597	17	10.3111	6197	6	0.92505	200611	2	0.86023	517	12	1.54912	336882	2	1.58403	952	12	1.54931	335992	2	1.203	723	18.3774
ENSMUSG00000042744	Putative uncharacterized protein Fragment [Source:UniProtKB/TrEMBL;Acc:Q8BRI0]	5	121670228	121818586	148359	Hi_Prom	Hi_prom	T	19.1	1.5	1.31958	0.312907	191	10.3922	1541789	3	0.87188	524	191	10.4202	1539691	16	4.03328	2424	15	2.92042	433273	38	14.6589	8810	15	2.91907	431322	6	4.51913	2716	10	1.59993	237365	1	0.22463	135	10	1.6034	236918	2	1.26123	758	13.0178
ENSMUSG00000020196	calcineurin binding protein 1 [Source:RefSeq peptide;Acc:NP_766137]	1	75108855	75227102	118248	Hi_Prom	Hi_prom	T	6	1.66667	1.21288	0.231369	54	4.7896	566366	29	9.21963	5541	54	4.70851	553951	35	12.9185	7764	15	1.78084	210583	15	9.93012	5968	10	1.76097	207176	3	1.23461	742	9	1.91377	226301	1	0.01997	12	9	1.91666	225493	3	1.52579	917	8.51803
ENSMUSG00000074043	Putative uncharacterized protein Fragment [Source:UniProtKB/TrEMBL;Acc:Q3UU72]	8	125455417	125566177	110761	Hi_Prom	Hi_prom	loBT	3.33333	1.11111	1.15909	0.0217099	30	2.15541	238738	1	0.21298	128	30	2.16368	238355	4	0.68552	412	10	1.90073	210529	18	6.97837	4194	10	1.90248	209581	2	1.27953	769	9	1.51686	168011	1	0.23627	142	9	1.52452	167944	1	0.11314	68	9.46133
ENSMUSG00000028385	Sorting nexin-30 [Source:UniProtKB/Swiss-Prot;Acc:Q8CE50]	4	59818522	59917612	99091	Hi_Prom	Hi_prom	loBT	1.71429	0.857143	1.05138	-0.0399453	12	0.8052	79789	5	0.67388	405	12	0.80605	79389	0	0	0	6	1.10456	109453	8	5.07321	3049	6	1.09634	107981	1	0.77205	464	7	1.53587	152192	1	0.57571	346	7	1.54252	151926	1	0.61897	372	7.29701
ENSMUSG00000044475	Activating signal cointegrator 1 complex subunit 1 (ASC-1 complex subunit p50)(Trip4 complex subunit p50) [Source:UniProtKB/Swiss-Prot;Acc:Q9D8Z1]	1	59465593	59562734	97142	Hi_Prom	Hi_prom	loBT	0.6	1.2	1.04317	0.422202	6	0.30995	30109	7	4.20965	2530	4	0.30296	29249	0	0	0	12	1.14978	111693	15	9.51248	5717	10	1.1348	109557	3	1.1614	698	10	1.67255	162477	2	0.28286	170	10	1.6712	161343	5	3.5624	2141	13.2182
ENSMUSG00000022702	Protein HIRA (TUP1-like enhancer of split protein 1) [Source:UniProtKB/Swiss-Prot;Acc:Q61666]	1	18876843	18970399	93557	Hi_Prom	Hi_prom	loBT	1.42857	2.14286	1.13121	-0.129351	10	0.53962	50486	1	0.5574	335	10	0.54024	50220	0	0	0	15	1.37813	128935	15	10.7471	6459	9	1.34695	125210	1	0.52579	316	7	1.20755	112976	1	0.20799	125	7	1.21469	112915	1	0.42097	253	11.1363
ENSMUSG00000023977	E3 ubiquitin-protein ligase UBR2 (EC 6.3.2.-)(N-recognin-2)(Ubiquitin-protein ligase E3-alpha-2)(Ubiquitin-protein ligase E3-alpha-II) [Source:UniProtKB/Swiss-Prot;Acc:Q6WKZ8]	1	47065241	47147469	82229	Hi_Prom	Hi_prom	loBT	3.28571	2	1.20272	0.431748	23	2.5283	207902	16	6.15474	3699	23	2.50087	204146	2	0.27288	164	14	1.51215	124344	14	10.7404	6455	8	1.48017	120826	4	2.38769	1435	7	1.68082	138214	1	0.94676	569	7	1.68617	137642	1	0.62895	378	9.45837
ENSMUSG00000016477	Transcription factor E2F3 (E2F-3) [Source:UniProtKB/Swiss-Prot;Acc:O35261]	1	29998453	30077537	79085	Hi_Prom	Hi_prom	loBT	2.25	0.75	1.02912	0.337529	18	1.43826	113746	3	1.68885	1015	18	1.44131	113123	0	0	0	6	1.38456	109499	9	3.4975	2102	6	1.37909	108239	3	1.68885	1015	8	1.63149	129028	1	0.64559	388	8	1.6386	128607	2	1.51913	913	6.52604
ENSMUSG00000041570	Calmodulin-regulated spectrin-associated protein 1-like protein 1 [Source:UniProtKB/Swiss-Prot;Acc:Q8C1B1]	1	138164700	138242681	77982	Hi_Prom	Hi_prom	loBT	2.6	1.1	1.10215	0.41679	26	1.46912	114566	7	3.13311	1883	26	1.45359	112483	4	1.48918	895	11	2.31385	180441	22	9.94509	5977	11	2.29806	177831	6	4.55574	2738	10	1.3125	102353	1	0.32446	195	10	1.32156	102266	2	0.84526	508	9.57329
ENSMUSG00000020790	Ankyrin repeat and FYVE domain-containing protein 1 (Ankyrin repeats hooked to a zinc finger motif) [Source:UniProtKB/Swiss-Prot;Acc:Q810B6]	1	72503508	72581147	77640	Hi_Prom	Hi_prom	loBT	1.5	2.3	1.32711	0.260161	15	0.77757	60371	15	4.2213	2537	14	0.72365	55751	15	9.82862	5907	23	1.68523	130843	26	17.9418	10783	9	1.64801	126964	3	1.56739	942	10	1.34465	104400	1	0.39101	235	10	1.34617	103710	4	0.76539	460	15.7766
ENSMUSG00000026339	Coiled-coil domain-containing protein 93 [Source:UniProtKB/Swiss-Prot;Acc:Q7TQK5]	1	123327672	123398165	70494	Hi_Prom	Hi_prom	loBT	0.444444	0.555556	1.05384	0.311113	4	0.35454	24993	1	0.11814	71	4	0.35207	24608	4	2.0782	1249	5	0.97886	69005	6	2.66722	1603	5	0.97705	68291	2	1.42596	857	9	1.83572	129409	1	0.01331	8	9	1.84334	128840	4	2.4975	1501	6.14093
ENSMUSG00000032812	ArfGAP with RhoGAP domain, ankyrin repeat and PH domain 1 isoform 3 [Source:RefSeq peptide;Acc:NP_001035200]	7	108496583	108561100	64518	Hi_Prom	Hi_prom	loBT	2.42857	1.28571	1.09063	0.218223	17	1.54599	99746	11	1.72546	1037	17	1.53177	97909	4	2.1381	1285	9	1.24081	80056	9	5.71714	3436	9	1.21006	77346	2	1.25458	754	7	1.65286	106641	1	0.00499	3	7	1.65652	105883	4	2.9817	1792	7.43765
ENSMUSG00000028854	Sodium/hydrogen exchanger 1 (Na(+)/H(+) exchanger 1)(NHE-1)(Solute carrier family 9 member 1) [Source:UniProtKB/Swiss-Prot;Acc:Q61165]	4	132925687	132979613	53927	Hi_Prom	Hi_prom	loBT	2.28571	3.85714	1.55438	0.223219	16	2.89668	156212	10	4.48253	2694	16	2.86497	152783	3	2.21797	1333	27	1.28373	69229	27	18.0782	10865	10	1.19622	63792	2	1.36273	819	7	1.57794	85095	1	0.12146	73	7	1.58793	84681	3	1.45757	876	22.5711
ENSMUSG00000020130	TBC1 domain family member 15 [Source:UniProtKB/Swiss-Prot;Acc:Q9CXF4]	1	114635515	114688523	53009	Hi_Prom	Hi_prom	loBT	0.857143	1.42857	1.21114	0.264868	6	0.66859	35442	1	0.0183	11	6	0.67518	35386	1	0.31115	187	10	1.10887	58781	14	8.30449	4991	7	1.08683	56961	2	0.96173	578	7	1.25165	66350	1	0.19135	115	7	1.26234	66159	3	1.198	720	12.8815
ENSMUSG00000031835	Membrane-bound transcription factor site-1 protease Precursor (EC 3.4.21.112)(S1P endopeptidase)(Site-1 protease)(Subtilisin/kexin isozyme 1)(SKI-1)(Sterol-regulated luminal protease) [Source:UniProtKB/Swiss-Prot;Acc:Q9WTZ2]	8	122032056	122082635	50580	Hi_Prom	Hi_prom	loBT	2.625	1.125	1.05897	-0.125061	21	2.12058	107261	1	0.37604	226	21	2.09043	104482	14	4.36273	2622	9	1.34586	68075	9	6.26789	3767	7	1.33371	66660	1	0.23627	142	8	1.68955	85459	1	0.0599	36	8	1.69743	84839	3	1.74376	1048	6.74809
ENSMUSG00000009733	Alpha-globin transcription factor CP2 [Source:UniProtKB/Swiss-Prot;Acc:Q9ERA0]	1	100333230	100382439	49210	Hi_Prom	Hi_prom	loBT	0.5	0.5	1.05577	-0.163564	6	0.48054	23648	1	0.4426	266	6	0.48102	23383	0	0	0	6	1.4562	71661	9	4.5574	2739	6	1.45735	70843	1	0.22296	134	12	1.82681	89899	1	0.74043	445	12	1.84117	89501	1	0.64892	390	6.17559
ENSMUSG00000036817	Protein unc-84 homolog A (Sad1/unc-84 protein-like 1) [Source:UniProtKB/Swiss-Prot;Acc:Q9D666]	5	139676622	139725749	49128	Hi_Prom	Hi_prom	loBT	1.22222	0.888889	1.09212	0.122139	11	1.68487	82776	2	0.91847	552	11	1.69072	82049	5	0.42596	256	8	1.52572	74957	11	6.52579	3922	8	1.5097	73264	2	0.67388	405	9	1.67703	82391	1	0.12479	75	9	1.69674	82341	1	0.37105	223	7.28622
ENSMUSG00000037791	PHD finger protein 12 (PHD factor 1)(Pf1) [Source:UniProtKB/Swiss-Prot;Acc:Q5SPL2]	1	77796256	77843880	47625	Hi_Prom	Hi_prom	T	5.66667	1.33333	1.09375	0.300167	34	2.35109	111973	6	2.48918	1496	34	2.35087	110552	0	0	0	8	2.0097	95714	19	6.38602	3838	8	2.00398	94239	4	2.91015	1749	6	1.29236	61550	1	0.34609	208	6	1.30885	61550	1	0.24293	146	9.48113
ENSMUSG00000034247	Pleckstrin homology domain-containing family M member 1 [Source:UniProtKB/Swiss-Prot;Acc:Q7TSI1]	1	103226408	103273978	47571	Hi_Prom	Hi_prom	loBT	2.44444	0.888889	1.09724	-0.0606525	22	1.87085	89000	2	0.96672	581	22	1.85691	87223	6	3.53411	2124	8	1.15383	54890	8	4.20632	2528	8	1.14988	54012	1	0.86356	519	9	1.78813	85065	1	0.02662	16	9	1.79805	84458	2	1.16306	699	6.95725
ENSMUSG00000033253	Novel protein [Source:UniProtKB/TrEMBL;Acc:A2A9C3]	4	118035352	118081794	46443	Hi_Prom	Hi_prom	loBT	2.44444	0.777778	1.10228	-0.0797274	22	3.48781	161988	4	1.5391	925	22	3.51573	161175	5	1.6223	975	7	1.20689	56053	8	4.11481	2473	7	1.20151	55082	1	0.28952	174	9	1.88715	87647	1	0.50582	304	9	1.90071	87136	2	1.39767	840	6.65829
ENSMUSG00000024556	NAD-dependent malic enzyme, mitochondrial Precursor (NAD-ME)(EC 1.1.1.38)(Malic enzyme 2) [Source:UniProtKB/Swiss-Prot;Acc:Q99KE1]	1	73929696	73975092	45397	Hi_Prom	Hi_prom	loBT	0.571429	1.42857	1.19495	0.340071	4	0.56174	25502	2	0.46589	280	4	0.55636	24924	1	0.53245	320	10	1.41167	64087	13	8.41764	5059	7	1.37104	61420	3	2.01165	1209	7	1.6432	74598	1	0.28286	170	7	1.65217	74014	2	0.75208	452	9.48185
ENSMUSG00000037355	Uncharacterized protein KIAA1530 [Source:UniProtKB/Swiss-Prot;Acc:Q9D479]	5	33721345	33765154	43810	Hi_Prom	Hi_prom	loBT	1.77778	1.44444	1.20377	-0.131057	16	1.05348	46154	15	6.21797	3737	16	0.99118	42830	0	0	0	13	1.40761	61669	13	8.37105	5031	8	1.35225	58432	1	0.15474	93	9	1.64632	72127	1	0.80699	485	9	1.66298	71859	3	1.04992	631	9.61361
ENSMUSG00000018481	Amyloid protein-binding protein 2 (Amyloid beta precursor protein-binding protein 2)(APP-BP2) [Source:UniProtKB/Swiss-Prot;Acc:Q9DAX9]	1	85004861	85048600	43740	Hi_Prom	Hi_prom	loBT	1	1.28571	1.09639	0.359204	7	0.47178	20636	7	2.65557	1596	7	0.44862	19354	0	0	0	9	1.33694	58479	14	8.52579	5124	7	1.31195	56599	3	1.47255	885	7	1.15651	50587	1	0.10316	62	7	1.16998	50474	1	0.24958	150	10.6711
ENSMUSG00000020929	116 kDa U5 small nuclear ribonucleoprotein component (U5 snRNP-specific protein, 116 kDa)(U5-116 kDa)(Elongation factor Tu GTP-binding domain-containing protein 2) [Source:UniProtKB/Swiss-Prot;Acc:O08810]	1	102699787	102742299	42513	Hi_Prom	Hi_prom	loBT	0.785714	0.5	1.06217	0.346173	11	1.04909	44601	1	0.38103	229	11	1.04495	43798	8	2.51913	1514	7	1.37788	58579	8	5.6822	3415	7	1.35191	56664	3	1.99168	1197	14	1.92243	81730	1	0.10982	66	14	1.94995	81730	2	0.61897	372	5.91755
ENSMUSG00000024785	RNA 3'-terminal phosphate cyclase-like protein [Source:UniProtKB/Swiss-Prot;Acc:Q9JJT0]	1	29175912	29218301	42390	Hi_Prom	Hi_prom	loBT	1.625	1	1.33478	0.212072	13	1.24383	52727	7	2.63228	1582	13	1.20629	50412	6	1.90017	1142	8	1.23295	52266	15	4.46922	2686	8	1.22732	51291	2	0.24126	145	8	1.75323	74321	1	0.04659	28	8	1.76868	73915	3	1.80865	1087	12.2218
ENSMUSG00000027933	Integrator complex subunit 3 (Int3) [Source:UniProtKB/Swiss-Prot;Acc:Q7TPD0]	3	90195310	90237558	42249	Hi_Prom	Hi_prom	loBT	1.33333	2.5	1.16616	0.471568	8	0.49813	21046	8	1.75874	1057	8	0.48005	19994	2	0.24126	145	15	1.08769	45955	17	12.1065	7276	6	1.01287	42186	3	1.2995	781	6	1.72457	72863	2	0.57238	344	6	1.74699	72762	3	0.93344	561	16.784
ENSMUSG00000038982	Protein Muted [Source:UniProtKB/Swiss-Prot;Acc:Q8R015]	1	38685230	38726978	41749	Hi_Prom	Hi_prom	loBT	0.5	1.375	1.03341	0.274023	4	0.34316	14327	2	0.18303	110	4	0.34554	14219	0	0	0	11	1.11643	46611	15	9.7371	5852	7	1.06416	43790	2	1.6223	975	8	1.51657	63317	2	1.16473	700	8	1.53235	63056	1	0.47421	285	14.0956
ENSMUSG00000026037	Origin recognition complex subunit 2 [Source:UniProtKB/Swiss-Prot;Acc:Q60862]	1	58520317	58561771	41455	Hi_Prom	Hi_prom	loBT	1.16667	2.5	1.17174	0.28705	7	0.48172	19970	7	2.94842	1772	6	0.43822	17904	2	1	601	15	1.56274	64785	22	11.3444	6818	6	1.54907	63289	3	1.13478	682	6	1.04974	43518	1	0.57072	343	6	1.04565	42721	3	2.00666	1206	14.2021
ENSMUSG00000037020	WD repeat-containing protein 62 [Source:UniProtKB/Swiss-Prot;Acc:Q3U3T8]	7	31025157	31065438	40282	Hi_Prom	Hi_prom	loBT	2.28571	1.28571	1.1601	0.400736	16	1.58546	63867	3	1.2812	770	16	1.59056	63118	8	1.07155	644	9	1.23181	49621	10	7.37105	4430	6	1.1923	47314	3	1.68053	1010	7	1.71229	68976	1	0.29784	179	7	1.72379	68405	3	1.95175	1173	8.38715
ENSMUSG00000034290	Serine/threonine-protein kinase Nek9 (EC 2.7.11.1)(Never in mitosis A-related kinase 9)(NimA-related protein kinase 9) [Source:UniProtKB/Swiss-Prot;Acc:Q8K1R7]	1	86640465	86680296	39832	Hi_Prom	Hi_prom	loBT	1	1.14286	1.03186	0.437511	7	0.57623	22953	4	1.96339	1180	7	0.55415	21741	1	0.06489	39	8	1.48143	59010	11	6.52745	3923	5	1.46066	57306	4	2.17471	1307	7	1.4183	56495	1	0.46589	280	7	1.42895	56062	2	0.72379	435	7.53084
ENSMUSG00000029144	General transcription factor 3C polypeptide 2 (Transcription factor IIIC subunit beta)(TF3C-beta)(TFIIIC 110 kDa subunit)(TFIIIC110) [Source:UniProtKB/Swiss-Prot;Acc:Q8BL74]	5	31443344	31482517	39174	Hi_Prom	Hi_prom	T	6.125	1	1.04235	0.448263	49	2.67247	104694	35	10.5624	6348	49	2.60524	100497	0	0	0	8	1.46484	57385	11	6.41431	3855	8	1.42494	54967	4	2.12978	1280	8	1.4144	55409	1	0.78037	469	8	1.4281	55089	1	0.03494	21	7.71962
ENSMUSG00000053119	Charged multivesicular body protein 3 (Chromatin-modifying protein 3)(Vacuolar protein-sorting-associated protein 24) [Source:UniProtKB/Swiss-Prot;Acc:Q9CQ10]	6	71493911	71532603	38693	Hi_Prom	Hi_prom	loBT	0.666667	1.44444	1.15425	0.395976	6	0.54709	21169	4	1.67055	1004	6	0.53014	20195	2	0.50915	306	13	1.25934	48729	15	10.6539	6403	6	1.20544	45920	3	1.82862	1099	9	1.12855	43668	1	0.12646	76	9	1.14632	43668	2	0.00998	6	12.4436
ENSMUSG00000002814	DNA topoisomerase 3-alpha (EC 5.99.1.2)(DNA topoisomerase III alpha) [Source:UniProtKB/Swiss-Prot;Acc:O70157]	1	60553561	60590867	37307	Hi_Prom	Hi_prom	loBT	0.625	1	1.10693	0.216318	5	0.41541	15498	21	4.0599	2440	5	0.3903	14327	3	1.66389	1000	8	1.25515	46827	10	6.89351	4143	8	1.21538	44614	2	0.63228	380	8	1.54592	57675	1	0.58236	350	8	1.5547	57070	5	2.88353	1733	8.22788
ENSMUSG00000032382	Sorting nexin-1 [Source:UniProtKB/Swiss-Prot;Acc:Q9WV80]	9	65935934	65972693	36760	Hi_Prom	Hi_prom	loBT	1.42857	2.28571	1.26507	-0.095849	10	0.96572	35501	9	2.38436	1433	10	0.93778	33911	5	0.27953	168	16	1.32709	48785	16	12.1298	7290	5	1.24695	45091	1	0.43594	262	7	1.4168	52083	1	0.3594	216	7	1.43483	51885	4	1.72546	1037	12.8313
ENSMUSG00000056228	Probable cysteinyl-tRNA synthetase, mitochondrial Precursor (EC 6.1.1.16)(Cysteine--tRNA ligase)(CysRS) [Source:UniProtKB/Swiss-Prot;Acc:Q8BYM8]	8	11514021	11550741	36721	Hi_Prom	Hi_prom	loBT	0.846154	0.538462	1.10059	0.477859	11	1.12388	41271	1	0.3228	194	11	1.12829	40756	3	1.14809	690	7	1.37275	50410	9	5.68719	3418	6	1.33107	48081	4	2.51248	1510	13	1.85265	68033	1	0.04992	30	13	1.86443	67347	3	1.72879	1039	6.76148
ENSMUSG00000020289	UPF0171 protein C16orf35 homolog (Alpha-globin regulatory element-containing gene protein) [Source:UniProtKB/Swiss-Prot;Acc:Q8VIJ8]	1	32131263	32167707	36445	Hi_Prom	Hi_prom	loBT	3.27273	3.54545	1.36488	-0.103603	36	3.60544	131404	36	11.6406	6996	33	3.46722	124286	6	2.33444	1403	39	4.01926	146486	39	30.1448	18117	28	3.80824	136510	3	2.36938	1424	11	2.23572	81483	1	0.13478	81	11	2.26223	81092	8	3.21298	1931	10.241
ENSMUSG00000052125	Putative uncharacterized protein Fragment [Source:UniProtKB/TrEMBL;Acc:Q8C210]	1	33796585	33832462	35878	Hi_Prom	Hi_prom	loBT	1	1	1.06866	-0.00966756	6	0.25996	9327	5	2.36273	1420	6	0.24068	8491	1	0.00832	5	6	1.01767	36513	8	2.43927	1466	6	1.02251	36073	1	0.72213	434	6	1.489	53424	1	0.03161	19	6	1.49707	52815	4	2.44925	1472	7.82388
ENSMUSG00000059119	Nucleosome assembly protein 1-like 4 [Source:UniProtKB/Swiss-Prot;Acc:Q78ZA7]	7	150699484	150734997	35514	Hi_Prom	Hi_prom	loBT	4	1.75	1.10446	0.280532	32	2.21782	78766	7	1.59734	960	32	2.17271	75860	18	4.38602	2636	14	2.13544	75840	14	9.72213	5843	7	2.09666	73205	4	2.49085	1497	8	1.89869	67432	1	0.43428	261	8	1.90485	66508	5	2.86855	1724	6.67729
ENSMUSG00000033276	Serine/threonine-protein kinase 36 (EC 2.7.11.1)(Fused homolog) [Source:UniProtKB/Swiss-Prot;Acc:Q69ZM6]	1	74648029	74683465	35437	Hi_Prom	Hi_prom	loBT	0.333333	0.888889	1.15038	0.254418	3	0.14422	5111	4	1.30782	786	3	0.14588	5082	0	0	0	8	1.15653	40985	10	6.47255	3890	7	1.1133	38785	2	0.66389	399	9	1.55093	54962	1	0.45092	271	9	1.57397	54834	2	0.21631	130	8.9823
ENSMUSG00000031753	Conserved oligomeric Golgi complex subunit 4 (COG complex subunit 4)(Component of oligomeric Golgi complex 4) [Source:UniProtKB/Swiss-Prot;Acc:Q8R1U1]	8	113370947	113406122	35176	Hi_Prom	Hi_prom	loBT	1.42857	3	1.2071	0.242364	10	1.06973	37630	3	1.10316	663	10	1.03329	35728	7	2.68719	1615	21	1.82639	64247	21	14.9418	8980	10	1.71695	59367	3	2.27121	1365	7	1.3282	46722	1	0.599	360	7	1.31715	45543	4	2.60233	1564	12.231
ENSMUSG00000025199	Inhibitor of nuclear factor kappa-B kinase subunit alpha (I kappa-B kinase alpha)(IkBKA)(IKK-alpha)(IKK-A)(IkappaB kinase)(EC 2.7.11.10)(I-kappa-B kinase 1)(IKK1)(Conserved helix-loop-helix ubiquitous kinase)(Nuclear factor NF-kappa-B inhibitor kinase alpha)(NFKBIKA) [Source:UniProtKB/Swiss-Prot;Acc:Q60680]	1	44147826	44181967	34142	Hi_Prom	Hi_prom	loBT	0.857143	1.28571	1.03671	0.241274	6	0.49468	16890	2	0.47421	285	6	0.4951	16607	0	0	0	9	1.16405	39744	11	6.44759	3875	6	1.14751	38491	2	1.04493	628	7	1.11935	38218	1	0.3178	191	7	1.1352	38078	1	0.1614	97	9.58597
ENSMUSG00000061079	Zinc finger protein 143 (Zfp-143)(Selenocysteine tRNA gene transcription-activating factor)(mStaf) [Source:UniProtKB/Swiss-Prot;Acc:O70230]	7	117205216	117238906	33691	Hi_Prom	Hi_prom	loBT	0.583333	0.833333	1.34675	0.344298	7	0.55924	18842	2	0.2995	180	7	0.564	18664	0	0	0	10	1.42969	48169	21	12.3012	7393	7	1.35776	44931	3	1.40433	844	12	1.42737	48091	1	0.599	360	12	1.43666	47542	2	1.42762	858	15.4667
ENSMUSG00000040263	Kelch domain-containing protein 4 [Source:UniProtKB/Swiss-Prot;Acc:Q921I2]	8	124320232	124353429	33198	Hi_Prom	Hi_prom	loBT	0.285714	0.285714	1.13344	0.0491048	6	1.06708	35426	2	0.78037	469	6	1.06457	34704	3	0.70715	425	6	0.89358	29666	4	2.49251	1498	6	0.89309	29114	1	0.3178	191	21	2.98666	99154	1	0.25458	153	21	3.03583	98965	2	0.50416	303	4.47883
ENSMUSG00000019795	Protein-L-isoaspartate(D-aspartate) O-methyltransferase (PIMT)(EC 2.1.1.77)(Protein-beta-aspartate methyltransferase)(Protein L-isoaspartyl/D-aspartyl methyltransferase)(L-isoaspartyl protein carboxyl methyltransferase) [Source:UniProtKB/Swiss-Prot;Acc:P23506]	1	7349986	7383048	33063	Hi_Prom	Hi_prom	loBT	0.631579	0.578947	1.09126	0.0657743	12	1.39992	46287	10	3.76872	2265	12	1.35827	44095	1	0.52413	315	11	1.78584	59047	11	7.78369	4678	8	1.71892	55803	2	1.23128	740	19	1.91241	63232	1	0.04659	28	19	1.92807	62593	3	1.23794	744	6.39937
ENSMUSG00000030079	RuvB-like 1 (EC 3.6.1.-)(49 kDa TATA box-binding protein-interacting protein)(49 kDa TBP-interacting protein)(TIP49a)(Pontin 52)(DNA helicase p50) [Source:UniProtKB/Swiss-Prot;Acc:P60122]	6	88415436	88447557	32122	Hi_Prom	Hi_prom	loBT	0.714286	0.714286	1.03608	0.306911	5	0.74697	23995	1	0.03661	22	5	0.75145	23688	2	0.55075	331	5	1.00517	32289	7	4.43927	2668	5	0.98655	31099	2	0.84859	510	7	1.50892	48471	1	0.08486	51	7	1.53145	48276	1	0.30449	183	7.09543
ENSMUSG00000043090	hypothetical protein LOC330788 [Source:RefSeq peptide;Acc:NP_808567]	8	72266758	72298810	32053	Hi_Prom	Hi_prom	loBT	0.625	1.75	1.16765	0.177814	5	0.73535	23571	1	0.36938	222	5	0.74108	23310	1	0.06822	41	14	2.01944	64731	16	10.4909	6305	14	1.99208	62659	3	0.97171	584	8	1.81129	58059	1	0.33444	201	8	1.83163	57612	1	0.41265	248	8.03181
ENSMUSG00000019178	serine/threonine/tyrosine interacting-like 1 [Source:RefSeq peptide;Acc:NP_083935]	5	136223090	136254255	31166	Hi_Prom	Hi_prom	loBT	0.142857	0.857143	1.14052	0.0571193	1	0.06295	1962	2	0.599	360	1	0.06419	1962	0	0	0	6	0.87185	27173	7	1.41764	852	6	0.87676	26800	1	0.70383	423	7	1.70761	53221	1	0.43594	262	7	1.73102	52912	1	0.08153	49	7.98394
ENSMUSG00000022684	Bifunctional apoptosis regulator [Source:UniProtKB/Swiss-Prot;Acc:Q8R079]	1	13672110	13702794	30685	Hi_Prom	Hi_prom	loBT	0.818182	0.727273	1.42364	0.00435164	9	0.65743	20174	3	0.65724	395	9	0.64183	19310	2	0.85857	516	8	1.00381	30803	18	8.34942	5018	8	0.99003	29786	1	0.44093	265	11	1.46946	45092	1	0.5807	349	11	1.45888	43892	4	2.57404	1547	18.1813
ENSMUSG00000034906	Condensin complex subunit 2 (Non-SMC condensin I complex subunit H)(Barren homolog protein 1)(Chromosome-associated protein H)(mCAP-H)(XCAP-H homolog) [Source:UniProtKB/Swiss-Prot;Acc:Q8C156]	2	126929567	126959652	30086	Hi_Prom	Hi_prom	loBT	2.14286	1.14286	1.07148	0.356216	15	2.25882	67961	3	0.797	479	15	2.23186	65811	9	4.08985	2458	8	2.22694	67002	12	6.30782	3791	8	2.20168	64921	5	3.55241	2135	7	2.15336	64788	1	0.61564	370	7	2.16299	63780	4	2.5807	1551	5.45038
ENSMUSG00000055923	Acyl-CoA synthetase family member 4 (EC 6.2.1.-)(Putative aminoadipate-semialdehyde dehydrogenase)(EC 1.2.1.31)(2-aminoadipic 6-semialdehyde dehydrogenase)(Protein LYS2 homolog) [Source:UniProtKB/Swiss-Prot;Acc:Q80WC9]	5	77304960	77334539	29580	Hi_Prom	Hi_prom	loBT	0.75	1.875	1.18549	-0.181724	6	0.28305	8373	2	0.67221	404	6	0.26714	7742	3	0.38602	232	15	1.62182	47975	17	12.7338	7653	11	1.51958	44039	1	0.78037	469	8	1.35313	40027	1	0.87687	527	8	1.37014	39708	3	0.86522	520	11.1873
ENSMUSG00000010609	Presenilin-2 (PS-2)(EC 3.4.23.-) [Contains Presenilin-2 NTF subunit;Presenilin-2 CTF subunit] [Source:UniProtKB/Swiss-Prot;Acc:Q61144]	1	182157135	182186375	29241	Hi_Prom	Hi_prom	loBT	1.11111	1	1.43742	0.0678714	10	1.066	31172	2	1.05657	635	10	1.0647	30495	1	0.25458	153	9	0.88599	25908	12	6.79035	4081	5	0.85532	24498	1	0.68552	412	9	1.92747	56363	1	0.13644	82	9	1.9515	55895	2	1.65724	996	14.0298
ENSMUSG00000018974	Squamous cell carcinoma antigen recognized by T-cells 3 (SART-3)(mSART-3)(Tumor-rejection antigen SART3) [Source:UniProtKB/Swiss-Prot;Acc:Q9JLI8]	5	114192455	114221658	29204	Hi_Prom	Hi_prom	loBT	2.28571	1.14286	1.054	0.422953	16	3.09954	90522	8	3.3228	1997	16	3.09421	88510	2	0.33943	204	8	1.18644	34650	8	5.8985	3545	5	1.13284	32405	3	0.68885	414	7	1.57911	46118	1	0.00166	1	7	1.60353	45869	1	0.91514	550	7.0619
ENSMUSG00000063019	Protein MANBAL [Source:UniProtKB/Swiss-Prot;Acc:Q9D8X0]	2	157193345	157222498	29154	Hi_Prom	Hi_prom	loBT	0.666667	2.16667	1.43681	0.0135642	4	0.54701	15948	4	1.13311	681	4	0.52635	15030	1	0.59235	356	13	1.05131	30651	16	10.6706	6413	8	0.96925	27677	1	0.76373	459	6	1.63567	47688	1	0.75874	456	6	1.65624	47294	1	0.89351	537	16.5076
ENSMUSG00000004565	Neuropathy target esterase (EC 3.1.1.5)(Patatin-like phospholipase domain-containing protein 6) [Source:UniProtKB/Swiss-Prot;Acc:Q3TRM4]	8	3515384	3544266	28883	Hi_Prom	Hi_prom	loBT	2.85714	1.71429	1.10416	-0.19118	20	2.63966	76244	6	1.42263	855	20	2.66037	75246	6	3.33611	2005	12	1.62169	46841	12	7.83195	4707	7	1.55303	43926	1	0.92679	557	7	1.62387	46904	1	0.71215	428	7	1.64496	46526	3	1.57404	946	7.72683
ENSMUSG00000046020	GDP-fucose protein O-fucosyltransferase 1 Precursor (EC 2.4.1.221)(Peptide-O-fucosyltransferase 1)(O-FucT-1) [Source:UniProtKB/Swiss-Prot;Acc:Q91ZW2]	2	153067268	153095983	28716	Hi_Prom	Hi_prom	loBT	1.44444	1	1.04145	0.305714	13	1.02528	29443	1	0.3178	191	13	1.02884	28928	4	2.07321	1246	9	1.53355	44039	9	3.44093	2068	9	1.48391	41723	3	1.65391	994	9	1.78521	51266	1	0.17637	106	9	1.81392	51002	2	0.88519	532	6.06506
ENSMUSG00000002845	Transmembrane protein 39A [Source:UniProtKB/Swiss-Prot;Acc:Q9CYC3]	1	38562972	38591497	28526	Hi_Prom	Hi_prom	loBT	0.5	2.83333	1.30446	0.42445	3	0.28391	8099	3	1.06822	642	3	0.27142	7580	1	0.16805	101	17	1.24114	35406	19	13.7654	8273	7	1.12894	31528	3	2.0599	1238	6	1.1799	33659	1	0.34942	210	6	1.19777	33450	3	0.51747	311	16.8299
ENSMUSG00000015711	Protein prune homolog (EC 3.6.1.1)(PRUNEM1) [Source:UniProtKB/Swiss-Prot;Acc:Q8BIW1]	3	95057597	95085998	28402	Hi_Prom	Hi_prom	loBT	0.285714	1.42857	1.0626	0.362014	2	0.24001	6817	1	0.25957	156	2	0.23961	6662	0	0	0	10	1.36088	38653	10	7.97338	4792	10	1.30349	36241	3	1.71547	1031	7	1.50171	42653	1	0.21298	128	7	1.50559	41860	5	3.23794	1946	7.67171
ENSMUSG00000026942	TNF receptor-associated factor 2 [Source:UniProtKB/Swiss-Prot;Acc:P39429]	2	25374386	25402430	28045	Hi_Prom	Hi_prom	loBT	1.5	0.75	1.1648	0.236044	12	1.82636	51222	1	0.2396	144	12	1.76798	48524	11	5.6589	3401	6	1.17749	33024	9	4.46589	2684	6	1.16141	31876	2	1.15973	697	8	1.86191	52219	1	0.28619	172	8	1.88599	51763	1	0.87854	528	7.7492
ENSMUSG00000040428	Pleckstrin homology domain-containing family A member 4 (Phosphoinositol 3-phosphate-binding protein 1)(PEPP-1) [Source:UniProtKB/Swiss-Prot;Acc:Q8VC98]	7	52781700	52809599	27900	Hi_Prom	Hi_prom	B	0.6	9	1.57434	0.113938	3	0.15849	4422	45	10.7005	6431	3	0.16197	4422	0	0	0	45	1.14236	31873	45	34.3827	20664	23	0.76924	21001	1	0.26955	162	5	1.31017	36555	2	0.802	482	5	1.28299	35027	6	3.65225	2195	58.4993
ENSMUSG00000019210	V-type proton ATPase subunit E 1 (V-ATPase subunit E 1)(Vacuolar proton pump subunit E 1)(V-ATPase 31 kDa subunit)(P31) [Source:UniProtKB/Swiss-Prot;Acc:P50518]	6	120745263	120772719	27457	Hi_Prom	Hi_prom	loBT	2.625	2.25	1.16478	0.236374	21	3.25224	89300	21	9.4792	5697	21	3.04572	81802	8	4.6772	2811	18	2.40123	65933	18	12.6872	7625	9	2.32106	62339	4	0.57737	347	8	1.87621	51517	1	0.49251	296	8	1.8845	50614	3	1.74875	1051	7.75508
ENSMUSG00000025236	ADP-dependent glucokinase Precursor (ADP-GK)(ADPGK)(EC 2.7.1.147) [Source:UniProtKB/Swiss-Prot;Acc:Q8VDL4]	9	59139415	59166197	26783	Hi_Prom	Hi_prom	loBT	0.714286	1.42857	1.23162	0.481634	5	0.55089	14755	2	0.96339	579	5	0.54193	14190	0	0	0	10	1.3986	37460	14	9.3411	5614	6	1.31955	34551	4	2.21131	1329	7	1.58046	42331	1	0.16639	100	7	1.60663	42068	1	0.89684	539	10.6097
ENSMUSG00000014554	Deoxyguanosine kinase, mitochondrial Precursor (dGK)(EC 2.7.1.113) [Source:UniProtKB/Swiss-Prot;Acc:Q9QX60]	6	83430211	83456963	26753	Hi_Prom	Hi_prom	loBT	0.625	1.75	1.25851	0.16482	5	0.6842	18305	2	0.7188	432	5	0.67007	17525	2	0.58569	352	14	1.47694	39514	16	12.4226	7466	8	1.36839	35789	2	1.09484	658	8	1.56197	41789	1	0.15641	94	8	1.55097	40564	6	3.83361	2304	11.6926
ENSMUSG00000055707	Kelch-like protein 26 [Source:UniProtKB/Swiss-Prot;Acc:Q8BGY4]	8	72974127	73000842	26716	Hi_Prom	Hi_prom	loBT	0.882353	0.470588	1.0966	-0.0511448	15	2.65902	71041	5	1.79035	1076	15	2.67944	69979	0	0	0	8	1.14126	30491	8	5.16805	3106	8	1.12498	29381	1	0.16972	102	17	1.74507	46623	1	0.20466	123	17	1.75652	45875	4	1.64559	989	7.11124
ENSMUSG00000030094	DNA repair protein complementing XP-C cells homolog (Xeroderma pigmentosum group C-complementing protein homolog)(p125) [Source:UniProtKB/Swiss-Prot;Acc:P51612]	6	91439304	91465882	26579	Hi_Prom	Hi_prom	loBT	0.571429	0.857143	1.14501	0.344713	4	0.4611	12256	1	0.20799	125	4	0.47175	12256	0	0	0	6	0.93965	24976	7	4.57072	2747	5	0.90431	23494	2	0.95341	573	7	1.76339	46871	1	0.09484	57	7	1.80396	46867	2	0.57404	345	7.74071
ENSMUSG00000056305	U4/U6.U5 tri-snRNP-associated protein 2 (Inactive ubiquitin-specific peptidase 39) [Source:UniProtKB/Swiss-Prot;Acc:Q3TIX9]	6	72268766	72295144	26379	Hi_Prom	Hi_prom	loBT	0.857143	1.85714	1.10816	-0.238003	6	0.93605	24693	1	0.17138	103	6	0.94104	24260	3	0.58403	351	13	1.78529	47096	13	9.38436	5640	9	1.72983	44595	1	0.63561	382	7	1.70682	45026	1	0.52413	315	7	1.70694	44005	4	2.36106	1419	7.51519
ENSMUSG00000051391	14-3-3 protein gamma [Source:UniProtKB/Swiss-Prot;Acc:P61982]	5	136384280	136410469	26190	Hi_Prom	Hi_prom	loBT	2.125	1.75	1.21767	0.256096	17	1.64156	42994	5	1.95341	1174	17	1.62596	41610	1	0.46589	280	14	1.70547	44668	16	9.92679	5966	7	1.66351	42571	3	0.52745	317	8	1.70345	44615	1	0.17471	105	8	1.71623	43920	3	1.5208	914	9.61822
ENSMUSG00000043467	zinc finger and BTB domain containing 37 [Source:RefSeq peptide;Acc:NP_775600]	1	162938931	162964966	26036	Hi_Prom	Hi_prom	loBT	0.666667	1	1.64278	0.381446	4	0.31044	8083	3	1.19301	717	4	0.31482	8008	2	0.51747	311	6	1.24484	32412	56	13.0349	7834	6	1.24645	31706	3	0.68386	411	6	0.95529	24873	1	0.03328	20	6	0.97783	24873	2	0.44925	270	44.9276
ENSMUSG00000022962	Trifunctional purine biosynthetic protein adenosine-3 [Includes Phosphoribosylamine--glycine ligase(EC 6.3.4.13)(Glycinamide ribonucleotide synthetase)(GARS)(Phosphoribosylglycinamide synthetase);Phosphoribosylformylglycinamidine cyclo-ligase(EC 6.3.3.1)(Phosphoribosyl-aminoimidazole synthetase)(AIR synthase)(AIRS);Phosphoribosylglycinamide formyltransferase(EC 2.1.2.2)(5'-phosphoribosylglycinami…	1	91621649	91647191	25543	Hi_Prom	Hi_prom	loBT	0.714286	1.14286	1.222	0.100245	5	0.50681	12946	3	0.25624	154	5	0.49038	12232	3	1.31614	791	8	1.64587	42042	15	8.07654	4854	7	1.58776	39605	2	1.06988	643	7	1.74609	44602	1	0.13145	79	7	1.76479	44021	3	0.90516	544	9.44727
ENSMUSG00000041598	Cdc42 effector protein 4 (Binder of Rho GTPases 4) [Source:UniProtKB/Swiss-Prot;Acc:Q9JM96]	1	113588164	113613121	24958	Hi_Prom	Hi_prom	loBT	2.11111	1.66667	1.24677	0.485309	19	3.221	80393	7	3.21631	1933	19	3.13987	76484	14	3.65391	2196	15	1.75179	43723	15	10.8136	6499	7	1.63554	39840	5	2.40433	1445	9	1.89242	47233	1	0.11481	69	9	1.92459	46881	2	0.94176	566	9.17128
ENSMUSG00000029621	Actin-related protein 2/3 complex subunit 1A (SOP2-like protein)(Sid 329) [Source:UniProtKB/Swiss-Prot;Acc:Q9R0Q6]	5	145844760	145869625	24866	Hi_Prom	Hi_prom	loBT	0.8	0.7	1.09097	0.268077	8	0.74995	18649	1	0.41764	251	8	0.75819	18399	2	0.5807	349	7	1.13367	28191	7	5.54576	3333	7	1.07883	26180	2	0.96339	579	10	1.85652	46166	1	0.58403	351	10	1.90032	46115	2	0.02662	16	6.48851
ENSMUSG00000002846	Transmembrane protein C3orf1 homolog [Source:UniProtKB/Swiss-Prot;Acc:Q8BUY5]	1	38498429	38522747	24319	Hi_Prom	Hi_prom	loBT	3.71429	1.28571	1.4264	0.231273	26	1.23729	30091	2	1.00998	607	26	1.24444	29518	1	0.39767	239	9	1.21859	29636	22	10.574	6355	5	1.17424	27853	2	0.29784	179	7	1.4345	34887	1	0.37604	226	7	1.42475	33795	4	2.18636	1314	18.7355
ENSMUSG00000074911	Putative uncharacterized protein [Source:UniProtKB/TrEMBL;Acc:Q3TUQ9]	1	91689143	91712198	23056	Hi_Prom	Hi_prom	loBT	2.16667	2.66667	1.09804	0.199237	13	1.43418	33068	12	5.42097	3258	13	1.33865	30062	1	0.5624	338	16	2.0298	46801	16	7.86023	4724	16	1.8962	42583	3	1.52745	918	6	1.47734	34063	1	0.43261	260	6	1.48528	33355	2	1.3228	795	8.43793
ENSMUSG00000020549	Zinc phosphodiesterase ELAC protein 2 (EC 3.1.26.11)(Ribonuclease Z 2)(RNase Z 2)(tRNase Z 2)(tRNA 3 endonuclease 2)(ElaC homolog protein 2) [Source:UniProtKB/Swiss-Prot;Acc:Q80Y81]	1	64792537	64815578	23042	Hi_Prom	Hi_prom	loBT	0.285714	0.571429	1.13472	0.184263	2	0.29245	6739	1	0.38103	229	2	0.29011	6511	0	0	0	4	0.67552	15566	7	3.88519	2335	4	0.65424	14683	1	0.24626	148	7	1.26993	29263	1	0.35774	215	7	1.27456	28605	3	1.41431	850	10.6994
ENSMUSG00000052428	Transmembrane and coiled-coil domain-containing protein 1 [Source:UniProtKB/Swiss-Prot;Acc:Q921L3]	1	169238870	169260913	22044	Hi_Prom	Hi_prom	loBT	0.5	1.83333	1.16628	-0.0489581	3	0.27834	6136	3	2.02496	1217	3	0.25474	5463	2	0.5624	338	11	1.21524	26790	12	8.48918	5102	5	1.11933	24004	1	0.81032	487	6	1.34266	29599	1	0.41431	249	6	1.36792	29335	4	1.50582	905	10.7207
ENSMUSG00000055128	Cell growth regulator with RING finger domain protein 1 (Cell growth regulatory gene 19 protein) [Source:UniProtKB/Swiss-Prot;Acc:Q8BMJ7]	1	47451919	47473865	21947	Hi_Prom	Hi_prom	loBT	0.666667	0.833333	1.15178	0.0340555	4	0.42514	9331	2	0.24792	149	4	0.4095	8742	3	1.21797	732	5	0.94715	20788	10	4.61065	2771	5	0.92458	19738	1	0.99667	599	6	1.32541	29090	1	0.79035	475	6	1.31136	27995	4	1.62729	978	10.8157
ENSMUSG00000024410	Uncharacterized protein C18orf8 homolog (Colon cancer-associated protein Mic1)(Mic-1) [Source:UniProtKB/Swiss-Prot;Acc:Q8VC42]	1	12327261	12348474	21214	Hi_Prom	Hi_prom	loBT	3.54545	1.18182	1.13869	0.332127	39	6.40028	135782	13	4.24126	2549	39	6.4001	131938	7	2.58902	1556	13	1.97351	41868	13	9.41597	5659	7	1.8618	38381	4	2.89018	1737	11	1.97761	41955	1	0.15807	95	11	1.97099	40632	6	3.51248	2111	6.98249
ENSMUSG00000052605	Isochorismatase domain-containing protein 2B, mitochondrial Precursor [Source:UniProtKB/Swiss-Prot;Acc:Q9DCC7]	7	4796562	4817733	21172	Hi_Prom	Hi_prom	loBT	0.4	1.4	1.04375	0.36247	2	0.12011	2543	1	0.55907	336	2	0.09294	1912	2	0.55408	333	7	0.91225	19315	14	6.51082	3913	6	0.86808	17859	2	1.42762	858	5	1.36764	28957	2	1.27288	765	5	1.37155	28217	3	0.60399	363	16.1275
ENSMUSG00000028621	Probable NADH-cytochrome b5 reductase FLJ00377 homolog (EC 1.6.2.2) [Source:UniProtKB/Swiss-Prot;Acc:B1AS42]	4	106739593	106760572	20980	Hi_Prom	Hi_prom	loBT	0.375	1	1.04441	0.192019	3	0.28945	6073	5	1.77704	1068	3	0.26893	5481	1	0.22629	136	8	0.70373	14765	8	6.02995	3624	3	0.64266	13098	1	0.86522	520	8	1.76207	36970	2	1.14309	687	8	1.77965	36271	3	1.26456	760	12.4483
ENSMUSG00000033365	Importin-13 (Imp13) [Source:UniProtKB/Swiss-Prot;Acc:Q8K0C1]	4	117567098	117587586	20489	Hi_Prom	Hi_prom	loBT	2.8	0.5	1.23353	-0.0320221	28	2.28575	46835	28	11.6539	7004	25	1.96828	39149	7	1.18636	713	5	1.08824	22298	8	4.3411	2609	5	1.07652	21412	1	0.15308	92	10	2.28902	46902	1	0.72047	433	10	2.30387	45824	5	3.31448	1992	7.43135
ENSMUSG00000022948	SET domain-containing protein 4 [Source:UniProtKB/Swiss-Prot;Acc:P58467]	1	93583702	93604048	20347	Hi_Prom	Hi_prom	loBT	0.625	1.5	1.23125	0.364439	5	0.62729	12764	6	2.85025	1713	5	0.62027	12249	1	0.25291	152	12	1.39576	28401	12	8.29118	4983	8	1.29623	25598	3	1.68719	1014	8	1.78868	36396	1	0.07987	48	8	1.83973	36331	2	0.87854	528	9.25762
ENSMUSG00000002546	Golgin subfamily A member 2 (Cis-Golgi matrix protein GM130) [Source:UniProtKB/Swiss-Prot;Acc:Q921M4]	2	32143601	32163441	19841	Hi_Prom	Hi_prom	loBT	1.71429	0.714286	1.17871	0.111882	12	2.72175	54005	4	1.45424	874	12	2.80101	53897	1	0.27621	166	5	0.81307	16133	7	4.71714	2835	4	0.77289	14872	1	0.53245	320	7	1.65316	32802	1	0.40266	242	7	1.6662	32061	3	1.6223	975	9.05692
ENSMUSG00000031756	Centromere protein N (CENP-N) [Source:UniProtKB/Swiss-Prot;Acc:Q9CZW2]	8	119445640	119465403	19764	Hi_Prom	Hi_prom	loBT	1.5	1	1.19222	0.484948	9	1.30478	25789	2	0.64559	388	9	1.31396	25182	3	0.67554	406	6	1.36686	27016	11	5.66057	3402	5	1.30952	25097	4	2.96173	1780	6	1.82778	36126	1	0.60899	366	6	1.85327	35518	5	2.55241	1534	8.40002
ENSMUSG00000022969	Interleukin-10 receptor beta chain Precursor (IL-10R-B)(IL-10R2)(Cytokine receptor class-II member 4)(Cytokine receptor family 2 member 4)(CRF2-4)(CDw210b antigen) [Source:UniProtKB/Swiss-Prot;Acc:Q61190]	1	91406488	91425993	19506	Hi_Prom	Hi_prom	loBT	1	1.22222	1.23139	0.247969	9	1.20531	23512	9	5.20466	3128	7	1.1363	21484	2	0.75541	454	11	1.71723	33498	16	9.13977	5493	6	1.69493	32046	3	0.51082	307	9	1.79146	34946	1	0.37271	224	9	1.80478	34123	4	2.4975	1501	9.43992
ENSMUSG00000052214	Optic atrophy 3 protein homolog [Source:UniProtKB/Swiss-Prot;Acc:Q505D7]	7	19813753	19833210	19458	Hi_Prom	Hi_prom	loBT	1.22222	1.11111	1.19736	0.481414	11	1.25073	24338	7	2.39268	1438	11	1.15457	21774	6	1.91015	1148	10	1.36009	26466	9	2.72047	1635	10	1.32022	24898	4	2.69218	1618	9	2.28331	44431	1	0.14975	90	9	2.31083	43580	5	2.88852	1736	6.81705
ENSMUSG00000024966	Stress-induced-phosphoprotein 1 (STI1)(mSTI1)(Hsc70/Hsp90-organizing protein)(Hop) [Source:UniProtKB/Swiss-Prot;Acc:Q60864]	1	7095192	7114431	19240	Hi_Prom	Hi_prom	loBT	0.857143	1	1.03588	0.429761	6	0.53875	10366	1	0.01997	12	6	0.48533	9047	6	2.70383	1625	7	1.89917	36542	11	4.84692	2913	7	1.8587	34648	5	3.66889	2205	7	1.80157	34664	1	0.42762	257	7	1.83526	34211	4	1.95341	1174	5.91811
ENSMUSG00000026869	26S proteasome non-ATPase regulatory subunit 5 (26S proteasome subunit S5B)(26S protease subunit S5 basic) [Source:UniProtKB/Swiss-Prot;Acc:Q8BJY1]	2	34707608	34726459	18852	Hi_Prom	Hi_prom	loBT	0.636364	1	1.10136	0.155711	7	1.17414	22136	3	1.28952	775	7	1.1631	21230	3	0.6772	407	11	2.20172	41509	13	9.36772	5630	10	2.09609	38260	3	1.81531	1091	11	1.98982	37514	1	0.5624	338	11	2.03621	37167	2	1.09484	658	6.20202
ENSMUSG00000036964	Tripartite motif-containing protein 17 [Source:UniProtKB/Swiss-Prot;Acc:Q7TPM3]	1	58768187	58786600	18414	Hi_Prom	Hi_prom	BT	62.5714	26.8571	1.04459	-0.628382	438	10.736	197704	438	174.955	105148	423	5.35352	95373	0	0	0	188	10.7688	198307	188	154.351	92765	121	8.49986	151425	2	0.11647	70	7	1.95786	36054	4	2.18303	1312	7	2.00404	35702	1	0.16306	98	22.118
ENSMUSG00000026283	Inhibitor of growth protein 5 [Source:UniProtKB/Swiss-Prot;Acc:Q9D8Y8]	1	95700542	95718678	18137	Hi_Prom	Hi_prom	loBT	1.33333	1.16667	1.04339	0.438139	8	0.85621	15530	2	1.11314	669	8	0.87182	15290	0	0	0	7	1.43897	26100	8	3.26456	1962	7	1.45855	25580	4	1.65058	992	6	1.97183	35765	1	0.20799	125	6	2.01477	35335	2	0.85191	512	5.4849
ENSMUSG00000032434	CKLF-like MARVEL transmembrane domain-containing protein 6 (Chemokine-like factor superfamily member 6) [Source:UniProtKB/Swiss-Prot;Acc:Q9CZ69]	9	114640343	114658461	18119	Hi_Prom	Hi_prom	loBT	1.625	0.875	1.08142	-0.0820633	13	1.19768	21702	1	0.49584	298	13	1.22175	21405	0	0	0	7	1.2293	22275	7	4.33611	2606	5	1.20799	21164	1	0.44093	265	8	2.03284	36835	1	0.61231	368	8	2.08156	36469	2	1.01165	608	5.79475
ENSMUSG00000040018	Cytochrome c oxidase assembly protein COX15 homolog [Source:UniProtKB/Swiss-Prot;Acc:Q8BJ03]	1	43809615	43827471	17857	Hi_Prom	Hi_prom	loBT	0.571429	1.71429	1.06733	0.366081	4	0.43342	7740	1	0.16972	102	4	0.44849	7740	2	0.43428	261	12	1.44507	25806	12	8.22296	4942	9	1.29134	22286	3	1.13478	682	7	1.21436	21686	1	0.1015	61	7	1.25658	21686	1	0.18636	112	9.29267
ENSMUSG00000020737	Hematological and neurological expressed 1 protein [Source:UniProtKB/Swiss-Prot;Acc:P97825]	1	115358669	115375698	17030	Hi_Prom	Hi_prom	loBT	3.22222	2.88889	1.08419	0.239016	29	3.56215	60667	6	1.7005	1022	29	3.41002	56030	16	7.51581	4517	26	2.62715	44743	26	18.3577	11033	9	2.30698	37906	4	2.69551	1620	9	2.09653	35706	2	1.19301	717	9	2.15422	35396	2	0.99667	599	11.2701
ENSMUSG00000054499	DNA-binding death effector domain-containing protein 2 (FADD-like anti-apoptotic molecule 3)(DED-containing protein FLAME-3) [Source:UniProtKB/Swiss-Prot;Acc:Q8QZV0]	7	25987859	26004878	17020	Hi_Prom	Hi_prom	T	13.6667	3.83333	1.2823	0.268887	82	13.0447	222033	49	17.7687	10679	82	12.3376	202595	42	22.178	13329	23	2.41455	41098	23	16.0582	9651	10	2.15364	35365	4	2.44592	1470	6	1.80571	30735	1	0.17304	104	6	1.79368	29454	5	3.32612	1999	10.6796
ENSMUSG00000054836	UPF0405 protein C3orf75 homolog (Protein TMEM103) [Source:UniProtKB/Swiss-Prot;Acc:Q8BK75]	9	110207708	110224596	16889	Hi_Prom	Hi_prom	loBT	0.666667	2.16667	1.24206	0.154273	4	0.38573	6515	3	1.64725	990	4	0.35513	5785	0	0	0	13	1.54707	26130	13	9.64725	5798	11	1.40203	22839	2	0.88686	533	6	1.85175	31276	1	0.61231	368	6	1.88312	30676	3	1.8619	1119	9.27227
ENSMUSG00000053226	DAN domain family member 5 Precursor (Cerberus-like protein 2)(Cerl-2) [Source:UniProtKB/Swiss-Prot;Acc:Q76LW6]	8	87339304	87356140	16837	Hi_Prom	Hi_prom	loBT	0.833333	2.66667	1.26536	0.154799	5	0.59407	10003	4	2.24958	1352	5	0.57119	9275	1	0.27121	163	16	2.26719	38175	22	14.3361	8616	13	2.1005	34108	3	0.77704	467	6	1.72865	29107	1	0.26789	161	6	1.75896	28562	4	2.08985	1256	10.4737
ENSMUSG00000069020	Ubiquitin-related modifier 1 homolog [Source:UniProtKB/Swiss-Prot;Acc:Q9D2P4]	2	29682904	29699582	16679	Hi_Prom	Hi_prom	loBT	1	0.833333	1.03264	0.0410397	6	0.59149	9866	3	1.21298	729	6	0.55728	8961	1	0.68885	414	5	0.95234	15885	12	6.33444	3807	4	0.90983	14630	1	0.69884	420	6	1.60791	26820	2	1.47088	884	6	1.63476	26287	1	0.57903	348	13.1893
ENSMUSG00000031862	Probable cation-transporting ATPase 13A1 (CATP)(EC 3.6.3.-) [Source:UniProtKB/Swiss-Prot;Acc:Q9EPE9]	8	72315149	72331637	16489	Hi_Prom	Hi_prom	loBT	2.85714	1.57143	1.15008	0.148892	20	3.54748	58498	18	8.4426	5074	20	3.19031	50694	12	5.2995	3185	11	1.54063	25405	12	8.38602	5040	6	1.41951	22556	2	1.38602	833	7	1.61201	26582	1	0.44759	269	7	1.67124	26556	1	0.5391	324	8.45362
ENSMUSG00000021242	Epididymal secretory protein E1 Precursor (mE1)(Niemann Pick type C2 protein homolog) [Source:UniProtKB/Swiss-Prot;Acc:Q9Z0J0]	1	86097442	86113848	16407	Hi_Prom	Hi_prom	loBT	1.5	1.5	1.28985	-0.0953263	9	0.78218	12834	1	0.1797	108	9	0.73216	11574	7	2.70383	1625	9	1.31607	21594	14	8.21298	4936	6	1.24545	19688	1	0.81864	492	6	1.7294	28376	1	0.05158	31	6	1.734	27411	4	2.64892	1592	11.2409
ENSMUSG00000028066	Polyamine-modulated factor 1 (PMF-1) [Source:UniProtKB/Swiss-Prot;Acc:Q9CPV5]	3	88198061	88214238	16178	Hi_Prom	Hi_prom	loBT	2.5	2.66667	1.12817	0.215425	15	2.53495	41013	10	4.45591	2678	15	2.33686	36406	12	6.21298	3734	16	2.01069	32531	16	8.54243	5134	15	1.82682	28460	3	1.94676	1170	6	1.51672	24539	1	0.86023	517	6	1.53373	23894	2	1.198	720	8.75839
ENSMUSG00000011257	poly(A) binding protein, cytoplasmic 4 isoform 2 [Source:RefSeq peptide;Acc:NP_683717]	4	122960068	122976168	16101	Hi_Prom	Hi_prom	BT	8	7.33333	1.16147	0.242763	48	11.7376	188999	31	14.7271	8851	48	11.6596	180747	9	1.83361	1102	44	6.5572	105584	44	29.7404	17874	39	6.2897	97503	11	6.22463	3741	6	2.06086	33184	1	0.67554	406	6	2.07322	32139	3	2.09817	1261	6.99556
ENSMUSG00000034190	Charged multivesicular body protein 7 (Chromatin-modifying protein 7) [Source:UniProtKB/Swiss-Prot;Acc:Q8R1T1]	1	70116819	70132341	15523	Hi_Prom	Hi_prom	loBT	0.272727	0.636364	1.15409	-0.0903427	3	0.31558	4899	1	0.46755	281	3	0.30072	4488	1	0.21797	131	7	1.21805	18909	25	7.99834	4807	7	1.23124	18375	1	0.37937	228	11	2.06268	32021	3	0.50915	306	11	2.10674	31441	2	1.43095	860	20.3047
ENSMUSG00000049686	Calcium release-activated calcium channel protein 1 (Protein orai-1)(Transmembrane protein 142A) [Source:UniProtKB/Swiss-Prot;Acc:Q8BWG9]	5	123465083	123480459	15377	Hi_Prom	Hi_prom	loBT	0.555556	0.777778	1.14865	0.0561396	5	0.71115	10936	1	0.21797	131	5	0.68751	10160	4	2.24459	1349	7	0.90675	13944	7	4.21631	2534	4	0.87874	12986	1	0.03161	19	9	1.75654	27012	1	0.02163	13	9	1.7677	26123	4	1.93844	1165	7.96595
ENSMUSG00000026853	Carnitine O-acetyltransferase (Carnitine acetylase)(EC 2.3.1.7)(Carnitine acetyltransferase)(CrAT)(CAT) [Source:UniProtKB/Swiss-Prot;Acc:P47934]	2	30255991	30271291	15301	Hi_Prom	Hi_prom	loBT	3.6	2.8	1.26548	0.373603	18	3.04071	46529	19	10.6323	6390	12	3.02945	44539	12	4.24293	2550	14	1.85688	28414	17	13.2845	7984	9	1.69222	24879	4	0.68053	409	5	1.80623	27639	1	0.12812	77	5	1.83438	26969	3	2.2579	1357	10.046
ENSMUSG00000035596	Membrane-bound O-acyltransferase domain-containing protein 7 (O-acyltransferase domain-containing protein 7)(EC 2.3.-.-)(Leukocyte receptor cluster member 4)(Bladder and breast carcinoma-overexpressed gene 1 protein) [Source:UniProtKB/Swiss-Prot;Acc:Q8CHK3]	7	3629392	3644650	15259	Hi_Prom	Hi_prom	loBT	0.5	0.75	1.22787	0.471383	4	0.40603	6196	4	1.88686	1134	4	0.37763	5536	3	0.76206	458	6	1.05806	16146	10	5.07488	3050	5	1.0133	14855	3	0.78536	472	8	1.65773	25297	1	0.44093	265	8	1.71241	25104	1	0.3228	194	9.86875
ENSMUSG00000079553	Kinesin-like protein KIFC1 [Source:UniProtKB/Swiss-Prot;Acc:Q9QWT9]	1	34012613	34027578	14966	Hi_Prom	Hi_prom	T	5.7	1.2	1.13598	-0.331059	57	8.82963	132153	9	2.54243	1528	57	9.06564	130246	2	0.64892	390	12	2.20438	32993	12	7.36439	4426	7	2.14318	30791	1	0.53744	323	10	2.39347	35823	1	0.10982	66	10	2.44261	35093	4	2.61564	1572	5.59916
ENSMUSG00000041623	Uncharacterized protein C17orf80 homolog [Source:UniProtKB/Swiss-Prot;Acc:Q6PIX9]	1	113545726	113560632	14907	Hi_Prom	Hi_prom	loBT	1	0.555556	1.27805	-0.0428314	9	1.10511	16475	4	1.39767	840	9	1.11266	15920	0	0	0	5	1.09492	16323	12	5.66223	3403	5	1.10365	15791	1	0.0782	47	9	1.73511	25867	1	0.61564	370	9	1.74462	24962	4	2.6173	1573	10.873
ENSMUSG00000044792	Iron-sulfur cluster assembly 1 homolog, mitochondrial Precursor (HESB-like domain-containing protein 2)(Iron sulfur assembly protein IscA) [Source:UniProtKB/Swiss-Prot;Acc:Q9D924]	1	59856776	59871133	14358	Hi_Prom	Hi_prom	T	6.57143	1.85714	1.15947	0.431879	46	8.52733	122444	8	5.09983	3065	46	8.71495	119909	3	0.87854	528	13	3.401	48835	37	14.9834	9005	9	3.32938	45809	9	3.79201	2279	7	2.51891	36169	2	0.87521	526	7	2.59815	35748	3	0.60899	366	11.1132
ENSMUSG00000074797	Inosine triphosphate pyrophosphatase (ITPase)(Inosine triphosphatase)(EC 3.6.1.19) [Source:UniProtKB/Swiss-Prot;Acc:Q9D892]	2	130493565	130507349	13785	Hi_Prom	Hi_prom	loBT	0.625	1	1.23457	0.308203	5	0.41593	5734	5	1.71215	1029	5	0.3418	4507	3	0.34276	206	8	1.04882	14459	8	5.39767	3244	6	0.98362	12970	2	0.75541	454	8	2.07769	28643	1	0.36606	220	8	2.11012	27824	2	1.5025	903	8.13322
ENSMUSG00000041881	NADH dehydrogenase [ubiquinone] 1 alpha subcomplex subunit 7 (NADH-ubiquinone oxidoreductase subunit B14.5a)(Complex I-B14.5a)(CI-B14.5a) [Source:UniProtKB/Swiss-Prot;Acc:Q9Z1P6]	1	33961552	33975253	13702	Hi_Prom	Hi_prom	loBT	0.8	3	1.3129	-0.129474	4	0.45764	6271	12	3.35774	2018	4	0.47859	6271	0	0	0	15	1.52937	20957	19	12.2246	7347	5	1.34733	17654	1	0.3827	230	5	1.46026	20010	1	0.71547	430	5	1.45753	19098	3	1.98003	1190	14.102
ENSMUSG00000004610	Electron transfer flavoprotein subunit beta (Beta-ETF) [Source:UniProtKB/Swiss-Prot;Acc:Q9DCW4]	7	50699500	50713149	13650	Hi_Prom	Hi_prom	loBT	0.25	0.875	1.06617	0.359996	2	0.29514	4029	2	1.21631	731	2	0.25715	3356	1	0.599	360	7	0.93202	12723	9	5.10815	3070	4	0.87304	11394	2	0.72546	436	8	2.21134	30187	2	0.87022	523	8	2.25937	29487	4	1.78369	1072	10.3088
ENSMUSG00000026270	Calpain-10 (EC 3.4.22.-)(Calcium-activated neutral proteinase 10)(CANP 10) [Source:UniProtKB/Swiss-Prot;Acc:Q9ESK3]	1	94830953	94844517	13565	Hi_Prom	Hi_prom	loBT	1	2.33333	1.05485	0.283504	6	0.84572	11473	1	0.58236	350	6	0.81475	10564	3	1.83195	1101	14	1.24724	16920	14	9.50915	5715	9	1.04118	13500	2	1.13644	683	6	1.71893	23319	2	0.89018	535	6	1.68764	21882	6	4.07987	2452	13.4463
ENSMUSG00000001642	Aldose reductase (AR)(EC 1.1.1.21)(Aldehyde reductase) [Source:UniProtKB/Swiss-Prot;Acc:P45376]	6	34253936	34267440	13505	Hi_Prom	Hi_prom	loBT	0.5	0.666667	1.14086	0.0599469	3	0.46801	6321	2	0.49584	298	3	0.46684	6025	0	0	0	4	0.87435	11809	6	3.15973	1899	3	0.87107	11242	1	0.07155	43	6	1.9635	26519	1	0.4609	277	6	2.00798	25915	3	1.81697	1092	6.88808
ENSMUSG00000033669	zinc finger protein 7 [Source:RefSeq peptide;Acc:NP_666021]	1	76709689	76722822	13134	Hi_Prom	Hi_prom	loBT	0.6	0.8	1.19873	0.33695	6	0.8067	10596	1	0.54742	329	6	0.82728	10370	0	0	0	8	1.07225	14084	8	4.37604	2630	5	0.92062	11540	2	1.24792	750	10	1.75973	23114	1	0.32779	197	10	1.81851	22795	3	1.13311	681	8.6898
ENSMUSG00000002968	Mediator of RNA polymerase II transcription subunit 25 (Mediator complex subunit 25)(mMED25) [Source:UniProtKB/Swiss-Prot;Acc:Q8VCB2]	7	52134761	52147779	13019	Hi_Prom	Hi_prom	loBT	1.16667	2	1.11536	0.452398	7	1.63134	21240	2	0.82696	497	7	1.65024	20496	3	1.52246	915	12	0.82581	10752	12	7.01165	4214	3	0.70572	8765	2	1.06656	641	6	1.46336	19053	2	0.70882	426	6	1.53406	19053	1	0.19135	115	17.0039
ENSMUSG00000061207	Serine/threonine-protein kinase 19 (RP1 protein)(EC 2.7.11.1) [Source:UniProtKB/Swiss-Prot;Acc:Q9JHN8]	1	34960938	34973848	12911	Hi_Prom	Hi_prom	loBT	1	0.714286	1.20085	0.284996	7	0.98521	12721	11	2.09983	1262	7	0.89555	11026	6	1.8619	1119	5	1.0443	13484	9	4.20632	2528	5	1.03761	12775	2	0.77038	463	7	1.81289	23408	1	0.7787	468	7	1.83082	22541	5	3.32945	2001	8.67378
ENSMUSG00000078441	Secretory carrier-associated membrane protein 4 (SC4)(Secretory carrier membrane protein 4) [Source:UniProtKB/Swiss-Prot;Acc:Q9JKV5]	1	80065637	80078528	12892	Hi_Prom	Hi_prom	loBT	1.57143	1.28571	1.03145	0.410382	11	2.14434	27647	3	1.03827	624	11	2.14154	26326	6	1.77038	1064	9	1.28915	16621	9	4.96173	2982	9	1.16611	14335	3	1.4376	864	7	1.34259	17310	1	0.66057	397	7	1.39299	17124	1	0.06822	41	7.71797
ENSMUSG00000034850	Transmembrane protein 127 [Source:UniProtKB/Swiss-Prot;Acc:Q8BGP5]	2	127073711	127086495	12785	Hi_Prom	Hi_prom	loBT	1.625	1.125	1.21116	0.35165	13	2.2746	29083	13	6.37438	3831	12	2.06015	25105	3	0.90849	546	9	1.37424	17571	12	6.58236	3956	7	1.33497	16268	3	0.66722	401	8	1.75223	22404	1	0.45092	271	8	1.80904	22045	2	1.09484	658	8.98897
ENSMUSG00000029587	zinc finger protein 12 [Source:RefSeq peptide;Acc:NP_808349]	5	143996887	144009629	12743	Hi_Prom	Hi_prom	loBT	1.33333	1	1.03347	0.211623	8	0.86582	11034	3	0.63727	383	8	0.87731	10654	0	0	0	6	1.27385	16234	6	3.73877	2247	5	1.22859	14920	2	0.43927	264	6	2.18315	27822	1	0.18802	113	6	2.21171	26859	4	2.80865	1688	4.88365
ENSMUSG00000027935	Ras-related protein Rab-13 [Source:UniProtKB/Swiss-Prot;Acc:Q9DD03]	3	90017617	90030307	12691	Hi_Prom	Hi_prom	B	0.4	6	1.42892	0.385092	2	0.08746	1110	2	0.99168	596	2	0.07327	886	0	0	0	30	1.33982	17005	35	24.3428	14630	12	0.82402	9964	2	0.90849	546	5	1.24228	15767	2	0.36273	218	5	1.26422	15287	1	0.68719	413	42.4747
ENSMUSG00000024132	3,2-trans-enoyl-CoA isomerase, mitochondrial Precursor (EC 5.3.3.8)(Dodecenoyl-CoA isomerase)(Delta(3),Delta(2)-enoyl-CoA isomerase)(D3,D2-enoyl-CoA isomerase) [Source:UniProtKB/Swiss-Prot;Acc:P42125]	1	24563639	24576261	12623	Hi_Prom	Hi_prom	loBT	0.333333	0.888889	1.40581	0.450298	3	0.45105	5694	1	0.4792	288	3	0.43746	5260	1	0.24626	148	8	1.1635	14688	14	7.73211	4647	6	1.06371	12790	3	1.599	961	9	1.8956	23930	1	0.5025	302	9	1.93421	23257	3	1.96339	1180	13.1615
ENSMUSG00000028331	Nef-associated protein 1 (EC 3.1.2.-)(Thioesterase NAP1) [Source:UniProtKB/Swiss-Prot;Acc:Q562D6]	4	46389847	46402309	12463	Hi_Prom	Hi_prom	BT	5.25	4.625	1.23941	0.172119	42	3.31298	41293	42	28.9717	17412	38	2.38621	28310	8	3.12313	1877	37	3.20692	39971	54	34.7837	20905	15	2.69117	31928	4	2.63894	1586	8	1.68381	20987	2	0.90849	546	8	1.72977	20522	2	1.14809	690	20.0656
ENSMUSG00000024248	Cytochrome c oxidase subunit 7A-related protein, mitochondrial Precursor (Cytochrome c oxidase subunit VIIa-related protein)(Silica-induced gene 81 protein)(SIG-81) [Source:UniProtKB/Swiss-Prot;Acc:Q61387]	1	83901270	83913670	12401	Hi_Prom	Hi_prom	loBT	1.16667	1	1.04828	0.224044	7	0.87849	10895	7	2.19468	1319	7	0.76496	9028	4	1.47754	888	6	1.27254	15782	7	5.01664	3015	6	1.19395	14091	2	1.30782	786	6	1.90332	23605	1	0.56739	341	6	1.9062	22497	3	1.69551	1019	5.86289
ENSMUSG00000024442	Uncharacterized protein KIAA0141 [Source:UniProtKB/Swiss-Prot;Acc:Q9DCV6]	1	38409913	38422280	12368	Hi_Prom	Hi_prom	loBT	2.375	2.5	1.10109	-0.0243255	19	2.49139	30816	9	5.49584	3303	19	2.39103	28140	2	0.88186	530	20	2.39219	29589	28	18.619	11190	16	2.11522	24894	2	0.67055	403	8	1.8624	23036	2	1.60732	966	8	1.90687	22442	3	1.43594	863	13.2374
ENSMUSG00000020476	Drebrin-like protein (SH3 domain-containing protein 7)(Actin-binding protein 1) [Source:UniProtKB/Swiss-Prot;Acc:Q62418]	1	5688491	5700632	12142	Hi_Prom	Hi_prom	loBT	2.42857	2.14286	1.22904	0.361139	17	3.45648	41972	7	2.87521	1728	17	3.4342	39641	7	4.22296	2538	15	1.99053	24171	17	12.3261	7408	6	1.74149	20102	4	2.32113	1395	7	1.69538	20587	1	0.37438	225	7	1.73586	20037	7	3.92679	2360	9.76176
ENSMUSG00000052926	Ribonuclease H2 subunit A (RNase H2 subunit A)(EC 3.1.26.4)(Ribonuclease HI subunit A)(Ribonuclease HI large subunit)(RNase HI large subunit) [Source:UniProtKB/Swiss-Prot;Acc:Q9CWY8]	8	87481566	87493639	12074	Hi_Prom	Hi_prom	T	8.25	3.25	1.17044	0.415906	66	1.93491	23364	70	36.7388	22080	16	1.6502	18936	9	3.90682	2348	26	2.31718	27980	32	21.6805	13030	8	1.91895	22020	5	3.38602	2035	8	1.71453	20703	2	0.70715	425	8	1.77577	20377	2	0.97504	586	16.6758
ENSMUSG00000028857	Transmembrane protein 222 [Source:UniProtKB/Swiss-Prot;Acc:Q8BVA2]	4	132821960	132833707	11748	Hi_Prom	Hi_prom	loBT	1.875	1.25	1.14922	0.151042	15	2.05439	24137	3	0.50582	304	15	1.95802	21830	12	3.76373	2262	10	1.48668	17467	9	4.76539	2864	10	1.4125	15748	2	0.44592	268	8	2.17712	25579	1	0.02163	13	8	2.21293	24672	4	2.27621	1368	6.37168
ENSMUSG00000022503	Nucleotide-binding protein 1 (NBP 1) [Source:UniProtKB/Swiss-Prot;Acc:Q9R060]	1	10412043	10423618	11576	Hi_Prom	Hi_prom	loBT	1	2	1.07596	0.436835	5	1.51792	17573	2	1.15474	694	5	1.54842	16997	2	0.2812	169	10	1.25084	14481	9	6.01664	3616	10	1.0972	12044	3	1.14642	689	5	1.41479	16379	1	0.14143	85	5	1.45213	15940	2	1.07321	645	8.2027
ENSMUSG00000024847	AH receptor-interacting protein (AIP)(Aryl-hydrocarbon receptor-interacting protein) [Source:UniProtKB/Swiss-Prot;Acc:O08915]	1	4114446	4125858	11413	Hi_Prom	Hi_prom	loBT	1.16667	2.33333	1.15463	-0.351406	7	1.51446	17286	7	1.29285	777	7	1.49288	16144	7	2.66556	1602	14	2.15507	24598	15	4.77038	2867	14	2.24598	24288	1	0.1015	61	6	2.07605	23696	1	0.05824	35	6	2.13769	23117	4	1.11647	671	6.6786
ENSMUSG00000020718	DNA polymerase subunit gamma-2, mitochondrial Precursor (EC 2.7.7.7)(Mitochondrial DNA polymerase accessory subunit)(PolG-beta)(MtPolB)(DNA polymerase gamma accessory 55 kDa subunit)(p55) [Source:UniProtKB/Swiss-Prot;Acc:Q9QZM2]	1	106629544	106640822	11279	Hi_Prom	Hi_prom	loBT	0.777778	2.33333	1.21813	0.184799	7	0.78147	8815	7	3.63561	2185	6	0.64298	6867	1	0.77205	464	21	2.18856	24687	41	22.4742	13507	8	1.9603	20936	3	0.86023	517	9	1.57934	17815	2	1.05491	634	9	1.58015	16876	4	2.71048	1629	20.9152
ENSMUSG00000016940	potassium channel tetramerisation domain containing 2 [Source:RefSeq peptide;Acc:NP_899108]	1	115281440	115292588	11149	Hi_Prom	Hi_prom	loBT	1	0.714286	1.26925	0.486019	7	1.07677	12006	5	0.64725	389	7	1.00531	10606	5	2.90849	1748	5	1.0009	11160	8	2.72379	1637	5	0.97972	10336	3	1.80865	1087	7	2.28206	25445	1	0.16805	101	7	2.27649	24017	5	2.95175	1774	8.1656
ENSMUSG00000031546	DNA replication complex GINS protein SLD5 (GINS complex subunit 4) [Source:UniProtKB/Swiss-Prot;Acc:Q99LZ3]	8	24337097	24348131	11035	Hi_Prom	Hi_prom	loBT	0.875	1.125	1.08394	0.116395	7	1.41809	15650	5	1.96672	1182	7	1.3487	14075	2	1.16306	699	9	1.68249	18568	9	5.64892	3395	7	1.5298	15965	2	1.17304	705	8	2.04603	22580	1	0.5391	324	8	2.06219	21521	4	1.34276	807	5.88312
ENSMUSG00000017721	GPI transamidase component PIG-T Precursor (Phosphatidylinositol-glycan biosynthesis class T protein)(Neuronal development-associated protein 7) [Source:UniProtKB/Swiss-Prot;Acc:Q8BXQ2]	2	164323033	164333799	10767	Hi_Prom	Hi_prom	loBT	2.5	0.875	1.1217	-0.0268722	20	1.69335	18234	6	2.59734	1561	20	1.57032	15967	6	1.19468	718	7	1.16085	12500	7	4.58902	2758	5	1.06383	10817	1	0.17804	107	8	1.91493	20620	1	0.28286	170	8	2.01131	20451	2	0.3777	227	6.58
ENSMUSG00000021661	Ankyrin repeat family A protein 2 (RFXANK-like 2) [Source:UniProtKB/Swiss-Prot;Acc:Q99PE2]	1	99033146	99043871	10726	Hi_Prom	Hi_prom	loBT	0.625	1.5	1.34741	0.460729	5	0.50713	5440	5	2.43927	1466	2	0.40585	4110	1	0.83527	502	12	0.86082	9234	12	8.70882	5234	3	0.69231	7011	2	1.06988	643	8	1.22793	13172	1	0.68719	413	8	1.28389	13002	1	0.28619	172	17.3333
ENSMUSG00000024319	Vacuolar protein sorting-associated protein 52 homolog [Source:UniProtKB/Swiss-Prot;Acc:Q8C754]	1	34092827	34103433	10607	Hi_Prom	Hi_prom	loBT	1	1.6	1.47977	0.151728	10	2.39904	25449	45	3.90017	2344	10	2.42966	24316	4	2.73544	1644	16	1.61868	17171	22	13.6706	8216	7	1.41027	14114	2	1.23295	741	10	1.93109	20485	1	0.10649	64	10	1.93485	19364	4	3.21963	1935	15.5998
ENSMUSG00000068290	DDRGK domain-containing protein 1 Precursor [Source:UniProtKB/Swiss-Prot;Acc:Q80WW9]	2	130479819	130490381	10563	Hi_Prom	Hi_prom	loBT	1	1.375	1.27545	0.220862	8	1.51723	16028	6	1.9218	1155	8	1.48896	14836	1	0.07321	44	11	1.31844	13928	11	6.7787	4074	4	1.20273	11984	2	0.27953	168	8	1.97094	20821	1	0.24126	145	8	2.06172	20543	2	0.73544	442	9.14586
ENSMUSG00000000384	Protein TBRG4 (Transforming growth factor beta regulator 4) [Source:UniProtKB/Swiss-Prot;Acc:Q91YM4]	1	6515605	6526067	10463	Hi_Prom	Hi_prom	loBT	4.5	3.75	1.08088	0.0394959	18	2.82903	29603	3	0.9817	590	18	2.97263	29322	1	0.45424	273	15	2.10512	22028	15	10.8203	6503	7	1.82614	18013	2	1.64559	989	4	1.45145	15188	1	0.67554	406	4	1.46665	14467	3	2	1202	8.21405
ENSMUSG00000029623	28 kDa heat- and acid-stable phosphoprotein (PDGF-associated protein)(PAP)(PDGFA-associated protein 1)(PAP1) [Source:UniProtKB/Swiss-Prot;Acc:Q3UHX2]	5	145890526	145900888	10363	Hi_Prom	Hi_prom	loBT	1.66667	1	1.38487	0.38988	10	1.70996	17722	5	1.34609	809	10	1.69213	16522	2	0.98669	593	6	1.71748	17800	18	7.05158	4238	6	1.62997	15915	4	2.87687	1729	6	2.132	22096	1	0.18968	114	6	2.19674	21449	2	1.42928	859	11.0431
ENSMUSG00000040463	Myb-binding protein 1A (Myb-binding protein of 160 kDa) [Source:UniProtKB/Swiss-Prot;Acc:Q7TPV4]	1	72254871	72265050	10180	Hi_Prom	Hi_prom	loBT	1.71429	0.714286	1.17067	0.472748	12	2.38788	24311	4	1.73877	1045	12	2.43085	23290	1	0.1797	108	5	1.12897	11494	7	4.99667	3003	5	1.01012	9678	3	2.37604	1428	7	2.105	21431	1	0.65391	393	7	2.13767	20481	3	1.51248	909	6.92987
ENSMUSG00000025722	WD repeat-containing protein 73 [Source:UniProtKB/Swiss-Prot;Acc:Q9CWR1]	7	88036140	88046120	9981	Hi_Prom	Hi_prom	loBT	0.833333	2.33333	1.19454	0.130842	5	1.02334	10215	2	1.27953	769	5	1.00831	9460	2	0.66389	399	14	1.72961	17265	20	13.1381	7896	7	1.47975	13883	2	0.8203	493	6	1.12112	11191	1	0.53078	319	6	1.15796	10864	2	0.88186	530	13.5158
ENSMUSG00000020238	Nicalin Precursor (Nicastrin-like protein) [Source:UniProtKB/Swiss-Prot;Acc:Q8VCM8]	1	80949202	80959109	9908	Hi_Prom	Hi_prom	loBT	3.33333	1.66667	1.24375	0.44877	20	6.04814	59931	4	1.00333	603	20	6.17274	57462	8	4.6589	2800	10	1.14542	11350	17	9.06323	5447	4	1.06746	9937	3	1.35441	814	6	1.04612	10366	1	0.56406	339	6	1.10066	10246	2	0.95507	574	15.9257
ENSMUSG00000040231	Synaptogyrin-4 [Source:UniProtKB/Swiss-Prot;Acc:Q9Z1L2]	7	53142215	53152081	9867	Hi_Prom	Hi_prom	loBT	0.142857	0.571429	1.53491	0.349566	1	0.09283	916	1	0.38935	234	1	0.06096	565	1	0.19634	118	4	0.90008	8882	13	4.38769	2637	3	0.89426	8288	2	1.36938	823	7	2.26419	22343	1	0.1614	97	7	2.35736	21848	2	1.32113	794	14.5372
ENSMUSG00000021772	NF-kappa-B inhibitor-interacting Ras-like protein 1 (I-kappa-B-interacting Ras-like protein 1)(Kappa B-Ras protein 1)(KappaB-Ras1) [Source:UniProtKB/Swiss-Prot;Acc:Q8CEC5]	1	19103759	19112964	9206	Hi_Prom	Hi_prom	loBT	0.285714	1	1.29874	-0.0496753	2	0.25568	2354	2	0.52579	316	2	0.23922	2059	0	0	0	7	1.20626	11106	13	7.39434	4444	5	1.12118	9650	1	0.68386	411	7	1.74671	16082	1	0.87354	525	7	1.71581	14768	4	2.31448	1391	11.5949
ENSMUSG00000025384	Fanconi anemia-associated protein of 100 kDa [Source:UniProtKB/Swiss-Prot;Acc:A2ACJ2]	1	120230882	120240044	9163	Hi_Prom	Hi_prom	loBT	0.875	1	1.17622	-0.0829756	7	1.96028	17964	1	0.39101	235	7	1.96824	16856	7	4.42762	2661	8	1.29016	11823	11	6.92845	4164	5	1.21053	10367	1	0.71547	430	8	1.61894	14836	1	0.48087	289	8	1.65121	14141	3	1.2396	745	9.08693
ENSMUSG00000032590	Acylamino-acid-releasing enzyme (AARE)(EC 3.4.19.1)(Acyl-peptide hydrolase)(APH)(Acylaminoacyl-peptidase) [Source:UniProtKB/Swiss-Prot;Acc:Q8R146]	9	107987748	107996797	9050	Hi_Prom	Hi_prom	T	18.8333	2.83333	1.12226	0.162937	113	16.5667	149945	21	9.80033	5890	113	16.3642	138294	29	18.0033	10820	17	2.9842	27010	18	11.9318	7171	7	2.74867	23229	4	3.24792	1952	6	2.04232	18485	1	0.44925	270	6	2.02355	17101	6	4.55408	2737	6.54862
ENSMUSG00000037466	Uncharacterized protein C14orf80 homolog [Source:UniProtKB/Swiss-Prot;Acc:Q3UK37]	1	114394648	114403659	9012	Hi_Prom	Hi_prom	loBT	1.85714	0.428571	1.13488	0.230963	13	3.80095	34258	9	4.35607	2618	13	3.59563	30250	7	3.2812	1972	3	0.65028	5861	4	1.91847	1153	2	0.58754	4943	1	0.48087	289	7	1.91457	17256	1	0.29118	175	7	2.0038	16858	4	2.23461	1343	6.80805
ENSMUSG00000059895	Protein tyrosine phosphatase type IVA 3 (EC 3.1.3.48)(Protein-tyrosine phosphatase 4a3)(Protein-tyrosine phosphatase of regenerating liver 3)(PRL-3) [Source:UniProtKB/Swiss-Prot;Acc:Q9D658]	1	73578804	73587656	8853	Hi_Prom	Hi_prom	T	18.6	1.8	1.0924	0.0273622	93	28.6005	253229	14	4.40266	2646	93	29.689	245053	38	15.0067	9019	9	1.97786	17512	13	7.93344	4768	8	1.87788	15500	2	0.70549	424	5	1.73696	15379	1	0.08985	54	5	1.78701	14750	3	1.71048	1028	6.9227
ENSMUSG00000073700	Kelch-like protein 21 [Source:UniProtKB/Swiss-Prot;Acc:Q3U410]	4	151383026	151391785	8760	Hi_Prom	Hi_prom	loBT	2.25	1.75	1.22166	0.389888	9	1.87033	16386	7	2.08985	1256	9	1.8548	15137	1	0.12978	78	7	0.93346	8178	8	5.28785	3178	3	0.81497	6651	2	0.72379	435	4	1.6392	14361	1	0.62729	377	4	1.6971	13850	3	1.55907	937	9.81631
ENSMUSG00000080268	Breast cancer metastasis-suppressor 1 homolog [Source:UniProtKB/Swiss-Prot;Acc:Q99N20]	1	5041393	5049911	8519	Hi_Prom	Hi_prom	loBT	1.5	1	1.11305	0.0681355	6	1.32042	11250	1	0.33611	202	6	1.30051	10300	3	1.47088	884	4	0.89531	7628	7	3.401	2044	3	0.8548	6770	1	0.79534	478	4	1.51056	12870	1	0.07321	44	4	1.58422	12547	1	0.97671	587	8.18905
ENSMUSG00000030595	NF-kappa-B inhibitor beta (NF-kappa-BIB)(I-kappa-B-beta)(IkappaBbeta)(IkB-beta)(IkB-B) [Source:UniProtKB/Swiss-Prot;Acc:Q60778]	7	29543270	29551659	8390	Hi_Prom	Hi_prom	loBT	0.375	0.75	1.06927	-0.0197766	3	0.4245	3562	2	0.56406	339	3	0.42203	3288	1	0.06988	42	6	1.14087	9573	6	4.21298	2532	5	1.04659	8154	1	0.05824	35	8	1.99356	16728	1	0.83028	499	8	2.04595	15940	2	1.02163	614	5.7329
ENSMUSG00000049287	Putative transferase C1orf69 homolog, mitochondrial Precursor (EC 2.1.-.-) [Source:UniProtKB/Swiss-Prot;Acc:Q8CAK1]	1	58968871	58977244	8374	Hi_Prom	Hi_prom	T	5.25	1.375	1.1998	0.41776	42	10.1236	84785	7	3.53078	2122	42	10.317	80215	16	6.27454	3771	11	1.69887	14228	23	11.7721	7075	6	1.52862	11885	4	2.06323	1240	8	2.03713	17061	2	0.55907	336	8	2.10572	16372	4	2.75208	1654	15.0463
ENSMUSG00000010601	apolipoprotein L 7a [Source:RefSeq peptide;Acc:NP_083695]	1	77218652	77226936	8285	Hi_Prom	Hi_prom	loBT	0.285714	0.428571	1.03415	0.280611	2	0.15496	1284	1	0.5025	302	2	0.12139	933	1	0.26789	161	3	0.53222	4410	3	1.39101	836	3	0.52407	4028	1	0.41764	251	7	1.81354	15027	1	0.74542	448	7	1.8898	14525	3	0.91681	551	5.72443
ENSMUSG00000018102	Histone H2B type 1-C/E/G [Source:UniProtKB/Swiss-Prot;Acc:Q6ZWY9]	1	23776074	23784349	8276	Hi_Prom	Hi_prom	BT	202	61.8	1.12261	-0.942307	1010	44.4403	367832	1010	454.534	273175	967	12.6247	96920	3	0.45591	274	309	26.4584	218996	323	282.458	169757	221	17.512	134440	2	1.06822	642	5	1.4283	11822	2	1.16805	702	5	1.43806	11040	3	2.07987	1250	18.4444
ENSMUSG00000019837	General transcription factor 3C polypeptide 6 (Transcription factor IIIC subunit 6)(TFIIIC 35 kDa subunit)(TFIIIC35) [Source:UniProtKB/Swiss-Prot;Acc:Q9D8P7]	1	39969334	39977466	8133	Hi_Prom	Hi_prom	loBT	0.444444	0.444444	1.41897	0.463432	4	0.5016	4080	2	0.7188	432	4	0.50093	3774	2	0.51248	308	4	1.46976	11955	18	6.51248	3914	4	1.37603	10367	4	1.06822	642	9	1.93828	15766	1	0.05491	33	9	2.00597	15113	3	2.43927	1466	13.0811
ENSMUSG00000024767	Ubiquitin thioesterase OTUB1 (EC 3.1.2.-)(Otubain-1)(OTU domain-containing ubiquitin aldehyde-binding protein 1)(Ubiquitin-specific-processing protease OTUB1)(Deubiquitinating enzyme OTUB1) [Source:UniProtKB/Swiss-Prot;Acc:Q7TQI3]	1	7272701	7280765	8065	Hi_Prom	Hi_prom	loBT	2.8	1.4	1.53109	0.13837	14	2.33623	18844	2	0.8619	518	14	2.30096	17179	10	3.30449	1986	7	0.84218	6793	13	7.81697	4698	3	0.72716	5429	1	0.93844	564	5	1.83313	14786	1	0.14476	87	5	1.90008	14186	2	1.49251	897	17.8778
ENSMUSG00000026171	E3 ubiquitin-protein ligase RNF25 (EC 6.3.2.-)(RING finger protein 25)(RING finger protein AO7) [Source:UniProtKB/Swiss-Prot;Acc:Q9QZR0]	1	74640327	74647951	7625	Hi_Prom	Hi_prom	loBT	0.714286	1.42857	1.11212	0.423215	5	0.89378	6816	4	1.77038	1064	5	0.74808	5256	3	0.83694	503	10	0.96958	7394	10	6.31614	3796	5	0.75477	5303	2	1.36606	821	7	1.88972	14411	2	0.67221	404	7	1.95417	13730	5	2.43095	1461	13.2491
ENSMUSG00000031812	Microtubule-associated proteins 1A/1B light chain 3B Precursor (Microtubule-associated protein 1 light chain 3 beta)(MAP1A/1B light chain 3 B)(MAP1A/MAP1B LC3 B)(MAP1 light chain 3-like protein 2)(Autophagy-related protein LC3 B)(Autophagy-related ubiquitin-like modifier LC3 B) [Source:UniProtKB/Swiss-Prot;Acc:Q9CQV6]	8	124114377	124121946	7570	Hi_Prom	Hi_prom	T	7.33333	2.5	1.27242	0.462813	44	11.4969	87043	7	3.08153	1852	44	11.8383	82525	38	4.93677	2967	15	2.28028	17264	24	13.1947	7930	9	2.06699	14409	6	3.18636	1915	6	1.5245	11542	1	0.203	122	6	1.61268	11242	1	0.59401	357	11.6111
ENSMUSG00000026849	Torsin-1A Precursor (Torsin family 1 member A)(Dystonia 1 protein) [Source:UniProtKB/Swiss-Prot;Acc:Q9ER39]	2	30816161	30823374	7214	Hi_Prom	Hi_prom	loBT	1.5	0.833333	1.07436	0.272754	9	1.6912	12202	7	3.30616	1987	9	1.53968	10185	1	0.24126	145	5	1.65489	11940	9	5.06489	3044	5	1.60091	10590	3	1.33278	801	6	2.08039	15010	1	0.03328	20	6	2.11096	13964	5	2.8985	1742	5.6218
ENSMUSG00000040771	Uncharacterized protein C6orf130 homolog [Source:UniProtKB/Swiss-Prot;Acc:Q8R5F3]	1	48549405	48556591	7187	Hi_Prom	Hi_prom	loBT	1.71429	3.28571	1.20003	0.275257	12	2.97078	21354	12	5.45424	3278	11	2.61308	17215	9	2.29451	1379	23	3.25292	23382	23	13.4709	8096	23	2.65285	17477	5	2.73045	1641	7	1.88147	13524	1	0.60399	363	7	1.82817	12044	5	3.16972	1905	8.66992
ENSMUSG00000057506	Biogenesis of lysosome-related organelles complex 1 subunit 2 (BLOC subunit 2) [Source:UniProtKB/Swiss-Prot;Acc:Q9CWG9]	1	44213756	44220936	7181	Hi_Prom	Hi_prom	loBT	1.16667	1.33333	1.12945	0.456818	7	0.86814	6235	6	2.22629	1338	7	0.74491	4903	1	0.06489	39	8	1.23155	8845	8	5.3594	3221	4	1.04786	6897	3	0.54576	328	6	1.67739	12047	1	0.07987	48	6	1.76466	11615	3	0.72213	434	7.63461
ENSMUSG00000025145	Leucine-rich repeat-containing protein 45 [Source:UniProtKB/Swiss-Prot;Acc:Q8CIM1]	1	120575267	120582436	7170	Hi_Prom	Hi_prom	loBT	2	1.4	1.20103	0.0722448	10	2.91047	20871	3	1.54077	926	10	2.94613	19359	7	1.62396	976	7	0.95635	6858	8	5.40266	3247	3	0.84675	5564	1	0.54077	325	5	1.60605	11517	1	0.99501	598	5	1.68148	11049	2	0.28619	172	9.44789
ENSMUSG00000070823	Putative uncharacterized protein Fragment [Source:UniProtKB/TrEMBL;Acc:Q3UUF3]	5	37577136	37584262	7127	Hi_Prom	Hi_prom	loBT	0.3	0.3	1.05895	0.449857	3	0.30485	2173	3	0.93677	563	2	0.28309	1848	1	0.08319	50	3	0.42017	2995	3	1.68386	1012	3	0.35493	2317	1	0.88852	534	10	2.58375	18417	2	1.10483	664	10	2.71017	17692	4	1.97171	1185	8.45237
ENSMUSG00000030127	COP9 signalosome complex subunit 7a (Signalosome subunit 7a)(SGN7a)(JAB1-containing signalosome subunit 7a) [Source:UniProtKB/Swiss-Prot;Acc:Q9CZ04]	6	124908468	124915522	7055	Hi_Prom	Hi_prom	loBT	1.16667	1.5	1.21255	-0.128057	7	1.15164	8126	2	0.67887	408	7	1.22429	7904	0	0	0	9	1.55485	10971	13	8.14642	4896	5	1.34294	8670	1	0.45757	275	6	1.65774	11697	1	0.15973	96	6	1.68525	10880	4	2.78702	1675	9.68025
ENSMUSG00000001175	Calmodulin (CaM) [Source:UniProtKB/Swiss-Prot;Acc:P62204]	1	101437742	101444705	6964	Hi_Prom	Hi_prom	B	1.28571	5.14286	1.48383	0.293208	9	1.70065	11845	8	3.46922	2085	9	1.48374	9444	2	0.98835	594	36	2.52261	17570	36	22.9567	13797	16	1.52726	9721	3	1.43095	860	7	1.44365	10055	1	0.25957	156	6	1.29254	8227	7	4.84526	2912	23.5716
ENSMUSG00000024666	Transmembrane protein 138 [Source:UniProtKB/Swiss-Prot;Acc:Q9D6G5]	1	10644968	10651852	6885	Hi_Prom	Hi_prom	loBT	1.2	3	1.18271	0.404857	6	0.851	5860	13	5.45258	3277	6	0.79351	4988	2	0.27953	168	15	1.70012	11707	16	11.7121	7039	8	1.18104	7424	3	1.62562	977	5	1.14043	7853	1	0.04825	29	5	1.12424	7067	4	2.58569	1554	13.5474
ENSMUSG00000062116	hypothetical protein LOC232853 [Source:RefSeq peptide;Acc:NP_766326]	7	7067404	7074163	6760	Hi_Prom	Hi_prom	loBT	0.142857	1.14286	1.05417	0.273844	1	0.02204	149	1	0.05824	35	1	0.02418	149	0	0	0	8	1.26549	8556	8	5.89018	3540	7	1.0646	6559	2	0.69551	418	7	2.9117	19686	2	0.55408	333	7	3.01509	18576	5	3.66889	2205	7.51456
ENSMUSG00000024944	ADP-ribosylation factor-like protein 2 [Source:UniProtKB/Swiss-Prot;Acc:Q9D0J4]	1	6134387	6141140	6754	Hi_Prom	Hi_prom	loBT	0.75	0.875	1.14486	0.106	6	1.65522	11181	1	0.39268	236	6	1.62502	10002	4	2.07488	1247	7	1.6607	11218	9	5.33611	3207	5	1.56686	9644	2	1.73544	1043	8	2.27668	15379	1	0.40765	245	8	2.43022	14958	3	1.16306	699	5.74397
ENSMUSG00000026641	Upstream stimulatory factor 1 (Major late transcription factor 1) [Source:UniProtKB/Swiss-Prot;Acc:Q61069]	1	173341515	173348252	6738	Hi_Prom	Hi_prom	loBT	2.2	1	1.20158	0.0522576	11	1.76124	11869	1	0.5025	302	8	1.42531	8750	11	7.42429	4462	5	0.92848	6257	9	4.54243	2730	4	0.88663	5443	1	0.27121	163	5	1.47114	9914	1	0.07321	44	5	1.56703	9620	1	0.75707	455	10.1508
ENSMUSG00000040247	Carabin (TBC1 domain family member 10C) [Source:UniProtKB/Swiss-Prot;Acc:Q8C9V1]	1	4184358	4191047	6690	Hi_Prom	Hi_prom	T	5.57143	0.714286	1.1757	0.376704	39	10.1605	67984	7	1.69551	1019	39	10.7165	65274	9	5.73877	3449	5	0.98177	6569	5	2.88353	1733	3	0.84009	5117	2	1.11481	670	7	2.36736	15840	1	0.1381	83	7	2.51798	15337	4	2.29118	1377	5.95174
ENSMUSG00000022529	zinc finger protein 263 [Source:RefSeq peptide;Acc:NP_683726]	1	3744103	3750781	6679	Hi_Prom	Hi_prom	loBT	4.25	0.625	1.27723	0.0995946	34	3.35584	22417	34	13.8669	8334	33	2.32171	14116	1	0.33611	202	5	0.90449	6042	7	3.73045	2242	4	0.79507	4834	1	0.61398	369	8	2.00225	13375	1	0.07488	45	8	2.15049	13075	1	0.82363	495	8.80426
ENSMUSG00000020496	Protein RNF187 [Source:UniProtKB/Swiss-Prot;Acc:Q8BFX1]	1	58745794	58752408	6615	Hi_Prom	Hi_prom	T	5.18182	0.727273	1.09429	0.442849	57	7.74864	51265	6	2.2396	1346	57	7.67836	46193	25	7.35607	4421	8	1.97627	13075	8	5.26789	3166	5	1.80352	10850	5	3.54742	2132	11	2.552	16884	1	0.30449	183	11	2.80103	16851	1	0.07987	48	4.43577
ENSMUSG00000066637	Tetratricopeptide repeat protein 32 (TPR repeat protein 32) [Source:UniProtKB/Swiss-Prot;Acc:Q9DAC7]	1	9036803	9043200	6398	Hi_Prom	Hi_prom	loBT	0.285714	1.57143	1.1477	0.419648	2	0.24504	1568	1	0.0782	47	2	0.26246	1522	2	0.73378	441	11	1.73246	11086	9	3.58403	2154	11	1.52199	8826	4	2.50915	1508	7	2.18034	13952	1	0.6589	396	7	2.3761	13779	1	0.23128	139	5.91331
ENSMUSG00000033685	Mitochondrial uncoupling protein 2 (UCP 2)(UCPH) [Source:UniProtKB/Swiss-Prot;Acc:P70406]	7	107641880	107648134	6255	Hi_Prom	Hi_prom	BT	19	5.11111	1.10963	0.372536	171	55.1726	345160	28	13.421	8066	169	54.892	310469	171	68.2546	41021	46	8.18302	51193	46	31.777	19098	23	6.78554	38379	16	10.3511	6221	9	1.86237	11651	1	0.60899	366	9	1.89869	10739	4	1.59235	957	6.77912
ENSMUSG00000075705	Methionine-R-sulfoxide reductase B1 (EC 1.8.4.-)(Selenoprotein X)(SelX)(Selenoprotein R)(SelR) [Source:UniProtKB/Swiss-Prot;Acc:Q9JLC3]	1	24873587	24879723	6137	Hi_Prom	Hi_prom	loBT	0.666667	0.5	1.06393	0.396509	4	0.74096	4548	4	1.68552	1013	3	0.63398	3511	1	0.34942	210	3	0.91023	5587	5	2.14143	1287	3	0.80264	4445	2	1.65225	993	6	1.79146	10996	1	0.86023	517	6	1.85988	10300	2	1.02163	614	6.22944
ENSMUSG00000003444	Mediator of RNA polymerase II transcription subunit 29 (Mediator complex subunit 29)(Intersex-like protein) [Source:UniProtKB/Swiss-Prot;Acc:Q9DB91]	7	29171759	29177709	5951	Hi_Prom	Hi_prom	loBT	0.571429	1.14286	1.42264	0.414015	4	0.58266	3468	1	0.6173	371	4	0.62762	3359	1	0.27121	163	8	0.8797	5236	12	5.98669	3598	2	0.77093	4126	2	1.27787	768	7	1.69271	10075	1	0.43428	261	7	1.70011	9099	4	2.58403	1553	15.5656
ENSMUSG00000031898	Dipeptidase 3 Precursor (EC 3.4.13.19)(Membrane-bound dipeptidase 3)(MBD-3) [Source:UniProtKB/Swiss-Prot;Acc:Q9DA79]	8	108497417	108503329	5913	Hi_Prom	Hi_prom	loBT	0.285714	0.285714	1.09583	0.252083	2	0.20274	1199	1	0.28453	171	2	0.19289	1025	1	0.54742	329	2	0.54498	3223	5	2.33111	1401	2	0.55965	2974	1	0.32945	198	7	2.51792	14891	2	0.96173	578	7	2.79131	14833	4	1.06656	641	8.93416
ENSMUSG00000018761	Mannose-P-dolichol utilization defect 1 protein (Suppressor of Lec15 and Lec35 glycosylation mutation homolog)(SL15) [Source:UniProtKB/Swiss-Prot;Acc:Q9R0Q9]	1	69470205	69476073	5869	Hi_Prom	Hi_prom	loBT	1.57143	2.71429	1.28977	0.111523	11	2.32351	13639	11	4.74875	2854	11	1.77154	9336	8	2.84526	1710	19	2.11806	12433	21	13.8619	8331	6	1.54706	8153	2	0.96506	580	7	1.48245	8702	1	0.60067	361	7	1.43567	7566	4	2.27953	1370	13.5741
ENSMUSG00000032042	Signal recognition particle receptor subunit alpha (SR-alpha)(Docking protein alpha)(DP-alpha) [Source:UniProtKB/Swiss-Prot;Acc:Q9DBG7]	9	35018788	35024588	5801	Hi_Prom	Hi_prom	loBT	0.777778	1.22222	1.31955	0.0581111	7	1.94485	11284	7	2.76539	1662	7	1.83045	9522	1	0.17637	106	11	2.02913	11773	12	9.01664	5419	5	1.74952	9101	2	1.47754	888	9	2.81644	16341	1	0.78536	472	9	3.04287	15829	2	1.10815	666	6.85902
ENSMUSG00000003423	PIH1 domain-containing protein 1 (Nucleolar protein 17 homolog) [Source:UniProtKB/Swiss-Prot;Acc:Q9CQJ2]	7	52409673	52415439	5767	Hi_Prom	Hi_prom	loBT	1	1.125	1.07146	0.233676	8	1.56016	8999	8	3.5391	2127	6	1.3988	7229	1	0.00333	2	9	1.29629	7477	14	7.66722	4608	3	1.16776	6035	2	0.97504	586	8	2.79612	16128	3	1.55408	934	8	2.94988	15245	2	1.30449	784	11.9888
ENSMUSG00000030744	40S ribosomal protein S3 [Source:UniProtKB/Swiss-Prot;Acc:P62908]	7	106626414	106632161	5748	Hi_Prom	Hi_prom	loBT	2.63636	1.90909	1.07758	0.282811	29	5.6088	32245	8	2.41764	1453	29	5.98233	30803	0	0	0	21	5.53296	31809	23	14.233	8554	10	5.21422	26848	10	6.86689	4127	11	2.52026	14489	1	0.55075	331	11	2.71043	13956	3	0.99501	598	4.41101
ENSMUSG00000020834	Dehydrogenase/reductase SDR family member 13 Precursor (EC 1.1.-.-) [Source:UniProtKB/Swiss-Prot;Acc:Q5SS80]	1	77845815	77851366	5552	Hi_Prom	Hi_prom	loBT	1.2	2	1.11845	0.127666	6	0.8689	4825	2	0.81531	490	6	0.82374	4080	2	0.8619	518	10	1.66739	9259	10	3.28453	1974	10	1.49061	7383	2	0.31614	190	5	1.80119	10002	1	0.42097	253	5	1.95801	9698	2	0.57903	348	6.70866
ENSMUSG00000029145	Translation initiation factor eIF-2B subunit delta (eIF-2B GDP-GTP exchange factor subunit delta) [Source:UniProtKB/Swiss-Prot;Acc:Q61749]	5	31489940	31495466	5527	Hi_Prom	Hi_prom	loBT	0.571429	1	1.15457	0.304216	4	1.70351	9417	7	2.67388	1607	4	1.72727	8512	2	0.49917	300	7	1.20713	6673	7	5.39101	3240	4	0.99269	4892	2	0.85358	513	7	1.95803	10824	1	0.12313	74	7	2.02435	9976	4	2.52413	1517	7.05155
ENSMUSG00000002963	Bifunctional polynucleotide phosphatase/kinase (Polynucleotide kinase-3'-phosphatase)(DNA 5'-kinase/3'-phosphatase) [Includes Polynucleotide 3'-phosphatase(EC 3.1.3.32)(2'(3')-polynucleotidase);Polynucleotide 5'-hydroxyl-kinase(EC 2.7.1.78)] [Source:UniProtKB/Swiss-Prot;Acc:Q9JLV6]	7	52112509	52118020	5512	Hi_Prom	Hi_prom	loBT	1.125	2	1.11609	0.392059	9	2.90151	15996	1	0.33777	203	9	3.1435	15444	3	1.51913	913	16	1.85434	10223	16	9.88353	5940	8	1.21636	5976	3	1.55241	933	8	1.89044	10422	2	1.45424	874	8	1.98636	9759	5	0.40765	245	13.154
ENSMUSG00000024906	Crossover junction endonuclease MUS81 (EC 3.1.22.-) [Source:UniProtKB/Swiss-Prot;Acc:Q91ZJ0]	1	5482858	5488285	5428	Hi_Prom	Hi_prom	loBT	1.16667	2	1.49847	0.366628	7	1.80862	9819	4	1.52413	916	7	1.66805	8055	5	1.82529	1097	12	1.37005	7438	12	8.60899	5174	9	0.85981	4152	2	0.97837	588	6	2.23301	12123	1	0.49085	295	6	2.25782	10903	4	2.68885	1616	13.9566
ENSMUSG00000030798	Leukocyte antigen CD37 (CD37 antigen) [Source:UniProtKB/Swiss-Prot;Acc:Q61470]	7	52489002	52494389	5388	Hi_Prom	Hi_prom	T	10.8	2.4	1.05815	0.137419	54	16.1327	86939	19	6.23461	3747	54	16.8747	80813	51	6.89517	4144	12	2.62962	14171	14	10.5774	6357	12	2.18626	10470	3	1.03661	623	5	1.72481	9295	1	0.39434	237	5	1.78534	8550	3	1.02662	617	6.40363
ENSMUSG00000028969	Cell division protein kinase 5 (EC 2.7.11.22)(Cyclin-dependent kinase 5)(Tau protein kinase II catalytic subunit)(TPKII catalytic subunit)(Serine/threonine-protein kinase PSSALRE)(CRK6) [Source:UniProtKB/Swiss-Prot;Acc:P49615]	5	23924068	23929348	5281	Hi_Prom	Hi_prom	loBT	0.6	0.6	1.07359	0.484179	3	0.45627	2410	1	0.57903	348	3	0.4513	2113	0	0	0	3	0.70504	3724	11	2.82696	1699	3	0.65592	3071	2	1.14642	689	5	2.18629	11548	3	2.17138	1305	5	2.11918	9922	5	3.57238	2147	16.7703
ENSMUSG00000006585	DNA replication factor Cdt1 (Double parked homolog)(DUP)(Retroviral insertion site 2 protein) [Source:UniProtKB/Swiss-Prot;Acc:Q8R4E9]	8	125091915	125097028	5114	Hi_Prom	Hi_prom	loBT	3.2	1.3	1.04522	0.253342	32	12.1949	62377	12	2.96506	1782	32	13.2986	60043	8	1.10982	667	13	2.50342	12805	13	8.05824	4843	9	2.23212	10078	4	1.69717	1020	10	2.12375	10863	1	0.36106	217	9	1.90543	8603	10	4.64559	2792	5.82406
ENSMUSG00000024387	Casein kinase II subunit beta (CK II beta)(Phosvitin) [Source:UniProtKB/Swiss-Prot;Acc:P67871]	1	35253144	35258181	5038	Hi_Prom	Hi_prom	loBT	1.28571	0.571429	1.30147	0.392738	9	1.81822	9162	2	0.94509	568	9	1.73372	7696	3	1.75707	1056	4	1.35582	6832	9	4.59567	2762	3	1.21446	5391	3	1.78536	1073	7	2.51538	12675	1	0.15807	95	7	2.70151	11992	3	1.71381	1030	7.4107
ENSMUSG00000039568	Protein FAM100A [Source:UniProtKB/Swiss-Prot;Acc:Q6P3B2]	1	4874804	4879818	5015	Hi_Prom	Hi_prom	loBT	4.4	0.8	1.07156	0.373188	22	5.87879	29488	7	4.35607	2618	22	6.02763	26618	9	3.52579	2119	4	0.92205	4625	11	4.46256	2682	3	0.84692	3740	2	0.81697	491	5	1.81599	9109	2	0.21131	127	5	1.81567	8018	5	3.16639	1903	12.9882
ENSMUSG00000025509	Patatin-like phospholipase domain-containing protein 2 (EC 3.1.1.3)(Adipose triglyceride lipase)(Desnutrin) [Source:UniProtKB/Swiss-Prot;Acc:Q8BJ56]	7	148641106	148645987	4882	Hi_Prom	Hi_prom	loBT	2	1	1.04206	0.352309	12	3.64448	17796	3	0.89185	536	12	4.00607	17158	2	0.17804	107	6	1.11366	5438	5	1.97837	1189	6	0.88863	3806	2	1.62729	978	6	1.75404	8565	1	0.3411	205	6	1.95797	8386	5	2.31448	1391	5.62664
ENSMUSG00000068856	Splicing factor 3B subunit 4 [Source:UniProtKB/Swiss-Prot;Acc:Q8QZY9]	3	95976469	95981311	4843	Hi_Prom	Hi_prom	loBT	1.25	2.75	1.26016	-0.230462	5	0.98514	4772	4	1.39601	839	5	1.01909	4325	2	1.401	842	11	1.96036	9496	20	11.5308	6930	6	1.70005	7215	1	0.60067	361	4	1.38832	6725	1	0.11814	71	4	1.54736	6567	1	0.62729	377	11.7644
ENSMUSG00000039740	Alpha-1,3-mannosyltransferase ALG2 (EC 2.4.1.-)(GDP-Man:Man(1)GlcNAc(2)-PP-dolichol mannosyltransferase)(Asparagine-linked glycosylation protein 2) [Source:UniProtKB/Swiss-Prot;Acc:Q9DBE8]	4	47482705	47487205	4501	Hi_Prom	Hi_prom	loBT	1	2.8	1.1548	0.477344	5	1.0231	4606	1	0.46423	279	5	1.06766	4166	2	0.27288	164	14	1.96113	8829	18	11.5824	6961	4	1.33265	5200	4	1.9817	1191	5	2.09462	9430	2	1.31947	793	5	2.11481	8252	5	1.67221	1005	13.5069
ENSMUSG00000030008	Protease-associated domain-containing protein of 21 kDa Precursor [Source:UniProtKB/Swiss-Prot;Acc:Q9D9N8]	6	85396805	85401262	4458	Hi_Prom	Hi_prom	loBT	0.6	0.6	1.16419	0.250314	3	0.63355	2825	7	1.91847	1153	3	0.56802	2192	4	1.40765	846	3	1.06302	4740	9	1.77537	1067	3	1.12387	4337	2	1.10815	666	5	1.79076	7985	1	0.15141	91	5	1.82249	7033	4	2.33943	1406	8.00804
ENSMUSG00000020930	Coiled-coil domain-containing protein 103 [Source:UniProtKB/Swiss-Prot;Acc:Q9D9P2]	1	102742558	102746529	3972	Hi_Prom	Hi_prom	loBT	0.0909091	0.727273	1.41994	0.45687	1	0.22829	907	1	0.2812	169	1	0.24993	843	0	0	0	8	1.06443	4229	8	6.02995	3624	3	0.69849	2356	2	1.39933	841	11	2.15429	8559	1	0.54243	326	11	2.29618	7745	2	1.55574	935	11.4533
ENSMUSG00000009549	Signal recognition particle 14 kDa protein (SRP14) [Source:UniProtKB/Swiss-Prot;Acc:P16254]	2	118301587	118305399	3813	Hi_Prom	Hi_prom	loBT	0.75	1	1.58767	0.489732	6	1.86602	7117	2	0.66057	397	6	1.98258	6372	3	0.83028	499	8	1.22365	4667	15	8.36106	5025	3	0.97138	3122	3	1.51082	908	8	2.13686	8150	1	0.24626	148	8	2.50591	8054	1	0.1614	97	15.4419
ENSMUSG00000005483	DnaJ homolog subfamily B member 1 (Heat shock 40 kDa protein 1)(Heat shock protein 40)(HSP40) [Source:UniProtKB/Swiss-Prot;Acc:Q9QYJ3]	8	86132172	86135801	3630	Hi_Prom	Hi_prom	loBT	2.83333	3.5	1.2047	0.255674	17	6.53043	23712	17	7.49251	4503	15	6.38832	19363	2	1.07987	649	21	4.58331	16642	21	15.5691	9357	16	3.33025	10094	6	3.92013	2356	6	2.33517	8479	1	0.56905	342	6	2.54075	7701	3	1.68053	1010	6.30583
ENSMUSG00000033967	hypothetical protein LOC381845 [Source:RefSeq peptide;Acc:NP_084085]	7	13512765	13516353	3589	Hi_Prom	Hi_prom	loBT	0.333333	2.83333	1.09108	-0.0996323	2	0.4351	1562	1	0.198	119	2	0.48294	1444	0	0	0	17	3.44457	12366	18	15.797	9494	16	2.51572	7522	2	0.9584	576	6	1.71253	6148	1	0.46755	281	6	1.72375	5154	4	2.8802	1731	7.15501
ENSMUSG00000079197	Psme2 protein Fragment [Source:UniProtKB/TrEMBL;Acc:Q99LN3]	1	56206281	56209778	3498	Hi_Prom	Hi_prom	loBT	0.5	0.666667	1.22978	0.0720192	3	0.69191	2421	4	1.16473	700	3	0.81821	2372	0	0	0	4	1.02658	3592	8	4.28952	2578	3	0.84719	2456	1	0.92013	553	6	1.69477	5930	1	0.55075	331	6	1.79752	5211	3	1.9584	1177	9.44298
ENSMUSG00000019362	Leydig cell tumor 10 kDa protein homolog [Source:UniProtKB/Swiss-Prot;Acc:Q8R1F0]	8	86770136	86773618	3483	Hi_Prom	Hi_prom	loBT	1.14286	2.71429	1.12579	0.203398	8	1.60333	5586	7	3.39101	2038	8	1.01942	2940	4	1.5208	914	19	2.12887	7417	19	12.7454	7660	7	1.25208	3611	2	1.28619	773	7	2.46269	8580	3	1.6406	986	7	2.64112	7617	4	2.26456	1361	15.1747
ENSMUSG00000048878	Protein HEXIM1 (Cardiac lineage protein 1) [Source:UniProtKB/Swiss-Prot;Acc:Q8R409]	1	102977639	102981039	3401	Hi_Prom	Hi_prom	T	9	4	1.495	0.26515	36	12.102	41171	32	12.5907	7567	36	12.0874	33869	0	0	0	16	2.18724	7441	36	19.7238	11854	5	1.62919	4565	3	0.81198	488	4	1.22134	4155	1	0.5208	313	4	1.4147	3964	3	1.59401	958	22.0969
ENSMUSG00000003812	Deoxyribonuclease-2-alpha Precursor (EC 3.1.22.1)(Deoxyribonuclease II alpha)(DNase II alpha)(Acid DNase)(Lysosomal DNase II) [Source:UniProtKB/Swiss-Prot;Acc:P56542]	8	87432459	87435607	3149	Hi_Prom	Hi_prom	BT	8.2	4.6	1.06653	0.305825	41	13.5086	42552	37	9.84859	5919	41	14.6592	37381	4	2.1614	1299	23	4.35905	13731	34	22.025	13237	10	3.46157	8827	7	3.01498	1812	5	2.25429	7101	2	1.03161	620	5	2.37333	6052	3	2.21131	1329	9.82213
ENSMUSG00000011837	snRNA-activating protein complex subunit 2 (SNAPc subunit 2)(snRNA-activating protein complex 45 kDa subunit)(SNAPc 45 kDa subunit)(Small nuclear RNA-activating complex polypeptide 2) [Source:UniProtKB/Swiss-Prot;Acc:Q91XA5]	8	4253111	4256219	3109	Hi_Prom	Hi_prom	loBT	0.5	1	1.08668	0.366114	2	1.03537	3220	1	0.51913	312	2	1.08367	2720	1	0.33444	201	4	1.3209	4108	10	5.05824	3040	3	1.29124	3241	3	1.47255	885	4	1.56977	4882	1	0.55075	331	4	1.57649	3957	4	2.00166	1203	7.74449
ENSMUSG00000028062	Mitogen-activated protein-binding protein-interacting protein (Late endosomal/lysosomal Mp1-interacting protein)(Roadblock domain-containing protein 3)(p14) [Source:UniProtKB/Swiss-Prot;Acc:Q9JHS3]	3	88353742	88356844	3103	Hi_Prom	Hi_prom	loBT	0.5	1.33333	1.36999	0.43816	3	0.55122	1711	3	1.54243	927	3	0.38698	969	0	0	0	8	0.81669	2535	11	7.0183	4218	2	0.36462	913	1	0.90849	546	6	1.91753	5952	3	1.56572	941	6	2.33107	5837	1	0.28286	170	30.1684
ENSMUSG00000043716	60S ribosomal protein L7 [Source:UniProtKB/Swiss-Prot;Acc:P14148]	1	16091385	16094483	3099	Hi_Prom	Hi_prom	B	1	4.66667	1.04046	-0.0981936	6	2.46226	7633	6	1.65391	994	6	2.7688	6922	0	0	0	28	6.16355	19107	33	24.0732	14468	9	5.0148	12537	4	1.92679	1158	6	3.02226	9369	2	1.40599	845	6	3.336	8340	3	2.02329	1216	6.58052
ENSMUSG00000024181	39S ribosomal protein L28, mitochondrial Precursor (L28mt)(MRP-L28) [Source:UniProtKB/Swiss-Prot;Acc:Q9D1B9]	1	26260480	26263556	3077	Hi_Prom	Hi_prom	loBT	2.75	2.5	1.22104	-0.0110754	11	1.83788	5657	11	4.07987	2452	9	1.08192	2681	3	1.62895	979	10	1.24172	3822	12	7.34775	4416	4	1.02583	2542	1	0.44093	265	4	1.40676	4330	1	0.9401	565	4	1.42211	3524	3	1.58735	954	11.6978
ENSMUSG00000007338	39S ribosomal protein L49, mitochondrial (L49mt)(MRP-L49) [Source:UniProtKB/Swiss-Prot;Acc:Q9CQ40]	1	6054682	6057758	3077	Hi_Prom	Hi_prom	loBT	1.5	2.83333	1.10692	0.287627	9	1.8538	5706	9	2.91681	1753	9	1.43059	3545	4	2.16473	1301	17	3.95939	12187	17	11.9534	7184	9	3.09403	7667	6	3.35275	2015	6	2.21118	6806	1	0.94343	567	6	2.32809	5769	5	3.0782	1850	5.49445
ENSMUSG00000045251	zinc finger protein 688 [Source:RefSeq peptide;Acc:NP_081275]	7	134562481	134565548	3068	Hi_Prom	Hi_prom	loBT	0.666667	2	1.25703	0.247944	2	0.58293	1789	2	1.32945	799	2	0.40664	1004	1	0.47587	286	6	1.05833	3248	6	5.21963	3137	4	0.56501	1395	1	0.41098	247	3	1.48778	4566	1	0.18303	110	3	1.7019	4202	2	0.92845	558	10.6193
ENSMUSG00000048429	Uncharacterized protein C19orf52 homolog [Source:UniProtKB/Swiss-Prot;Acc:Q8BGX2]	9	21397395	21400390	2996	Hi_Prom	Hi_prom	loBT	1.42857	1.42857	1.28015	0.307297	10	3.29029	9861	3	1.203	723	10	3.69337	8853	4	0.88353	531	10	1.85085	5547	16	8.68719	5221	4	1.47851	3544	3	1.5025	903	7	1.48615	4454	1	0.29118	175	7	1.76137	4222	3	0.74542	448	10.8217
ENSMUSG00000039461	T-cell leukemia translocation-altered gene protein homolog [Source:UniProtKB/Swiss-Prot;Acc:Q8VEA7]	9	108205290	108208282	2993	Hi_Prom	Hi_prom	loBT	0.714286	3.28571	1.27683	-0.293712	5	1.22211	3659	3	1.55075	932	5	1.08145	2589	3	1.27454	766	23	2.64028	7905	23	14.5541	8747	5	1.96658	4708	1	0.76872	462	7	1.64896	4937	1	0.34609	208	7	1.61738	3872	6	3.198	1922	11.6954
ENSMUSG00000075706	Phospholipid hydroperoxide glutathione peroxidase, mitochondrial Precursor (PHGPx)(EC 1.11.1.12)(GPX-4) [Source:UniProtKB/Swiss-Prot;Acc:O70325]	1	79516233	79519184	2952	Hi_Prom	Hi_prom	loBT	3	4	1.03471	0.480712	12	5.39485	15931	4	0.55408	333	12	6.19295	14572	6	2.78369	1673	16	3.86251	11406	16	10.6755	6416	12	2.64471	6223	8	5.56406	3344	4	1.58347	4676	1	0.23128	139	4	1.79048	4213	3	1.51082	908	6.04981
ENSMUSG00000020831	Uncharacterized potential DNA-binding protein C17orf49 homolog [Source:UniProtKB/Swiss-Prot;Acc:Q9DCT6]	1	70048708	70051421	2714	Hi_Prom	Hi_prom	loBT	0.8	1.6	1.20674	0.241926	4	1.05599	2867	4	0.72879	438	3	0.87565	1852	4	1.35441	814	8	1.93591	5256	12	7.54077	4532	5	1.71868	3635	3	1.62729	978	5	1.8221	4947	1	0.1381	83	5	2.30544	4876	1	0.47255	284	6.9821
ENSMUSG00000047514	Testis-specific Y-encoded-like protein 1 (TSPY-like protein 1) [Source:UniProtKB/Swiss-Prot;Acc:O88852]	1	34002049	34004691	2643	Hi_Prom	Hi_prom	loBT	2.85714	0.714286	1.08208	-0.0393784	20	5.82526	15402	18	6.48087	3895	20	5.22358	10677	3	1.55408	934	5	1.27345	3367	6	4.21131	2531	5	1.09491	2238	1	0.76872	462	7	1.76475	4666	1	0.57238	344	7	2.2045	4506	1	0.16306	98	5.4799
ENSMUSG00000035242	Ornithine decarboxylase antizyme (ODC-Az) [Source:UniProtKB/Swiss-Prot;Acc:P54369]	1	80289401	80292035	2635	Hi_Prom	Hi_prom	T	7.75	2.125	1.24177	0.283391	62	19.9237	52519	10	3.90183	2345	62	23.8085	48474	22	6.45923	3882	17	3.59522	9477	17	9.97671	5996	9	2.60363	5301	5	1.86023	1118	8	2.24621	5921	1	0.34609	208	8	2.6724	5441	3	1.58735	954	6.52935
ENSMUSG00000015478	E3 ubiquitin-protein ligase RNF5 (EC 6.3.2.-)(RING finger protein 5) [Source:UniProtKB/Swiss-Prot;Acc:O35445]	1	34738042	34740516	2475	Hi_Prom	Hi_prom	loBT	0.666667	2.33333	1.22811	0.357832	2	0.55372	1371	1	0.17637	106	2	0.54051	1014	2	0.94343	567	7	1.07431	2660	7	5.16473	3104	3	0.4387	823	1	0.78702	473	3	0.96082	2379	1	0.63228	380	3	1.0597	1988	1	0.81032	487	15.9562
ENSMUSG00000035559	Uncharacterized protein FKSG24 [Source:UniProtKB/Swiss-Prot;Acc:Q8VIK2]	8	73282550	73284842	2293	Hi_Prom	Hi_prom	loBT	0.538462	0.230769	1.15502	0.484621	7	1.73365	3977	2	0.3411	205	7	1.81995	3083	7	1.24293	747	3	1.17524	2696	4	2.26789	1363	3	0.98288	1665	3	1.77205	1065	13	2.80602	6437	1	0.401	241	13	3.51122	5948	2	1.19301	717	4.06967
ENSMUSG00000035595	hypothetical protein LOC69770 [Source:RefSeq peptide;Acc:NP_081483]	1	79635691	79637859	2169	Hi_Prom	Hi_prom	loBT	0.428571	1.42857	1.20242	-0.25864	3	1.32673	2879	6	0.79534	478	3	1.56497	2457	2	0.74875	450	10	2.53134	5493	10	5.07155	3048	8	1.81401	2848	1	0.72546	436	7	2.30645	5005	1	0.44925	270	7	2.89108	4539	1	0.38935	234	5.51265
ENSMUSG00000035278	Pleckstrin homology domain-containing family J member 1 (Guanine nucleotide-releasing protein x) [Source:UniProtKB/Swiss-Prot;Acc:Q9D240]	1	80258845	80260985	2141	Hi_Prom	Hi_prom	loBT	2	1.33333	1.17804	0.407479	12	4.49813	9635	13	9.14975	5499	10	3.96174	6109	7	2.63727	1585	8	2.12325	4548	14	7.3777	4434	4	1.95655	3017	5	2.3594	1418	6	1.61625	3462	1	0.36273	218	6	2.10571	3247	3	1.54576	929	7.15545
ENSMUSG00000035772	28S ribosomal protein S2, mitochondrial (S2mt)(MRP-S2) [Source:UniProtKB/Swiss-Prot;Acc:Q924T2]	2	28323597	28325528	1932	Hi_Prom	Hi_prom	loBT	1.33333	1.33333	1.06912	0.254426	4	1.6327	3156	3	0.81864	492	4	1.82596	2434	1	0.38769	233	4	1.10347	2133	4	2.67388	1607	3	0.55664	742	1	0.55574	334	3	1.38231	2672	1	0.14642	88	3	1.63166	2175	2	0.96506	580	7.18597
ENSMUSG00000072772	Protein C10 [Source:UniProtKB/Swiss-Prot;Acc:O35127]	6	124689280	124691083	1804	Hi_Prom	Hi_prom	B	3	21.6667	1.26385	0.293171	9	3.27036	5903	8	2.71215	1630	9	3.11037	3748	2	1.32779	798	65	5.36787	9689	133	67.1032	40329	5	1.01826	1227	2	0.90183	542	3	1.03712	1872	8	3.50915	2109	2	1.12448	1355	2	0.96506	580	130.615
ENSMUSG00000018923	Mediator of RNA polymerase II transcription subunit 11 (Mediator complex subunit 11) [Source:UniProtKB/Swiss-Prot;Acc:Q9D8C6]	1	70265433	70267224	1792	Hi_Prom	Hi_prom	loBT	0.833333	1.5	1.05082	0.400313	5	0.96654	1733	5	2.42263	1456	5	0.32355	386	0	0	0	9	3.05577	5479	9	5.42429	3260	6	1.9891	2373	5	3.09983	1863	6	1.79364	3216	1	0.57737	347	6	2.48449	2964	1	0.69218	416	4.52466
ENSMUSG00000067071	Transcription cofactor HES-6 (Hairy and enhancer of split 6) [Source:UniProtKB/Swiss-Prot;Acc:Q9JHE6]	1	93308060	93309799	1740	Hi_Prom	Hi_prom	loBT	2	3.5	1.31365	0.257259	4	2.29351	3993	2	1.21131	728	4	2.44084	2785	3	1.11314	669	7	1.35784	2364	16	7.81364	4696	1	0.55302	631	1	0.87687	527	2	1.25847	2191	2	0.99667	599	2	1.42331	1624	2	1.06323	639	28.932
ENSMUSG00000052769	Putative uncharacterized protein [Source:UniProtKB/TrEMBL;Acc:Q8BYT7]	3	115418068	115419645	1578	Hi_Prom	Hi_prom	loBT	0.2	0.4	1.48715	0.34832	1	0.26599	420	2	0.50915	306	1	0.37589	368	1	0.08819	53	2	0.79734	1259	9	3.41764	2054	2	0.89683	878	2	0.9218	554	5	2.0532	3242	1	0.51913	312	5	3.05924	2995	1	0.3411	205	10.0353
ENSMUSG00000017188	Coiled-coil domain-containing protein 56 [Source:UniProtKB/Swiss-Prot;Acc:Q9D2R6]	1	101139284	101140262	979	Hi_Prom	Hi_prom	loBT	0.714286	1.28571	1.12696	0.454303	5	2.5898	2538	3	1.3594	817	5	4.03421	1533	5	1.13145	680	9	2.8398	2783	9	6.31281	3794	4	0.70263	267	2	1.12146	674	7	3.7551	3680	5	2.81364	1691	7	5.22895	1987	5	1.9584	1177	12.809
ENSMUSG00000067722		1	25321520	25322450	931	Hi_Prom	Hi_prom	T	12	3	1.12592	0.400565	12	5.58262	5203	9	3.4792	2091	12	9.0512	3005	7	0.50416	303	3	1.08155	1008	6	3.31448	1992	1	0.39759	132	1	0.91514	550	1	0.77253	720	1	0.37271	224	1	0.88554	294	1	0.36606	220	15.0909
ENSMUSG00000036466	Multiple epidermal growth factor-like domains 11 Precursor (Multiple EGF-like-domains 11) [Source:UniProtKB/Swiss-Prot;Acc:Q80T91]	9	64233433	64557012	323580	Hi_Term	Hi_Hi	loBT	0.818182	0.818182	0.762673	0.832914	9	0.14501	46924	1	0.20133	121	9	0.14528	46924	0	0	0	9	0.88235	285511	3	1.38436	832	9	0.88153	284719	6	3.04825	1832	11	1.69853	549613	1	0.16639	100	11	1.70133	549498	2	0.2629	158	3.40317
ENSMUSG00000035649	zinc finger, CCHC domain containing 7 isoform 1 [Source:RefSeq peptide;Acc:NP_613056]	4	44769440	44945087	175648	Hi_Term	Hi_Hi	loBT	1.42857	2	0.941222	0.846795	10	0.45491	79905	4	1.32945	799	10	0.45373	79425	0	0	0	14	1.01401	178109	18	11.7487	7061	8	0.9961	174366	7	4.60732	2769	7	0.48263	84774	1	0.77371	465	7	0.48334	84609	1	0.44759	269	18.0705
ENSMUSG00000047866	Peroxisomal Lon protease homolog 2 (EC 3.4.21.-)(Lon protease-like protein 2)(Lon protease 2) [Source:UniProtKB/Swiss-Prot;Acc:Q9DBN5]	8	89148004	89240531	92528	Hi_Term	Hi_Hi	loBT	0.285714	0.380952	0.680125	0.752953	6	0.34231	31674	6	2.70383	1625	5	0.32571	29942	1	0.46922	282	8	1.25951	116541	5	2.69052	1617	8	1.23636	113657	7	4.54908	2734	21	1.18407	109561	1	0.44426	267	21	1.18386	108831	2	1.09318	657	4.04413
ENSMUSG00000028438	Kinesin-like protein KIF24 [Source:UniProtKB/Swiss-Prot;Acc:Q6NWW5]	4	41337782	41411873	74092	Hi_Term	Hi_Hi	loBT	3.66667	1	0.717359	0.785222	33	1.57042	116357	10	3.95674	2378	33	1.54392	113467	3	1.39601	839	9	1.66541	123395	6	3.3777	2030	9	1.63975	120510	10	6.34942	3816	9	1.43246	106135	1	0.01498	9	9	1.42556	104769	6	4.29784	2583	3.65909
ENSMUSG00000033902	Mitogen-activated protein kinase-binding protein 1 (JNK-binding protein 1)(JNKBP1) [Source:UniProtKB/Swiss-Prot;Acc:Q6NS57]	2	119798435	119853130	54696	Hi_Term	Hi_Hi	loBT	0.555556	0.444444	0.816971	0.822185	5	0.22343	12221	2	0.73544	442	5	0.22033	11919	1	0.27953	168	4	0.92517	50604	4	2.87521	1728	4	0.90358	48881	6	3.69717	2222	9	1.47216	80523	1	0.203	122	9	1.4821	80177	2	0.59734	359	4.42684
ENSMUSG00000015659	Protein SERAC1 [Source:UniProtKB/Swiss-Prot;Acc:Q3U213]	1	6040718	6079741	39024	Hi_Term	Hi_Hi	loBT	0.285714	0.857143	0.800127	0.77527	2	0.14673	5726	1	0.18303	110	2	0.14902	5726	0	0	0	6	0.86675	33825	6	4.72379	2839	6	0.83888	32234	5	2.56572	1542	7	1.74381	68052	2	0.40599	244	7	1.76484	67814	4	2.11481	1271	7.15239
ENSMUSG00000021273	Squalene synthetase (SQS)(SS)(EC 2.5.1.21)(Farnesyl-diphosphate farnesyltransferase)(FPP:FPP farnesyltransferase) [Source:UniProtKB/Swiss-Prot;Acc:P53798]	1	63765242	63796687	31446	Hi_Term	Hi_Hi	loBT	0.636364	0.909091	0.765266	0.800206	7	0.94295	29653	2	0.91514	550	6	0.90275	27847	7	3.18968	1917	10	1.64213	51640	9	2.37271	1426	9	1.58414	48866	10	7.82696	4704	11	2.01517	63371	2	0.802	482	11	2.05044	63250	2	0.46256	278	5.68132
ENSMUSG00000030748	Interleukin-4 receptor alpha chain Precursor (IL-4R-alpha)(CD124 antigen) [Contains Soluble interleukin-4 receptor alpha chain(IL-4-binding protein)(IL4-BP)] [Source:UniProtKB/Swiss-Prot;Acc:P16382]	7	132695785	132722982	27198	Hi_Term	Hi_Hi	loBT	1.55556	0.777778	0.704439	0.795384	14	3.31119	90061	3	1.24293	747	14	3.35686	89289	3	0.80699	485	7	1.18887	32336	6	4.2812	2573	5	1.12128	29825	7	4.37438	2629	9	1.87882	51102	2	0.2995	180	9	1.89248	50338	3	2.20632	1326	5.35103
ENSMUSG00000004446	BH3-interacting domain death agonist (p22 BID)(BID) [Contains BH3-interacting domain death agonist p15(p15 BID);BH3-interacting domain death agonist p13(p13 BID);BH3-interacting domain death agonist p11(p11 BID)] [Source:UniProtKB/Swiss-Prot;Acc:P70444]	6	120843140	120866838	23699	Hi_Term	Hi_Hi	loBT	1.25	1.25	0.63516	0.788044	10	1.36599	32374	7	2.35774	1417	10	1.33675	30879	1	0.57737	347	10	1.71021	40532	9	5.401	3246	8	1.62913	37633	10	6.76539	4066	8	2.33899	55434	3	1.49584	899	8	2.3442	54151	5	3.75374	2256	5.52442
ENSMUSG00000024831	DNA-binding protein SMUBP-2 (EC 3.6.1.-)(ATP-dependent helicase IGHMBP2)(Immunoglobulin mu-binding protein 2)(SMUBP-2)(Cardiac transcription factor 1)(CATF1) [Source:UniProtKB/Swiss-Prot;Acc:P40694]	1	3259364	3282979	23616	Hi_Term	Hi_Hi	loBT	0.833333	1	0.719813	0.848232	5	0.55659	13145	2	0.87354	525	5	0.55255	12718	2	0.30948	186	6	0.91083	21511	6	4.34775	2613	4	0.85098	19587	6	2.97504	1788	6	1.46183	34524	2	0.9218	554	6	1.48803	34250	1	0.66389	399	7.05069
ENSMUSG00000070953	Rab9 effector protein with Kelch motifs [Source:UniProtKB/Swiss-Prot;Acc:Q8VCH5]	2	34634737	34655308	20572	Hi_Term	Hi_Hi	loBT	0.444444	1.11111	0.834028	0.819223	4	0.53279	10961	4	1.198	720	4	0.50348	10056	1	0.31448	189	10	1.81208	37280	6	4.31281	2592	7	1.6679	33313	11	9.44925	5679	9	1.89311	38947	1	0.77537	466	9	1.89691	37887	4	1.44925	871	3.59734
ENSMUSG00000020740	ADP-ribosylation factor-binding protein GGA3 (Golgi-localized, gamma ear-containing, ARF-binding protein 3) [Source:UniProtKB/Swiss-Prot;Acc:Q8BMI3]	1	115445571	115465194	19624	Hi_Term	Hi_Hi	loBT	3.125	2	0.910547	1.02584	25	3.79893	74554	5	0.87854	528	25	3.87438	73710	3	0.95674	575	16	2.10461	41303	8	5.49251	3301	6	1.97871	37645	21	12.5907	7567	8	1.98201	38897	1	0.03328	20	8	2.01298	38297	3	1.90516	1145	4.04304
ENSMUSG00000031400	Glucose-6-phosphate 1-dehydrogenase X (G6PD)(EC 1.1.1.49) [Source:UniProtKB/Swiss-Prot;Acc:Q00612]	x	71654826	71674220	19395	Hi_Term	Hi_Hi	loBT	1.75	1.5	0.908917	0.82823	7	0.55883	10839	3	1.44759	870	7	0.55352	10404	0	0	0	6	0.67509	13094	6	4.12646	2480	5	0.59406	11166	4	2.30782	1387	4	0.79537	15427	1	0.07321	44	4	0.80278	15089	1	0.49251	296	10.1
ENSMUSG00000034157	Uncharacterized protein KIAA1737 [Source:UniProtKB/Swiss-Prot;Acc:Q8R0W1]	1	88288364	88306312	17949	Hi_Term	Hi_Hi	loBT	0.875	0.5	0.69677	0.756069	7	0.66384	11916	3	0.89351	537	7	0.6868	11916	0	0	0	4	1.40947	25300	5	3.50416	2106	4	1.40288	24340	8	2.37937	1430	8	1.3532	24290	1	0.12146	73	8	1.39579	24217	1	0.25458	153	3.5641
ENSMUSG00000030435	Splicing factor U2AF 65 kDa subunit (U2 auxiliary factor 65 kDa subunit)(U2 snRNP auxiliary factor large subunit) [Source:UniProtKB/Swiss-Prot;Acc:P26369]	7	5013745	5031534	17790	Hi_Term	Hi_Hi	loBT	1.22222	1.22222	0.879205	0.905279	11	1.73037	30785	21	7.80366	4690	11	1.74074	29925	3	1.31281	789	11	1.80018	32027	10	3.27288	1967	8	1.7412	29933	14	8.50749	5113	9	1.30718	23256	1	0.18968	114	9	1.31842	22665	2	1.33444	802	5.74317
ENSMUSG00000028898	tRNA selenocysteine 1-associated protein 1 (tRNA selenocysteine-associated protein 1)(SECp43) [Source:UniProtKB/Swiss-Prot;Acc:Q80VC6]	4	131867680	131885453	17774	Hi_Term	Hi_Hi	loBT	0.571429	3.28571	0.730117	1.39611	4	0.38819	6900	1	0.28286	170	4	0.39691	6817	0	0	0	23	1.50954	26832	10	7.40266	4449	12	1.12472	19317	28	21.173	12725	7	1.78459	31721	3	1.39601	839	7	1.81252	31130	2	1.24293	747	8.8911
ENSMUSG00000024940	Latent-transforming growth factor beta-binding protein 3 Precursor (LTBP-3) [Source:UniProtKB/Swiss-Prot;Acc:Q61810]	1	5740904	5758532	17629	Hi_Term	Hi_Hi	loBT	0.285714	0.571429	0.893533	0.876148	2	0.18917	3335	1	0.26789	161	2	0.19583	3335	8	2.79035	1677	4	0.54078	9534	6	1.72379	1036	4	0.532	9060	4	1.29118	776	7	1.37272	24201	2	0.06822	41	7	1.38779	23634	3	1.64393	988	11.2782
ENSMUSG00000073434	WD repeat-containing protein 90 [Source:UniProtKB/Swiss-Prot;Acc:Q6ZPG2]	1	25981718	25998413	16696	Hi_Term	Hi_Hi	loBT	2.33333	1.33333	0.770078	0.941456	14	5.61628	93775	7	1.27787	768	14	5.75051	92566	4	0.75208	452	8	1.1329	18916	7	4.24792	2553	5	1.02988	16578	9	5.4975	3304	6	1.72612	28821	2	0.27121	163	6	1.73299	27896	4	1.90017	1142	6.79691
ENSMUSG00000025793	Hepatocyte growth factor-regulated tyrosine kinase substrate [Source:UniProtKB/Swiss-Prot;Acc:Q99LI8]	1	120328949	120345293	16345	Hi_Term	Hi_Hi	loBT	1.375	0.875	1.0274	0.962193	11	1.98428	32435	2	1.32779	798	11	1.93471	30464	8	4.05491	2437	7	1.28233	20961	7	4.12978	2482	6	1.20005	18896	11	4.73378	2845	8	1.79506	29342	1	0.66556	400	8	1.82599	28752	2	1.34609	809	5.83309
ENSMUSG00000038637	Leucine-rich repeat-containing protein 56 [Source:UniProtKB/Swiss-Prot;Acc:Q8K375]	7	148380056	148395954	15899	Hi_Term	Hi_Hi	loBT	0.833333	1.66667	0.921179	0.931284	5	0.56465	8978	5	1.94509	1169	4	0.50275	7692	1	0.203	122	10	1.01862	16196	10	5.42928	3263	7	0.82	12546	7	4.3178	2595	6	2.02346	32173	3	1.11814	672	6	2.0517	31391	2	0.90516	544	12.1951
ENSMUSG00000040354	Methionyl-tRNA synthetase, cytoplasmic (EC 6.1.1.10)(Methionine--tRNA ligase)(MetRS) [Source:UniProtKB/Swiss-Prot;Acc:Q68FL6]	1	126733284	126748695	15412	Hi_Term	Hi_Hi	loBT	2	2.83333	0.694553	0.775241	12	2.41919	37287	4	1.2579	756	12	2.41592	35787	25	9.86023	5926	17	2.7238	41982	20	15.1298	9093	14	2.34902	34796	14	9.76206	5867	6	1.71453	26426	3	1.34609	809	6	1.74394	25833	2	0.62063	373	8.51419
ENSMUSG00000053841	Alpha-taxilin [Source:UniProtKB/Swiss-Prot;Acc:Q6PAM1]	4	129303328	129318265	14938	Hi_Term	Hi_Hi	loBT	1.5	3.16667	0.934263	0.79583	9	1.94652	29079	1	0.20133	121	9	1.95662	28056	6	1.92346	1156	19	1.2051	18003	19	13.2579	7968	8	0.96011	13767	6	3.81864	2295	6	1.75433	26208	4	2.39268	1438	6	1.73736	24912	4	2.53744	1525	19.7894
ENSMUSG00000020893	Period circadian protein homolog 1 (Circadian clock protein PERIOD 1)(Circadian pacemaker protein Rigui)(mPER1) [Source:UniProtKB/Swiss-Prot;Acc:O35973]	1	68908719	68923462	14744	Hi_Term	Hi_Hi	loBT	3.25	1.75	0.685436	0.759437	26	8.44157	124471	10	3.05158	1834	26	8.53114	120673	11	3.30283	1985	14	2.39708	35345	12	9.65557	5803	14	2.26207	31997	13	4.17304	2508	8	1.82889	26967	2	0.74043	445	8	1.82722	25846	5	2.29118	1377	5.30488
ENSMUSG00000002204	Napsin-A Precursor (EC 3.4.23.-)(Kidney-derived aspartic protease-like protein)(KDAP-1)(KAP) [Source:UniProtKB/Swiss-Prot;Acc:O09043]	7	51827802	51842221	14420	Hi_Term	Hi_Hi	loBT	1.28571	0.857143	0.744663	0.866202	9	1.58449	22850	2	0.93511	562	9	1.55314	21466	4	2.68885	1616	6	1.33736	19286	5	1.71381	1030	5	1.22473	16927	9	5.62729	3382	7	1.33209	19210	1	0.81864	492	7	1.36061	18805	2	0.66889	402	4.08253
ENSMUSG00000039244	Uncharacterized protein C7orf26 homolog [Source:UniProtKB/Swiss-Prot;Acc:Q8BGA7]	5	144062887	144077039	14153	Hi_Term	Hi_Hi	loBT	1.42857	1.14286	0.673887	0.757664	10	2.29243	32447	4	0.9584	576	10	2.27505	30836	8	2.09983	1262	8	1.50367	21283	3	1.73045	1040	6	1.39774	18945	8	5.50416	3308	7	2.18009	30857	1	0.28286	170	7	2.19883	29803	5	3.55241	2135	2.14632
ENSMUSG00000022881	Replication factor C subunit 4 (Activator 1 subunit 4) [Source:UniProtKB/Swiss-Prot;Acc:Q99J62]	1	23114024	23127801	13778	Hi_Term	Hi_Hi	B	1.33333	6.66667	0.627094	0.902285	4	0.35061	4831	3	0.75042	451	4	0.33235	4380	6	2.33111	1401	20	3.13854	43246	17	13.5524	8145	16	2.62987	34659	21	16.2446	9763	3	0.64272	8856	1	0.07987	48	3	0.65551	8639	2	0.92845	558	6.4642
ENSMUSG00000074127	CKLF-like MARVEL transmembrane domain-containing protein 2A (Chemokine-like factor superfamily member 2A) [Source:UniProtKB/Swiss-Prot;Acc:Q9DAR1]	8	106803853	106817074	13222	Hi_Term	Hi_Hi	loBT	0.25	0.625	0.943692	0.815475	2	0.04893	647	1	0.52745	317	2	0.04975	628	0	0	0	5	1.0729	14187	1	0.06822	41	5	1.07059	13514	7	3.26622	1963	8	0.94805	12536	8	4.27953	2572	7	0.75236	9497	5	3.32113	1996	0.934064
ENSMUSG00000024941	N-terminal kinase-like protein (SCY1-like protein 1)(105 kDa kinase-like protein)(Mitosis-associated kinase-like protein NTKL) [Source:UniProtKB/Swiss-Prot;Acc:Q9EQC5]	1	5758430	5771401	12972	Hi_Term	Hi_Hi	loBT	1.66667	0.666667	0.863812	0.755915	10	2.09574	27188	1	0.3827	230	10	2.10313	26022	7	1.57072	944	4	0.70986	9209	3	1.31614	791	4	0.70169	8682	4	1.80865	1087	6	1.65898	21522	1	0.31614	190	6	1.70937	21150	3	1.73877	1045	4.27539
ENSMUSG00000029703	Leucine-rich repeat and WD repeat-containing protein 1 [Source:UniProtKB/Swiss-Prot;Acc:Q8BUI3]	5	136598938	136611893	12956	Hi_Term	Hi_Hi	loBT	2.28571	1.71429	0.693385	0.981379	16	4.50282	58343	7	1.98003	1190	16	4.5418	56123	6	3.82696	2300	12	1.54264	19988	9	6.57571	3952	6	1.25257	15478	12	9.17304	5513	7	1.3764	17834	2	0.70882	426	7	1.37396	16978	3	1.85025	1112	7.18523
ENSMUSG00000037405	Intercellular adhesion molecule 1 Precursor (ICAM-1)(MALA-2)(MyD10)(CD54 antigen) [Source:UniProtKB/Swiss-Prot;Acc:P13597]	9	20820429	20833252	12824	Hi_Term	Hi_Hi	loBT	1.28571	0.714286	0.901682	0.842405	9	1.16125	14893	3	0.6822	410	9	1.1955	14615	2	0.33777	203	5	1.10253	14140	5	3.8203	2296	5	1.00622	12301	7	2.91348	1751	7	1.58713	20355	1	0.2812	169	7	1.60474	19618	4	2.32612	1398	4.96909
ENSMUSG00000047098	RING finger protein 31 [Source:UniProtKB/Swiss-Prot;Acc:Q924T7]	1	56210627	56222507	11881	Hi_Term	Hi_Hi	loBT	3.8	2.8	0.906975	1.16421	19	4.47214	53138	17	8.16473	4907	19	4.21512	47555	8	4.78536	2876	14	1.96642	23365	10	6.21797	3737	7	1.71291	19325	25	12.8968	7751	5	1.38243	16426	1	0.92013	553	5	1.38264	15599	5	2.76373	1661	5.83802
ENSMUSG00000005510	NADH dehydrogenase [ubiquinone] iron-sulfur protein 3, mitochondrial Precursor (EC 1.6.5.3)(EC 1.6.99.3)(NADH-ubiquinone oxidoreductase 30 kDa subunit)(Complex I-30kD)(CI-30kD) [Source:UniProtKB/Swiss-Prot;Acc:Q9DCT2]	2	90734793	90744849	10057	Hi_Term	Hi_Hi	loBT	0.777778	1.11111	0.639073	0.766499	7	0.89372	8989	7	3.31281	1991	6	0.69127	6538	2	0.8619	518	10	1.93885	19501	10	7.5025	4509	9	1.71199	16192	10	3.95175	2375	9	2.17807	21907	3	1.69218	1017	9	2.23715	21159	3	1.02496	616	5.84116
ENSMUSG00000024180	Transmembrane protein 8 Precursor (M83 protein) [Source:UniProtKB/Swiss-Prot;Acc:Q9ESN3]	1	26250262	26260196	9935	Hi_Term	Hi_Hi	loBT	1.14286	1.71429	0.890802	1.00426	8	1.96125	19487	1	0.53411	321	8	2.04392	19082	3	0.40433	243	12	1.3596	13509	4	2.69884	1622	7	1.1883	11094	12	8.22296	4942	7	2.23651	22222	1	0.23627	142	7	2.3103	21569	3	1.42596	857	3.36615
ENSMUSG00000019338	Zinc finger protein 687 [Source:UniProtKB/Swiss-Prot;Acc:Q9D2D7]	3	94810624	94819160	8537	Hi_Term	Hi_Hi	T	5	1	0.733974	0.774665	25	6.06688	51799	2	0.24459	147	25	6.50718	51654	5	0.8985	540	5	1.09838	9378	4	1.5807	950	4	1.00806	8002	6	4.2396	2548	5	1.39037	11871	1	0.1015	61	5	1.36584	10842	4	3.03993	1827	3.96802
ENSMUSG00000030805	Syntaxin-4 [Source:UniProtKB/Swiss-Prot;Acc:P70452]	7	134985304	134992533	7230	Hi_Term	Hi_Hi	loBT	1	0.875	0.62982	0.760363	8	1.28972	9326	6	1.78869	1075	8	1.15141	7635	3	2.19967	1322	7	1.45084	10491	4	2.76705	1663	7	1.38908	9211	8	3.46922	2085	8	1.41958	10265	1	0.46589	280	8	1.48077	9819	2	0.82862	498	2.8796
ENSMUSG00000046711	High mobility group protein HMG-I/HMG-Y (HMG-I(Y))(High mobility group AT-hook protein 1)(High mobility group protein A1) [Source:UniProtKB/Swiss-Prot;Acc:P17095]	1	27693565	27700619	7055	Hi_Term	Hi_Hi	loBT	1.6	1.8	0.724988	0.965918	8	1.63435	11532	1	0.40932	246	8	1.72661	11147	9	2.17138	1305	9	1.59056	11223	12	6.50083	3907	3	1.40613	9078	13	3.70715	2228	5	0.69983	4938	1	0.51082	307	5	0.62206	4016	3	1.24293	747	8.53406
ENSMUSG00000038555	Receptor expression-enhancing protein 2 [Source:UniProtKB/Swiss-Prot;Acc:Q8VCD6]	1	35000312	35007106	6795	Hi_Term	Hi_Hi	loBT	0.8	0.8	0.81382	0.782556	4	0.68261	4639	2	0.87521	526	4	0.73354	4545	0	0	0	4	0.74647	5073	3	2.02662	1218	3	0.65994	4089	4	2.18303	1312	5	1.33505	9073	1	0.54576	328	5	1.43286	8878	1	0.65557	394	4.54587
ENSMUSG00000062963	Ufm1-conjugating enzyme 1 (Ubiquitin-fold modifier-conjugating enzyme 1) [Source:UniProtKB/Swiss-Prot;Acc:Q9CR09]	1	173218694	173225155	6462	Hi_Term	Hi_Hi	loBT	0.444444	0.777778	0.736396	0.805343	4	0.76745	4960	4	1.01997	613	4	0.68395	4010	2	0.56905	342	7	1.27124	8216	7	3.3827	2033	4	1.09586	6425	7	1.84692	1110	9	2.49126	16101	3	0.81198	488	9	2.55961	15007	5	3.00998	1809	6.38768
ENSMUSG00000036968	Protein canopy homolog 4 Precursor (Protein associated with Tlr4) [Source:UniProtKB/Swiss-Prot;Acc:Q8BQ47]	5	138628707	138635142	6436	Hi_Term	Hi_Hi	loBT	0.3	1.2	0.932141	0.952164	3	0.32888	2117	1	0.00666	4	3	0.2921	1705	3	0.86356	519	12	1.8114	11660	18	11.0632	6649	5	1.33973	7820	12	7.44093	4472	10	3.15131	20285	5	3.14975	1893	10	3.18314	18580	5	2.71714	1633	13.4355
ENSMUSG00000024835	Coronin-1B (Coronin-2) [Source:UniProtKB/Swiss-Prot;Acc:Q9WUM3]	1	4148663	4154034	5372	Hi_Term	Hi_Hi	loBT	2.6	0.8	0.830024	1.05885	13	4.70017	25254	3	1.49584	899	13	4.77268	22780	8	2.8802	1731	4	0.95905	5153	4	1.40599	845	3	0.96061	4585	11	3.7005	2224	5	1.56058	8385	1	0.09817	59	5	1.62372	7750	4	2.401	1443	4.16402
ENSMUSG00000022570	GDP-L-fucose synthetase (EC 1.1.1.271)(Protein FX)(Red cell NADP(H)-binding protein)(GDP-4-keto-6-deoxy-D-mannose-3,5-epimerase-4-reductase)(Transplantation antigen P35B)(Tum-P35B antigen) [Source:UniProtKB/Swiss-Prot;Acc:P23591]	1	75755114	75760183	5070	Hi_Term	Hi_Hi	loBT	0.833333	1	0.731093	0.869081	5	1.10333	5595	1	0.71714	431	5	1.19011	5321	0	0	0	6	1.0349	5248	6	4.27454	2569	5	0.67591	3022	5	2.18469	1313	6	1.71741	8709	3	2.02995	1220	6	1.8195	8135	2	0.3777	227	8.87692
ENSMUSG00000070530	WAP four-disulfide core domain 16 [Source:RefSeq peptide;Acc:NP_001012741]	2	164460207	164464302	4096	Hi_Term	Hi_Hi	loBT	0.5	0.75	0.625928	0.994691	2	0.22504	922	1	0.33111	199	2	0.18616	651	1	0.12313	74	3	0.43959	1801	1	0.17471	105	3	0.30369	1062	3	1.06156	638	4	1.1672	4782	1	0.53245	320	4	1.28339	4488	1	0.35108	211	3.29283
ENSMUSG00000071074	Protein YIPF3 (YIP1 family member 3)(Killer lineage protein 1) [Source:UniProtKB/Swiss-Prot;Acc:Q3UDR8]	1	46385068	46388965	3898	Hi_Term	Hi_Hi	loBT	2.33333	1.5	0.933791	0.831747	14	4.95127	19305	6	3.14143	1888	14	5.06517	16710	5	1.77704	1068	9	1.35445	5281	9	5.96506	3585	4	1.03122	3402	7	2.78702	1675	6	1.74583	6807	2	0.24792	149	6	1.96757	6491	3	1.67221	1005	8.72753
ENSMUSG00000028636	Phosphopantothenate--cysteine ligase (EC 6.3.2.5)(Phosphopantothenoylcysteine synthetase)(PPC synthetase) [Source:UniProtKB/Swiss-Prot;Acc:Q8VDG5]	4	119091135	119094981	3847	Hi_Term	Hi_Hi	loBT	0.666667	2.33333	0.682933	0.876564	2	0.10161	391	2	0.61897	372	2	0.00647	21	0	0	0	7	1.47791	5687	8	5.57404	3350	5	0.93011	3021	7	4.77704	2871	3	1.55223	5973	3	1.7188	1033	3	1.68073	5459	1	0.06323	38	8.60113
ENSMUSG00000054161	Protein FAM83E [Source:UniProtKB/Swiss-Prot;Acc:Q80XS7]	7	52976590	52980229	3640	Hi_Term	Hi_Hi	loBT	0.8	1.2	0.742545	0.787098	4	0.96979	3531	3	1.46755	882	3	0.80368	2444	4	1.69052	1016	6	1.49849	5456	3	1.802	1083	4	0.97961	2979	6	4.17471	2509	5	1.73991	6335	1	0.59235	356	5	1.805	5489	3	2.2579	1357	3.06244
ENSMUSG00000074862	Putative uncharacterized proteinMCG148085 ; [Source:UniProtKB/TrEMBL;Acc:Q3US60]	1	81069048	81072581	3534	Hi_Term	Hi_Hi	loBT	0.5	1	0.654473	0.832122	3	0.5901	2086	1	0.22629	136	3	0.66678	1957	0	0	0	6	1.08685	3842	8	4.78037	2873	4	0.58876	1728	4	2.76373	1661	6	2.18727	7732	6	2.92679	1759	6	1.99284	5849	3	2.09151	1257	13.5879
ENSMUSG00000055452		7	3108535	3111950	3416	Hi_Term	Hi_Hi	loBT	3.6	0.2	0.979497	0.781412	18	5.01083	17122	10	2.41597	1452	18	5.56621	15680	0	0	0	1	0.19666	672	2	0.90682	545	1	0.16542	466	1	0.5391	324	5	1.32309	4521	2	0.12978	78	5	1.57792	4445	3	0.98835	594	12.0904
ENSMUSG00000032299	COMM domain-containing protein 4 [Source:UniProtKB/Swiss-Prot;Acc:Q9CQ02]	9	57002848	57006104	3257	Hi_Term	Hi_Hi	loBT	1.25	0.75	1.0269	0.92947	10	4.18938	13649	2	0.50749	305	10	4.59556	12215	6	1.88852	1135	6	0.67281	2192	6	3.6173	2174	2	0.3529	938	3	1.55075	932	8	2.34715	7647	4	3.24792	1952	8	2.50301	6653	1	0.60067	361	17.002
ENSMUSG00000074682	zinc finger, CCHC domain containing 3 [Source:RefSeq peptide;Acc:NP_780335]	2	152237691	152240763	3073	Hi_Term	Hi_Hi	loBT	2.75	2	1.00859	1.08377	11	2.74138	8427	2	0.49251	296	11	3.32538	8227	0	0	0	8	1.37606	4230	7	4.69884	2824	3	0.65966	1632	8	4.86023	2921	4	1.06213	3265	1	0.3827	230	4	0.9612	2378	4	2.66889	1604	10.6115
ENSMUSG00000038195	Rab-interacting lysosomal protein [Source:UniProtKB/Swiss-Prot;Acc:Q5ND29]	1	75323650	75326665	3016	Hi_Term	Hi_Hi	loBT	0.285714	0.285714	0.908115	0.920385	2	0.69771	2105	2	0.63561	382	2	0.73314	1772	1	0.60399	363	2	0.38117	1150	1	0.42263	254	2	0.36036	871	3	1.20965	727	7	2.56447	7737	1	0.48253	290	7	2.91643	7049	3	1.39601	839	2.775
ENSMUSG00000078713	Mitochondrial import receptor subunit TOM5 homolog [Source:UniProtKB/Swiss-Prot;Acc:B1AXP6]	4	45118087	45120981	2895	Hi_Term	Hi_Hi	loBT	0.4	1	0.828227	0.761307	2	0.35808	1037	2	0.88686	533	2	0.22038	506	0	0	0	5	1.13122	3276	5	4.34775	2613	3	0.86629	1989	5	1.72712	1038	5	1.99448	5776	2	1.08985	655	5	2.33319	5357	1	0.28453	171	5.77174
ENSMUSG00000020895	Transmembrane protein 107 [Source:UniProtKB/Swiss-Prot;Acc:Q9CPV0]	1	68884311	68886794	2484	Hi_Term	Hi_Hi	B	0.333333	35	0.682437	2.0591	1	0.35895	892	2	1.00499	604	1	0.34748	655	2	0.48419	291	105	7.41932	18437	10	7.36938	4429	10	1.44881	2731	166	94.01	56500	3	1.36338	3388	2	0.42263	254	3	1.39469	2629	3	1.56572	941	6.90222
ENSMUSG00000071661	Zinc finger and BTB domain-containing protein 3 [Source:UniProtKB/Swiss-Prot;Acc:Q91X45]	1	8876986	8879342	2357	Hi_Term	Hi_Hi	loBT	0.333333	1.33333	0.660511	0.862551	2	0.85454	2015	2	0.6822	410	2	0.81911	1440	1	0.63228	380	8	2.01357	4748	13	6.64892	3996	4	1.09784	1930	8	5.33777	3208	6	1.8626	4392	5	2.39101	1437	6	1.93231	3397	3	2.25957	1358	11.8414
ENSMUSG00000082988		7	137495552	137497876	2325	Hi_Term	Hi_Hi	T	7.71429	0.428571	0.911117	0.805144	54	13.1019	30475	52	20.5458	12348	54	9.89282	17075	7	2.73378	1643	3	0.61694	1435	3	1.72213	1035	2	0.46987	811	3	1.10815	666	7	2.81943	6558	2	1.25291	753	6	2.55272	4406	7	5.19301	3121	6.38474
ENSMUSG00000042950		7	137495552	137497876	2325	Hi_Term	Hi_Hi	T	7.71429	0.428571	0.911117	0.805144	54	13.1019	30475	52	20.5458	12348	54	9.89282	17075	7	2.73378	1643	3	0.61694	1435	3	1.72213	1035	2	0.46987	811	3	1.10815	666	7	2.81943	6558	2	1.25291	753	6	2.55272	4406	7	5.19301	3121	6.38474
ENSMUSG00000066233	Transmembrane protein 42 [Source:UniProtKB/Swiss-Prot;Acc:Q9CR22]	9	122930444	122932601	2158	Hi_Term	Hi_Hi	loBT	0.5	0.5	0.64627	0.849443	2	0.86846	1875	6	2.33611	1404	2	0.98204	1531	0	0	0	2	0.46225	998	3	0.95674	575	2	0.28287	441	2	1.23627	743	4	1.41269	3050	3	0.5025	302	3	1.25273	1953	5	3.52579	2119	10.6056
ENSMUSG00000047671	Tctex1 domain-containing protein 4 [Source:UniProtKB/Swiss-Prot;Acc:Q8CDY7]	4	116799418	116801335	1918	Hi_Term	Hi_Hi	loBT	0.5	1	0.779482	0.781793	2	0.3679	706	2	0.67887	408	1	0.2555	337	1	0.86522	520	4	0.66232	1271	4	2.71547	1632	2	0.33055	436	2	0.85358	513	4	1.77332	3403	3	1.13311	681	3	1.49204	1968	4	2.25957	1358	12.101
ENSMUSG00000024409	Psoriasis susceptibility 1 candidate gene 2 protein homolog Precursor (SPR1 protein) [Source:UniProtKB/Swiss-Prot;Acc:Q80ZC9]	1	35670146	35671590	1445	Hi_Term	Hi_Hi	loBT	0.5	1.5	0.932367	0.865419	1	0.15629	226	2	0.57072	343	1	0.18558	157	1	0.05491	33	3	0.70885	1025	3	1.45591	875	2	0.40898	346	3	1.45757	876	2	0.9758	1411	1	0.20799	125	2	1.16667	987	5	2.43261	1462	7.33532
ENSMUSG00000081111		8	99951612	99953010	1399	Hi_Term	Hi_Hi	loBT	2.8	0.8	0.720311	1.07058	14	6.57857	9210	14	6.39101	3841	9	5.2875	4230	9	6.85691	4121	4	0.86643	1213	1	0.58569	352	2	0.34	272	4	1.97171	1185	5	2.70714	3790	2	0.50582	304	5	3.57125	2857	6	3.32113	1996	2.94118
ENSMUSG00000082088		5	138161582	138162968	1387	Hi_Term	Hi_Hi	loBT	2.66667	0.333333	1.00966	1.47947	16	7.87176	10926	16	8.90682	5353	14	8.12817	6405	3	0.66223	398	2	0.4611	640	2	1.00832	606	1	0.26523	209	8	2.27621	1368	6	2.62968	3650	2	0.52246	314	6	2.71193	2137	8	5.82196	3499	7.54063
ENSMUSG00000035692	Ubiquitin cross-reactive protein Precursor (Interferon-stimulated protein 15)(IP17) [Source:UniProtKB/Swiss-Prot;Acc:Q64339]	4	155573589	155574905	1317	Hi_Term	Hi_Hi	BT	7	4.5	0.669207	0.828367	14	5.36115	7066	1	0.74376	447	14	6.52786	4687	13	3.73211	2243	9	1.85432	2444	9	6.15641	3700	2	0.74234	533	5	2.6223	1576	2	1.06904	1409	2	1.42596	857	1	0.77019	553	3	1.31947	793	12.1238
ENSMUSG00000082100		1	19620358	19621475	1118	Hi_Term	Hi_Hi	loBT	1.5	0.25	0.821991	1.09194	12	6.90795	7730	9	4.1797	2512	12	8.8632	4600	6	1.52579	917	2	0.67203	752	2	0.97171	584	1	0.08092	42	1	0.72213	434	8	3.06077	3425	8	4.49418	2701	5	2.14836	1115	2	1.49418	898	24.7158
ENSMUSG00000081229		2	131729822	131730695	874	Hi_Term	Hi_Hi	loBT	0.2	0.8	0.924038	1.11198	1	0.24229	212	1	0.2396	144	1	0.49091	135	1	0.12978	78	4	0.93257	816	4	1.43261	861	1	0.30909	85	4	2.81697	1693	5	3.07771	2693	5	3.90183	2345	4	3.24364	892	3	1.71381	1030	12.9412
ENSMUSG00000080982		2	59237043	59237838	796	Hi_Term	Hi_Hi	loBT	0.25	0.25	0.642883	0.879492	1	0.35759	285	1	0.27621	166	1	0.60914	120	0	0	0	1	0.59975	478	1	0.55574	334	1	0.13198	26	1	0.68386	411	4	2.80176	2233	4	2.12812	1279	4	2.3198	457	4	2.95175	1774	7.57691
ENSMUSG00000035765	Dymeclin [Source:UniProtKB/Swiss-Prot;Acc:Q8CHY3]	1	75178426	75446620	268195	Hi_Term	Hi_term	loBT	2.25	1.5	-0.15004	0.754311	18	1.46182	392055	1	0.48586	292	18	1.46289	391464	1	0.54576	328	12	1.23671	331681	3	1.15141	692	12	1.2325	329811	7	4.65391	2797	8	1.45264	389592	5	2.84193	1708	8	1.45411	389113	3	1.71048	1028	2.43408
ENSMUSG00000004633	Beta-chimaerin (Beta-chimerin)(Rho GTPase-activating protein 3) [Source:UniProtKB/Swiss-Prot;Acc:Q80XD1]	6	53990033	54250715	260683	Hi_Term	Hi_term	loBT	0.4	0.7	-0.0960477	0.850299	4	0.1539	40120	2	0.25624	154	4	0.15367	39968	0	0	0	7	0.84869	221241	1	0.21963	132	7	0.84694	220276	6	4.05324	2436	10	1.35924	354333	2	0.49085	295	10	1.35779	353139	3	2.1381	1285	1.18072
ENSMUSG00000027784	Protein phosphatase 1L (EC 3.1.3.16)(Protein phosphatase 1-like)(Protein phosphatase 2C isoform epsilon)(PP2C-epsilon) [Source:UniProtKB/Swiss-Prot;Acc:Q8BHN0]	3	69120838	69364708	243871	Hi_Term	Hi_term	loBT	4.7	0.8	0.494861	0.911237	47	1.78883	436246	28	13.8037	8296	47	1.76184	428607	2	0.47088	283	8	1.23083	300165	3	2.15141	1293	8	1.22677	298440	10	6.54742	3935	10	1.27781	311623	1	0.10815	65	10	1.27792	310882	3	1.99002	1196	2.44545
ENSMUSG00000037101	Tetratricopeptide repeat protein 29 (TPR repeat protein 29) [Source:UniProtKB/Swiss-Prot;Acc:Q80VM3]	8	80737196	80918224	181029	Hi_Term	Hi_term	loBT	0.625	0.75	0.0936073	0.795283	5	0.03505	6346	2	0.50915	306	5	0.03517	6346	0	0	0	6	0.80391	145531	2	1.4376	864	6	0.8011	144542	5	2.17138	1305	8	0.9953	180179	2	1.00333	603	8	0.99379	179309	4	1.92679	1158	2.49657
ENSMUSG00000003746	Mannosyl-oligosaccharide 1,2-alpha-mannosidase IA (EC 3.2.1.113)(Processing alpha-1,2-mannosidase IA)(Alpha-1,2-mannosidase IA)(Mannosidase alpha class 1A member 1)(Man(9)-alpha-mannosidase)(Man9-mannosidase) [Source:UniProtKB/Swiss-Prot;Acc:P45700]	1	53624592	53795542	170951	Hi_Term	Hi_term	T	9.83333	1.83333	0.498633	0.765733	59	1.25148	213943	44	16.8619	10134	59	1.1973	203963	0	0	0	11	1.72055	294131	6	3.56406	2142	11	1.71501	292156	10	4.5807	2753	6	0.89823	153555	1	0.09983	60	6	0.90105	153495	1	0.00499	3	3.49852
ENSMUSG00000043636	Leucine-rich repeat and WD repeat-containing protein KIAA1239 [Source:UniProtKB/Swiss-Prot;Acc:Q6P5U7]	5	64041473	64200772	159300	Hi_Term	Hi_term	loBT	0.25	1.625	0.0309436	0.908072	2	0.0402	6404	1	0.0183	11	2	0.04029	6394	0	0	0	13	0.86977	138556	1	0.38935	234	13	0.86502	137279	7	2.48419	1493	8	0.92585	147489	1	0.43927	264	8	0.9289	147418	3	0.94509	568	1.15604
ENSMUSG00000031503	Collagen alpha-2(IV) chain Precursor (Canstatin) [Source:UniProtKB/Swiss-Prot;Acc:P08122]	8	11313024	11449215	136192	Hi_Term	Hi_term	loBT	0.3	0.5	0.337471	0.861072	3	0.08769	11943	1	0.36772	221	3	0.08498	11523	2	0.55574	334	5	0.69126	94145	2	0.71547	430	5	0.68849	93355	5	2.84859	1712	10	1.49566	203699	2	0.20133	121	10	1.49751	203052	3	1.64892	991	2.90491
ENSMUSG00000032750	GRB2-associated-binding protein 3 (Growth factor receptor bound protein 2-associated protein 3)(GRB2-associated binder 3) [Source:UniProtKB/Swiss-Prot;Acc:Q8BSM5]	x	72212182	72330244	118063	Hi_Term	Hi_term	loBT	0.8	1.4	-0.194384	0.800272	4	0.15162	17901	2	0.9584	576	4	0.14751	17327	1	0.35275	212	7	0.63831	75362	1	0.23128	139	7	0.63356	74420	4	2.52579	1518	5	0.40543	47867	1	0.58403	351	5	0.40495	47567	2	0.50749	305	1.57838
ENSMUSG00000027596	Agouti-signaling protein Precursor (ASP)(Agouti switch protein)(Agouti coat color protein) [Source:UniProtKB/Swiss-Prot;Acc:Q03288]	2	154776955	154876747	99793	Hi_Term	Hi_term	loBT	1.25	1.75	0.52921	1.12827	10	0.15033	15002	1	0.203	122	10	0.1508	14958	1	0.14143	85	14	0.99814	99608	6	3.54742	2132	14	0.96756	95976	13	4.66057	2801	8	1.63965	163627	3	2.51913	1514	8	1.63628	162309	3	1.5391	925	6.20117
ENSMUSG00000029406	Membrane-associated phosphatidylinositol transfer protein 2 (Phosphatidylinositol transfer protein, membrane-associated 2)(Pyk2 N-terminal domain-interacting receptor 3)(NIR-3)(Drosophila retinal degeneration B homolog 2)(RdgB2) [Source:UniProtKB/Swiss-Prot;Acc:Q6ZPQ6]	5	124568700	124666427	97728	Hi_Term	Hi_term	loBT	1.11111	0.666667	0.243447	0.838412	10	0.97703	95484	1	0.65391	393	10	0.97815	95007	1	0.73211	440	6	0.8769	85699	2	0.81198	488	5	0.87044	84545	6	2.47754	1489	9	1.51903	148453	2	1.14642	689	9	1.52471	148094	1	0.36772	221	2.29769
ENSMUSG00000073791	EF-hand calcium binding domain 7 Fragment [Source:UniProtKB/TrEMBL;Acc:B1B0D1]	4	99496039	99585392	89354	Hi_Term	Hi_term	loBT	0.4	1	0.399828	0.93905	2	0.04183	3738	2	1.18136	710	1	0.03736	3316	0	0	0	5	0.35372	31607	6	3.88353	2334	5	0.3452	30638	3	0.8985	540	5	0.28853	25782	2	1.03328	621	5	0.28892	25643	1	0.1198	72	17.3812
ENSMUSG00000042353	FRAS1-related extracellular matrix protein 3 Precursor (NV domain-containing protein 2) [Source:UniProtKB/Swiss-Prot;Acc:Q5H8B9]	8	83134979	83219370	84392	Hi_Term	Hi_term	loBT	0.272727	0.909091	-0.269508	0.81451	3	0.07917	6681	1	0.16473	99	3	0.07973	6681	0	0	0	10	1.08241	91348	1	0.04992	30	10	1.07297	89907	7	2.86356	1721	11	1.15468	97447	2	1.07321	645	11	1.15374	96675	3	1.11647	671	0.931993
ENSMUSG00000023963	Cytochrome P450 39A1 (mCYP39A1)(EC 1.14.13.99)(24-hydroxycholesterol 7-alpha-hydroxylase)(Oxysterol 7-alpha-hydroxylase) [Source:UniProtKB/Swiss-Prot;Acc:Q9JKJ9]	1	43804474	43887794	83321	Hi_Term	Hi_term	loBT	0.2	0.8	0.116266	0.752561	1	0.05143	4285	1	0.53577	322	1	0.04907	4059	0	0	0	4	0.72126	60097	3	1.92845	1159	4	0.70713	58495	4	1.92845	1159	5	0.92349	76947	3	1.97171	1185	5	0.9242	76452	2	0.79201	476	4.2425
ENSMUSG00000029270	Protein FAM69A [Source:UniProtKB/Swiss-Prot;Acc:Q9D6I7]	5	108337357	108416052	78696	Hi_Term	Hi_term	loBT	1.5	1.3	0.152108	0.755842	15	0.67196	52881	1	0.04992	30	15	0.66992	52319	2	1.41597	851	13	1.94722	153240	2	0.77205	464	13	1.92997	150725	11	7.37271	4431	10	1.3707	107870	1	0.03827	23	10	1.36971	106970	3	2.01664	1212	1.03629
ENSMUSG00000038836	Cytosolic carboxypeptidase 3 (EC 3.4.17.-)(ATP/GTP-binding protein-like 3) [Source:UniProtKB/Swiss-Prot;Acc:Q8CDP0]	6	34730432	34807932	77501	Hi_Term	Hi_term	loBT	1	1	0.294977	0.917112	7	0.07928	6144	1	0.1381	83	7	0.07686	5911	1	0.55574	334	7	0.87542	67847	5	1.63228	981	6	0.8472	65151	7	3.40765	2048	7	0.673	52159	2	0.90349	543	7	0.66838	51400	3	1.3228	795	5.90179
ENSMUSG00000037750	Uncharacterized protein C17orf63 homolog [Source:UniProtKB/Swiss-Prot;Acc:Q6P539]	1	77908214	77970839	62626	Hi_Term	Hi_term	loBT	0.857143	1.71429	0.444146	0.807872	6	0.39044	24452	1	0.47754	287	6	0.3859	23936	1	0.8802	529	12	1.29973	81398	9	7.44592	4475	12	1.24514	77232	8	6.09817	3665	7	1.54395	96693	4	1.27787	768	7	1.5388	95447	4	2.29118	1377	7.2281
ENSMUSG00000027523	Guanine nucleotide-binding protein G(s) subunit alpha isoforms XLas (Adenylate cyclase-stimulating G alpha protein)(Extra large alphas protein)(XLalphas) [Source:UniProtKB/Swiss-Prot;Acc:Q6R0H7]	2	174109821	174172245	62425	Hi_Term	Hi_term	T	29	1.14286	-0.32232	0.759098	203	2.62501	163869	9	4.98669	2997	203	2.6068	161168	4	0.75208	452	8	1.22784	76649	1	0.48752	293	8	1.21899	75365	7	3.62562	2179	7	1.15763	72266	2	0.45591	274	7	1.16068	71760	3	1.16639	701	0.820351
ENSMUSG00000050919	zinc finger protein 366 [Source:RefSeq peptide;Acc:NP_001004149]	1	99954778	100016984	62207	Hi_Term	Hi_term	loBT	0.714286	1	0.207825	0.875799	5	0.11941	7428	1	0.59401	357	5	0.11909	7337	1	0.15807	95	7	0.94854	59007	3	1.76373	1060	7	0.93175	57403	7	2.80699	1687	7	1.50953	93905	3	1.41098	848	7	1.50357	92632	4	2.09983	1262	3.21975
ENSMUSG00000043987	centrosomal protein 164 [Source:RefSeq peptide;Acc:NP_001074842]	9	45574812	45636774	61963	Hi_Term	Hi_term	loBT	2.1	0.9	0.468501	0.960775	21	1.30873	81094	1	0.10316	62	21	1.30694	80199	4	2.26789	1363	9	1.02103	63267	5	3.03328	1823	7	0.98507	60448	9	4.27121	2567	10	1.75679	108858	3	1.09484	658	10	1.73828	106668	8	5.57072	3348	5.07578
ENSMUSG00000039543	Putative uncharacterized protein [Source:UniProtKB/TrEMBL;Acc:Q9D3P3]	1	21213419	21271444	58026	Hi_Term	Hi_term	loBT	0.375	1	0.00646176	0.772906	3	0.0959	5565	3	0.797	479	2	0.08928	5127	0	0	0	8	1.01439	58862	3	2.20466	1325	8	1.01215	58125	6	1.77537	1067	8	1.36328	79107	4	1.51581	911	8	1.36976	78661	2	1.40433	844	2.96399
ENSMUSG00000047821	F-box/WD repeat-containing protein 10 (F-box and WD-40 domain-containing protein 10) [Source:UniProtKB/Swiss-Prot;Acc:Q5SUS0]	1	62633733	62690967	57235	Hi_Term	Hi_term	loBT	0.714286	0.857143	0.009986	0.811348	5	0.12497	7153	1	0.10483	63	5	0.12413	7030	1	0.10316	62	6	0.95136	54452	3	1.72546	1037	5	0.92641	52468	6	3.5807	2152	7	1.58521	90731	5	2.2629	1360	7	1.57993	89481	6	3.18303	1913	3.23831
ENSMUSG00000066097	cytochrome P450, family 2, subfamily j, polypeptide 11 [Source:RefSeq peptide;Acc:NP_001004141]	4	95961208	96015353	54146	Hi_Term	Hi_term	loBT	0.4	1.2	0.0826885	0.770088	2	0.02737	1482	1	0.09151	55	2	0.02665	1427	0	0	0	6	0.67947	36791	2	0.79867	480	6	0.67916	36367	4	1.06656	641	5	0.40909	22151	1	0.67887	408	5	0.4108	21997	1	0.04825	29	2.94481
ENSMUSG00000034738	Nostrin (eNOS trafficking inducer)(Nitric oxide synthase trafficker)(Disabled homolog 2-interacting protein 2)(Dab2-interacting protein 2) [Source:UniProtKB/Swiss-Prot;Acc:Q6WKZ7]	2	68973880	69027382	53503	Hi_Term	Hi_term	loBT	0.666667	1.16667	-0.200811	0.752346	4	0.12672	6780	1	0.09983	60	4	0.12816	6780	1	0.35108	211	7	1.07988	57778	3	1.6223	975	7	1.06122	56143	6	4.44426	2671	6	1.1293	60422	5	2.59734	1561	6	1.1139	58930	4	2.26622	1362	2.82694
ENSMUSG00000032040	Scavenger mRNA-decapping enzyme DcpS (EC 3.-.-.-)(DCS-1)(Hint-related 7meGMP-directed hydrolase)(Histidine triad protein member 5)(HINT-5) [Source:UniProtKB/Swiss-Prot;Acc:Q9DAR7]	9	34931997	34983644	51648	Hi_Term	Hi_term	loBT	1.71429	1.28571	-0.112175	0.784587	12	0.84759	43777	2	1.35607	815	10	0.80832	41264	12	5.16639	3105	9	1.67035	86272	4	2.60399	1565	9	1.64215	83830	10	7.71048	4634	7	1.60185	82734	5	3.67055	2206	7	1.58544	80935	4	2.13478	1283	2.43583
ENSMUSG00000022475	Histone deacetylase 7 (HD7)(EC 3.5.1.98)(HD7a) [Source:UniProtKB/Swiss-Prot;Acc:Q8C2B3]	1	97623119	97674733	51615	Hi_Term	Hi_term	loBT	2.55556	1	0.22588	0.947982	23	2.02838	104697	2	0.57903	348	23	2.03417	103775	6	3.14143	1888	9	1.05467	54438	5	2.19301	1318	7	1.01452	51757	9	7.3178	4398	9	1.69558	87519	5	1.41764	852	9	1.70664	87066	2	0.64892	390	4.92844
ENSMUSG00000023452	Phosphatidylserine decarboxylase proenzyme (EC 4.1.1.65) [Contains Phosphatidylserine decarboxylase alpha chain;Phosphatidylserine decarboxylase beta chain] [Source:UniProtKB/Swiss-Prot;Acc:Q8BSF4]	5	33079072	33128275	49204	Hi_Term	Hi_term	loBT	0.964286	0.464286	-0.206356	0.91698	27	0.8819	43394	4	1.79035	1076	27	0.86477	42032	3	0.64393	387	13	1.62026	79725	3	1.95341	1174	13	1.57385	76497	13	7.91514	4757	28	2.37671	116946	7	0.43927	264	28	2.28341	110985	27	13.817	8304	1.90615
ENSMUSG00000074300	Putative uncharacterized protein [Source:UniProtKB/TrEMBL;Acc:Q3V2G4]	8	67609516	67653311	43796	Hi_Term	Hi_term	loBT	0.25	0.625	-0.126761	0.750802	2	0.05286	2315	2	0.72879	438	2	0.04864	2101	0	0	0	5	0.71854	31470	3	1.62729	978	5	0.71	30670	4	2.17138	1305	8	1.05651	46272	6	2.81531	1692	8	1.06054	45812	1	0.31448	189	4.22535
ENSMUSG00000039512	UHRF1 (ICBP90) binding protein 1 [Source:RefSeq peptide;Acc:NP_001074238]	1	27993435	28036985	43551	Hi_Term	Hi_term	loBT	1.42857	1.42857	0.170224	0.96391	10	1.35833	59158	4	1.49584	899	10	1.35617	58250	1	0.19301	116	10	1.13384	49381	3	1.56739	942	10	1.08665	46674	10	4.26123	2561	7	1.58737	69133	3	0.99501	598	7	1.6081	69071	1	0.599	360	2.76078
ENSMUSG00000042719	TPR repeat-containing protein C12orf30 homolog [Source:UniProtKB/Swiss-Prot;Acc:Q8BWZ3]	5	121848014	121890149	42136	Hi_Term	Hi_term	loBT	0.555556	0.666667	0.523062	0.855813	5	0.64801	27305	1	0.00333	2	5	0.65734	27304	6	1.66556	1001	6	1.2854	54163	5	3.03161	1822	6	1.25438	52103	9	5.71381	3434	9	1.65745	69840	2	0.30616	184	9	1.67321	69500	4	1.85025	1112	3.98603
ENSMUSG00000027457	Syntaphilin [Source:UniProtKB/Swiss-Prot;Acc:Q80U23]	2	151416285	151458303	42019	Hi_Term	Hi_term	loBT	0.2	0.4	-0.162948	0.937782	2	0.10797	4537	1	0.27953	168	2	0.1028	4258	1	0.24293	146	4	0.69638	29262	1	0.55241	332	4	0.69242	28680	6	2.44592	1470	10	1.88532	79221	4	0.99002	595	10	1.90319	78830	2	0.65391	393	1.44421
ENSMUSG00000031264	Tyrosine-protein kinase BTK (EC 2.7.10.2)(Bruton tyrosine kinase)(Agammaglobulinaemia tyrosine kinase)(ATK)(B-cell progenitor kinase)(BPK)(Kinase EMB) [Source:UniProtKB/Swiss-Prot;Acc:P35991]	x	131076909	131117667	40759	Hi_Term	Hi_term	loBT	1	0.75	0.294404	0.979204	4	0.37947	15467	1	0.42429	255	4	0.37209	14943	3	0.45424	273	3	0.63771	25993	2	0.401	241	3	0.62943	25278	6	3	1803	4	0.62704	25558	1	0.61398	369	4	0.6199	24895	2	1.10483	664	3.17748
ENSMUSG00000038192	Cerberus Precursor (Cerberus-related protein)(Cerberus-like protein)(Cer-l) [Source:UniProtKB/Swiss-Prot;Acc:O55233]	4	82527655	82567488	39834	Hi_Term	Hi_term	loBT	0.222222	0.555556	-0.352627	0.772895	2	0.04122	1642	1	0.22296	134	2	0.03844	1508	0	0	0	5	0.84898	33819	2	1.36606	821	5	0.84348	33094	5	2.66389	1601	9	1.1406	45436	6	1.80532	1085	9	1.12349	44080	1	0.6173	371	2.37113
ENSMUSG00000058240	Quinone oxidoreductase-like protein 1 (EC 1.-.-.-)(QOH-1)(Zeta-crystallin homolog) [Source:UniProtKB/Swiss-Prot;Acc:Q921W4]	1	91689587	91729047	39461	Hi_Term	Hi_term	loBT	2.16667	1.83333	-0.0452945	0.956127	13	1.12648	44453	2	1.40765	846	13	1.12158	43587	12	5.20799	3130	11	1.81101	71466	3	2.21797	1333	9	1.77008	68789	16	10.0266	6026	6	1.58547	62566	3	1.79035	1076	6	1.59477	61976	1	0.66389	399	1.69484
ENSMUSG00000053754	chromodomain helicase DNA binding protein 8 [Source:RefSeq peptide;Acc:NP_963999]	1	52817826	52857247	39422	Hi_Term	Hi_term	loBT	1.85714	1.14286	-0.0540541	1.14177	13	1.3486	53166	5	2.63394	1583	13	1.30992	50855	7	2.44925	1472	8	1.18238	46613	2	1.16972	703	7	1.15437	44816	16	9.06323	5447	7	1.01943	40189	2	1.10815	666	7	1.01927	39571	3	2.10982	1268	1.73255
ENSMUSG00000033107	E3 ubiquitin-protein ligase RNF125 (EC 6.3.2.-)(RING finger protein 125) [Source:UniProtKB/Swiss-Prot;Acc:Q9D9R0]	1	21103126	21142349	39224	Hi_Term	Hi_term	loBT	0.714286	1	0.27202	0.809234	5	0.20372	7991	1	0.04825	29	5	0.20616	7963	0	0	0	7	0.96237	37749	3	1.78037	1070	7	0.93093	35957	6	4.04825	2433	7	1.18544	46499	2	0.68386	411	7	1.16104	44845	7	3.27621	1969	3.22258
ENSMUSG00000021337	Secretagogin [Source:UniProtKB/Swiss-Prot;Acc:Q91WD9]	1	24045334	24083083	37750	Hi_Term	Hi_term	loBT	0.285714	1.14286	0.365956	0.755946	2	0.04959	1872	1	0.06156	37	2	0.05017	1864	0	0	0	8	1.07719	40665	2	1.5025	903	8	1.05246	39100	6	3.28619	1975	7	1.23602	46661	1	0.28453	171	7	1.22217	45405	5	3.4193	2055	1.90031
ENSMUSG00000038685	regulator of telomere elongation helicase 1 [Source:RefSeq peptide;Acc:NP_001001882]	2	181054444	181091321	36878	Hi_Term	Hi_term	loBT	1.55556	1	0.112025	0.834382	14	0.94954	35018	1	0.4975	299	14	0.9449	34280	3	1.07155	644	9	1.48708	54842	1	0.18802	113	9	1.46426	53122	10	6.98502	4198	9	1.90564	70278	1	0.53411	321	7	1.89515	68754	9	6.24958	3756	0.682939
ENSMUSG00000029055	1-phosphatidylinositol-4,5-bisphosphate phosphodiesterase eta-2 (EC 3.1.4.11)(Phosphoinositide phospholipase C)(Phospholipase C-eta-2)(PLC-eta2)(Phosphoinositide phospholipase C-like 4)(Phospholipase C-like protein 4)(PLC-L4) [Source:UniProtKB/Swiss-Prot;Acc:A2AP18]	4	154357235	154393351	36117	Hi_Term	Hi_term	loBT	0.3	0.4	0.262173	0.843284	3	0.10297	3719	1	0.22463	135	3	0.10091	3584	1	0.12978	78	4	0.5953	21501	2	0.62396	375	4	0.57382	20381	4	2.87521	1728	10	1.55679	56228	3	0.87521	526	10	1.57413	55910	1	0.01498	9	3.48541
ENSMUSG00000037254	Inter-alpha-trypsin inhibitor heavy chain H2 Precursor (Inter-alpha-inhibitor heavy chain 2)(ITI heavy chain H2) [Source:UniProtKB/Swiss-Prot;Acc:Q61703]	2	10016218	10052290	36073	Hi_Term	Hi_term	loBT	0.142857	1	0.41262	0.776015	1	0.02323	838	1	0.36606	220	1	0.02159	766	0	0	0	7	1.03759	37430	2	0.13145	79	7	1.00493	35649	6	3.2995	1983	7	1.30432	47052	1	0.56073	337	7	1.29935	46093	3	2.14309	1288	1.99019
ENSMUSG00000031659	Adenylate cyclase type 7 (EC 4.6.1.1)(Adenylate cyclase type VII)(ATP pyrophosphate-lyase 7)(Adenylyl cyclase 7) [Source:UniProtKB/Swiss-Prot;Acc:P51829]	8	90818134	90853860	35727	Hi_Term	Hi_term	loBT	3.14286	1.14286	0.507828	0.777469	22	4.42572	158122	4	1.16639	701	22	4.48662	157606	2	1.14143	686	8	1.40246	50107	10	6.198	3725	7	1.33543	46911	8	3.72546	2239	7	1.29198	46160	3	2.21298	1330	7	1.28994	45313	2	0.93012	559	7.48822
ENSMUSG00000020198	AP-3 complex subunit delta-1 (Adapter-related protein complex 3 subunit delta-1)(AP-3 complex subunit delta)(Delta-adaptin)(mBLVR1) [Source:UniProtKB/Swiss-Prot;Acc:O54774]	1	80169723	80204956	35234	Hi_Term	Hi_term	loBT	1.75	0.75	0.318923	0.812645	14	2.54253	89586	4	1.96506	1181	14	2.51517	87113	7	3.05824	1838	6	1.26062	44418	4	2.30782	1387	6	1.23153	42654	8	5.16639	3105	8	1.93961	68342	3	0.74875	450	8	1.92499	66672	7	4.75042	2855	3.24799
ENSMUSG00000040296	Probable ATP-dependent RNA helicase DDX58 (EC 3.6.1.-)(DEAD-box protein 58)(Retinoic acid-inducible gene 1 protein)(RIG-1)(RIG-I) [Source:UniProtKB/Swiss-Prot;Acc:Q6Q899]	4	40151892	40186793	34902	Hi_Term	Hi_term	loBT	0.25	0.583333	0.182178	0.835643	3	0.29671	10356	1	0.05324	32	3	0.29887	10252	1	0.14975	90	7	1.03536	36137	2	0.45092	271	5	1.02201	35058	7	4.18636	2516	12	1.54225	53829	2	0.62063	373	12	1.55465	53329	1	0.55241	332	1.95693
ENSMUSG00000032705	Exonuclease 3'-5' domain-like-containing protein 2 [Source:UniProtKB/Swiss-Prot;Acc:Q8VEG4]	1	81564225	81599104	34880	Hi_Term	Hi_term	loBT	0.666667	0.666667	0.0698641	0.828035	4	0.19518	6808	4	2.06822	1243	3	0.16385	5617	2	0.56739	341	4	0.8988	31351	2	1.16306	699	4	0.89149	30561	6	2.57737	1549	6	1.06015	36979	2	0.83527	502	6	1.04708	35895	2	1.40266	843	2.24344
ENSMUSG00000033629	Protein tyrosine phosphatase-like protein PTPLAD1 (Protein-tyrosine phosphatase-like A domain-containing protein 1)(Butyrate-induced protein 1)(B-ind1) [Source:UniProtKB/Swiss-Prot;Acc:Q8K2C9]	9	64834793	64869520	34728	Hi_Term	Hi_term	loBT	0.857143	1	0.234315	0.780664	6	0.56731	19702	5	2.06822	1243	6	0.51247	17490	6	2.14309	1288	7	0.99804	34661	5	1.88852	1135	7	0.99423	33932	6	1.26456	760	7	1.35691	47124	4	1.12146	674	7	1.36424	46560	2	0.97005	583	5.02902
ENSMUSG00000032396	DIS3-like exonuclease 1 (EC 3.1.13.-) [Source:UniProtKB/Swiss-Prot;Acc:Q8C0S1]	9	64154598	64189013	34416	Hi_Term	Hi_term	loBT	0.444444	0.777778	0.444107	0.768884	4	0.26455	9105	1	0.12479	75	4	0.26706	9031	0	0	0	7	1.20008	41303	3	1.33278	801	7	1.19183	40304	7	3.50915	2109	9	1.09873	37815	1	0.5624	338	9	1.10459	37354	3	1.35275	813	2.51714
ENSMUSG00000021751	Peroxisomal acyl-coenzyme A oxidase 2 (EC 1.17.99.3)(3-alpha,7-alpha,12-alpha-trihydroxy-5-beta-cholestanoyl-CoA 24-hydroxylase)(3-alpha,7-alpha,12-alpha-trihydroxy-5-beta-cholestanoyl-CoA oxidase)(Trihydroxycoprostanoyl-CoA oxidase)(THCA-CoA oxidase)(THCCox) [Source:UniProtKB/Swiss-Prot;Acc:Q9QXD1]	1	9058026	9091450	33425	Hi_Term	Hi_term	loBT	0.333333	0.666667	0.269382	0.775317	3	0.10223	3417	1	0.30948	186	3	0.09039	2967	1	0.4426	266	6	0.83695	27976	1	0.21631	130	6	0.83879	27534	5	2.74376	1649	9	1.54051	51493	1	0.87188	524	9	1.55968	51198	1	0.23794	143	1.19219
ENSMUSG00000062300	Poliovirus receptor-related protein 2 Precursor (Murine herpesvirus entry protein B)(mHveB)(Nectin-2)(Poliovirus receptor homolog)(CD112 antigen) [Source:UniProtKB/Swiss-Prot;Acc:P32507]	7	20302015	20334818	32804	Hi_Term	Hi_term	loBT	0.25	0.5	0.383365	0.853035	2	0.13638	4474	1	0.07488	45	2	0.13892	4474	0	0	0	4	0.69852	22915	2	0.54243	326	4	0.70135	22587	5	1.86023	1118	8	1.69182	55500	2	1.00666	605	8	1.69551	54604	4	2.6223	1576	2.85164
ENSMUSG00000029311	Estradiol 17-beta-dehydrogenase 11 Precursor (EC 1.1.1.62)(17-beta-hydroxysteroid dehydrogenase 11)(17-beta-HSD 11)(17betaHSD11)(17bHSD11)(17-beta-HSD XI)(17betaHSDXI)(Dehydrogenase/reductase SDR family member 8) [Source:UniProtKB/Swiss-Prot;Acc:Q9EQ06]	5	104418793	104450857	32065	Hi_Term	Hi_term	loBT	0.375	0.625	0.0501709	0.770556	3	0.16887	5415	3	1.40266	843	3	0.13211	4157	2	0.69884	420	5	1.19098	38190	5	2.7188	1634	5	1.18725	37358	7	3.69884	2223	8	1.33684	42867	5	3.2812	1972	8	1.33264	41933	2	0.79534	478	4.21141
ENSMUSG00000003660	U5 snRNP-specific protein, 200 kDa [Source:RefSeq peptide;Acc:NP_796188]	2	127034140	127066178	32039	Hi_Term	Hi_term	loBT	1.9	0.9	0.125589	0.770591	19	1.45805	46716	19	7.70216	4629	19	1.32258	41582	3	0.99002	595	9	1.6132	51687	6	4.84359	2911	9	1.52634	47988	9	4.19634	2522	10	2.03742	65279	6	3.61398	2172	10	2.03817	64080	2	0.96007	577	3.93097
ENSMUSG00000012117	Dehydrodolichyl diphosphate synthase (Dedol-PP synthase)(EC 2.5.1.-) [Source:UniProtKB/Swiss-Prot;Acc:Q99KU1]	4	133524972	133556802	31831	Hi_Term	Hi_term	loBT	1.57143	1.85714	0.041294	0.912126	11	1.04703	33329	1	0.42263	254	8	0.97243	30371	11	7.94176	4773	13	1.73734	55303	7	4.98669	2997	10	1.59154	49707	13	9.07488	5454	7	1.73564	55249	7	2.62729	1579	7	1.75029	54665	1	0.24626	148	4.39826
ENSMUSG00000023953	DNA polymerase eta (EC 2.7.7.7)(RAD30 homolog A)(Xeroderma pigmentosum variant type protein homolog) [Source:UniProtKB/Swiss-Prot;Acc:Q9JJN0]	1	46308305	46339544	31240	Hi_Term	Hi_term	loBT	1.625	2.125	0.44881	0.824003	13	1.35617	42368	10	2.90183	1744	13	1.32864	40711	2	0.6772	407	17	2.00211	62548	17	12.005	7215	13	1.79961	55142	12	9.07488	5454	8	1.52197	47548	5	2.0183	1213	8	1.48768	45584	5	2.97171	1786	9.44649
ENSMUSG00000042535	GTP-binding protein 1 (G-protein 1)(GP-1)(GP1) [Source:UniProtKB/Swiss-Prot;Acc:O08582]	1	79521325	79551908	30584	Hi_Term	Hi_term	loBT	4.75	1	0.537096	0.896918	38	5.04316	154245	3	1.02995	619	38	5.07734	152244	14	5.74043	3450	8	1.65954	50757	7	2.60732	1567	8	1.64826	49423	13	5.05491	3038	8	1.63256	49932	2	1.09484	658	8	1.62201	48636	4	2.21963	1334	4.2469
ENSMUSG00000031153	GRIP1-associated protein 1 (GRASP-1)(HCMV-interacting protein) [Source:UniProtKB/Swiss-Prot;Acc:Q8VD04]	x	7367119	7397687	30569	Hi_Term	Hi_term	loBT	1.33333	1	0.253948	0.878079	8	1.24213	37972	3	1.3411	806	8	1.21074	36286	7	1.86522	1121	6	0.83065	25393	6	3.99168	2399	4	0.79446	23810	6	2.3411	1407	6	0.97331	29754	4	2.18303	1312	6	0.95045	28485	2	0.99168	596	7.5523
ENSMUSG00000026709	Aspartyl-tRNA synthetase, mitochondrial Precursor (EC 6.1.1.12)(Aspartate--tRNA ligase)(AspRS) [Source:UniProtKB/Swiss-Prot;Acc:Q8BIP0]	1	162970751	163000763	30013	Hi_Term	Hi_term	loBT	2.83333	1.33333	0.403757	1.33662	17	0.57057	17125	15	7.33943	4411	17	0.4538	13348	1	0.69052	415	8	1.5757	47293	6	4.33278	2604	7	1.52016	44714	33	11.8902	7146	6	1.30976	39311	2	0.79534	478	6	1.28388	37764	5	2.98003	1791	3.94695
ENSMUSG00000022408	Protein FAM83F [Source:UniProtKB/Swiss-Prot;Acc:Q3UKU4]	1	80501783	80530850	29068	Hi_Term	Hi_term	loBT	0.333333	0.444444	0.363956	0.765812	3	0.12075	3510	1	0.24293	146	3	0.12329	3510	0	0	0	4	0.86467	25135	1	0.03328	20	4	0.85735	24408	5	2.71381	1631	9	1.95377	56794	1	0.38436	231	9	1.98205	56427	3	0.61564	370	1.16638
ENSMUSG00000048534	Junctional adhesion molecule-like Precursor (mCrea7) [Source:UniProtKB/Swiss-Prot;Acc:Q80UL9]	9	44887266	44915934	28669	Hi_Term	Hi_term	loBT	0.2	0.5	0.0114055	0.758598	2	0.13164	3774	1	0.22296	134	2	0.12266	3443	1	0.43428	261	5	0.90984	26085	2	1.16473	700	5	0.87171	24469	5	3.39268	2039	10	1.7887	51282	4	1.60732	966	10	1.78981	50240	4	2.62729	1579	2.29434
ENSMUSG00000054115	S-phase kinase-associated protein 2 (F-box protein Skp2)(Cyclin A/CDK2-associated protein p45)(F-box/WD-40 protein 1)(FWD1) [Source:UniProtKB/Swiss-Prot;Acc:Q9Z0Z3]	1	9041742	9070207	28466	Hi_Term	Hi_term	loBT	4.85714	1.85714	0.44376	0.759073	34	2.15643	61387	32	8.88186	5338	34	2.00456	55861	4	2.07155	1245	13	2.37517	67614	8	3.35441	2016	8	2.26397	63090	13	8.00333	4810	7	1.561	44437	2	1.14642	689	7	1.57243	43819	2	0.98336	591	3.53362
ENSMUSG00000029447	T-complex protein 1 subunit zeta (TCP-1-zeta)(CCT-zeta)(CCT-zeta-1) [Source:UniProtKB/Swiss-Prot;Acc:P80317]	5	130293289	130321696	28408	Hi_Term	Hi_term	loBT	0.75	1.5	0.379266	0.996996	3	0.14693	4174	3	0.97504	586	3	0.12938	3598	1	0.42097	253	6	0.53546	15212	5	3.61065	2170	6	0.50347	14001	5	2.64725	1591	4	0.24161	6864	1	0.64892	390	4	0.24114	6706	1	0.11481	69	9.93108
ENSMUSG00000003955	UPF0389 protein FAM162A (E2-induced gene 5 protein homolog) [Source:UniProtKB/Swiss-Prot;Acc:Q9D6U8]	1	36043930	36071610	27681	Hi_Term	Hi_term	loBT	1	1.125	0.565873	0.897586	8	0.35691	9880	2	0.59401	357	8	0.35688	9665	0	0	0	9	1.52594	42241	8	2.80033	1683	9	1.51913	41141	12	4.6589	2800	8	1.38133	38238	2	0.96007	577	8	1.39768	37852	3	0.47587	286	5.26617
ENSMUSG00000057101	zinc finger protein 180 [Source:RefSeq peptide;Acc:NP_001038951]	7	24866943	24892717	25775	Hi_Term	Hi_term	loBT	2	0.833333	0.275588	0.769529	24	1.79981	46392	24	10.1547	6103	23	1.61098	40558	0	0	0	10	1.43308	36939	6	4.99002	2999	10	1.36007	34241	8	5.35607	3219	12	1.73619	44752	4	3.03494	1824	12	1.71024	43057	7	2.06489	1241	4.41154
ENSMUSG00000027824	Vomeronasal type-2 receptor 1 Precursor (Putative pheromone receptor V2R1)(V2Rx) [Source:UniProtKB/Swiss-Prot;Acc:O70410]	3	63885564	63909380	23817	Hi_Term	Hi_term	loBT	0.2	1	-0.522705	0.748508	1	0.0503	1198	1	0.35607	214	1	0.03872	899	1	0.14309	86	5	0.91053	21687	1	0.50582	304	4	0.8922	20715	5	3.65391	2196	5	0.58191	13860	2	0.83195	500	5	0.53553	12434	5	1.83527	1103	1.12082
ENSMUSG00000026309	Integrin-linked kinase-associated serine/threonine phosphatase 2C (ILKAP)(EC 3.1.3.16) [Source:UniProtKB/Swiss-Prot;Acc:Q8R0F6]	1	93271984	93295360	23377	Hi_Term	Hi_term	loBT	1	1.33333	0.421377	0.783882	12	1.94153	45389	5	0.65391	393	12	1.94881	44390	3	1.75707	1056	16	2.7602	64528	4	2.31448	1391	16	2.63171	59945	16	12.2845	7383	12	1.72654	40363	1	0.04992	30	12	1.73602	39543	4	2.63894	1586	1.51992
ENSMUSG00000033166	Exosome complex exonuclease RRP44 (EC 3.1.13.-)(Ribosomal RNA-processing protein 44)(Protein DIS3 homolog) [Source:UniProtKB/Swiss-Prot;Acc:Q9CSH3]	1	99475853	99498959	23107	Hi_Term	Hi_term	loBT	0.8	1.2	0.577572	0.82584	4	0.43054	9949	3	1.81364	1090	4	0.40697	9160	0	0	0	6	1.40804	32537	5	3.79534	2281	6	1.34401	30251	9	4.77704	2871	5	0.99849	23073	1	0.27121	163	5	1.01626	22874	2	0.84027	505	3.72021
ENSMUSG00000061981	Flotillin-2 (Epidermal surface antigen)(ESA) [Source:UniProtKB/Swiss-Prot;Acc:Q60634]	1	77851443	77873933	22491	Hi_Term	Hi_term	loBT	0.875	0.75	0.443424	0.843757	7	0.65783	14796	2	0.93844	564	7	0.64736	14172	1	0.40765	245	6	1.29771	29188	2	0.42429	255	6	1.28969	28234	9	4.83527	2906	8	1.78206	40082	1	0.44592	268	8	1.79011	39189	6	3.28952	1977	1.55076
ENSMUSG00000026027	STE20-related kinase adapter protein beta (STRAD beta)(Pseudokinase ALS2CR2)(Amyotrophic lateral sclerosis 2 chromosomal region candidate gene 2 protein homolog)(ILP-interacting protein homolog)(Polyploidy-associated protein kinase) [Source:UniProtKB/Swiss-Prot;Acc:Q8K4T3]	1	59030366	59052559	22194	Hi_Term	Hi_term	loBT	4.71429	1.42857	0.224717	0.818244	33	1.57134	34876	56	19.4809	11708	33	1.50544	32510	4	1.98835	1195	10	2.04699	45433	8	5.34609	3213	10	1.9756	42663	13	7.57404	4552	7	0.85785	19040	2	1.23794	744	7	0.82862	17894	4	2.59401	1559	4.0494
ENSMUSG00000003865	Glycogen [starch] synthase, muscle (EC 2.4.1.11) [Source:UniProtKB/Swiss-Prot;Acc:Q9Z1E4]	7	52690247	52711987	21741	Hi_Term	Hi_term	loBT	0.714286	0.857143	-0.0479538	0.769066	5	0.33562	7297	3	1.31115	788	5	0.29382	6212	2	0.60899	366	6	1.0195	22166	1	0.50915	306	6	1.02114	21589	6	2.71547	1632	7	1.81138	39383	2	0.25125	151	7	1.82878	38664	4	1.76872	1063	0.979298
ENSMUSG00000003585	SEC14-like protein 2 (Alpha-tocopherol-associated protein)(TAP) [Source:UniProtKB/Swiss-Prot;Acc:Q99J08]	1	3997042	4018732	21691	Hi_Term	Hi_term	B	1.42857	7.57143	-0.140808	1.46941	10	2.46169	53399	8	4.21797	2535	10	2.38745	50356	8	1.94509	1169	53	2.36631	51330	3	2.26789	1363	14	1.9001	40077	56	40.2313	24179	7	1.81131	39291	4	0.91847	552	7	1.83193	38639	3	1.69218	1017	1.57886
ENSMUSG00000031952	Carbohydrate sulfotransferase 5 (EC 2.8.2.-)(N-acetylglucosamine 6-O-sulfotransferase 3)(GlcNAc6ST-3)(Intestinal GlcNAc-6-sulfotransferase)(Intestinal N-acetylglucosamine-6-O-sulfotransferase)(I-GlcNAc6ST)(mIGn6ST)(Galactose/N-acetylglucosamine/N-acetylglucosamine 6-O-sulfotransferase 4)(GST4) [Source:UniProtKB/Swiss-Prot;Acc:Q9QUP4]	8	114413036	114434099	21064	Hi_Term	Hi_term	loBT	0.333333	0.666667	0.279112	0.761609	2	0.14189	2989	1	0.23627	142	2	0.14605	2989	0	0	0	4	0.71958	15158	1	0.01331	8	4	0.69255	14173	4	1.64559	989	6	1.34522	28337	1	0.05657	34	6	1.31693	26951	6	4.29784	2583	1.44394
ENSMUSG00000042787	Nuclease EXOG, mitochondrial Precursor (EC 3.1.30.-)(Endonuclease G-like 1)(Endo G-like 1) [Source:UniProtKB/Swiss-Prot;Acc:Q8C163]	9	119354078	119374635	20558	Hi_Term	Hi_term	loBT	0.625	0.5	0.0969517	0.83357	5	0.62338	12816	2	0.56739	341	5	0.61762	12327	1	0.5208	313	4	0.88628	18221	2	1.36938	823	4	0.8802	17568	6	2.21298	1330	8	1.62853	33481	3	0.22795	137	8	1.65053	32943	5	1.76872	1063	2.27221
ENSMUSG00000032586	TRAF-interacting protein [Source:UniProtKB/Swiss-Prot;Acc:Q8VIG6]	9	107853315	107873860	20546	Hi_Term	Hi_term	loBT	1.57143	1.14286	0.622394	0.844121	11	1.8502	38016	11	5.04326	3031	9	1.72016	34312	4	1.43261	861	8	1.40376	28843	8	6.16473	3705	5	1.28861	25704	9	5.64393	3392	7	2.04409	42000	3	1.83028	1100	7	2.02557	40404	6	3.40932	2049	6.20824
ENSMUSG00000028558	calreticulin 4 [Source:RefSeq peptide;Acc:NP_001028398]	4	108907090	108927174	20085	Hi_Term	Hi_term	loBT	0.5	1.16667	0.218853	0.806634	3	0.09449	1898	1	0.15308	92	3	0.09515	1854	0	0	0	7	1.00802	20247	3	1.76539	1061	7	0.93652	18249	6	3.83195	2303	6	1.54361	31005	3	1.63561	983	6	1.55014	30206	1	0.57571	346	3.20335
ENSMUSG00000017999	Probable ATP-dependent RNA helicase DDX27 (EC 3.6.1.-)(DEAD box protein 27) [Source:UniProtKB/Swiss-Prot;Acc:Q921N6]	2	166840813	166860445	19633	Hi_Term	Hi_term	loBT	1.28571	1.14286	0.457983	0.81374	9	1.3445	26398	3	0.23794	143	9	1.37233	26121	1	0.49251	296	8	1.31206	25761	2	1.07155	644	6	1.22843	23382	8	5.23128	3144	7	1.74483	34258	1	0.2995	180	7	1.76321	33561	3	1.20965	727	1.62809
ENSMUSG00000020739	Nucleoporin NUP85 (Nuclear pore complex protein Nup85)(Pericentrin-1)(FROUNT) [Source:UniProtKB/Swiss-Prot;Acc:Q8R480]	1	115425783	115445216	19434	Hi_Term	Hi_term	loBT	1.71429	2.85714	0.588976	0.955611	12	1.42959	27784	1	0.30116	181	12	1.42453	26831	4	1.29285	777	20	2.55374	49632	20	14.9351	8976	9	2.32599	43810	21	11.9468	7180	7	1.81647	35303	4	2.92346	1757	7	1.80557	34008	3	1.8386	1105	8.59849
ENSMUSG00000057191	Protein HIDE1 Precursor (Highly expressed in immature dendritic cell transcript 1 protein) [Source:UniProtKB/Swiss-Prot;Acc:Q75VT8]	9	21330635	21349775	19141	Hi_Term	Hi_term	loBT	2.66667	0.888889	-0.158353	0.831418	24	1.25995	24118	2	0.89185	536	24	1.22193	22657	4	2.32113	1395	8	1.26842	24280	3	1.97171	1185	8	1.17943	21869	8	4.41098	2651	9	1.37906	26398	5	2.70715	1627	9	1.36512	25312	3	2.00333	1204	2.5436
ENSMUSG00000028102	integrin, alpha 10 [Source:RefSeq peptide;Acc:NP_001074522]	3	96449507	96468442	18936	Hi_Term	Hi_term	loBT	0.285714	0.571429	0.341191	0.835759	2	0.12225	2315	1	0.19135	115	2	0.12003	2201	0	0	0	4	0.62988	11928	2	1.51747	912	4	0.58385	10706	4	3.05324	1835	7	1.93478	36639	3	1.39601	839	7	1.92125	35230	4	2.59567	1560	3.42554
ENSMUSG00000039307	Hexosaminidase domain-containing protein (EC 3.2.1.-) [Source:UniProtKB/Swiss-Prot;Acc:Q3U4H6]	1	121065749	121083969	18221	Hi_Term	Hi_term	loBT	0.833333	0.833333	0.0136039	0.748819	5	0.31714	5779	2	0.33943	204	5	0.32499	5727	2	0.09318	56	5	0.90188	16434	1	0.72047	433	5	0.89156	15711	5	2.68552	1614	6	1.81835	33134	2	0.33943	204	6	1.83986	32422	4	2.75042	1653	1.12163
ENSMUSG00000049952	hypothetical protein LOC243822 [Source:RefSeq peptide;Acc:NP_766483]	7	4704831	4722904	18074	Hi_Term	Hi_term	loBT	0.375	0.5	-0.0876663	0.844765	3	0.18036	3260	1	0.64892	390	3	0.16292	2847	45	4.86023	2921	4	0.87148	15752	1	0.08985	54	4	0.8578	14990	6	3.16639	1903	8	1.38119	24965	2	0.78869	474	8	1.402	24500	1	0.4975	299	1.16577
ENSMUSG00000055978	Galactoside 2-alpha-L-fucosyltransferase 2 (EC 2.4.1.69)(GDP-L-fucose:beta-D-galactoside 2-alpha-L-fucosyltransferase 2)(Alpha(1,2)FT 2)(Fucosyltransferase 2)(Secretory blood group protein 2) [Source:UniProtKB/Swiss-Prot;Acc:Q9JL27]	7	52903965	52921764	17800	Hi_Term	Hi_term	loBT	0.222222	0.444444	-0.125338	0.93505	2	0.08348	1486	1	0.1198	72	2	0.08639	1486	1	0.26123	157	4	0.81984	14594	2	1.23794	744	4	0.81292	13983	7	2.96839	1784	9	1.47879	26324	5	1.57903	949	9	1.52282	26194	3	0.69717	419	2.46027
ENSMUSG00000031125	Xlr-like [Source:RefSeq peptide;Acc:NP_081786]	x	53389749	53406673	16925	Hi_Term	Hi_term	loBT	0.25	1.25	-0.495597	0.866983	1	0.01583	268	1	0.21131	127	1	0.01017	166	0	0	0	5	0.43737	7403	2	1.40599	845	5	0.40751	6653	3	0.70216	422	4	0.22675	3838	3	1.60399	964	4	0.19527	3188	4	0.49917	300	4.90786
ENSMUSG00000062075	Lamin-B2 [Source:UniProtKB/Swiss-Prot;Acc:P21619]	1	80364109	80380990	16882	Hi_Term	Hi_term	loBT	0.666667	0.833333	0.297036	1.07127	4	0.76284	12879	4	0.53245	320	4	0.77154	12563	0	0	0	5	0.63691	10753	1	0.24126	145	4	0.59406	9673	7	4.83195	2904	6	1.1466	19358	1	0.06156	37	6	1.17724	19169	2	0.96839	582	1.68333
ENSMUSG00000038525	Armadillo repeat-containing protein 10 [Source:UniProtKB/Swiss-Prot;Acc:Q9D0L7]	5	21151634	21168426	16793	Hi_Term	Hi_term	loBT	0.666667	0.5	0.606847	0.908216	4	0.20305	3410	2	0.21963	132	4	0.20254	3280	0	0	0	3	0.77409	13000	2	1.12646	677	3	0.7412	12003	6	3.24792	1952	6	1.44528	24272	1	0.18802	113	6	1.49883	24272	1	0.06988	42	2.69833
ENSMUSG00000013921	CLIP-170-related protein [Source:RefSeq peptide;Acc:NP_001074583]	7	31076772	31093386	16615	Hi_Term	Hi_term	loBT	0.285714	0.428571	-0.130545	0.840794	2	0.09485	1576	1	0.3228	194	2	0.08054	1290	1	0.57238	344	3	0.72797	12096	1	0.3827	230	3	0.7214	11554	5	1.72379	1036	7	1.54899	25738	3	0.77537	466	7	1.60234	25663	6	2.62729	1579	1.38619
ENSMUSG00000053460	Vitamin K-dependent gamma-carboxylase (EC 6.4.-.-)(Gamma-glutamyl carboxylase)(Vitamin K gamma glutamyl carboxylase) [Source:UniProtKB/Swiss-Prot;Acc:Q9QYC7]	6	72364328	72380706	16379	Hi_Term	Hi_term	loBT	0.625	1	-0.0909524	0.811543	5	0.51612	8454	1	0.14309	86	5	0.52414	8271	1	0.1614	97	8	1.31929	21610	3	1.08319	651	8	1.23466	19483	8	4.97504	2990	8	1.7014	27869	5	2.16805	1303	8	1.66895	26336	4	2.29285	1378	2.42982
ENSMUSG00000024885	Aldehyde dehydrogenase family 3 member B1 (EC 1.2.1.5)(Aldehyde dehydrogenase 7) [Source:UniProtKB/Swiss-Prot;Acc:Q80VQ0]	1	3913493	3929761	16269	Hi_Term	Hi_term	loBT	0.6	2.2	-0.126615	1.06712	3	0.58476	9514	1	0.10815	65	3	0.57326	8983	7	3.87687	2330	11	1.20848	19662	2	1.20632	725	4	1.11385	17454	13	8.55574	5142	5	1.69674	27606	4	1.40765	846	5	1.66433	26080	7	4.13311	2484	1.79557
ENSMUSG00000028626	Collagen alpha-2(IX) chain Precursor [Source:UniProtKB/Swiss-Prot;Acc:Q07643]	4	120711937	120727906	15970	Hi_Term	Hi_term	loBT	0.333333	0.5	0.511426	0.913083	2	0.13143	2099	1	0.22296	134	2	0.1279	1966	0	0	0	3	0.39835	6362	4	1.68386	1012	3	0.36647	5633	3	1.40599	845	6	1.44236	23036	5	1.85358	1114	6	1.48722	22860	4	0.83195	500	10.9149
ENSMUSG00000037451	Solute carrier family 22 member 20 (Organic anion transporter 6) [Source:UniProtKB/Swiss-Prot;Acc:Q80UJ1]	1	5970234	5986143	15910	Hi_Term	Hi_term	loBT	0.333333	0.833333	-0.0248072	0.80861	2	0.07636	1215	1	0.5208	313	2	0.07674	1175	0	0	0	5	0.78719	12525	2	1.21631	731	5	0.77689	11895	5	1.96339	1180	6	1.47024	23393	4	2.41764	1453	6	1.46751	22469	4	2.24126	1347	2.57437
ENSMUSG00000032531	Angiomotin-like protein 2 [Source:UniProtKB/Swiss-Prot;Acc:Q8K371]	9	102620134	102635747	15614	Hi_Term	Hi_term	loBT	0.4	1	0.272832	0.768161	2	0.06577	1027	1	0.27787	167	2	0.0684	1027	0	0	0	5	0.70913	11073	2	1.04659	629	5	0.68218	10243	4	2.20466	1325	5	1.24342	19416	2	0.19967	120	5	1.27859	19198	1	0.29118	175	2.93178
ENSMUSG00000030677	Kinesin-like protein KIF22 [Source:UniProtKB/Swiss-Prot;Acc:Q3V300]	7	134171246	134185934	14689	Hi_Term	Hi_term	T	8	4	0.164246	0.944108	48	4.88577	71772	18	4.12479	2479	48	4.62165	65119	18	10.6406	6395	24	3.1614	46441	9	5.83195	3505	11	2.84336	40063	25	19.7022	11841	6	1.79666	26393	4	2.09817	1261	6	1.84457	25990	1	0.03827	23	3.16527
ENSMUSG00000018585	Copper transport protein ATOX1 (Metal transport protein ATX1) [Source:UniProtKB/Swiss-Prot;Acc:O08997]	1	55260143	55274741	14599	Hi_Term	Hi_term	loBT	0.428571	0.714286	0.606521	0.7821	3	0.38219	5580	3	1.03328	621	3	0.36693	5137	0	0	0	5	0.92445	13497	5	3.28952	1977	5	0.82579	11561	5	2.33444	1403	7	1.98671	29006	3	1.73045	1040	7	2.00236	28033	4	1.17138	704	6.05481
ENSMUSG00000009731	Potassium voltage-gated channel subfamily D member 1 (Voltage-gated potassium channel subunit Kv4.1)(mShal) [Source:UniProtKB/Swiss-Prot;Acc:Q03719]	x	7400969	7415406	14438	Hi_Term	Hi_term	loBT	0.666667	1.33333	0.192662	0.798535	4	0.49546	7154	2	0.84859	510	4	0.48024	6646	1	0.14309	86	8	0.64007	9242	2	0.57903	348	8	0.6361	8803	4	1.98669	1194	6	1.00783	14552	2	0.43594	262	6	0.99126	13718	3	1.45591	875	3.14416
ENSMUSG00000025646	ATR-interacting protein (ATM and Rad3-related-interacting protein) [Source:UniProtKB/Swiss-Prot;Acc:Q8BMG1]	9	108962263	108976625	14363	Hi_Term	Hi_term	loBT	1.4	2.6	0.239214	0.854261	7	1.12531	16164	7	2.80865	1688	7	0.93919	12927	6	3.25957	1959	13	2.03223	29191	5	3.40433	2046	9	1.81837	25028	13	9.11647	5479	5	1.23204	17697	2	0.67887	408	5	1.2617	17366	2	0.92679	557	2.74972
ENSMUSG00000027496	Serine/threonine-protein kinase 6 (EC 2.7.11.1)(Aurora kinase A)(Aurora-A)(Aurora family kinase 1)(Aurora/IPL1-related kinase 1)(Ipl1- and aurora-related kinase 1)(Serine/threonine-protein kinase Ayk1) [Source:UniProtKB/Swiss-Prot;Acc:P97477]	2	172181696	172196021	14326	Hi_Term	Hi_term	B	4.5	5.83333	0.181246	0.927771	27	7.12578	102091	27	11.2928	6787	27	6.7832	93113	16	9.82529	5905	35	5.08543	72859	16	11.787	7084	22	4.36949	59980	37	31.2662	18791	6	1.67411	23985	4	0.77537	466	6	1.65812	22761	6	3.26622	1963	3.66175
ENSMUSG00000031805	Tyrosine-protein kinase JAK3 (EC 2.7.10.2)(Janus kinase 3)(JAK-3) [Source:UniProtKB/Swiss-Prot;Acc:Q62137]	8	74200195	74214474	14280	Hi_Term	Hi_term	loBT	1.6	0.6	-0.313292	0.813111	8	2.61662	37368	2	0.43927	264	8	2.66084	36403	5	1.73877	1045	3	0.79469	11349	2	1.48918	895	3	0.76888	10519	5	2.57737	1549	5	1.31251	18744	7	3.46755	2084	5	1.30809	17896	2	1.77205	1065	2.60119
ENSMUSG00000034471	Caskin-2 [Source:UniProtKB/Swiss-Prot;Acc:Q8VHK1]	1	115660668	115674906	14239	Hi_Term	Hi_term	loBT	0.625	0.625	0.324167	0.885716	5	1.15281	16416	2	0.71714	431	5	1.15975	15819	2	0.33611	202	5	0.69895	9953	1	0.57737	347	4	0.65051	8873	5	2.3178	1393	8	1.32233	18830	1	0.05158	31	8	1.37221	18717	1	0.18968	114	1.53726
ENSMUSG00000061099	Glyceraldehyde-3-phosphate dehydrogenase, testis-specific (EC 1.2.1.12)(Spermatogenic glyceraldehyde-3-phosphate dehydrogenase)(Spermatogenic cell-specific glyceraldehyde 3-phosphate dehydrogenase 2)(GAPDH-2) [Source:UniProtKB/Swiss-Prot;Acc:Q64467]	7	31514799	31528700	13902	Hi_Term	Hi_term	loBT	0.714286	1.14286	-0.112051	0.930929	5	0.60145	8362	1	0.42263	254	5	0.58919	7838	3	1.28453	772	8	1.04488	14527	1	0.3228	194	6	0.93791	12477	8	4.97005	2987	7	2.19607	30532	3	2.11647	1272	6	2.17387	28919	7	2.83527	1704	1.0662
ENSMUSG00000017679	Alpha-tocopherol transfer protein-like [Source:UniProtKB/Swiss-Prot;Acc:Q9D3D0]	2	163428102	163441957	13856	Hi_Term	Hi_term	B	2.16667	7.33333	-0.0299555	1.02513	13	2.63087	36456	4	0.88353	531	13	2.6905	35668	3	1.52912	919	44	5.0809	70406	7	3.67221	2207	37	4.3414	57554	46	40.9667	24621	6	1.68839	23396	3	0.31614	190	6	1.73659	23022	4	1.61897	973	1.61238
ENSMUSG00000059323	NF-kappa-B inhibitor-like protein 2 (Nuclear factor of kappa light polypeptide gene enhancer in B-cells inhibitor-like 2)(Inhibitor of kappa B-related protein)(I-kappa-B-related protein)(IkappaBR) [Source:UniProtKB/Swiss-Prot;Acc:Q6NZL6]	1	76456668	76470341	13674	Hi_Term	Hi_term	loBT	2.25	2.375	0.544051	1.09881	18	3.31393	45318	16	7.20466	4330	18	3.10593	40610	3	1.6772	1008	19	2.0125	27521	6	4.77205	2868	9	1.67266	21870	21	14.5557	8748	8	1.92095	26269	2	1.08652	653	8	1.95136	25514	5	1.49917	901	3.5871
ENSMUSG00000005983	Uncharacterized protein C16orf90 homolog [Source:UniProtKB/Swiss-Prot;Acc:Q8BT88]	1	3895181	3908689	13509	Hi_Term	Hi_term	loBT	2.4	1.4	0.538648	0.829263	12	0.85352	11531	4	2.5807	1551	12	0.85383	11023	0	0	0	7	1.48586	20074	6	4.30616	2588	6	1.33346	17215	9	6.45258	3878	5	1.52931	20661	2	0.10649	64	5	1.53641	19835	4	2.90349	1745	4.49957
ENSMUSG00000037905	BRI3-binding protein (I3-binding protein) [Source:UniProtKB/Swiss-Prot;Acc:Q8BXV2]	5	125921985	125935464	13480	Hi_Term	Hi_term	loBT	0.857143	0.714286	0.479048	0.881649	6	1.14494	15435	1	0.5391	324	6	1.13221	14584	4	1.14809	690	5	0.72287	9745	1	0.69717	419	3	0.65663	8458	5	3.05324	1835	7	1.8943	25537	1	0.3594	216	7	1.97865	25487	1	0.08486	51	1.52293
ENSMUSG00000074277		7	25401851	25414307	12457	Hi_Term	Hi_term	loBT	0.6	1	-0.0327282	0.848314	3	0.44164	5502	1	0.55075	331	3	0.43043	5104	1	0.63228	380	5	0.89573	11159	2	1.26955	763	3	0.85082	10089	6	3.41098	2050	5	1.18992	14824	3	1.8203	1094	5	1.18359	14035	1	0.48087	289	2.35067
ENSMUSG00000078879	Novel KRAB box and zinc finger, C2H2 type domain containing protein [Source:UniProtKB/TrEMBL;Acc:B8A5D1]	2	176455231	176467610	12380	Hi_Term	Hi_term	loBT	0.4	0.8	-0.0404578	0.845703	2	0.12786	1583	1	0.02662	16	2	0.1331	1568	1	0.17138	103	4	0.88797	10994	1	0.0782	47	4	0.85595	10084	6	3.43095	2062	5	0.76932	9525	1	0.58735	353	5	0.77981	9187	4	1.22795	738	1.16829
ENSMUSG00000059631	Putative uncharacterized protein [Source:UniProtKB/TrEMBL;Acc:Q9DB06]	5	24491660	24503963	12304	Hi_Term	Hi_term	loBT	0.333333	0.833333	-0.150108	0.820937	2	0.1627	2002	1	0.05158	31	2	0.16839	1971	0	0	0	5	0.8217	10111	2	0.74709	449	4	0.75515	8839	5	3.38935	2037	6	1.0551	12983	4	1.19468	718	6	1.06894	12512	2	1.37271	825	2.64848
ENSMUSG00000024392	Large proline-rich protein BAT3 (HLA-B-associated transcript 3) [Source:UniProtKB/Swiss-Prot;Acc:Q9Z1R2]	1	35272187	35284250	12064	Hi_Term	Hi_term	T	5.2	2	0.613322	0.955372	26	5.62429	67857	5	0.92512	556	26	5.78596	66336	5	2.63894	1586	10	1.70186	20533	11	8.42097	5061	7	1.32987	15247	12	8.84027	5313	5	1.47891	17843	3	1.35441	814	5	1.48888	17070	3	1.66223	999	8.27149
ENSMUSG00000068869	Part of a novel protein Fragment [Source:UniProtKB/TrEMBL;Acc:Q5NC63]	1	58660660	58672328	11669	Hi_Term	Hi_term	loBT	0.571429	0.857143	0.419746	0.805097	4	0.4377	5108	1	0.24126	145	4	0.43821	4851	2	0.85857	516	6	1.02262	11934	4	2.82529	1698	4	0.93984	10404	6	3.70715	2228	7	1.89469	22111	3	1.32612	797	7	1.85294	20512	4	1.57571	947	4.25604
ENSMUSG00000023919	Centromere protein Q (CENP-Q) [Source:UniProtKB/Swiss-Prot;Acc:Q9CPQ5]	1	41060004	41071500	11497	Hi_Term	Hi_term	loBT	1	2.33333	-0.0118291	0.815933	3	0.37972	4366	2	0.85691	515	3	0.3619	3944	0	0	0	7	0.94016	10810	7	5.66223	3403	4	0.7639	8325	5	2.15973	1298	3	0.37789	4345	3	2.53411	1523	3	0.31859	3472	1	0.14975	90	9.1635
ENSMUSG00000042626	SHC-transforming protein 1 (Src homology 2 domain-containing-transforming protein C1)(SH2 domain protein C1) [Source:UniProtKB/Swiss-Prot;Acc:P98083]	3	89222503	89233937	11435	Hi_Term	Hi_term	loBT	2	0.666667	0.495758	0.864533	12	3.17882	36353	7	3.94842	2373	12	3.16261	34270	1	0.74709	449	4	1.15338	13190	7	4.44925	2674	3	1.09284	11842	8	3.53577	2125	6	1.46118	16710	3	1.17304	705	6	1.46669	15893	1	0.68719	413	6.40533
ENSMUSG00000026308	Kelch-like protein 30 [Source:UniProtKB/Swiss-Prot;Acc:Q8C3F7]	1	93247593	93258983	11391	Hi_Term	Hi_term	loBT	0.2	1	-0.00831771	0.965472	1	0.08471	965	1	0.25624	154	1	0.07515	811	0	0	0	5	0.69996	7974	1	0.802	482	5	0.64965	7011	6	3.55408	2136	5	1.30249	14838	2	1.1015	662	5	1.27465	13756	6	3.05491	1836	1.53929
ENSMUSG00000015947	High affinity immunoglobulin gamma Fc receptor I Precursor (IgG Fc receptor I)(Fc-gamma RI)(FcRI)(CD64 antigen) [Source:UniProtKB/Swiss-Prot;Acc:P26151]	3	96086832	96098179	11348	Hi_Term	Hi_term	loBT	0.125	0.5	0.29076	0.782007	1	0.12362	1403	2	0.72213	434	1	0.11741	1262	1	0.23627	142	4	1.01436	11512	2	0.66556	400	4	0.99116	10654	6	3.42596	2059	8	1.90695	21642	2	1.23627	743	8	1.93599	20810	3	1.4376	864	2.01784
ENSMUSG00000078867	Novel KRAB box and zinc finger, C2H2 type domain containing protein [Source:UniProtKB/TrEMBL;Acc:A2ARR6]	2	177171829	177183024	11196	Hi_Term	Hi_term	loBT	0.142857	0.714286	0.0883275	0.803089	1	0.11235	1258	1	0.21131	127	1	0.08616	913	1	0.36606	220	5	0.87729	9823	3	2.13478	1283	5	0.78683	8338	5	1.54908	931	7	1.63303	18285	5	3.09651	1861	7	1.60715	17031	2	0.9584	576	3.81277
ENSMUSG00000048498	CMRF35-like molecule 2 Precursor (CLM-2)(CD300 antigen-like family member E)(CD300e antigen) [Source:UniProtKB/Swiss-Prot;Acc:Q8K249]	1	114913234	114923353	10120	Hi_Term	Hi_term	loBT	0.272727	0.363636	-0.0813774	0.776874	3	0.17202	1741	1	0.10982	66	3	0.17603	1676	0	0	0	4	0.70744	7160	1	0.15973	96	3	0.66863	6366	4	2.56739	1543	11	2.14653	21725	4	1.73378	1042	11	2.21752	21113	3	1.09983	661	1.4956
ENSMUSG00000024011	Peptidase inhibitor 16 Precursor (Cysteine-rich protease inhibitor) [Source:UniProtKB/Swiss-Prot;Acc:Q9ET66]	1	29455827	29465847	10021	Hi_Term	Hi_term	loBT	0.75	1	0.471019	0.792303	3	0.33117	3319	2	0.79201	476	3	0.30195	2845	0	0	0	4	0.49092	4920	4	2.22629	1338	3	0.48397	4560	3	0.98835	594	4	1.41549	14186	4	2.17471	1307	4	1.43165	13489	2	1.29118	776	8.26498
ENSMUSG00000051735	Ras and Rab interactor-like protein [Source:UniProtKB/Swiss-Prot;Acc:Q80UW3]	7	29573988	29583972	9985	Hi_Term	Hi_term	loBT	1.33333	1	0.265528	0.86026	8	1.29361	12918	1	0.29784	179	8	1.37631	12918	0	0	0	6	1.04036	10389	4	3.42928	2061	6	0.96569	9064	7	1.76705	1062	6	1.70148	16991	4	1.36439	820	6	1.77978	16705	2	0.88852	534	4.14212
ENSMUSG00000022208	Junctophilin-4 (Junctophilin-like 1 protein) [Source:UniProtKB/Swiss-Prot;Acc:Q80WT0]	1	55725952	55735772	9821	Hi_Term	Hi_term	loBT	0.333333	1.33333	0.419614	0.755847	1	0.07341	721	1	0.46755	281	1	0.07764	716	0	0	0	4	0.53808	5285	3	1.19301	717	4	0.52635	4854	3	1.28785	774	3	0.90786	8917	2	1.07987	649	3	0.92214	8504	4	2.29118	1377	5.69963
ENSMUSG00000029028	Leucine-rich repeat-containing protein 47 [Source:UniProtKB/Swiss-Prot;Acc:Q505F5]	4	153385922	153395619	9698	Hi_Term	Hi_term	BT	6.2	5.2	0.115188	0.7848	31	4.22291	40958	2	0.5391	324	31	4.23552	38539	15	5.90516	3549	26	4.73884	45962	4	2.62396	1577	26	4.2675	38830	26	18.3278	11015	5	1.329	12890	1	0.25458	153	5	1.39092	12656	1	0.56572	340	0.937317
ENSMUSG00000078939		1	102452925	102462483	9559	Hi_Term	Hi_term	loBT	2.42857	3.28571	0.149312	0.94306	17	2.48389	23746	7	3.35108	2014	17	2.60223	23316	1	0.05491	33	23	3.27228	31283	9	5.57903	3353	13	2.62221	23495	23	17.4043	10460	7	1.3046	12472	3	2.1198	1274	7	1.2327	11045	4	2.81864	1694	3.43222
ENSMUSG00000024797	Protein fat-free homolog [Source:UniProtKB/Swiss-Prot;Acc:Q3UVL4]	1	6067842	6077187	9346	Hi_Term	Hi_term	loBT	1.71429	0.857143	0.593955	0.905557	12	3.16155	29551	7	3.08652	1855	12	3.07774	26921	9	1.33943	805	6	1.50958	14110	7	5.00998	3011	5	1.36721	11959	11	4.81364	2893	7	2.18616	20434	3	1.56739	942	7	2.30045	20122	2	0.8619	518	5.11992
ENSMUSG00000043633	Uncharacterized protein C9orf128 homolog [Source:UniProtKB/Swiss-Prot;Acc:Q8C627]	4	43672494	43681731	9238	Hi_Term	Hi_term	T	5	0.5	0.129848	0.75234	30	1.20078	11094	1	0.08319	50	30	1.28418	11094	0	0	0	3	0.74467	6880	2	1.12978	679	3	0.70749	6112	4	2.30616	1386	6	1.91796	17720	4	1.36439	820	6	1.90809	16484	2	1.52745	918	2.8269
ENSMUSG00000053192	Protein AF1q [Source:UniProtKB/Swiss-Prot;Acc:P97783]	3	95023059	95032225	9167	Hi_Term	Hi_term	loBT	0.5	1.5	0.52022	0.764618	2	0.08868	813	2	1.09318	657	1	0.04213	361	0	0	0	6	1.05596	9681	9	6.3777	3833	4	0.85971	7366	5	3.13145	1882	4	1.31937	12096	4	2.11314	1270	4	1.26587	10846	6	2.83361	1703	10.4686
ENSMUSG00000034974	Death-associated protein kinase 3 (DAP kinase 3)(EC 2.7.11.1)(DAP-like kinase)(Dlk)(ZIP-kinase) [Source:UniProtKB/Swiss-Prot;Acc:O54784]	1	80646663	80655729	9067	Hi_Term	Hi_term	T	5.66667	1.66667	-0.430497	0.913566	17	2.8208	25579	2	0.78869	474	17	2.96434	25102	2	1.00666	605	5	1.39457	12646	2	0.83028	499	4	1.34223	11366	11	5.71048	3432	3	0.79047	7168	3	1.30283	783	3	0.74717	6327	3	1.48419	892	1.49006
ENSMUSG00000031170	Sodium-coupled neutral amino acid transporter 5 (System N transporter 2)(Solute carrier family 38 member 5) [Source:UniProtKB/Swiss-Prot;Acc:Q3U1J0]	x	7848277	7857305	9029	Hi_Term	Hi_term	loBT	4.66667	1.33333	-0.303862	0.868216	14	2.74806	24815	3	0.10982	66	14	2.61293	22027	14	4.5574	2739	4	0.95714	8643	1	0.11148	67	4	0.94816	7993	7	3.4376	2066	3	0.90244	8149	2	0.37271	224	3	0.94199	7941	1	0.75208	452	1.05467
ENSMUSG00000035640	Protein Dos (Downstream of Stk11 protein) [Source:UniProtKB/Swiss-Prot;Acc:Q66L44]	1	79593296	79602112	8817	Hi_Term	Hi_term	loBT	3	2.33333	-0.530458	0.85554	9	1.95078	17202	1	0.09983	60	9	1.86566	15332	43	17.3644	10436	7	1.32309	11667	1	0.72213	434	7	1.25517	10315	9	5.78869	3479	3	0.7479	6595	2	0.14975	90	3	0.74008	6082	2	1.33777	804	0.796705
ENSMUSG00000026928	caspase recruitment domain family, member 9 [Source:RefSeq peptide;Acc:NP_001032836]	2	26207707	26216438	8732	Hi_Term	Hi_term	loBT	0.75	0.75	0.32441	0.863755	3	0.69346	6056	1	0.17304	104	3	0.69888	5684	2	1.34942	811	3	0.47956	4188	2	1.3411	806	2	0.41055	3339	3	1.56406	940	4	1.27906	11170	3	1.61065	968	4	1.29977	10571	1	0.83361	501	4.87151
ENSMUSG00000028139	RIIa domain-containing protein ENSP00000357824 homolog [Source:UniProtKB/Swiss-Prot;Acc:Q3KNY5]	3	94268905	94277513	8609	Hi_Term	Hi_term	loBT	1	1	-0.0268906	0.811493	4	0.30279	2607	1	0.01331	8	4	0.32459	2600	0	0	0	4	0.5518	4751	1	0.56739	341	4	0.46305	3709	3	2.32779	1399	4	1.36074	11716	3	1.7188	1033	4	1.30574	10459	3	1.57903	949	2.15959
ENSMUSG00000022619	C-jun-amino-terminal kinase-interacting protein 2 (JNK-interacting protein 2)(JIP-2)(JNK MAP kinase scaffold protein 2)(Islet-brain-2)(IB-2)(Mitogen-activated protein kinase 8-interacting protein 2) [Source:UniProtKB/Swiss-Prot;Acc:Q9ERE9]	1	89284488	89292877	8390	Hi_Term	Hi_term	loBT	0.5	0.5	0.507466	0.893333	3	0.08986	754	2	0.32612	196	3	0.09678	754	0	0	0	3	0.53367	4478	1	0.39767	239	3	0.51136	3984	4	1.67887	1009	6	1.59278	13365	1	0.21797	131	6	1.6451	12817	4	1.56073	938	1.95557
ENSMUSG00000026205	Solute carrier family 23 member 3 (Sodium-dependent vitamin C transporter 3)(Na(+)/L-ascorbic acid transporter 3)(Yolk sac permease-like molecule 1)(YSPL-1) [Source:UniProtKB/Swiss-Prot;Acc:Q60850]	1	75122117	75130464	8348	Hi_Term	Hi_term	loBT	0.5	1.16667	0.414417	0.777087	3	0.41885	3497	2	0.64725	389	3	0.39928	3094	1	0.203	122	7	1.7044	14230	7	4.79201	2880	6	1.50368	11652	9	5.00998	3011	6	1.69709	14169	3	2.07654	1248	6	1.67338	12967	4	1.73378	1042	4.65525
ENSMUSG00000035790	UPF0709 protein C3orf34 homolog [Source:UniProtKB/Swiss-Prot;Acc:Q9CQA8]	1	32099888	32108140	8253	Hi_Term	Hi_term	loBT	0.166667	1.16667	0.38383	0.753094	1	0.07342	606	5	1.15308	693	1	0.07917	606	0	0	0	7	1.40017	11557	2	1.35774	816	7	1.23596	9460	7	4.5208	2717	6	1.46971	12131	1	0.00832	5	6	1.49556	11447	3	2.03827	1225	1.61818
ENSMUSG00000045639	Zinc finger protein 629 [Source:UniProtKB/Swiss-Prot;Acc:Q6A085]	7	134750545	134758729	8185	Hi_Term	Hi_term	loBT	0.833333	1	0.455691	0.758454	5	0.54703	4478	1	0.42263	254	5	0.5903	4478	0	0	0	6	0.84693	6933	3	1.71714	1032	6	0.872	6615	5	1.26123	758	6	1.5838	12965	2	1.54576	929	6	1.66003	12593	2	0.39268	236	3.44037
ENSMUSG00000044827	Toll-like receptor 1 Precursor (Toll/interleukin-1 receptor-like protein)(TIL)(CD281 antigen) [Source:UniProtKB/Swiss-Prot;Acc:Q9EPQ1]	5	65316073	65323938	7866	Hi_Term	Hi_term	loBT	0.5	1	-0.646238	0.806681	3	0.7431	5846	2	1.01331	609	3	0.65791	4781	3	1.43261	861	6	1.07373	8447	2	0.67554	406	5	0.93642	6805	6	3.67388	2208	6	1.08364	8525	9	5.69551	3423	4	0.95156	6915	2	0.57903	348	2.13579
ENSMUSG00000032126	Porphobilinogen deaminase (PBG-D)(EC 2.5.1.61)(Pre-uroporphyrinogen synthase)(Hydroxymethylbilane synthase)(HMBS) [Source:UniProtKB/Swiss-Prot;Acc:P22907]	9	44144434	44152244	7811	Hi_Term	Hi_term	BT	27.8	43	-0.130188	1.05045	139	38.1765	298235	2	1.10982	667	139	40.2715	290438	49	14.8186	8906	215	27.5803	215457	28	18.1414	10903	73	23.5935	170156	265	186.29	111960	5	1.94316	15180	3	0.8386	504	5	1.87313	13509	7	4.67221	2808	1.18677
ENSMUSG00000058207	Serine protease inhibitor A3K Precursor (Serpin A3K)(Contrapsin)(SPI-2) [Source:UniProtKB/Swiss-Prot;Acc:P07759]	1	105576718	105584348	7631	Hi_Term	Hi_term	loBT	0.333333	0.333333	0.549288	0.818299	1	0.04704	359	1	0.25291	152	1	0.05105	359	0	0	0	1	0.33844	2583	1	0.74043	445	1	0.3039	2137	2	0.91348	549	3	1.10102	8403	1	0.71215	428	3	1.07651	7570	4	2.44759	1471	3.29056
ENSMUSG00000023947	NF-kappa-B inhibitor epsilon (NF-kappa-BIE)(I-kappa-B-epsilon)(IkappaBepsilon)(IkB-epsilon)(IkB-E) [Source:UniProtKB/Swiss-Prot;Acc:O54910]	1	45692652	45700115	7464	Hi_Term	Hi_term	loBT	2.42857	0.857143	0.0825305	1.10396	17	3.61916	27017	17	5.69052	3420	15	3.31988	22791	4	2.73877	1646	6	0.91346	6819	2	1.2629	759	4	0.86584	5944	11	4.89517	2942	7	1.54012	11497	3	1.01498	610	7	1.57058	10782	5	2.58236	1552	2.3099
ENSMUSG00000047123	TIR domain-containing adapter molecule 1 (TICAM-1)(Toll-interleukin 1 receptor domain-containing adapter protein inducing interferon-beta)(TIR domain-containing adapter protein inducing IFN-beta) [Source:UniProtKB/Swiss-Prot;Acc:Q80UF7]	1	56408895	56416167	7273	Hi_Term	Hi_term	loBT	2	2.25	0.0994458	0.971784	8	1.48433	10797	2	0.04992	30	8	1.52472	10176	5	1.08819	654	9	1.65714	12054	4	0.42263	254	6	1.60069	10683	15	8.12646	4884	4	1.42618	10374	3	0.38602	232	4	1.50944	10074	1	0.73378	441	2.49892
ENSMUSG00000030894	Tripeptidyl-peptidase 1 Precursor (TPP-1)(EC 3.4.14.9)(Tripeptidyl-peptidase I)(TPP-I)(Tripeptidyl aminopeptidase)(Lysosomal pepstatin-insensitive protease)(LPIC) [Source:UniProtKB/Swiss-Prot;Acc:O89023]	7	112893532	112900743	7212	Hi_Term	Hi_term	loBT	1.42857	1.14286	0.294883	0.762514	10	2.08762	15058	1	0.20632	124	10	2.25843	14935	0	0	0	8	1.33176	9606	5	3.72879	2241	8	1.20944	7998	7	2.47421	1487	7	1.94898	14058	4	1.59235	957	7	1.90791	12617	2	1.41764	852	4.13414
ENSMUSG00000028453	Fanconi anemia group G protein homolog (Protein FACG) [Source:UniProtKB/Swiss-Prot;Acc:Q9EQR6]	4	43015818	43022982	7165	Hi_Term	Hi_term	loBT	0.444444	0.444444	0.169651	0.904017	4	0.77072	5523	1	0.80033	481	4	0.77475	5087	1	0.22795	137	4	0.77351	5543	1	0.61564	370	4	0.7484	4914	6	3.0599	1839	9	2.13131	15273	2	0.94509	568	9	2.21215	14525	4	1.75208	1053	1.33618
ENSMUSG00000030614	Transmembrane protein 126B [Source:UniProtKB/Swiss-Prot;Acc:Q9D1R1]	7	97617341	97624505	7165	Hi_Term	Hi_term	loBT	0.25	1.75	0.446313	0.79413	1	0.03489	250	1	0.41098	247	1	0.01188	78	1	0.35108	211	7	1.01298	7259	7	3.66057	2200	6	0.80323	5274	5	2.7787	1670	4	1.31119	9396	4	1.44093	866	4	1.28267	8422	2	0.74875	450	8.71481
ENSMUSG00000020832	GTP-binding protein era homolog (ERA-W)(Conserved ERA-like GTPase)(CEGA) [Source:UniProtKB/Swiss-Prot;Acc:Q9CZU4]	1	77886879	77893861	6983	Hi_Term	Hi_term	B	4	71	-0.789762	0.971338	24	3.56171	24875	6	2.71547	1632	17	3.06485	19566	235	43.2113	25970	426	59.5882	416164	13	8.5391	5132	390	45.5063	290512	426	398.729	239636	6	2.38402	16650	4	2.797	1681	6	2.27209	14505	5	3.86522	2323	0.285675
ENSMUSG00000070368	prokineticin 1 [Source:RefSeq peptide;Acc:NP_001037847]	3	107035738	107042567	6830	Hi_Term	Hi_term	loBT	0.222222	0.444444	-0.265504	0.8523	2	0.03177	217	1	0.203	122	2	0.0321	200	0	0	0	4	0.57327	3916	1	0.30116	181	4	0.56203	3502	4	2.35607	1416	9	1.43215	9783	4	2.66556	1602	4	1.21987	7601	10	6.18469	3717	1.77926
ENSMUSG00000004665	Calponin-2 (Calponin H2, smooth muscle)(Neutral calponin) [Source:UniProtKB/Swiss-Prot;Acc:Q08093]	1	79451368	79458128	6761	Hi_Term	Hi_term	loBT	2.16667	0.5	0.163474	0.939585	13	2.85847	19329	8	3.02329	1817	13	2.68419	16540	6	1.66389	1000	3	0.63546	4297	1	0.57903	348	3	0.68955	4249	6	1.99667	1200	6	0.94292	6376	1	0.18469	111	6	1.00471	6191	4	1.5807	950	1.45022
ENSMUSG00000032123	UDP-N-acetylglucosamine--dolichyl-phosphate N-acetylglucosaminephosphotransferase (EC 2.7.8.15)(N-acetylglucosamine-1-phosphate transferase)(GlcNAc-1-P transferase)(G1PT)(GPT) [Source:UniProtKB/Swiss-Prot;Acc:P42867]	9	44134928	44141683	6756	Hi_Term	Hi_term	loBT	0.8	1.2	0.152077	0.755811	4	1.20186	8121	3	1.60233	963	4	1.06984	6587	3	1.36938	823	6	1.64437	11111	6	3.48253	2093	6	1.57918	9723	9	4.06156	2441	5	1.50303	10156	4	1.92679	1158	5	1.49423	9200	3	1.93344	1162	3.79944
ENSMUSG00000039308	Bifunctional heparan sulfate N-deacetylase/N-sulfotransferase 2 (EC 2.8.2.8)(Glucosaminyl N-deacetylase/N-sulfotransferase 2)(NDST-2)(N-heparan sulfate sulfotransferase 2)(N-HSST 2)(Mndns) [Includes Heparan sulfate N-deacetylase 2(EC 3.-.-.-);Heparan sulfate N-sulfotransferase 2(EC 2.8.2.-)] [Source:UniProtKB/Swiss-Prot;Acc:P52850]	1	21542952	21549702	6751	Hi_Term	Hi_term	loBT	3.71429	0.714286	0.121813	0.753586	26	8.22882	55561	9	2.68552	1614	26	8.73813	53757	12	2.71714	1633	5	1.35915	9177	2	1.40266	843	4	1.23456	7595	7	4.53411	2725	7	1.60812	10858	2	0.84193	506	7	1.63427	10054	2	0.9401	565	1.62001
ENSMUSG00000021822	Urokinase-type plasminogen activator Precursor (U-plasminogen activator)(uPA)(EC 3.4.21.73) [Contains Urokinase-type plasminogen activator long chain A;Urokinase-type plasminogen activator short chain A;Urokinase-type plasminogen activator chain B] [Source:UniProtKB/Swiss-Prot;Acc:P06869]	1	21655929	21662610	6682	Hi_Term	Hi_term	loBT	0.2	1.4	-0.0301556	0.778813	1	0.21547	1440	1	0.30283	182	1	0.19908	1211	1	0.07987	48	7	1.38411	9250	2	1.06656	641	6	1.16489	7086	7	3.59401	2160	5	1.64447	10990	3	1.28785	774	5	1.63012	9916	2	1.25291	753	1.7169
ENSMUSG00000062073		7	51476387	51482791	6405	Hi_Term	Hi_term	loBT	0.142857	0.428571	-0.0614703	0.770438	1	0.04074	261	1	0.14476	87	1	0.04495	261	1	0.34775	209	3	0.52201	3344	1	0.5574	335	3	0.50896	2955	3	1.85025	1112	7	1.8197	11657	4	2.8203	1695	7	1.76714	10260	4	2.42429	1457	1.96479
ENSMUSG00000047040	Protein ATAD4 [Source:UniProtKB/Swiss-Prot;Acc:Q8JZM2]	1	96790616	96796962	6347	Hi_Term	Hi_term	loBT	0.6	2.4	-0.480947	0.830695	3	0.59783	3795	2	0.25957	156	3	0.6517	3746	3	0.72213	434	12	2.08097	13210	2	1.04992	631	9	1.77209	10186	12	9.06156	5446	5	1.22338	7766	4	0.64725	389	5	1.17102	6731	5	2.93178	1762	1.12861
ENSMUSG00000063576	Kelch domain-containing protein 3 (Protein Peas)(Testis intracellular mediator protein) [Source:UniProtKB/Swiss-Prot;Acc:Q8VEM9]	1	46811503	46817746	6244	Hi_Term	Hi_term	loBT	2.5	2.25	0.393092	1.07012	10	2.58159	16122	1	0.32446	195	10	2.55713	14435	8	3.57571	2149	9	1.40689	8786	5	2.54908	1532	4	1.27635	7205	15	7.82862	4705	4	1.21393	7581	2	0.88353	531	4	1.26218	7125	3	1.53411	922	3.91742
ENSMUSG00000036091	Hyaluronidase-3 Precursor (Hyal-3)(EC 3.2.1.35)(Hyaluronoglucosaminidase-3) [Source:UniProtKB/Swiss-Prot;Acc:Q8VEI3]	9	107483638	107489690	6053	Hi_Term	Hi_term	B	4	5.25	0.0360177	0.905973	16	3.296	19954	4	1.71048	1028	16	3.55281	19377	2	0.91015	547	21	3.28163	19867	7	3.00499	1806	10	2.60763	14222	21	17.173	10321	4	1.99653	12087	5	2.75541	1656	4	2.02365	11037	4	2.1381	1285	2.68443
ENSMUSG00000039382	WD repeat domain phosphoinositide-interacting protein 4 (WIPI-4)(WD repeat-containing protein 45)(WD repeat domain X-linked 1) [Source:UniProtKB/Swiss-Prot;Acc:Q91VM3]	x	7299346	7305326	5981	Hi_Term	Hi_term	loBT	3	0.777778	0.479179	0.854644	27	5.73337	34297	4	0.81364	489	27	5.98495	32211	23	3.01498	1812	7	1.20077	7183	6	3.6822	2213	7	0.97826	5265	7	3.6406	2188	9	1.52909	9147	3	1.41764	852	9	1.47436	7935	3	1.95674	1176	6.13334
ENSMUSG00000062540	hypothetical protein LOC331188 [Source:RefSeq peptide;Acc:NP_951017]	1	81367818	81373644	5827	Hi_Term	Hi_term	loBT	0.166667	0.5	0.381111	1.26758	1	0.12045	702	1	0.02163	13	1	0.13428	702	0	0	0	3	0.24537	1430	2	1.14476	688	3	0.16201	847	3	1.38103	830	6	0.65082	3793	2	1.42596	857	5	0.38963	2037	6	2.68885	1616	12.3449
ENSMUSG00000046959	Sulfate anion transporter 1 (SAT-1)(Solute carrier family 26 member 1) [Source:UniProtKB/Swiss-Prot;Acc:P58735]	5	109098905	109104588	5684	Hi_Term	Hi_term	loBT	2	3.5	-0.107266	1.1952	8	2.17449	12362	3	0.81697	491	8	2.2293	11336	4	1.91514	1151	14	1.49569	8503	6	4.13644	2486	4	1.08456	5515	17	10.5274	6327	4	0.88742	5045	5	3.48918	2097	3	0.706	3590	3	2.45258	1474	5.5322
ENSMUSG00000053666	Putative uncharacterized protein [Source:UniProtKB/TrEMBL;Acc:Q8BRH2]	9	107465181	107470746	5566	Hi_Term	Hi_term	loBT	0.428571	2.42857	-0.450029	0.968124	3	0.77097	4292	2	0.65724	395	3	0.78498	3899	1	0.09651	58	17	2.45033	13641	1	0.35441	213	14	1.82947	9087	17	10.0749	6055	7	2.70415	15054	4	2.97671	1789	7	2.59634	12896	5	3.20466	1926	0.546606
ENSMUSG00000032094	T-cell surface glycoprotein CD3 delta chain Precursor (T-cell receptor T3 delta chain)(CD3d antigen) [Source:UniProtKB/Swiss-Prot;Acc:P04235]	9	44789908	44795422	5515	Hi_Term	Hi_term	loBT	0.285714	0.857143	-0.593273	0.806722	2	0.33249	1834	1	0.20133	121	2	0.34866	1714	0	0	0	6	1.11367	6143	1	0.57571	346	6	0.93633	4603	6	3.40765	2048	7	1.79659	9910	7	4.15807	2499	7	1.67209	8220	1	0.53744	323	1.068
ENSMUSG00000036513	COMM domain-containing protein 2 [Source:UniProtKB/Swiss-Prot;Acc:Q8BXC6]	3	57450283	57455630	5348	Hi_Term	Hi_term	loBT	2	2	-0.644051	0.829804	4	0.52982	2834	4	1.36772	822	4	0.36387	1728	2	0.48253	290	4	0.8181	4376	4	2.81198	1690	3	0.59191	2811	4	2.54908	1532	2	0.14208	760	2	1.34276	807	1	0.06717	319	1	0.59235	356	6.75778
ENSMUSG00000037216	Lipoyltransferase 1, mitochondrial Precursor (EC 2.3.1.-)(Lipoate-protein ligase)(Lipoate biosynthesis protein)(Lipoyl ligase) [Source:UniProtKB/Swiss-Prot;Acc:Q8VCM4]	1	37929051	37934232	5182	Hi_Term	Hi_term	loBT	0.75	1.75	-0.0471543	0.800127	3	0.4837	2507	2	0.81864	492	3	0.45712	2095	1	0.42762	257	7	1.42061	7363	3	2.01664	1212	6	1.1091	5083	7	4.32945	2602	4	1.1094	5750	3	1.67887	1009	4	0.99498	4560	4	2.22795	1339	2.7049
ENSMUSG00000039720	Putative aspartate aminotransferase, cytoplasmic 2 (EC 2.6.1.1)(Transaminase A-like protein 1)(Glutamate oxaloacetate transaminase 1-like protein 1) [Source:UniProtKB/Swiss-Prot;Acc:Q7TSV6]	8	28307932	28313019	5088	Hi_Term	Hi_term	loBT	0.2	0.8	0.0181594	0.818685	1	0.15818	805	1	0.5807	349	1	0.12319	553	0	0	0	4	0.78915	4016	2	1.31947	793	2	0.60726	2726	4	2.9584	1778	5	1.63804	8336	5	1.70882	1027	4	1.58298	7106	3	2.15308	1294	3.29348
ENSMUSG00000027670	Transmembrane protein C20orf123 homolog [Source:UniProtKB/Swiss-Prot;Acc:Q9D611]	2	165220950	165225894	4945	Hi_Term	Hi_term	loBT	0.2	0.8	-0.323032	0.775512	1	0.08209	406	1	0.50582	304	1	0.09204	400	0	0	0	4	0.74363	3678	1	0.20799	125	4	0.67073	2915	4	1.7188	1033	5	1.44723	7158	4	2.36938	1424	5	1.2752	5542	2	1.29285	777	1.49091
ENSMUSG00000052005		2	107435787	107440696	4910	Hi_Term	Hi_term	loBT	0.666667	1	0.310007	0.926581	2	0.22989	1129	1	0.21131	127	2	0.25284	1090	1	0.2629	158	3	0.71493	3511	2	0.81032	487	3	0.71051	3063	6	2.87022	1725	3	0.7306	3588	1	0.17637	106	3	0.72535	3127	2	1.40599	845	2.81488
ENSMUSG00000071652	Integrator complex subunit 5 (Int5) [Source:UniProtKB/Swiss-Prot;Acc:Q8CHT3]	1	8967505	8972371	4867	Hi_Term	Hi_term	loBT	2.16667	1.83333	0.52317	1.12327	13	2.82313	13743	4	1.77537	1067	13	2.87137	12255	4	1.14143	686	11	2.10107	10228	12	9.15474	5502	6	1.3552	5784	18	8.87354	5333	6	1.60312	7804	4	0.98336	591	6	1.50679	6431	6	2.58569	1554	8.85478
ENSMUSG00000025738	F-box/LRR-repeat protein 16 (F-box and leucine-rich repeat protein 16) [Source:UniProtKB/Swiss-Prot;Acc:A2RT62]	1	25953360	25958189	4830	Hi_Term	Hi_term	loBT	0.666667	1	-0.0354387	1.0328	2	0.16146	780	2	0.3228	194	2	0.13897	588	1	0.23128	139	3	0.24363	1177	1	0.32779	197	3	0.27818	1177	3	0.43261	260	3	1.02215	4938	4	1.75541	1055	3	1.02553	4339	3	1.49584	899	3.59479
ENSMUSG00000006724	25-hydroxyvitamin D-1 alpha hydroxylase, mitochondrial Precursor (EC 1.14.13.13)(Cytochrome P450 subfamily XXVIIB polypeptide 1)(Cytochrome p450 27B1)(Calcidiol 1-monooxygenase)(25-OHD-1 alpha-hydroxylase)(25-hydroxyvitamin D(3) 1-alpha-hydroxylase)(VD3 1A hydroxylase)(P450C1 alpha)(P450VD1-alpha) [Source:UniProtKB/Swiss-Prot;Acc:O35084]	1	126485306	126490061	4756	Hi_Term	Hi_term	loBT	0.428571	0.428571	0.532393	0.806977	3	0.42317	2013	1	0.50749	305	3	0.41208	1713	0	0	0	3	0.59786	2844	3	2.06988	1244	2	0.46789	1945	3	1.79368	1078	7	2.24637	10686	4	3.06156	1840	7	2.12557	8836	5	2.72712	1639	6.41176
ENSMUSG00000071180	UPF0542 protein C5orf43 homolog [Source:UniProtKB/Swiss-Prot;Acc:Q3UTD9]	1	108834640	108839361	4722	Hi_Term	Hi_term	loBT	0.8	0.6	0.133088	0.782707	4	0.48698	2300	1	0.15973	96	4	0.5348	2205	0	0	0	3	0.66356	3134	2	1.2396	745	3	0.65971	2720	4	0.75374	453	5	1.39149	6572	3	1.02496	616	5	1.34441	5543	3	1.60067	962	3.03164
ENSMUSG00000028795	Coiled-coil domain-containing protein 28B [Source:UniProtKB/Swiss-Prot;Acc:Q8CEG5]	4	129296519	129301144	4626	Hi_Term	Hi_term	loBT	0.5	2.25	0.158097	0.828683	2	0.59002	2730	1	0.53577	322	2	0.58878	2371	5	1.1198	673	9	1.42836	6609	9	1.53245	921	5	1.33524	5377	9	6.14975	3696	4	1.17873	5454	5	1.78869	1075	4	1.06754	4299	4	2.91681	1753	6.74036
ENSMUSG00000036826	Transmembrane protein 149 Precursor (U2 small nuclear RNA auxiliary factor 1-like 4) [Source:UniProtKB/Swiss-Prot;Acc:Q3U4N7]	7	31348369	31352980	4612	Hi_Term	Hi_term	loBT	1.83333	1.16667	0.483485	0.767327	11	4.64015	21405	8	3.66389	2202	11	4.86793	19535	5	1.44592	869	7	1.6718	7712	7	5.17304	3109	4	1.19611	4800	7	4.74709	2853	6	2.26187	10434	4	1.49251	897	6	2.08074	8350	6	4.66223	2802	5.8523
ENSMUSG00000046295	ankyrin repeat and LEM domain containing 1 [Source:RefSeq peptide;Acc:NP_766344]	8	73929909	73934441	4533	Hi_Term	Hi_term	T	15.4	3.6	0.522143	0.891926	77	23.8932	108332	70	23.1597	13919	77	23.4403	92214	12	4.10649	2468	18	3.35487	15211	9	6.15973	3702	13	2.30859	9082	18	13.3095	7999	5	1.71217	7763	2	0.93344	561	5	1.70717	6716	4	2.19967	1322	3.89848
ENSMUSG00000074781	Ubiquitin-conjugating enzyme E2 N (EC 6.3.2.19)(Ubiquitin-protein ligase N)(Ubiquitin carrier protein N)(Ubc13)(Bendless-like ubiquitin-conjugating enzyme) [Source:UniProtKB/Swiss-Prot;Acc:P61089]	1	95003783	95008292	4510	Hi_Term	Hi_term	B	2.5	8.5	-0.534974	0.802044	5	1.15429	5207	5	2.599	1562	4	1.00997	3950	1	0.63561	382	17	3.499	15784	2	1.66889	1003	12	2.68167	10488	17	14.2246	8549	2	0.77699	3505	2	1.33444	802	2	0.78241	3060	1	0.52579	316	0.745804
ENSMUSG00000031957	Chymotrypsinogen B Precursor (EC 3.4.21.1) [Contains Chymotrypsin B chain A;Chymotrypsin B chain B;Chymotrypsin B chain C] [Source:UniProtKB/Swiss-Prot;Acc:Q9CR35]	8	114210419	114214910	4492	Hi_Term	Hi_term	loBT	0.5	1	0.538544	0.771895	2	0.51347	2307	2	1.26456	760	2	0.43565	1696	1	0.21298	128	4	0.9477	4258	3	1.35607	815	4	0.67634	2633	4	2.13478	1283	4	0.94836	4261	1	0.99667	599	3	0.77909	3033	5	3.09817	1862	4.43564
ENSMUSG00000074466	Putative uncharacterized protein Fragment [Source:UniProtKB/TrEMBL;Acc:Q3UW30]	3	89198212	89202701	4490	Hi_Term	Hi_term	loBT	1	1	0.129493	0.823398	2	0.24471	1099	1	0.26123	157	2	0.28245	1099	0	0	0	2	0.54776	2460	2	0.87188	524	2	0.45053	1753	3	2.21797	1333	2	0.60254	2706	2	1.02496	616	2	0.60704	2362	2	0.69052	415	4.43922
ENSMUSG00000063354	Zinc transporter ZIP4 Precursor (Zrt- and Irt-like protein 4)(ZIP-4)(Solute carrier family 39 member 4)(Activated in W/Wv mouse stomach 2)(mAWMS2) [Source:UniProtKB/Swiss-Prot;Acc:Q78IQ7]	1	76442815	76447282	4468	Hi_Term	Hi_term	loBT	0.5	0.75	0.245971	0.837605	2	0.52719	2356	2	0.90849	546	2	0.43887	1698	2	0.80366	483	3	0.71806	3209	3	1.72879	1039	3	0.43603	1687	3	1.9584	1177	4	1.14209	5104	4	2.37438	1427	4	1.0243	3963	3	1.65391	994	6.88026
ENSMUSG00000029360	Putative uncharacterized protein [Source:UniProtKB/TrEMBL;Acc:Q9D5H7]	5	118515369	118519719	4351	Hi_Term	Hi_term	loBT	1.75	0.75	0.0726873	0.75319	7	1.53194	6667	2	0.27953	168	7	1.57729	5918	2	1.65724	996	3	0.59926	2608	1	0.4426	266	3	0.52958	1987	3	2.09151	1257	4	1.37868	6000	2	0.86023	517	4	1.25213	4698	4	3.31281	1991	1.88829
ENSMUSG00000014609	Acetylcholine receptor subunit epsilon Precursor [Source:UniProtKB/Swiss-Prot;Acc:P20782]	1	70428386	70432696	4311	Hi_Term	Hi_term	loBT	0.142857	0.714286	0.493767	0.76005	1	0.1846	796	2	0.26622	160	1	0.19289	716	1	0.29784	179	5	1.00487	4333	1	0.26622	160	5	0.8688	3225	5	2.45757	1477	7	2.40097	10353	1	0.15807	95	7	2.70824	10053	1	0.53577	322	1.15101
ENSMUSG00000055900	Transmembrane protein 69 [Source:UniProtKB/Swiss-Prot;Acc:Q3KQJ0]	4	116224555	116228532	3978	Hi_Term	Hi_term	loBT	1	4	0.39912	0.838788	2	0.14803	589	1	0.73211	440	2	0.08553	289	0	0	0	8	2.02463	8056	10	6.78702	4079	6	1.30453	4408	9	7.36938	4429	2	0.64614	2571	2	0.45591	274	2	0.65404	2210	2	0.97005	583	7.6656
ENSMUSG00000019489	CD70 antigen (CD27 ligand)(CD27-L)(Tumor necrosis factor ligand superfamily member 7)(CD70 antigen) [Source:UniProtKB/Swiss-Prot;Acc:O55237]	1	57285423	57289200	3778	Hi_Term	Hi_term	loBT	0.166667	0.666667	0.254937	0.809444	1	0.0868	328	1	0.16473	99	1	0.07235	230	0	0	0	4	0.7719	2917	4	1.8203	1094	2	0.62032	1972	4	3.02995	1821	6	1.89442	7159	7	3.89517	2341	6	1.9525	6207	2	1.24126	746	6.44828
ENSMUSG00000068349	HemT-3 protein [Source:UniProtKB/TrEMBL;Acc:Q9QUL5]	1	74643887	74647629	3743	Hi_Term	Hi_term	loBT	0.166667	0.5	0.542667	0.807725	1	0.03766	141	1	0.05824	35	1	0.04485	141	0	0	0	3	0.45753	1713	3	2.17471	1307	2	0.31139	979	2	0.42097	253	6	3.09963	11605	8	4.88852	2938	6	2.89695	9108	7	4.8386	2908	9.63422
ENSMUSG00000030034	INO80 complex subunit B (Zinc finger HIT domain-containing protein 4)(PAP-1-associated protein 1)(PAPA-1)(High mobility group AT-hook 1-like 4) [Source:UniProtKB/Swiss-Prot;Acc:Q99PT3]	6	83071759	83075425	3667	Hi_Term	Hi_term	loBT	1	2.75	0.452646	0.873455	4	0.75791	2780	2	0.11148	67	4	0.85398	2620	1	0.65724	395	11	2.26908	8323	9	3.54908	2133	10	1.60593	4927	12	7.57903	4555	4	1.3795	5060	3	1.79368	1078	4	1.51793	4657	2	1.09817	660	5.60423
ENSMUSG00000030711	Sulfotransferase 1A1 (EC 2.8.2.1)(Aryl sulfotransferase)(Phenol sulfotransferase)(Sulfokinase)(Phenol/aryl sulfotransferase)(mSTp1)(ST1A4) [Source:UniProtKB/Swiss-Prot;Acc:P52840]	7	133816379	133819946	3568	Hi_Term	Hi_term	loBT	1	0.6	-0.129526	0.75113	5	1.20594	4304	3	1.63062	980	5	1.30044	3861	3	1.11314	669	3	0.82152	2932	1	0.65225	392	3	0.88683	2633	5	1.46423	880	5	1.86187	6645	3	0.47587	286	5	1.9744	5862	2	1.17637	707	1.12761
ENSMUSG00000010057	Tumor suppressor candidate 4 (NPR2-like)(Gene 21 protein)(G21 protein) [Source:UniProtKB/Swiss-Prot;Acc:Q9WUE4]	9	107444580	107448034	3455	Hi_Term	Hi_term	loBT	0.8	0.6	0.622023	0.849382	4	1.49277	5159	1	0.24792	149	4	1.61204	4604	2	1.16805	702	3	0.40191	1389	3	1.83195	1101	2	0.28291	808	2	0.77537	466	5	1.91377	6614	4	2.50749	1507	5	1.57983	4512	6	3.97005	2386	10.6041
ENSMUSG00000044080	Protein S100-A1 (S100 calcium-binding protein A1)(S-100 protein alpha subunit)(S-100 protein alpha chain) [Source:UniProtKB/Swiss-Prot;Acc:P56565]	3	90314815	90318200	3386	Hi_Term	Hi_term	loBT	0.2	1.2	0.375885	0.78936	1	0.18748	635	2	0.96173	578	1	0.15536	433	1	0.17138	103	6	1.30351	4415	5	1.77537	1067	5	0.97452	2716	6	5.28952	3179	5	1.84145	6237	4	2.53577	1524	5	1.85253	5163	3	1.69717	1020	5.13073
ENSMUSG00000043168	Putative uncharacterized protein [Source:UniProtKB/TrEMBL;Acc:Q9D5L2]	1	21811276	21814606	3331	Hi_Term	Hi_term	loBT	0.5	1	0.32931	1.0215	1	0.27161	905	2	1.10649	665	1	0.27782	759	0	0	0	2	0.43127	1437	2	1.19967	721	2	0.28551	780	3	1.47421	886	2	0.68097	2269	2	0.84027	505	2	0.60944	1665	1	0.68552	412	7.00501
ENSMUSG00000040592	B-cell antigen receptor complex-associated protein beta-chain Precursor (B-cell-specific glycoprotein B29)(Immunoglobulin-associated B29 protein)(IG-beta)(CD79b antigen) [Source:UniProtKB/Swiss-Prot;Acc:P15530]	1	106172655	106175984	3330	Hi_Term	Hi_term	T	5.66667	1.83333	0.582393	0.841334	34	8.45602	28167	8	1.59734	960	34	7.6104	20784	27	10.9118	6558	11	2.75323	9171	11	7.34276	4413	9	1.87331	5116	13	6.80366	4089	6	1.97508	6579	3	1.88686	1134	6	1.95313	5334	3	1.1015	662	5.87196
ENSMUSG00000024327	Zinc transporter SLC39A7 (Solute carrier family 39 member 7)(Histidine-rich membrane protein Ke4) [Source:UniProtKB/Swiss-Prot;Acc:Q31125]	1	34165218	34168510	3293	Hi_Term	Hi_term	loBT	4.2	1.2	0.405114	0.799681	21	10.2301	33698	21	10.5757	6356	19	10.32	27802	3	1.75874	1057	6	1.3725	4521	3	1.72379	1036	3	1.11024	2991	7	4.41098	2651	5	1.74165	5737	2	1.27953	769	5	1.88122	5068	2	0.45092	271	2.70212
ENSMUSG00000024910	Cathepsin W Precursor (EC 3.4.22.-)(Lymphopain) [Source:UniProtKB/Swiss-Prot;Acc:P56203]	1	5465242	5468498	3257	Hi_Term	Hi_term	loBT	0.428571	0.571429	0.384214	0.761559	3	1.56722	5106	1	0.45424	273	3	1.51204	4019	3	2.06988	1244	4	1.1329	3691	4	2.83694	1705	3	0.69263	1841	4	2.61231	1570	7	2.54573	8294	6	2.69218	1618	7	2.51655	6689	3	0.45591	274	5.77509
ENSMUSG00000038422	Haloacid dehalogenase-like hydrolase domain-containing protein 3 [Source:UniProtKB/Swiss-Prot;Acc:Q9CYW4]	4	62160046	62163248	3203	Hi_Term	Hi_term	loBT	0.5	0.75	0.485425	0.922887	2	0.11392	365	1	0.31115	187	2	0.12404	323	1	0.32779	197	3	0.35893	1150	1	0.83195	500	3	0.23886	622	2	1.10483	664	4	2.04213	6543	3	1.00998	607	4	2.19124	5706	5	2.70715	1627	4.18655
ENSMUSG00000081512	Novel protein [Source:UniProtKB/TrEMBL;Acc:A6X8J8]	1	34348257	34351404	3148	Hi_Term	Hi_term	loBT	2	2.33333	-0.480789	1.04249	6	0.99428	3131	6	3.90682	2348	3	0.74578	1901	2	0.37937	228	7	0.97618	3074	1	0.27621	166	4	0.63476	1618	7	4.02995	2422	3	1.07082	3372	5	2.50416	1505	3	1.04904	2674	1	0.39101	235	1.5754
ENSMUSG00000021025	NF-kappa-B inhibitor alpha (I-kappa-B-alpha)(IkappaBalpha)(IkB-alpha) [Source:UniProtKB/Swiss-Prot;Acc:Q9Z1E3]	1	56590404	56593544	3141	Hi_Term	Hi_term	T	6.5	3	0.173769	0.848039	13	4.54074	14267	13	6.64393	3993	10	4.07789	10366	1	0.84193	506	6	2.03596	6397	8	4.66722	2805	6	1.84461	4689	13	5.61897	3377	2	0.64959	2041	2	0.4376	263	2	0.68804	1749	5	2.09983	1262	4.33696
ENSMUSG00000024224	Colipase-like protein C6orf126 homolog Precursor [Source:UniProtKB/Swiss-Prot;Acc:Q3UW21]	1	28686430	28689563	3134	Hi_Term	Hi_term	loBT	1	0.5	0.601383	0.899509	2	0.11196	351	1	0.14642	88	2	0.10375	263	0	0	0	1	0.30877	968	1	0.57903	348	1	0.25207	639	2	0.56572	340	2	0.96236	3017	1	0.10649	64	2	1.00671	2552	3	1.87854	1129	3.96715
ENSMUSG00000047953	Platelet glycoprotein V Precursor (GPV)(CD42D antigen) [Source:UniProtKB/Swiss-Prot;Acc:O08742]	1	30307772	30310865	3094	Hi_Term	Hi_term	loBT	1	2	-0.0348359	0.817857	2	0.58578	1813	2	1.3178	792	2	0.48136	1201	1	0.18968	114	4	0.95509	2956	2	1.49584	899	2	0.60842	1518	4	2.76872	1664	2	0.62908	1947	2	1.00166	602	2	0.56152	1401	1	0.30449	183	3.2872
ENSMUSG00000026943	Epididymal-specific lipocalin-12 Precursor [Source:UniProtKB/Swiss-Prot;Acc:Q6JVL5]	2	25346366	25349431	3066	Hi_Term	Hi_term	loBT	0.5	0.25	0.164629	0.826319	2	0.25302	776	2	0.77038	463	1	0.28253	697	0	0	0	1	0.30355	931	1	0.64226	386	1	0.29834	736	2	0.66722	401	4	1.84839	5669	4	2.13644	1284	4	1.74341	4301	3	1.4193	853	3.35188
ENSMUSG00000055926	Uncharacterized protein C15orf62 homolog, mitochondrial Precursor [Source:UniProtKB/Swiss-Prot;Acc:Q8CE97]	2	119000245	119003300	3056	Hi_Term	Hi_term	loBT	0.5	0.5	-0.352304	0.927505	2	0.20412	624	2	1.59401	958	1	0.06838	168	0	0	0	2	0.36343	1111	1	0.75042	451	2	0.3545	871	3	1.27621	767	4	1.05855	3236	5	2.93012	1761	2	0.78755	1935	2	1.36938	823	2.82087
ENSMUSG00000037349	Nucleoside diphosphate-linked moiety X motif 22 (Nudix motif 22) [Source:UniProtKB/Swiss-Prot;Acc:Q9DD16]	1	7067509	7070527	3019	Hi_Term	Hi_term	loBT	1	0.75	0.231449	1.12285	4	1.41788	4282	3	1.42928	859	4	1.28223	3103	2	0.62063	373	3	0.65894	1990	2	0.75374	453	2	0.60289	1459	8	3.17471	1908	4	1.71656	5184	3	0.74376	447	4	1.54091	3729	4	2.57903	1550	3.31735
ENSMUSG00000005447	Platelet-activating factor acetylhydrolase IB subunit gamma (EC 3.1.1.47)(PAF acetylhydrolase 29 kDa subunit)(PAF-AH 29 kDa subunit)(PAF-AH subunit gamma)(PAFAH subunit gamma) [Source:UniProtKB/Swiss-Prot;Acc:Q61205]	7	26080068	26082945	2878	Hi_Term	Hi_term	loBT	0.666667	2.66667	0.299124	0.960457	2	0.65023	1872	1	0.50915	306	2	0.55858	1273	2	1.49085	896	8	1.68531	4852	3	2.34775	1411	7	0.87626	1997	8	5.25624	3159	3	1.05801	3046	2	0.71547	430	3	1.16323	2651	2	0.54243	326	3.42364
ENSMUSG00000023968	Cysteine-rich protein 3 (CRP3)(Thymus LIM protein)(m17TLP) [Source:UniProtKB/Swiss-Prot;Acc:Q6Q6R3]	1	46565891	46568719	2829	Hi_Term	Hi_term	loBT	0.666667	0.333333	0.48221	0.786602	4	0.83428	2361	4	1.52413	916	4	0.78251	1745	1	0.04493	27	2	0.53074	1502	2	1.09318	657	2	0.32691	729	2	1.0183	612	6	2.86537	8109	5	3.11481	1872	6	2.48072	5532	6	4.28286	2574	6.11789
ENSMUSG00000028044	Cyclin-dependent kinases regulatory subunit 1 (CKS-1)(Sid 1334) [Source:UniProtKB/Swiss-Prot;Acc:P61025]	3	89219396	89222200	2805	Hi_Term	Hi_term	loBT	1	2	0.592462	0.864798	3	1.04312	2927	6	1.18802	714	3	1.0689	2358	2	0.67554	406	6	1.15538	3242	7	4.61564	2774	2	0.81913	1807	6	2.99501	1800	3	1.08838	3054	3	0.11647	70	3	1.37353	3030	2	0.08819	53	8.54565
ENSMUSG00000020440	ADP-ribosylation factor 5 [Source:UniProtKB/Swiss-Prot;Acc:P84084]	6	28373652	28376346	2695	Hi_Term	Hi_term	T	31.3333	1.33333	0.131487	0.782816	94	14.651	39499	9	2.17637	1308	23	9.4146	19733	94	58.9251	35414	4	0.86721	2338	1	0.47255	284	4	0.82443	1728	5	2.67055	1605	3	1.04636	2821	1	0.24958	150	3	1.11594	2339	3	1.77371	1066	1.21296
ENSMUSG00000055862	hypothetical protein LOC71564 [Source:RefSeq peptide;Acc:NP_082105]	1	80165438	80168127	2690	Hi_Term	Hi_term	loBT	4	1	0.326485	0.87354	16	5.05203	13595	15	5.65724	3400	16	4.87327	10190	2	0.86522	520	4	1.48644	4000	4	1.93844	1165	4	1.20421	2518	9	3.82696	2300	4	1.32925	3577	2	0.4193	252	4	1.2769	2670	6	3.49085	2098	3.32168
ENSMUSG00000041009	IQ motif containing F4 [Source:RefSeq peptide;Acc:NP_080366]	9	106470652	106473327	2676	Hi_Term	Hi_term	loBT	0.25	1	0.367755	1.30459	1	0.06201	166	1	0.20133	121	1	0.07703	160	0	0	0	4	0.84087	2251	2	1.22463	736	3	0.34714	721	7	4.84692	2913	4	1.5734	4212	4	2.65724	1597	4	1.61916	3363	6	2.17637	1308	5.76136
ENSMUSG00000017300	Troponin C, skeletal muscle (STNC) [Source:UniProtKB/Swiss-Prot;Acc:P20801]	2	164602664	164605229	2566	Hi_Term	Hi_term	loBT	0.4	1	0.455168	1.13124	2	0.3732	958	1	0.17138	103	2	0.38841	764	2	0.32612	196	5	0.8508	2184	1	0.59734	359	4	0.3696	727	5	2.87687	1729	5	1.88625	4842	2	1.07155	644	5	2.10829	4147	2	0.78869	474	2.70563
ENSMUSG00000079228		9	123837042	123839605	2564	Hi_Term	Hi_term	T	8	3.5	0.394863	1.24665	16	4.57778	11742	10	5.87354	3530	16	3.96997	7801	9	2.90349	1745	7	1.66628	4274	5	3.36938	2025	4	0.79338	1559	14	8.35607	5022	2	0.51423	1319	1	0.59068	355	2	0.39389	774	2	1.46423	880	6.30215
ENSMUSG00000033318	Glutathione S-transferase theta-2 (EC 2.5.1.18)(GST class-theta-2) [Source:UniProtKB/Swiss-Prot;Acc:Q61133]	1	75294594	75297155	2562	Hi_Term	Hi_term	loBT	2	2	0.555619	1.1642	4	1.37144	3515	3	1.45092	872	4	1.36984	2689	0	0	0	4	0.71947	1844	5	3.54243	2129	2	0.27407	538	4	1.68552	1013	2	0.72415	1856	4	1.35108	812	2	0.78808	1547	1	0.48752	293	18.2435
ENSMUSG00000038973	Claudin domain-containing protein 2 [Source:UniProtKB/Swiss-Prot;Acc:Q9D9H2]	7	50696152	50698698	2547	Hi_Term	Hi_term	loBT	0.6	0.8	-0.0884962	1.03674	3	0.89992	2293	1	0.25125	151	3	0.92608	1804	2	1.1614	698	4	0.73116	1863	2	0.69384	417	2	0.55133	1074	6	3.81864	2295	5	1.50667	3839	5	2.5391	1526	5	1.12423	2190	5	2.90017	1743	3.62759
ENSMUSG00000067882	Caspase 14-like protein [Source:UniProtKB/TrEMBL;Acc:Q6IE25]	1	23688040	23690455	2416	Hi_Term	Hi_term	loBT	0.166667	0.5	0.0737806	0.836113	1	0.08068	195	1	0.13644	82	1	0.06274	114	1	0.3178	191	3	0.68473	1655	1	0.63394	381	2	0.43753	795	3	1.58902	955	6	2.64129	6384	5	1.66889	1003	6	2.59274	4711	4	2.71547	1632	2.28556
ENSMUSG00000035885	Cytochrome c oxidase polypeptide 8A, mitochondrial Precursor (Cytochrome c oxidase polypeptide VIII-liver)(Cytochrome c oxidase subunit 8-2) [Source:UniProtKB/Swiss-Prot;Acc:Q64445]	1	7289653	7292056	2404	Hi_Term	Hi_term	loBT	0.8	0.6	0.374897	0.773318	4	1.46694	3528	2	0.51082	307	4	1.45042	2618	4	1.61564	971	3	1.04449	2512	6	3.06656	1843	2	0.84266	1521	5	2.6173	1573	5	1.57297	3783	5	2.12146	1275	5	1.66482	3005	4	2.69884	1622	7.12031
ENSMUSG00000072812	AHNAK nucleoprotein 2Putative uncharacterized protein ; [Source:UniProtKB/TrEMBL;Acc:Q3URZ6]	1	114011117	114013429	2313	Hi_Term	Hi_term	loBT	0.25	0.5	0.551092	0.955264	1	0.15385	356	1	0.69052	415	1	0.09393	161	0	0	0	2	0.31029	718	1	0.28785	173	1	0.2217	380	2	1.27454	766	4	2.3777	5502	3	2.36439	1421	4	2.36581	4055	3	1.63228	981	4.5106
ENSMUSG00000072677	Putative uncharacterized protein [Source:UniProtKB/TrEMBL;Acc:Q3V428]	6	144618947	144621240	2294	Hi_Term	Hi_term	loBT	0.285714	0.142857	-0.657755	0.756904	2	0.45185	1037	2	1.02329	615	2	0.43481	737	1	0.15641	94	1	0.52985	1216	1	0.5391	324	1	0.52507	890	3	1.47088	884	7	1.53464	3522	7	4.55075	2735	5	0.80826	1370	4	2.401	1443	1.90451
ENSMUSG00000030790	ADM Precursor [Contains Adrenomedullin(AM);Proadrenomedullin N-20 terminal peptide(ProAM N-terminal 20 peptide)(ProAM-N20)(PAMP)] [Source:UniProtKB/Swiss-Prot;Acc:P97297]	7	117771175	117773333	2159	Hi_Term	Hi_term	loBT	0.666667	1	0.33868	0.884911	2	0.23426	506	1	0.11314	68	2	0.28077	438	0	0	0	3	0.65972	1425	3	1.68386	1012	3	0.39103	610	3	1.53577	923	3	1.18194	2553	4	2.52745	1519	3	1.13718	1774	1	0.36606	220	7.67205
ENSMUSG00000078092		1	32473039	32475145	2107	Hi_Term	Hi_term	loBT	3.2	0.8	0.598028	0.869621	16	4.87524	10277	11	5.97837	3593	16	5.72745	8637	1	0.37271	224	4	1.26708	2671	6	3.58569	2155	3	0.67507	1018	5	3.43095	2062	5	2.50237	5275	5	3.04825	1832	5	2.22944	3362	3	2.17637	1308	8.88797
ENSMUSG00000022595	Ly6/PLAUR domain-containing protein 2 Precursor (Protein H8C4) [Source:UniProtKB/Swiss-Prot;Acc:Q9DD23]	1	74562683	74564759	2077	Hi_Term	Hi_term	loBT	0.75	0.5	0.165105	0.758055	3	0.33927	705	1	0.26789	161	3	0.40528	599	1	0.27621	166	2	0.52936	1100	1	0.04659	28	1	0.52368	774	3	1.48586	893	4	2.12753	4421	3	1.6822	1011	4	2.2977	3396	4	1.32612	797	1.90956
ENSMUSG00000047632	Fibroblast growth factor-binding protein 3 Precursor (FGF-binding protein 3)(FGF-BP3)(FGFBP-3) [Source:UniProtKB/Swiss-Prot;Acc:Q1HCM0]	1	36992040	36994105	2066	Hi_Term	Hi_term	loBT	0.5	0.75	0.0699455	0.852561	2	0.20706	428	1	0.13644	82	2	0.23654	347	0	0	0	3	0.75762	1566	3	2.27121	1365	2	0.42127	618	3	1.51581	911	4	0.81132	1677	4	2.31281	1390	4	0.65985	968	1	0.45757	275	7.12132
ENSMUSG00000078972	Novel protein, possible orrtholog of human growth differentiation factor 5 opposite strand GDF5OS [Source:UniProtKB/TrEMBL;Acc:A6PWY0]	2	155766464	155768486	2023	Hi_Term	Hi_term	loBT	0.4	0.2	0.0627775	0.7742	2	0.46443	940	1	0.12812	77	2	0.66011	940	0	0	0	1	0.49704	1006	1	0.65557	394	1	0.33638	479	2	1.07654	647	5	3.11314	6301	8	4.9218	2958	5	3.10955	4428	6	4.1797	2512	2.97283
ENSMUSG00000074576	Molybdenum cofactor synthesis protein 3 (EC 6.-.-.-)(Molybdopterin synthase sulfurylase)(MPT synthase sulfurylase) [Source:UniProtKB/Swiss-Prot;Acc:A2BDX3]	2	168056122	168058094	1973	Hi_Term	Hi_term	loBT	2	2	0.0855688	0.785801	4	0.79281	1565	1	0.02329	14	4	1.13901	1565	0	0	0	4	0.67579	1334	6	3.04659	1831	2	0.49127	675	3	1.54576	929	2	0.37741	745	2	1.12313	675	1	0.19942	274	7	1.78869	1075	12.2132
ENSMUSG00000019429	Free fatty acid receptor 3 (G-protein coupled receptor 41) [Source:UniProtKB/Swiss-Prot;Acc:Q3UFD7]	7	31639349	31641197	1849	Hi_Term	Hi_term	loBT	0.666667	0.666667	0.371987	0.812479	2	0.36432	674	1	0.10982	66	2	0.4872	609	0	0	0	2	0.40486	749	2	0.45923	276	2	0.308	385	2	0.67554	406	3	1.28324	2374	3	2.25624	1356	2	1.088	1360	2	1.15308	693	6.49351
ENSMUSG00000081965		1	105026090	105027934	1845	Hi_Term	Hi_term	loBT	1.66667	0.333333	0.2545	0.773297	5	2.13814	3947	5	3.23295	1943	4	1.061	1322	5	2.7371	1645	1	0.39707	733	2	1.1015	662	1	0.16854	210	1	0.5208	313	3	1.11051	2050	3	1.35108	812	2	0.45425	566	3	2.4193	1454	11.8666
ENSMUSG00000053830		1	71772069	71773907	1839	Hi_Term	Hi_term	loBT	3	1	0.0161262	0.833948	12	3.11576	5733	12	6.69052	4021	6	1.54919	1921	3	1.85025	1112	4	1.00435	1848	2	0.36439	219	2	0.58629	727	4	3.15641	1897	4	1.50598	2771	4	2.19301	1318	4	1.21694	1509	1	0.24459	147	3.41128
ENSMUSG00000027694		3	60680934	60682761	1828	Hi_Term	Hi_term	loBT	3.83333	0.833333	-0.191175	0.906564	23	12.7999	23411	8	2.62396	1577	23	14.2872	17559	23	7.19301	4323	5	0.85293	1560	1	0.68053	409	1	0.62002	762	5	2.96339	1781	6	2.57244	4705	6	3.06822	1844	5	2.39544	2944	3	1.97504	1187	1.61285
ENSMUSG00000037638	EG382639 protein Fragment [Source:UniProtKB/TrEMBL;Acc:Q811H0]	1	113917039	113918866	1828	Hi_Term	Hi_term	loBT	0.5	0.25	-0.249276	0.890894	2	1.00273	1834	2	1.21631	731	2	1.01302	1245	0	0	0	1	0.3696	676	1	0.2995	180	1	0.25712	316	2	0.797	479	4	0.48168	881	1	0.17304	104	2	0.14483	178	4	2.81531	1692	3.88923
ENSMUSG00000021773	Catechol-O-methyltransferase domain-containing protein 1 (EC 2.1.1.-) [Source:UniProtKB/Swiss-Prot;Acc:Q8BIG7]	1	22666403	22668129	1727	Hi_Term	Hi_term	loBT	0.857143	0.285714	0.561388	0.748394	6	2.07234	3581	5	1.70549	1025	6	2.38121	2686	0	0	0	2	0.82928	1433	2	1.16473	700	1	0.53546	604	3	1.92346	1156	7	1.20949	2090	1	0.60566	364	3	0.97518	1100	11	6	3606	3.73511
ENSMUSG00000047141	Zinc finger protein 654 [Source:UniProtKB/Swiss-Prot;Acc:Q9DAU9]	1	64784328	64786040	1713	Hi_Term	Hi_term	loBT	1	1	-0.0737862	0.860492	2	0.77305	1325	2	0.55075	331	1	0.73429	818	1	0.39933	240	2	0.80047	1372	2	0.13977	84	1	0.68941	768	5	2.35108	1413	2	0.79288	1359	2	0.99667	599	2	0.58169	648	1	0.24293	146	2.90103
ENSMUSG00000030827	Fibroblast growth factor 21 Precursor (FGF-21) [Source:UniProtKB/Swiss-Prot;Acc:Q9JJN1]	7	52869256	52870860	1605	Hi_Term	Hi_term	loBT	0.25	0.25	0.490338	0.948558	1	0.27771	446	1	0.34775	209	1	0.25249	254	1	0.22962	138	1	0.48194	774	1	0.6223	374	1	0.4503	453	4	1.33777	804	4	2.12329	3410	2	0.66057	397	4	2.78529	2802	3	1.59235	957	2.22074
ENSMUSG00000079000		2	153474426	153476022	1597	Hi_Term	Hi_term	loBT	0.5	1.5	-0.477856	1.12119	1	0.4224	675	1	0.48918	294	1	0.22345	223	1	0.46922	282	3	0.72904	1165	3	1.74376	1048	1	0.1513	151	2	1.62063	974	2	0.58761	939	4	1.28619	773	1	0.06713	67	2	0.97671	587	19.8282
ENSMUSG00000078181	Putative uncharacterized protein [Source:UniProtKB/TrEMBL;Acc:Q3UFE0]	5	31947374	31948728	1355	Hi_Term	Hi_term	loBT	1.2	0.2	0.205937	0.940664	6	2.83112	3839	4	1.87687	1128	6	3.26984	2472	2	1.44093	866	1	0.48009	651	1	0.74043	445	1	0.34392	260	3	1.6173	972	5	1.91224	2593	4	2.12313	1276	5	2.21032	1671	2	0.57238	344	2.90765
ENSMUSG00000079297		x	31680781	31682130	1350	Hi_Term	Hi_term	loBT	1.66667	0.333333	0.153553	0.926245	5	1.20429	1627	3	0.27288	164	5	1.95206	1466	3	0.21797	131	1	0.38712	523	2	0.90017	541	1	0.23702	178	2	1.10483	664	3	0.88971	1202	4	2.10649	1266	2	0.6751	507	2	1.06156	638	8.43811
ENSMUSG00000081272		2	49163675	49164982	1308	Hi_Term	Hi_term	T	5.2	0.6	0.278161	0.78744	26	8.62032	11284	5	1.85025	1112	15	5.37236	3809	26	14.1847	8525	3	0.91902	1203	2	0.56739	341	2	0.48942	347	3	1.72047	1034	5	2.50344	3277	5	2.32945	1400	5	2.32158	1646	2	1.15641	695	4.08647
ENSMUSG00000025489	interferon induced transmembrane protein 5 [Source:RefSeq peptide;Acc:NP_444318]	7	148134862	148136138	1277	Hi_Term	Hi_term	loBT	0.75	0.75	0.147033	0.818395	3	0.53208	680	1	0.46256	278	3	0.69469	471	1	0.30449	183	3	0.72535	927	3	2.14309	1288	1	0.45575	309	3	1.16473	700	4	1.72457	2204	4	2.22296	1336	3	0.85251	578	3	1.60566	965	6.58256
ENSMUSG00000075404	Putative uncharacterized protein [Source:UniProtKB/TrEMBL;Acc:Q3TR57]	1	10489915	10491150	1236	Hi_Term	Hi_term	T	5	0.333333	0.302764	0.831017	15	6.62652	8197	15	9.24626	5557	11	4.67818	2980	10	4.68552	2816	1	0.36297	449	1	0.49917	300	1	0.29513	188	2	0.78702	473	3	1.31932	1632	2	1.05324	633	3	1.18524	755	3	1.01331	609	3.38834
ENSMUSG00000081611		2	77129388	77130497	1110	Hi_Term	Hi_term	loBT	1	0.666667	-0.0087429	0.86957	3	0.955	1061	3	1.18968	715	1	0.46771	239	2	0.802	482	2	0.88299	981	1	0.75208	452	1	0.54012	276	4	1.93511	1163	3	1.70387	1893	4	2.35108	1413	3	2.11742	1082	1	0.78369	471	1.85144
ENSMUSG00000083773		2	28789130	28790129	1000	Hi_Term	Hi_term	loBT	3	1	0.294202	1.39903	6	2.84915	2852	1	0.00832	5	6	4.76808	1912	4	2.29118	1377	2	0.8981	899	2	0.85358	513	1	0.0798	32	2	1.24958	751	2	1	1001	2	1.30449	784	2	0.15711	63	2	1.27787	768	25.0627
ENSMUSG00000082424		2	11330662	11331658	997	Hi_Term	Hi_term	loBT	2	2	0.1383	0.85169	2	1.01002	1008	2	0.8985	540	2	0.76884	306	1	0.27454	165	2	0.71343	712	1	0.27953	168	2	0.28141	112	2	1.41764	852	1	0.37976	379	2	0.46256	278	1	0.77387	308	2	0.75042	451	3.55353
ENSMUSG00000083796		2	24848877	24849863	987	Hi_Term	Hi_term	loBT	0.666667	1	0.377765	0.978707	2	0.25202	249	1	0.32612	196	2	0.5567	216	2	0.32612	196	3	1.09717	1084	1	0.62895	378	2	0.4201	163	4	2.62895	1580	3	1.47065	1453	2	0.69717	419	3	2.00515	778	2	0.43261	260	2.38039
ENSMUSG00000083435		5	64581271	64582228	958	Hi_Term	Hi_term	loBT	3	2	0.377589	0.812103	3	0.81856	785	4	1.83361	1102	2	0.72145	259	2	0.42596	256	2	1.09906	1054	4	2.07987	1250	1	0.4624	166	3	1.79368	1078	1	0.35245	338	1	0.4792	288	1	0.27577	99	1	0.78702	473	8.65052
ENSMUSG00000056866	olfactory receptor 1360 [Source:RefSeq peptide;Acc:NP_666754]	1	21765870	21766811	942	Hi_Term	Hi_term	loBT	0.166667	1.16667	0.417409	0.781603	1	0.21315	201	1	0.01664	10	1	0.25073	86	1	0.17637	106	7	2.56098	2415	3	1.33943	805	3	1.15743	397	7	3.97005	2386	6	3.98621	3759	5	2.47421	1487	6	5.04373	1730	5	1.62895	979	2.59195
ENSMUSG00000082303		2	70694746	70695643	898	Hi_Term	Hi_term	loBT	0.25	1.5	0.559684	0.748674	1	0.15462	139	1	0.06988	42	1	0.32776	98	0	0	0	6	2.51057	2257	3	1.65225	993	3	1.07023	320	6	3.94509	2371	4	1.99333	1792	2	1.41764	852	4	2.58863	774	4	1.97005	1184	2.80314
ENSMUSG00000057863	60S ribosomal protein L36 [Source:UniProtKB/Swiss-Prot;Acc:P47964]	1	56752839	56753666	828	Hi_Term	Hi_term	BT	15	8	0.128538	0.839249	15	8.30639	6886	14	3.59068	2158	15	13.6681	3130	10	3.98669	2396	8	4.15682	3446	7	4.60399	2767	3	2.75109	630	19	9.02662	5425	1	0.43667	362	1	0.14975	90	1	0.52838	121	2	0.82363	495	2.54445
ENSMUSG00000080731		1	27921372	27922188	817	Hi_Term	Hi_term	T	6	2	-0.0733129	0.927677	12	6.87775	5626	8	3.599	2163	12	10.0229	2185	10	4.67221	2808	4	1.57946	1292	3	1.32779	798	3	0.47248	103	4	3.16639	1903	2	0.67604	553	2	1.35774	816	1	0.26606	58	2	0.29285	176	6.34948
ENSMUSG00000084002		4	146561817	146562596	780	Hi_Term	Hi_term	loBT	0.4	0.4	0.0645403	0.778151	2	1.09859	858	2	0.78037	469	2	2	362	2	0.71215	428	2	0.97439	761	1	0.12978	78	1	1	181	6	2.57072	1545	5	1.61332	1260	1	0.08819	53	3	1.16022	210	7	4.45757	2679	1
ENSMUSG00000066011		4	146561817	146562596	780	Hi_Term	Hi_term	loBT	0.4	0.4	0.0645403	0.778151	2	1.09859	858	2	0.78037	469	2	2	362	2	0.71215	428	2	0.97439	761	1	0.12978	78	1	1	181	6	2.57072	1545	5	1.61332	1260	1	0.08819	53	3	1.16022	210	7	4.45757	2679	1
ENSMUSG00000061015		4	69514967	69515746	780	Hi_Term	Hi_term	loBT	3	0.5	0.102218	1.14373	6	1.64533	1285	2	0.54077	325	1	0.76243	138	6	4.08486	2455	1	0.70038	547	1	0.75374	453	1	0.35912	65	5	2.14642	1290	2	1.28169	1001	4	1.22296	735	2	1.81768	329	3	1.59734	960	2.78458
ENSMUSG00000081543		1	77457646	77458412	767	Hi_Term	Hi_term	loBT	0.5	2	0.553214	1.25218	1	0.48698	374	1	0.3827	230	1	0.8631	145	0	0	0	4	1.25521	964	1	0.49085	295	1	0.27976	47	5	2.65225	1594	2	1.18229	908	2	1.01498	610	2	2	336	2	0.51414	309	3.57449
ENSMUSG00000062846		2	157727252	157728005	754	Hi_Term	Hi_term	loBT	4	0.5	0.500135	0.801164	8	3.19735	2414	1	0.39601	238	2	1.98065	307	8	4.65058	2795	1	0.71391	539	1	0.8386	504	1	0.31613	49	2	0.64393	387	2	1.15894	875	2	0.47421	285	2	2	310	2	0.49917	300	3.16326
ENSMUSG00000080879		4	69514981	69515718	738	Hi_Term	Hi_term	loBT	2.5	0.5	0.126528	1.13441	5	1.52639	1128	2	0.56406	339	1	0.77698	108	6	3.89185	2339	1	0.69147	511	1	0.75374	453	1	0.36691	51	5	1.96007	1178	2	1.2977	959	4	1.17637	707	2	1.96403	273	3	1.55075	932	2.72546
ENSMUSG00000055067	SET and MYND domain-containing protein 3 (EC 2.1.1.43)(Zinc finger MYND domain-containing protein 1) [Source:UniProtKB/Swiss-Prot;Acc:Q9CWR2]	1	180885177	181448172	562996	LoProm_L	Hi_Hi	loBT	0.888889	0.777778	0.770899	0.694705	8	0.3338	187928	1	0.42762	257	8	0.33327	187428	1	0.40765	245	7	1.0117	569582	4	2.3411	1407	7	1.00987	567947	5	2.81864	1694	9	1.48899	838297	1	0.24293	146	9	1.48972	837814	3	1.62895	979	3.96091
ENSMUSG00000038368	Uncharacterized protein KIAA1797 [Source:UniProtKB/Swiss-Prot;Acc:A2AKG8]	4	87740534	88056915	316382	LoProm_L	Hi_Hi	loBT	0.625	1	0.726588	0.62554	5	0.11041	34933	2	0.60233	362	5	0.10948	34573	0	0	0	8	0.9503	300658	6	3.82862	2301	8	0.94737	299162	4	1.80699	1086	8	0.83971	265670	1	0.27121	163	8	0.84131	265670	1	0.03494	21	6.33332
ENSMUSG00000040936	Serine/threonine-protein kinase ULK4 (EC 2.7.11.1)(Unc-51-like kinase 4) [Source:UniProtKB/Swiss-Prot;Acc:Q3V129]	9	120870379	121186299	315921	LoProm_L	Hi_Hi	loBT	0.139535	0.55814	0.932631	0.661222	6	0.22224	70210	3	0.75541	454	6	0.22128	69773	3	1.24958	751	24	1.31211	414525	4	1.4376	864	24	1.30897	412748	6	4.02995	2422	43	2.79931	884365	1	0.73378	441	43	2.80221	883600	3	2.3411	1407	3.05584
ENSMUSG00000021619	Autophagy-related protein 10 (APG10-like)(mAPG10) [Source:UniProtKB/Swiss-Prot;Acc:Q8R1P4]	1	91074954	91363592	288639	LoProm_L	Hi_Hi	loBT	0.666667	0.777778	0.867685	0.608703	6	0.12693	36637	1	0.30616	184	6	0.12656	36453	0	0	0	7	0.98635	284700	8	4.92845	2962	7	0.98482	283668	4	1.40266	843	9	0.90615	261551	1	0.15141	91	9	0.90772	261461	3	1.10649	665	8.12331
ENSMUSG00000010517	FAS-associated factor 1 [Source:UniProtKB/Swiss-Prot;Acc:P54731]	4	109349299	109634646	285348	LoProm_L	Hi_Hi	loBT	1.5	2.25	0.643048	0.607782	6	0.20988	59888	3	1.50582	905	6	0.20737	59047	0	0	0	9	0.98889	282180	12	5.98336	3596	9	0.98691	281021	4	1.69551	1019	4	0.36077	102946	1	0.00166	1	4	0.36153	102946	1	0.3594	216	12.1592
ENSMUSG00000032849	ATP-binding cassette, sub-family C (CFTR/MRP), member 4 [Source:RefSeq peptide;Acc:NP_001028508]	1	118881914	119105427	223514	LoProm_L	Hi_Hi	loBT	1.2	0.8	0.792551	0.544561	12	0.79507	177710	5	2.33943	1406	12	0.79327	176832	0	0	0	8	1.14611	256172	4	2.83694	1705	8	1.14156	254471	4	2.83361	1703	10	1.77174	396010	1	0.16639	100	10	1.77007	394575	5	3.21464	1932	3.50398
ENSMUSG00000021108	Protein kinase C eta type (EC 2.7.11.13)(nPKC-eta)(PKC-L) [Source:UniProtKB/Swiss-Prot;Acc:P23298]	1	74685783	74879163	193381	LoProm_L	Hi_Hi	loBT	1.63636	0.727273	0.684484	0.494868	18	0.62057	120007	18	7.37604	4433	15	0.59968	115607	1	0.29285	176	8	0.9638	186381	3	1.39933	841	8	0.95996	185063	3	1.81032	1088	11	1.54619	299006	1	0.48419	291	11	1.54745	298321	2	1.1015	662	3.12513
ENSMUSG00000022064	progesterone-induced blocking factor 1 isoform a [Source:RefSeq peptide;Acc:NP_083596]	1	99498652	99653712	155061	LoProm_L	Hi_Hi	loBT	0.625	0.75	0.662565	0.683682	5	0.21644	33561	3	2.45591	1476	5	0.21205	32754	0	0	0	6	1.04677	162315	5	2.49085	1497	6	1.03583	159997	5	2.53411	1523	8	0.95217	147646	1	0.00499	3	8	0.95254	147132	2	1.47088	884	4.82705
ENSMUSG00000032384	Casein kinase I isoform gamma-1 (CKI-gamma 1)(EC 2.7.11.1) [Source:UniProtKB/Swiss-Prot;Acc:Q8BTH8]	9	65756817	65892821	136005	LoProm_L	Hi_Hi	loBT	1.83333	1.33333	1.01526	0.561881	11	0.30215	41094	2	1.12313	675	11	0.30139	40810	2	0.39434	237	8	1.09744	149259	16	8.36273	5026	6	1.09693	148531	4	1.48419	892	6	0.70698	96154	1	0.29285	176	6	0.7101	96152	1	0.00499	3	14.5862
ENSMUSG00000026778	Protein kinase C theta type (EC 2.7.11.13)(nPKC-theta) [Source:UniProtKB/Swiss-Prot;Acc:Q02111]	2	11093740	11222853	129114	LoProm_L	Hi_Hi	loBT	1	1.14286	0.690029	0.591582	7	0.50433	65117	5	2.03494	1223	7	0.4972	63898	0	0	0	8	1.03055	133059	4	2.25291	1354	8	1.02442	131653	4	0.99501	598	7	1.25628	162205	1	0.59401	357	7	1.25443	161213	5	3.78037	2272	3.90465
ENSMUSG00000033423	Prion protein-interacting protein (Prion interactor 1) [Source:UniProtKB/Swiss-Prot;Acc:Q8C460]	4	117223201	117346878	123678	LoProm_L	Hi_Hi	loBT	0.7	0.8	0.703945	0.511266	7	0.47093	58244	6	3.06656	1843	7	0.45773	56337	3	1.23794	744	8	0.92734	114692	3	1.52745	918	8	0.92439	113773	3	1.90183	1143	10	1.553	192074	1	0.01664	10	10	1.5584	191806	3	0.86689	521	3.24538
ENSMUSG00000016087	Friend leukemia integration 1 transcription factor (Retroviral integration site protein Fli-1) [Source:UniProtKB/Swiss-Prot;Acc:P26323]	9	32229793	32348974	119182	LoProm_L	Hi_Hi	loBT	1.5	0.6	0.677734	0.533206	15	1.49437	178103	6	1.95674	1176	15	1.49226	176957	0	0	0	6	1.17867	140477	4	3.07488	1848	6	1.1718	138955	4	2.07321	1246	10	1.3931	166034	1	0.54576	328	10	1.39485	165406	3	1.91681	1152	3.41355
ENSMUSG00000037949	Anoctamin-10 (Transmembrane protein 16K) [Source:UniProtKB/Swiss-Prot;Acc:Q8BH79]	9	122084997	122203492	118496	LoProm_L	Hi_Hi	loBT	0.444444	0.555556	0.848934	0.504437	4	0.26101	30929	1	0.68719	413	4	0.25643	30232	2	0.87022	523	5	0.94319	111765	4	1.65225	993	5	0.93904	110710	3	1.14642	689	9	1.65464	196070	1	0.55075	331	9	1.6579	195461	3	1.00333	603	4.25967
ENSMUSG00000038764	Tyrosine-protein phosphatase non-receptor type 3 (EC 3.1.3.48) [Source:UniProtKB/Swiss-Prot;Acc:A2ALK8]	4	57203713	57314709	110997	LoProm_L	Hi_Hi	loBT	0.333333	0.777778	0.737073	0.590253	3	0.16448	18257	2	0.48752	293	3	0.16537	18257	0	0	0	7	0.77006	85475	5	0.82862	498	7	0.77067	85080	3	1.5574	936	9	1.68472	187000	2	1.56073	938	9	1.68268	185764	5	3.15141	1894	6.48786
ENSMUSG00000025571	Trinucleotide repeat-containing gene 6C protein [Source:UniProtKB/Swiss-Prot;Acc:Q3UHC0]	1	117515603	117624753	109151	LoProm_L	Hi_Hi	loBT	2.88889	1.44444	0.863869	0.563173	26	1.31395	143420	1	0.6589	396	26	1.3182	143093	2	0.86689	521	13	1.39454	152217	13	6.29617	3784	11	1.36709	148400	5	3.04825	1832	9	1.53107	167119	2	0.73877	444	9	1.53728	166875	5	1.38602	833	9.50925
ENSMUSG00000037151	Leucine-rich repeat-containing protein 20 [Source:UniProtKB/Swiss-Prot;Acc:Q8CI70]	1	60938549	61045538	106990	LoProm_L	Hi_Hi	loBT	1.33333	0.666667	0.734258	0.718103	12	0.66656	71316	12	4.37438	2629	12	0.64086	68182	2	0.86356	519	6	0.96669	103427	3	1.68053	1010	6	0.9569	101806	5	3.27787	1970	9	1.72805	184886	1	0.6223	374	9	1.72983	184038	3	2.10815	1267	3.13512
ENSMUSG00000018171	Transmembrane protein 49 (Vacuole membrane protein 1)(NF-E2-inducible protein 2)(Protein ni-2) [Source:UniProtKB/Swiss-Prot;Acc:Q99KU0]	1	86398198	86497323	99126	LoProm_L	Hi_Hi	BT	12.8333	4.83333	0.714425	0.685562	77	0.98417	97558	15	8.52246	5122	77	0.95116	93715	5	2.27787	1369	29	1.88074	186432	9	6.10982	3672	29	1.85644	182909	9	6.59235	3962	6	1.06361	105432	1	0.64725	389	6	1.06872	105298	1	0.39101	235	4.84799
ENSMUSG00000005871	Adenomatous polyposis coli protein (Protein APC)(mAPC) [Source:UniProtKB/Swiss-Prot;Acc:Q61315]	1	34380638	34479735	99098	LoProm_L	Hi_Hi	loBT	1.44444	1	0.875126	0.56901	13	0.61711	61155	1	0.57404	345	13	0.61782	60855	1	0.14309	86	9	1.35404	134184	10	5.08819	3058	9	1.34884	132859	5	3.28619	1975	9	1.00848	99939	1	0.51082	307	9	1.01178	99659	1	0.45591	274	7.41378
ENSMUSG00000040785	tetratricopeptide repeat domain 3 [Source:RefSeq peptide;Acc:NP_033467]	1	94592225	94690829	98605	LoProm_L	Hi_Hi	loBT	0.333333	1	0.647873	0.621698	2	0.13686	13495	1	0.62562	376	2	0.13329	13063	2	0.88686	533	6	0.96553	95207	5	1.96007	1178	6	0.95579	93673	4	2.18968	1316	6	0.85251	84063	1	0.34775	209	6	0.8497	83276	3	1.03494	622	5.23127
ENSMUSG00000060512	Uncharacterized protein C4orf19 homolog [Source:UniProtKB/Swiss-Prot;Acc:Q99K99]	5	64203734	64290858	87125	LoProm_L	Hi_Hi	loBT	0.333333	0.777778	0.630731	0.531544	3	0.1185	10324	1	0.12978	78	3	0.11932	10324	0	0	0	7	0.8819	76836	3	0.80033	481	7	0.88222	76335	3	1.75374	1054	9	1.25096	108991	1	0.10815	65	9	1.25657	108726	2	0.91681	551	3.40051
ENSMUSG00000004356	Small subunit processome component 20 homolog (Down-regulated in metastasis protein) [Source:UniProtKB/Swiss-Prot;Acc:Q5XG71]	1	88209353	88289395	80043	LoProm_L	Hi_Hi	loBT	0.142857	0.47619	0.854607	0.703755	3	0.22765	18222	1	0.40433	243	3	0.22937	18222	1	0.10982	66	10	1.18434	94799	6	2.91847	1754	10	1.18685	94288	6	1.92512	1157	21	1.40966	112835	1	0.79201	476	21	1.41531	112438	3	1.29285	777	5.0554
ENSMUSG00000032329	High mobility group protein 20A (HMG domain-containing protein HMGX1)(HMG box-containing protein 20A)(Inhibitor of BRAF35)(iBRAF) [Source:UniProtKB/Swiss-Prot;Acc:Q9DC33]	9	56266451	56344691	78241	LoProm_L	Hi_Hi	T	6.71429	2	0.850621	0.609153	47	0.48888	38251	1	0.43927	264	47	0.4921	38208	1	0.07155	43	14	1.03037	80618	14	8.48419	5099	12	0.9838	76384	4	2.30616	1386	7	1.00928	78968	2	1.0416	626	7	0.99639	77362	6	2.93012	1761	14.2305
ENSMUSG00000068115	Ninein-like protein [Source:UniProtKB/Swiss-Prot;Acc:Q6ZQ12]	2	150760255	150835134	74880	LoProm_L	Hi_Hi	loBT	1.5	0.875	0.952206	0.537617	12	1.35257	101282	2	0.45258	272	12	1.3486	100175	12	1.43428	862	7	1.1729	87828	6	3.23295	1943	7	1.15996	86163	4	2.28286	1372	8	1.7244	129125	1	0.29784	179	8	1.7318	128640	2	1.27953	769	5.17259
ENSMUSG00000013846	CMP-N-acetylneuraminate-beta-galactosamide-alpha-2,3-sialyltransferase (Beta-galactoside alpha-2,3-sialyltransferase)(Alpha 2,3-ST)(EC 2.4.99.4)(Gal-NAc6S)(Gal-beta-1,3-GalNAc-alpha-2,3-sialyltransferase)(ST3GalA.1)(ST3GalIA)(ST3Gal I)(ST3O)(SIAT4-A) [Source:UniProtKB/Swiss-Prot;Acc:P54751]	1	66934437	67008392	73956	LoProm_L	Hi_Hi	T	6.9	1	0.867544	0.517046	69	5.00512	370164	31	11.178	6718	69	4.95161	363235	7	2.0416	1227	10	2.44998	181193	8	4.74043	2849	10	2.43245	178437	8	4.11814	2475	10	2.23723	165459	1	0.1198	72	10	2.24129	164414	5	3.59401	2160	3.28887
ENSMUSG00000026767	Protein CARP [Source:UniProtKB/Swiss-Prot;Acc:Q9CV28]	2	12268891	12341065	72175	LoProm_L	Hi_Hi	loBT	2	1.5	0.886662	0.600607	16	0.39042	28179	16	6.54077	3931	16	0.33898	24263	0	0	0	12	1.28324	92619	12	7.4426	4473	6	1.25419	89770	5	3.16639	1903	8	0.80255	57925	1	0.60233	362	8	0.80509	57625	3	1.19967	721	9.56793
ENSMUSG00000039887	UDP-N-acetylglucosamine transferase subunit ALG14 homolog [Source:UniProtKB/Swiss-Prot;Acc:Q9D081]	3	120994691	121064936	70246	LoProm_L	Hi_Hi	loBT	0.75	1	0.721523	0.569639	6	0.38078	26749	6	2.59734	1561	6	0.3623	25233	0	0	0	8	1.09746	77093	16	8.05324	4840	8	1.07751	75045	4	2.05491	1235	8	1.42211	99899	4	2.00998	1208	8	1.41868	98807	1	0.73877	444	14.8491
ENSMUSG00000035232	[Pyruvate dehydrogenase [lipoamide]] kinase isozyme 3, mitochondrial Precursor (EC 2.7.11.2)(Pyruvate dehydrogenase kinase isoform 3) [Source:UniProtKB/Swiss-Prot;Acc:Q922H2]	x	91009957	91077434	67478	LoProm_L	Hi_Hi	loBT	0.428571	0.857143	0.693597	0.731578	3	0.10307	6955	2	0.6406	385	3	0.0973	6507	1	0.17637	106	6	0.57934	39093	6	4.19135	2519	4	0.5566	37225	3	0.81032	487	7	0.45722	30853	1	0.64725	389	7	0.45813	30639	2	1.03161	620	10.7797
ENSMUSG00000021457	Tyrosine-protein kinase SYK (EC 2.7.10.2)(Spleen tyrosine kinase) [Source:UniProtKB/Swiss-Prot;Acc:P48025]	1	52678542	52744161	65620	LoProm_L	Hi_Hi	loBT	3.625	1	0.949871	0.700991	29	3.43315	225287	12	9.23794	5552	29	3.40798	221590	8	3.3777	2030	8	1.40612	92271	7	4.32113	2597	8	1.3935	90607	7	4.26789	2565	8	1.76334	115712	1	0.3228	194	8	1.7737	115328	2	0.96506	580	5.02332
ENSMUSG00000004568	Rho guanine nucleotide exchange factor 18 [Source:UniProtKB/Swiss-Prot;Acc:Q6P9R4]	8	3393008	3456600	63593	LoProm_L	Hi_Hi	loBT	3.5	0.7	0.819337	0.638374	35	2.59425	164979	6	3.59235	2159	35	2.59007	163159	3	1.65225	993	7	1.16593	74146	4	3.15308	1895	7	1.14973	72426	5	1.56073	938	10	1.89241	120346	1	0.802	482	10	1.89615	119446	4	2.5391	1526	3.47908
ENSMUSG00000015522	Aryl hydrocarbon receptor nuclear translocator (ARNT protein)(Dioxin receptor, nuclear translocator)(Hypoxia-inducible factor 1 beta)(HIF-1 beta) [Source:UniProtKB/Swiss-Prot;Acc:P53762]	3	95238326	95301159	62834	LoProm_L	Hi_Hi	loBT	1	0.857143	0.764006	0.542727	7	0.63169	39692	2	0.53078	319	7	0.63268	39375	1	0.17138	103	6	1.43737	90317	8	5.55075	3336	6	1.43299	89182	5	1.50749	906	7	1.03603	65099	1	0.27121	163	7	1.0403	64743	3	1.69052	1016	5.58273
ENSMUSG00000053510	Nardilysin Precursor (EC 3.4.24.61)(N-arginine dibasic convertase)(NRD convertase)(NRD-C) [Source:UniProtKB/Swiss-Prot;Acc:Q8BHG1]	4	108673260	108734382	61123	LoProm_L	Hi_Hi	T	7.16667	2.16667	0.770885	0.696487	43	0.81488	49809	42	15.0716	9058	43	0.67879	41083	0	0	0	13	1.24004	75796	17	10.6889	6424	8	1.20688	73045	6	2.94842	1772	6	0.83244	50882	2	0.36606	220	6	0.83778	50706	3	0.54742	329	14.0859
ENSMUSG00000022498	Thioredoxin domain-containing protein 11 [Source:UniProtKB/Swiss-Prot;Acc:Q8K2W3]	1	11075014	11134706	59693	LoProm_L	Hi_Hi	loBT	1.42857	1.14286	0.639537	0.526845	10	0.55039	32855	4	0.91015	547	10	0.52973	31304	5	2.95341	1775	8	1.21619	72599	11	6.97504	4192	6	1.18909	70268	4	2.6822	1612	7	1.40959	84144	3	0.77038	463	7	1.4141	83565	5	2.65225	1594	9.25077
ENSMUSG00000024130	ATP-binding cassette sub-family A member 3 [Source:UniProtKB/Swiss-Prot;Acc:Q8R420]	1	24488991	24547146	58156	LoProm_L	Hi_Hi	loBT	4.5	2	1.00156	0.731092	36	2.75848	160425	11	4.23295	2544	36	2.6962	155185	18	5.20133	3126	16	1.88698	109741	11	4.51913	2716	16	1.85741	106907	10	6.51747	3917	8	1.68592	98048	1	0.78869	474	8	1.69465	97539	2	1.41597	851	5.92223
ENSMUSG00000029486	39S ribosomal protein L1, mitochondrial Precursor (L1mt)(MRP-L1) [Source:UniProtKB/Swiss-Prot;Acc:Q99N96]	5	96638512	96695746	57235	LoProm_L	Hi_Hi	loBT	0.4	3.6	0.881644	0.651154	2	0.13827	7914	1	0.3178	191	2	0.13638	7724	0	0	0	18	1.15134	65898	12	2.54077	1527	18	1.11639	63228	5	3.87188	2327	5	0.70328	40253	1	0.44925	270	5	0.7084	40121	2	0.33777	203	10.7489
ENSMUSG00000078773	DNA repair and recombination protein RAD54B (EC 3.6.1.-)(RAD54 homolog B) [Source:UniProtKB/Swiss-Prot;Acc:Q6PFE3]	4	11486089	11542952	56864	LoProm_L	Hi_Hi	loBT	0.571429	0.714286	0.893177	0.737568	4	0.24486	13924	1	0.3827	230	4	0.24497	13783	1	0.05491	33	5	0.92095	52370	7	3.44759	2072	5	0.91496	51480	5	2.60566	1566	7	1.01133	57509	1	0.0782	47	7	1.02207	57507	2	0.91681	551	7.65061
ENSMUSG00000004040	Signal transducer and activator of transcription 3 (Acute-phase response factor) [Source:UniProtKB/Swiss-Prot;Acc:P42227]	1	100746412	100800718	54307	LoProm_L	Hi_Hi	loBT	0.777778	0.666667	0.81611	0.603584	7	0.89119	48399	2	1	601	7	0.89063	47834	3	1.18968	715	6	1.27302	69135	5	3.00166	1804	6	1.24562	66900	5	3.23295	1943	9	1.62556	88281	1	0.62562	376	9	1.63127	87612	3	2.14143	1287	4.01407
ENSMUSG00000019302	V-type proton ATPase 116 kDa subunit a isoform 1 (V-ATPase 116 kDa isoform a1)(Vacuolar proton translocating ATPase 116 kDa subunit a isoform 1)(Clathrin-coated vesicle/synaptic vesicle proton pump 116 kDa subunit)(Vacuolar proton pump subunit 1)(Vacuolar adenosine triphosphatase subunit Ac116) [Source:UniProtKB/Swiss-Prot;Acc:Q9Z1G4]	1	100870769	100925033	54265	LoProm_L	Hi_Hi	T	7.22222	1.77778	0.664597	0.504942	65	6.42559	348691	6	2.25458	1355	65	6.3996	343441	27	8.38935	5042	16	1.93827	105182	16	9.93677	5972	11	1.8759	100672	6	3.79035	2278	9	1.61125	87436	3	0.31614	190	9	1.62483	87198	2	0.69384	417	8.52924
ENSMUSG00000037851	Isoleucyl-tRNA synthetase, cytoplasmic (EC 6.1.1.5)(Isoleucine--tRNA ligase)(IleRS)(IRS) [Source:UniProtKB/Swiss-Prot;Acc:Q8BU30]	1	49777512	49829628	52117	LoProm_L	Hi_Hi	loBT	1.375	1	0.82297	0.55134	11	1.01771	53041	3	1.19301	717	11	1.01931	52513	0	0	0	8	1.44069	75086	11	7.37937	4435	7	1.40485	72375	5	2.57737	1549	8	1.70619	88923	2	1.60566	965	8	1.69917	87538	3	2.58403	1553	7.83002
ENSMUSG00000039509	Nuclear pore complex protein Nup133 (Nucleoporin Nup133)(133 kDa nucleoporin) [Source:UniProtKB/Swiss-Prot;Acc:Q8R0G9]	8	126423206	126473165	49960	LoProm_L	Hi_Hi	loBT	1.5	1	0.824854	0.502106	15	1.86736	93295	15	9.79035	5884	12	1.81184	89434	1	0.19967	120	10	1.63121	81497	16	9.64226	5795	9	1.57349	77669	5	3.0183	1814	10	1.95973	97910	3	0.52579	316	10	1.97115	97298	2	0.83527	502	10.1685
ENSMUSG00000026812	tuberous sclerosis 1 [Source:RefSeq peptide;Acc:NP_075025]	2	28496757	28546687	49931	LoProm_L	Hi_Hi	loBT	1	0.75	0.747772	0.491331	8	0.92702	46288	1	0.08319	50	8	0.9373	46239	0	0	0	6	0.97256	48562	3	1.62895	979	6	0.96781	47744	3	1.41597	851	8	1.78317	89037	1	0.19301	116	8	1.80485	89037	1	0.20632	124	3.09978
ENSMUSG00000005493	MutS protein homolog 4 (mMsh4) [Source:UniProtKB/Swiss-Prot;Acc:Q99MT2]	3	153520111	153569102	48992	LoProm_L	Hi_Hi	loBT	0.833333	2.83333	0.776333	0.520489	5	0.13514	6621	5	1.26622	761	5	0.1212	5865	0	0	0	17	1.27704	62566	20	15.2762	9181	12	1.20662	58392	4	2.10483	1265	6	1.08293	53056	3	2.08486	1253	6	1.08142	52333	2	1.08652	653	16.5752
ENSMUSG00000053877	Putative uncharacterized protein [Source:UniProtKB/TrEMBL;Acc:Q8BQA6]	7	134655516	134704280	48765	LoProm_L	Hi_Hi	T	16.5	2.33333	0.892041	0.572319	99	4.61787	225195	28	8.87687	5335	99	4.45449	214555	47	11.5208	6924	14	1.65775	80842	14	8.11647	4878	6	1.60632	77370	6	3.13145	1882	6	0.88943	43374	1	0.52579	316	6	0.89484	43101	4	1.39101	836	8.71557
ENSMUSG00000038351	Small G protein signaling modulator 2 (RUN and TBC1 domain-containing protein 1) [Source:UniProtKB/Swiss-Prot;Acc:Q80U12]	1	74662766	74710582	47817	LoProm_L	Hi_Hi	loBT	0.555556	0.444444	0.710207	0.517879	5	0.4432	21193	1	0.15807	95	5	0.44519	21021	2	0.28952	174	4	0.917	43849	3	1.14642	689	4	0.91042	42988	3	1.72879	1039	9	1.54047	73662	1	0.0782	47	9	1.55714	73525	2	1.0599	637	3.29518
ENSMUSG00000020003	Peroxisomal targeting signal 2 receptor (PTS2 receptor)(Peroxin-7) [Source:UniProtKB/Swiss-Prot;Acc:P97865]	1	19580334	19627468	47135	LoProm_L	Hi_Hi	loBT	0.5	0.6	0.684643	0.664233	5	0.3771	17775	1	0.36606	220	5	0.37726	17556	0	0	0	6	1.11293	52459	6	3.9401	2368	6	1.08327	50411	5	3.01165	1810	10	0.87218	41111	1	0.77038	463	10	0.87343	40646	3	1.2995	781	5.53879
ENSMUSG00000025815	Probable 2-oxoglutarate dehydrogenase E1 component DHKTD1, mitochondrial Precursor (EC 1.2.4.2)(Dehydrogenase E1 and transketolase domain-containing protein 1) [Source:UniProtKB/Swiss-Prot;Acc:A2ATU0]	2	5817140	5863838	46699	LoProm_L	Hi_Hi	loBT	0.222222	0.444444	0.661435	0.565958	2	0.15248	7121	2	0.66556	400	2	0.14579	6721	0	0	0	4	0.81471	38047	3	1.84193	1107	4	0.81501	37572	3	0.92512	556	9	1.23246	57556	1	0.69717	419	9	1.24588	57435	1	0.24626	148	3.68094
ENSMUSG00000004661	AT-rich interactive domain-containing protein 3B (ARID domain-containing protein 3B)(Bright-like)(Bright and dead ringer protein) [Source:UniProtKB/Swiss-Prot;Acc:Q9Z1N7]	9	57638269	57684600	46332	LoProm_L	Hi_Hi	loBT	1	0.555556	0.708011	0.509288	9	0.80875	37472	2	0.802	482	9	0.78582	35938	6	2.32446	1397	5	0.93232	43197	3	0.45923	276	5	0.92861	42468	3	1.85691	1116	9	1.56925	72708	1	0.19135	115	9	1.58024	72269	2	1.10649	665	3.23064
ENSMUSG00000037031	tetraspanin 15 [Source:RefSeq peptide;Acc:NP_932113]	1	61648144	61693966	45823	LoProm_L	Hi_Hi	loBT	0.5	0.75	0.727625	0.547467	4	0.2902	13298	1	0.27288	164	4	0.28925	13081	1	0.36273	218	6	0.84918	38913	3	0.78369	471	6	0.85046	38461	3	0.75707	455	8	1.50999	69194	1	0.27121	163	8	1.51411	68474	3	2.02329	1216	3.5275
ENSMUSG00000004098	collagen, type V, alpha 3 [Source:RefSeq peptide;Acc:NP_058615]	9	20574494	20619478	44985	LoProm_L	Hi_Hi	loBT	0.5	0.666667	0.872837	0.496979	3	0.09965	4483	1	0.1381	83	3	0.101	4483	0	0	0	4	0.64053	28815	3	1.09983	661	4	0.63687	28268	2	0.61065	367	6	1.56893	70580	1	0.48419	291	6	1.58404	70309	1	0.61398	369	4.71054
ENSMUSG00000031584	Glutathione reductase, mitochondrial Precursor (GRase)(GR)(EC 1.8.1.7) [Source:UniProtKB/Swiss-Prot;Acc:P47791]	8	34764012	34808633	44622	LoProm_L	Hi_Hi	loBT	1.14286	0.857143	0.911118	0.589577	8	0.95623	42670	3	1.00333	603	8	0.96665	42555	0	0	0	6	1.54653	69011	8	2.91015	1749	6	1.54374	67960	6	3.56739	2144	7	1.5514	69228	1	0.01331	8	7	1.57254	69228	2	0.49251	296	5.18222
ENSMUSG00000028772	Nucleolar protein of 40 kDa (pNO40)(Zinc finger CCHC domain-containing protein 17)(Putative S1 RNA-binding domain protein)(PS1D protein) [Source:UniProtKB/Swiss-Prot;Acc:Q9ESX4]	4	129992627	130037190	44564	LoProm_L	Hi_Hi	loBT	0.4	1.7	0.878716	0.504577	4	0.54058	24091	4	1.3827	831	4	0.52014	22868	2	1.34443	808	17	1.30441	58131	19	12.1764	7318	6	1.25165	55029	4	1.64559	989	10	1.98804	88597	4	2.58902	1556	10	1.99299	87622	3	1.401	842	15.18
ENSMUSG00000032498	DNA mismatch repair protein Mlh1 (MutL protein homolog 1) [Source:UniProtKB/Swiss-Prot;Acc:Q9JK91]	9	111130759	111174066	43308	LoProm_L	Hi_Hi	loBT	0.4	1.7	0.893714	0.510506	4	0.50431	21841	2	0.64892	390	4	0.50284	21476	0	0	0	17	1.31596	56993	17	13.3111	8000	10	1.23468	52732	4	1.68386	1012	10	1.70551	73864	3	1.59734	960	10	1.70585	72855	4	2.25957	1358	13.7687
ENSMUSG00000022477	Aconitate hydratase, mitochondrial Precursor (Aconitase)(EC 4.2.1.3)(Citrate hydro-lyase) [Source:UniProtKB/Swiss-Prot;Acc:Q99KI0]	1	81702914	81745531	42618	LoProm_L	Hi_Hi	loBT	2	1.42857	0.655702	0.536789	14	1.16317	49573	4	2.27454	1367	14	1.11342	46785	13	3.24126	1948	10	1.75551	74818	9	3.82196	2297	10	1.74326	73250	6	3.91681	2354	7	1.73284	73852	2	0.45424	273	7	1.75328	73671	5	1.86023	1118	5.16274
ENSMUSG00000038241	Centrosome-associated protein CEP250 (Centrosomal protein 2)(Centrosomal Nek2-associated protein 1)(C-Nap1)(Intranuclear matrix protein) [Source:UniProtKB/Swiss-Prot;Acc:Q60952]	2	155782294	155824636	42343	LoProm_L	Hi_Hi	loBT	2.5	0.875	0.703019	0.582293	20	1.33535	56544	3	0.72546	436	20	1.33816	55860	2	0.47421	285	7	1.34052	56763	8	5.99834	3605	6	1.30821	54610	5	2.76206	1660	8	1.63813	69365	2	0.51913	312	8	1.65058	68902	3	1.41098	848	6.11523
ENSMUSG00000023072	Coiled-coil domain-containing protein 123, mitochondrial Precursor [Source:UniProtKB/Swiss-Prot;Acc:Q9CZX2]	7	36182081	36223703	41623	LoProm_L	Hi_Hi	loBT	1.66667	1.16667	0.976965	0.56895	10	1.09413	45542	2	0.89185	536	10	1.08797	44633	3	0.63228	380	7	1.10203	45871	13	7.8619	4725	6	1.07922	44274	4	1.0183	612	6	1.57373	65505	2	1.52579	917	6	1.57457	64595	3	1.85691	1116	12.0457
ENSMUSG00000001157	Germ cell-less protein-like 1 (mGcl-1)(DP-interacting protein)(DIP) [Source:UniProtKB/Swiss-Prot;Acc:Q920G9]	6	86641764	86683357	41594	LoProm_L	Hi_Hi	loBT	0.285714	1.14286	0.880626	0.491556	2	0.23313	9697	1	0.68552	412	2	0.23047	9448	1	0.00832	5	8	1.0183	42356	11	7.61065	4574	5	0.96731	39655	3	1.6406	986	7	1.31679	54772	2	0.84027	505	7	1.33607	54772	5	1.26789	762	11.3717
ENSMUSG00000067150	Exportin-5 (Exp5)(Ran-binding protein 21) [Source:UniProtKB/Swiss-Prot;Acc:Q924C1]	1	46339731	46380544	40814	LoProm_L	Hi_Hi	loBT	1.71429	1.42857	0.843918	0.652364	12	0.91929	37521	4	2.0416	1227	12	0.91023	36605	2	0.07321	44	10	1.39218	56822	17	9.5624	5747	8	1.33594	53725	6	3.40765	2048	7	1.64231	67031	3	0.81032	487	7	1.6458	66186	3	2.58403	1553	12.7251
ENSMUSG00000025648	6-phosphofructo-2-kinase/fructose-2,6-biphosphatase 4 (6PF-2-K/Fru-2,6-P2ASE testis-type isozyme) [Includes 6-phosphofructo-2-kinase(EC 2.7.1.105);Fructose-2,6-bisphosphatase(EC 3.1.3.46)] [Source:UniProtKB/Swiss-Prot;Acc:Q6DTY7]	9	108893947	108934711	40765	LoProm_L	Hi_Hi	loBT	1.16667	0.5	0.752999	0.560652	7	0.48759	19877	1	0.0782	47	7	0.48917	19648	2	0.30782	185	3	0.83327	33969	3	0.70549	424	3	0.82503	33138	3	1.24958	751	6	1.5352	62584	1	0.3228	194	6	1.55721	62547	1	0.06323	38	3.63623
ENSMUSG00000021932	Ribonuclease H2 subunit B (RNase H2 subunit B)(Ribonuclease HI subunit B)(Deleted in lymphocytic leukemia 8 homolog) [Source:UniProtKB/Swiss-Prot;Acc:Q80ZV0]	1	62950941	62991337	40397	LoProm_L	Hi_Hi	loBT	0.555556	1.33333	0.898437	0.497819	5	0.72155	29149	3	0.84027	505	5	0.70943	28234	3	1.8619	1119	12	1.63199	65929	9	5.8802	3534	12	1.5891	63243	5	2.19634	1320	9	1.39158	56217	1	0.198	119	9	1.39748	55617	2	1.07488	646	5.66358
ENSMUSG00000036188	Ankyrin repeat and MYND domain-containing protein 2 [Source:UniProtKB/Swiss-Prot;Acc:Q3TPE9]	1	36883740	36923878	40139	LoProm_L	Hi_Hi	loBT	0.375	0.625	0.677843	0.591769	3	0.29514	11847	1	0.49085	295	3	0.29332	11598	0	0	0	5	1.05102	42188	4	2.33943	1406	5	1.02398	40488	4	2.34942	1412	8	1.21457	48753	1	0.94842	570	8	1.2192	48207	3	0.45591	274	3.90633
ENSMUSG00000037965	zinc finger CCCH type containing 7 [Source:RefSeq peptide;Acc:NP_666043]	1	11136694	11176434	39741	LoProm_L	Hi_Hi	BT	5867	6.66667	0.910845	0.493384	35202	224.827	8935059	1	0.25957	156	35202	228.272	8935004	1	0.38103	229	40	1.65183	65647	9	6.68552	4018	40	1.60541	62839	5	2.85358	1715	6	1.44203	57309	1	0.23627	142	6	1.45274	56863	2	0.8985	540	5.60604
ENSMUSG00000039206	Sn1-specific diacylglycerol lipase beta (DGL-beta)(EC 3.1.1.-) [Source:UniProtKB/Swiss-Prot;Acc:Q91WC9]	5	144225504	144265061	39558	LoProm_L	Hi_Hi	loBT	0.727273	1	0.6902	0.686527	8	0.89714	35490	4	1.65058	992	8	0.87687	34162	2	0.56905	342	11	1.5032	59465	13	9.01997	5421	11	1.44069	56128	7	4.76705	2865	11	1.61786	64001	3	1.16639	701	11	1.6291	63468	7	3.39268	2039	9.02345
ENSMUSG00000029111	Negative elongation factor A (NELF-A)(Wolf-Hirschhorn syndrome candidate 2 homolog)(mWHSC2) [Source:UniProtKB/Swiss-Prot;Acc:Q8BG30]	5	34239585	34278921	39337	LoProm_L	Hi_Hi	loBT	0.55	0.6	1.02301	0.607563	11	0.69673	27408	2	1.05491	634	11	0.66754	25859	6	2.10483	1265	12	2.27307	89418	12	7.26622	4367	12	2.22167	86063	9	6.73045	4045	20	1.96029	77114	1	0.77704	467	20	1.95214	75622	5	3.68552	2215	5.40134
ENSMUSG00000059208	Heterogeneous nuclear ribonucleoprotein M (hnRNP M) [Source:UniProtKB/Swiss-Prot;Acc:Q9D0E1]	1	33783178	33822363	39186	LoProm_L	Hi_Hi	T	18.6667	3.5	0.983765	0.561628	112	3.03455	118915	33	27.2679	16388	112	2.80087	108077	11	5.54077	3330	21	2.29295	89854	22	15.574	9360	7	2.19514	84704	8	5.40433	3248	6	0.95519	37431	1	0.7604	457	6	0.96118	37089	5	2.53245	1522	10.0221
ENSMUSG00000043962	Thyroid hormone receptor-associated protein 3 (Thyroid hormone receptor-associated protein complex 150 kDa component)(Trap150) [Source:UniProtKB/Swiss-Prot;Acc:Q569Z6]	4	125841329	125879954	38626	LoProm_L	Hi_Hi	T	6	1.5	0.854158	0.55721	48	2.53362	97866	4	1.11481	670	48	2.5018	95136	8	3.44592	2071	12	2.57289	99383	13	10.2928	6186	11	2.49478	94869	9	6.09318	3662	8	1.38755	53597	1	0.47754	287	8	1.37166	52160	7	3.43594	2065	5.21088
ENSMUSG00000029578	WD repeat domain phosphoinositide-interacting protein 2 (WIPI-2) [Source:UniProtKB/Swiss-Prot;Acc:Q80W47]	5	143105547	143143488	37942	LoProm_L	Hi_Hi	T	5.42857	1.42857	0.695327	0.53039	38	4.23838	160817	3	1.15308	693	38	4.27582	159672	15	5.96173	3583	10	1.53124	58100	13	9.37105	5632	8	1.47428	55054	5	3.77704	2270	7	1.67396	63515	3	0.10982	66	7	1.68688	62993	3	1.10649	665	8.81786
ENSMUSG00000072820	Putative uncharacterized protein [Source:UniProtKB/TrEMBL;Acc:Q8C6L9]	5	95417718	95455642	37925	LoProm_L	Hi_Hi	loBT	0.181818	1	0.822559	0.502352	2	0.06115	2319	1	0.11481	69	2	0.06213	2319	0	0	0	11	1.29086	48957	6	2.75707	1657	11	1.25808	46959	4	2.26789	1363	11	1.38396	52488	1	0.72047	433	11	1.39353	52015	2	0.49418	297	4.76917
ENSMUSG00000020936	Glycylpeptide N-tetradecanoyltransferase 1 (EC 2.3.1.97)(Peptide N-myristoyltransferase 1)(Myristoyl-CoA:protein N-myristoyltransferase 1)(NMT 1)(Type I N-myristoyltransferase) [Source:UniProtKB/Swiss-Prot;Acc:O70310]	1	102889862	102927420	37559	LoProm_L	Hi_Hi	loBT	0.8	1.2	0.661827	0.49383	8	1.40876	52913	3	1.31614	791	8	1.41074	52141	1	0.6173	371	12	1.3602	51089	12	9.2995	5589	10	1.28301	47420	4	2.58735	1555	10	1.9561	73471	4	1.44093	866	10	1.96307	72555	4	2.37105	1425	9.35301
ENSMUSG00000040028	ELAV-like protein 1 (Hu-antigen R)(HuR)(Elav-like generic protein)(MelG) [Source:UniProtKB/Swiss-Prot;Acc:P70372]	8	4288344	4325086	36743	LoProm_L	Hi_Hi	loBT	0.714286	0.714286	0.730428	0.545866	5	0.52964	19461	7	1.3594	817	5	0.51903	18760	3	1.40765	846	5	1.44222	52993	6	1.83361	1102	5	1.42267	51421	5	3.1198	1875	7	1.25982	46291	1	0.37438	225	7	1.27462	46070	1	0.69384	417	4.21742
ENSMUSG00000027381	Bcl-2-like protein 11 (Bcl2-interacting mediator of cell death) [Source:UniProtKB/Swiss-Prot;Acc:O54918]	2	127951774	127988283	36510	LoProm_L	Hi_Hi	loBT	1.11111	1	0.63327	0.711096	10	1.45751	53215	6	2.31947	1394	10	1.43936	51689	1	0.23128	139	9	1.405	51298	4	2.62562	1578	9	1.36145	48891	7	3.33777	2006	9	1.44839	52882	1	0.33111	199	9	1.46289	52534	3	1.05491	634	2.93804
ENSMUSG00000027959	Spindle assembly abnormal protein 6 homolog [Source:UniProtKB/Swiss-Prot;Acc:Q80UK7]	3	116297930	116333844	35915	LoProm_L	Hi_Hi	loBT	1.33333	1.16667	0.623615	0.728582	8	0.6912	24825	8	3.37937	2031	8	0.64636	22827	0	0	0	7	1.51985	54587	6	4.06156	2441	7	1.49454	52781	8	4.84027	2909	6	1.03375	37128	1	0.51414	309	6	1.04706	36978	1	0.23627	142	4.01461
ENSMUSG00000021893	Calpain-7 (EC 3.4.22.-)(PalB homolog)(PalBH) [Source:UniProtKB/Swiss-Prot;Acc:Q9R1S8]	1	32149824	32185167	35344	LoProm_L	Hi_Hi	loBT	0.833333	0.833333	0.765581	0.617958	5	0.29679	10490	5	1.65557	995	5	0.27342	9500	0	0	0	5	1.21047	42784	9	4.4376	2667	5	1.20507	41870	5	1.96339	1180	6	0.77295	27320	1	0.08819	53	6	0.78046	27117	2	1.02829	618	7.46845
ENSMUSG00000041530	Eukaryotic translation initiation factor 2C 1 (eIF2C 1)(eIF-2C 1)(Argonaute-1)(Piwi/argonaute family protein meIF2C1) [Source:UniProtKB/Swiss-Prot;Acc:Q8CJG1]	4	126112256	126145878	33623	LoProm_L	Hi_Hi	loBT	0.888889	0.444444	0.692117	0.596686	8	0.60162	20229	1	0.06323	38	8	0.60308	19916	1	0.45923	276	4	1.03498	34800	3	0.97338	585	4	1.01245	33435	4	2.27288	1366	9	1.64683	55373	1	0.07321	44	9	1.661	54853	3	2.21631	1332	2.96311
ENSMUSG00000036411	Uncharacterized protein KIAA0895 [Source:UniProtKB/Swiss-Prot;Acc:Q7TQE7]	9	22216021	22249121	33101	LoProm_L	Hi_Hi	loBT	0.5	0.75	0.851304	0.536879	4	0.44523	14738	4	1.7604	1058	3	0.43004	13977	0	0	0	6	0.89656	29678	5	3.24792	1952	6	0.87145	28324	3	1.84359	1108	8	1.22518	40556	1	0.56406	339	8	1.23759	40224	5	0.66057	397	5.73756
ENSMUSG00000022971	Interferon-alpha/beta receptor beta chain Precursor (Interferon alpha/beta receptor 2)(IFN-alpha-REC)(Type I interferon receptor)(IFN-R) [Source:UniProtKB/Swiss-Prot;Acc:O35664]	1	91373049	91405553	32505	LoProm_L	Hi_Hi	loBT	2	1.8	0.746263	0.569236	10	2.07128	67329	6	2.51414	1511	10	2.02758	64692	5	2.95341	1775	9	1.90417	61897	8	5.09817	3064	9	1.88739	60219	7	2.48419	1493	5	1.30124	42298	1	0.23794	143	5	1.31533	41967	2	1.34942	811	4.23866
ENSMUSG00000021020	Signal recognition particle 54 kDa protein (SRP54) [Source:UniProtKB/Swiss-Prot;Acc:P14576]	1	56181552	56213878	32327	LoProm_L	Hi_Hi	loBT	0.666667	2.33333	0.649136	0.566609	4	0.24415	7893	4	2.3178	1393	2	0.22677	7195	1	0.6173	371	14	1.73249	56008	16	11.4376	6874	10	1.62758	51640	6	3.53411	2124	6	0.91234	29494	2	1.09651	659	6	0.90696	28776	1	0.4193	252	9.83055
ENSMUSG00000037260	Heparan-alpha-glucosaminide N-acetyltransferase (EC 2.3.1.78)(Transmembrane protein 76) [Source:UniProtKB/Swiss-Prot;Acc:Q3UDW8]	8	27054931	27087216	32286	LoProm_L	Hi_Hi	loBT	0.230769	0.307692	0.918219	0.595235	3	0.22012	7107	2	0.32612	196	3	0.22429	7107	0	0	0	4	1.00709	32516	5	1.05824	636	4	1.01584	32189	4	2.12146	1275	13	1.70251	54969	1	0.45923	276	13	1.68296	53328	6	4.20133	2525	4.92203
ENSMUSG00000041264	Ubiquitin-specific peptidase-like protein 1 [Source:UniProtKB/Swiss-Prot;Acc:Q3ULM6]	5	149995926	150027009	31084	LoProm_L	Hi_Hi	loBT	2.25	1.375	0.981839	0.543844	18	0.94415	29349	1	0.11814	71	18	0.94076	28679	2	1.31448	790	11	1.73959	54075	12	5.76539	3465	11	1.71517	52287	6	3.6223	2177	8	1.35027	41973	1	0.09318	56	8	1.37077	41788	2	0.6772	407	6.99639
ENSMUSG00000044716	Protein Dok-7 (Downstream of tyrosine kinase 7) [Source:UniProtKB/Swiss-Prot;Acc:Q18PE0]	5	35399462	35430480	31019	LoProm_L	Hi_Hi	loBT	0.166667	0.5	0.682262	0.541098	1	0.10571	3279	1	0.17471	105	1	0.10325	3141	1	0.22962	138	3	0.58285	18080	2	0.64559	388	3	0.57535	17502	2	1.61065	968	6	1.36966	42487	1	0.03494	21	6	1.38409	42104	3	1.7604	1058	3.47614
ENSMUSG00000033909	Ubiquitin specific peptidase 36 [Source:UniProtKB/TrEMBL;Acc:B1AQJ2]	1	118120965	118151545	30581	LoProm_L	Hi_Hi	loBT	1.42857	0.857143	0.926191	0.628041	10	1.15532	35332	1	0.12646	76	10	1.16703	34990	2	0.57072	343	6	0.99415	30403	11	6.22962	3744	6	0.94193	28241	4	2.98835	1796	7	1.43696	43945	2	1.29285	777	7	1.44493	43322	2	1.44592	869	11.6782
ENSMUSG00000032726	Bone morphogenetic protein 8A Precursor (BMP-8A)(Osteogenic protein 2)(OP-2) [Source:UniProtKB/Swiss-Prot;Acc:P34821]	4	122989896	123020156	30261	LoProm_L	Hi_Hi	loBT	0.428571	0.857143	0.685112	0.626567	3	0.29734	8998	1	0.63062	379	3	0.29806	8841	1	0.02496	15	6	0.70881	21450	2	0.92346	555	6	0.70885	21026	3	1.77537	1067	7	1.68799	51082	1	0.22795	137	7	1.71647	50914	2	0.93178	560	2.82147
ENSMUSG00000001280	Transcription factor Sp1 [Source:UniProtKB/Swiss-Prot;Acc:O89090]	1	102236747	102266835	30089	LoProm_L	Hi_Hi	T	7	1.6	0.928498	0.530487	35	1.37205	41285	1	0.37604	226	35	1.39997	41285	0	0	0	8	1.74663	52556	1	0.198	119	8	1.76874	52160	6	2.96173	1780	5	0.74081	22291	5	1.02995	619	5	0.75012	22121	1	0.28453	171	0.565374
ENSMUSG00000014198	Zinc finger protein 385C [Source:UniProtKB/Swiss-Prot;Acc:A2A5E6]	1	100488860	100518938	30079	LoProm_L	Hi_Hi	loBT	0.666667	0.666667	0.800848	0.503998	4	0.16602	4994	1	0.69717	419	4	0.14481	4269	4	1.43594	863	4	0.62796	18889	3	0.88353	531	4	0.62666	18474	2	0.48752	293	6	1.33122	40043	1	0.31115	187	5	1.32056	38930	6	4.3594	2620	4.78728
ENSMUSG00000026753	Serine/threonine-protein phosphatase 6 catalytic subunit (PP6C)(EC 3.1.3.16) [Source:UniProtKB/Swiss-Prot;Acc:Q9CQR6]	2	39052318	39081819	29502	LoProm_L	Hi_Hi	loBT	1.57143	1.57143	0.841815	0.576931	11	0.84944	25061	10	3.60399	2166	11	0.75961	21955	4	1.58569	953	11	1.42592	42069	11	8.51248	5116	9	1.32446	38281	5	2.8203	1695	7	0.84581	24954	1	0.59401	357	7	0.83649	24177	2	0.82196	494	8.30527
ENSMUSG00000048327	Cytoskeleton-associated protein 2-like [Source:UniProtKB/Swiss-Prot;Acc:Q7TS74]	2	129094619	129122900	28282	LoProm_L	Hi_Hi	loBT	2.83333	3.16667	1.02014	0.536248	17	1.29505	36628	11	4.37604	2630	17	1.2292	34028	6	2.22962	1340	19	2.16685	61285	36	19.6789	11827	12	2.03634	56372	7	4.79867	2884	6	1.1829	33456	2	0.17471	105	6	1.18499	32804	3	2.22795	1339	17.6788
ENSMUSG00000072082	G2/mitotic-specific cyclin-F [Source:UniProtKB/Swiss-Prot;Acc:P51944]	1	24360177	24388270	28094	LoProm_L	Hi_Hi	T	11.75	1.875	0.946912	0.687133	94	8.57516	240919	12	4.11481	2473	94	8.53566	234688	20	9.62396	5784	15	3.20534	90054	17	12.3894	7446	15	3.08289	84764	15	9.27953	5577	8	1.57202	44166	1	0.56739	341	8	1.6048	44124	1	0.45757	275	5.51431
ENSMUSG00000025373	E3 ubiquitin-protein ligase NRDP1 (EC 6.3.2.-)(RING finger protein 41) [Source:UniProtKB/Swiss-Prot;Acc:Q8BH75]	1	127848771	127876473	27703	LoProm_L	Hi_Hi	loBT	2	1.5	0.639777	0.725717	8	0.65131	18044	5	1.71048	1028	8	0.61884	16773	2	1.3594	817	6	0.97163	26918	6	3.67554	2209	5	0.94027	25485	5	1.64559	989	4	1.36435	37798	2	1.2396	745	4	1.36744	37063	1	0.61897	372	6.38115
ENSMUSG00000028800	Histone deacetylase 1 (HD1)(EC 3.5.1.98) [Source:UniProtKB/Swiss-Prot;Acc:O09106]	4	129193356	129219887	26532	LoProm_L	Hi_Hi	loBT	1.66667	0.666667	0.686688	0.598369	15	1.44137	38244	6	2.35108	1413	15	1.40871	36532	3	1.02829	618	6	1.27841	33920	6	1.97005	1184	6	1.26067	32693	5	2.87354	1727	9	2.00908	53307	2	0.59068	355	9	2.04253	52969	6	1.4426	867	4.75937
ENSMUSG00000018848	Arginyl-tRNA synthetase, cytoplasmic (EC 6.1.1.19)(Arginine--tRNA ligase)(ArgRS) [Source:UniProtKB/Swiss-Prot;Acc:Q9D0I9]	1	35621885	35648004	26120	LoProm_L	Hi_Hi	loBT	0.375	0.875	0.792911	0.673459	3	0.36243	9467	1	0.6772	407	3	0.36084	9209	0	0	0	7	1.51817	39656	5	3.53078	2122	7	1.4847	37891	7	1.94176	1167	8	1.83109	47830	1	0.51414	309	8	1.84323	47041	5	2.72879	1640	3.36768
ENSMUSG00000015748	U4/U6 small nuclear ribonucleoprotein Prp3 (Pre-mRNA-splicing factor 3) [Source:UniProtKB/Swiss-Prot;Acc:Q922U1]	3	95634047	95659738	25692	LoProm_L	Hi_Hi	loBT	1.16667	2.16667	0.902835	0.606682	7	0.35313	9073	1	0.52579	316	7	0.3542	8888	0	0	0	13	1.54346	39656	17	9.03993	5433	8	1.48412	37241	6	3.40433	2046	6	0.6817	17515	1	0.19135	115	6	0.698	17515	3	0.95008	571	11.4546
ENSMUSG00000043388	Transmembrane protein 130 Precursor [Source:UniProtKB/Swiss-Prot;Acc:Q6NXM3]	5	145496784	145522447	25664	LoProm_L	Hi_Hi	loBT	0.222222	0.777778	0.660791	0.534439	2	0.08564	2198	1	0.25458	153	2	0.07568	1897	1	0.24792	149	7	0.59836	15357	2	0.86855	522	7	0.58424	14644	2	0.77537	466	9	1.33119	34165	1	0.79534	478	9	1.33768	33529	3	1.37271	825	3.42325
ENSMUSG00000039985	Protein FAM60A (Tera protein) [Source:UniProtKB/Swiss-Prot;Acc:Q8C8M1]	6	148869579	148894964	25386	LoProm_L	Hi_Hi	loBT	0.428571	2	0.818078	0.596279	3	0.4197	10655	2	0.60899	366	3	0.41518	10291	0	0	0	14	1.40072	35560	14	8.30116	4989	8	1.26675	31399	5	2.09318	1258	7	1.18033	29965	2	1.43428	862	7	1.19034	29505	1	0.28619	172	11.0519
ENSMUSG00000032782	Centrobin (Centrosomal BRCA2-interacting protein)(LYST-interacting protein 8) [Source:UniProtKB/Swiss-Prot;Acc:Q8CB62]	1	69112998	69137261	24264	LoProm_L	Hi_Hi	loBT	0.714286	1.71429	0.932036	0.500088	5	0.72013	17474	2	0.94176	566	5	0.7042	16665	2	0.52579	316	12	1.02485	24868	14	9.15807	5504	5	0.94849	22446	3	1.59401	958	7	1.72182	41780	3	0.96339	579	7	1.73805	41131	2	0.79035	475	14.7603
ENSMUSG00000034032	RNA polymerase II-associated protein 1 [Source:UniProtKB/Swiss-Prot;Acc:Q80TE0]	2	119589040	119613273	24234	LoProm_L	Hi_Hi	loBT	1.2	1.2	1.0156	0.5014	6	0.52428	12706	1	0.21298	128	6	0.5323	12581	0	0	0	6	0.99204	24042	7	5.1381	3088	5	0.94563	22350	3	0.79534	478	5	1.39922	33910	1	0.48918	294	5	1.4003	33096	4	2.41431	1451	7.40247
ENSMUSG00000024168	Transmembrane protein 204 (Claudin-like protein 24) [Source:UniProtKB/Swiss-Prot;Acc:Q7TQI0]	1	25194648	25218126	23479	LoProm_L	Hi_Hi	loBT	0.75	0.625	0.717619	0.533379	6	1.29536	30415	4	3.09651	1861	6	1.25944	28816	6	3.69384	2220	5	0.93267	21899	5	2.83527	1704	4	0.8785	20100	3	2.21631	1332	8	1.86695	43836	2	1.27288	765	8	1.83409	41964	6	3.69218	2219	5.69152
ENSMUSG00000030714	SAGA-associated factor 29 homolog (Coiled-coil domain-containing protein 101) [Source:UniProtKB/Swiss-Prot;Acc:Q9DA08]	7	133792828	133816292	23465	LoProm_L	Hi_Hi	loBT	1.33333	1.83333	0.843755	0.631959	8	0.5133	12045	3	1.57903	949	8	0.46619	10660	3	1.40266	843	11	1.29754	30448	10	7.50582	4511	11	1.16684	26681	5	2.12646	1278	6	1.59333	37389	2	0.05324	32	6	1.62853	37238	2	0.89018	535	8.57016
ENSMUSG00000004789	Dihydrolipoyllysine-residue succinyltransferase component of 2-oxoglutarate dehydrogenase complex, mitochondrial Precursor (EC 2.3.1.61)(Dihydrolipoamide succinyltransferase component of 2-oxoglutarate dehydrogenase complex)(E2)(E2K) [Source:UniProtKB/Swiss-Prot;Acc:Q9D2G2]	1	86451783	86475033	23251	LoProm_L	Hi_Hi	loBT	3.83333	1.16667	0.767522	0.619698	23	1.66794	38783	6	1.82529	1097	23	1.53876	34856	17	6.39767	3845	7	1.97845	46003	7	4.76872	2866	7	1.9204	43501	8	5.18802	3118	6	1.59371	37057	1	0.60233	362	6	1.60626	36385	2	0.8203	493	3.64507
ENSMUSG00000019173	Ras-related protein Rab-5C [Source:UniProtKB/Swiss-Prot;Acc:P35278]	1	100576323	100599529	23207	LoProm_L	Hi_Hi	loBT	3	1.625	0.759458	0.552183	24	2.56011	59415	4	1.43261	861	24	2.58926	58538	1	0.64393	387	13	1.78404	41404	14	7.93677	4770	13	1.68255	38039	6	4.16306	2502	8	2.05455	47682	3	2.0416	1227	8	2.07214	46847	3	1.84692	1110	8.3207
ENSMUSG00000045327	Putative uncharacterized protein [Source:UniProtKB/TrEMBL;Acc:Q8C2P6]	3	96410585	96433742	23158	LoProm_L	Hi_Hi	loBT	0.714286	1.28571	0.692887	0.655482	5	0.29902	6925	4	1.55408	934	5	0.29367	6625	0	0	0	9	1.16978	27091	15	8.08486	4859	6	1.10532	24935	5	1.22463	736	7	1.44406	33443	4	2.61564	1572	7	1.45326	32784	2	0.4792	288	13.5707
ENSMUSG00000018167	StAR-related lipid transfer protein 3 (START domain-containing protein 3)(StARD3)(Protein MLN 64)(Protein ES 64) [Source:UniProtKB/Swiss-Prot;Acc:Q61542]	1	98219698	98242413	22716	LoProm_L	Hi_Hi	loBT	0.857143	0.857143	0.978654	0.610674	6	0.79698	18105	2	1.04659	629	6	0.74526	16483	5	1.84859	1111	6	0.75415	17132	4	1.64559	989	6	0.73527	16262	3	1.20799	726	7	1.71154	38881	1	0.3594	216	7	1.75001	38705	1	0.20965	126	5.44018
ENSMUSG00000026307	Selenocysteine lyase (mSCL)(EC 4.4.1.16) [Source:UniProtKB/Swiss-Prot;Acc:Q9JLI6]	1	93194935	93217646	22712	LoProm_L	Hi_Hi	loBT	3.125	1.875	0.647891	0.502163	25	4.05975	92209	8	3.44426	2070	25	3.99385	88316	9	4.04326	2430	15	1.99639	45344	16	10.8952	6548	8	1.88794	41748	6	4.18469	2515	8	1.54559	35105	3	0.84193	506	8	1.57355	34796	1	0.57571	346	8.47485
ENSMUSG00000033918	Presenilins-associated rhomboid-like protein, mitochondrial Precursor (EC 3.4.21.105)(Mitochondrial intramembrane-cleaving protease PARL) [Contains P-beta(Pbeta)] [Source:UniProtKB/Swiss-Prot;Acc:Q5XJY4]	1	20279903	20302434	22532	LoProm_L	Hi_Hi	loBT	0.5	1.16667	0.639302	0.594073	3	0.46492	10476	2	0.88519	532	3	0.44335	9724	1	0.41098	247	7	1.32428	29840	7	4.4609	2681	5	1.2732	27925	5	1.45424	874	6	1.57316	35448	2	1.32446	796	6	1.58537	34772	2	0.97338	585	5.49796
ENSMUSG00000049327	Histone-lysine N-methyltransferase SETD8 (EC 2.1.1.43)(H4-K20-HMTase SETD8)(SET domain-containing protein 8)(PR/SET domain-containing protein 07)(PR/SET07)(PR-Set7) [Source:UniProtKB/Swiss-Prot;Acc:Q2YDW7]	5	124889939	124912316	22378	LoProm_L	Hi_Hi	T	12.5455	1.54545	0.690941	0.555615	138	6.24527	139763	136	41.5324	24961	138	5.25245	114393	5	2.12313	1276	17	2.88261	64510	8	6.30116	3787	17	2.78218	60593	10	6.80366	4089	11	1.68618	37735	1	0.57072	343	11	1.70701	37177	2	0.83361	501	2.87544
ENSMUSG00000031988	Vacuolar protein sorting-associated protein 26B (Vesicle protein sorting 26B) [Source:UniProtKB/Swiss-Prot;Acc:Q8C0E2]	9	26815355	26837637	22283	LoProm_L	Hi_Hi	loBT	1.4	1.4	0.643904	0.730242	7	0.33526	7471	2	0.99334	597	7	0.33163	7191	0	0	0	7	1.15895	25826	8	2.84526	1710	7	1.11663	24213	6	3.93844	2367	5	1.23874	27604	2	0.49251	296	5	1.22957	26662	4	2.17471	1307	7.16441
ENSMUSG00000029723	TSC22 domain family protein 4 (TSC22-related-inducible leucine zipper protein 2) [Source:UniProtKB/Swiss-Prot;Acc:Q9EQN3]	5	138187420	138209677	22258	LoProm_L	Hi_Hi	T	13.1667	1.33333	0.935613	0.555573	79	4.56606	101636	79	51.3577	30866	61	3.74509	81115	0	0	0	8	1.15872	25792	7	4.56406	2743	8	1.11298	24106	4	1.77537	1067	6	1.34197	29871	1	0.05324	32	6	1.37089	29692	1	0.60899	366	6.28942
ENSMUSG00000030276	Tubulin--tyrosine ligase-like protein 3 [Source:UniProtKB/Swiss-Prot;Acc:A4Q9E5]	6	113342452	113364558	22107	LoProm_L	Hi_Hi	loBT	0.666667	0.555556	0.941218	0.678961	6	0.91442	20216	8	5.15807	3100	6	0.87065	18726	1	0.10316	62	5	1.09987	24316	5	2.9218	1756	5	1.04715	22522	5	3.58902	2157	9	1.79365	39654	1	0.3411	205	9	1.82918	39342	3	1.47754	888	4.77487
ENSMUSG00000031378	ATP-binding cassette sub-family D member 1 (Adrenoleukodystrophy protein)(ALDP) [Source:UniProtKB/Swiss-Prot;Acc:P48410]	x	70961936	70983869	21934	LoProm_L	Hi_Hi	loBT	3.5	0.75	0.758516	0.492137	14	0.92131	20209	12	2.48087	1491	14	0.84265	17978	5	1.32446	796	3	0.6574	14420	5	2.14476	1289	3	0.64401	13740	2	1.20799	726	4	0.72291	15857	1	0.16473	99	4	0.73865	15759	1	0.29451	177	7.76385
ENSMUSG00000015149	NAD-dependent deacetylase sirtuin-2 (EC 3.5.1.-)(SIR2-like protein 2)(mSIR2L2) [Source:UniProtKB/Swiss-Prot;Acc:Q8VDQ8]	7	29551802	29573677	21876	LoProm_L	Hi_Hi	loBT	1.4	1.8	0.642036	0.645359	7	0.91356	19986	1	0.41431	249	7	0.91155	19395	2	0.88686	533	9	0.93655	20489	6	3.76373	2262	9	0.90511	19258	4	2.88519	1734	5	1.3415	29348	2	0.94343	567	5	1.32317	28153	4	2.85358	1715	6.62903
ENSMUSG00000012428	Metalloreductase STEAP4 (EC 1.16.1.-)(Six-transmembrane epithelial antigen of prostate 4)(Tumor necrosis factor-alpha-induced adipose-related protein)(Dudulin-4) [Source:UniProtKB/Swiss-Prot;Acc:Q923B6]	5	7960472	7982213	21742	LoProm_L	Hi_Hi	loBT	0.25	1	0.661352	0.688274	1	0.03684	801	1	0.33278	200	1	0.03788	801	0	0	0	4	0.65483	14238	3	1.76373	1060	4	0.61496	13002	3	1.23295	741	4	0.92375	20085	1	0.43428	261	4	0.93989	19872	2	0.32446	195	4.87837
ENSMUSG00000057135	Transmembrane protein C17orf87 homolog [Source:UniProtKB/Swiss-Prot;Acc:Q3UU41]	1	70604434	70626088	21655	LoProm_L	Hi_Hi	loBT	0.25	0.625	0.625686	0.593826	2	0.16102	3487	1	0.10649	64	2	0.15259	3213	2	0.40266	242	5	1.0495	22728	5	2.75874	1658	5	1.01914	21459	4	0.96839	582	8	1.71532	37147	2	0.86356	519	8	1.72179	36254	5	2.35774	1417	4.9061
ENSMUSG00000003752	Inositol-trisphosphate 3-kinase C (EC 2.7.1.127)(Inositol 1,4,5-trisphosphate 3-kinase C)(IP3K-C) [Source:UniProtKB/Swiss-Prot;Acc:Q7TS72]	7	27992193	28013616	21424	LoProm_L	Hi_Hi	loBT	0.444444	0.555556	0.944565	0.624541	4	0.53088	11374	1	0.1381	83	4	0.52812	10998	2	0.53577	322	5	1.22371	26218	15	5.8619	3523	5	1.18694	24718	5	2.08985	1256	9	2.0576	44084	3	0.57404	345	9	2.08941	43512	3	1.84526	1109	12.6375
ENSMUSG00000034617	5-methyltetrahydrofolate-homocysteine methyltransferase reductase [Source:RefSeq peptide;Acc:NP_766068]	1	68699657	68720998	21342	LoProm_L	Hi_Hi	loBT	0.375	0.75	0.91557	0.717589	3	0.38289	8172	1	0.52912	318	3	0.38418	7969	0	0	0	6	1.17884	25160	6	2.48419	1493	6	1.14964	23847	6	3.87687	2330	8	1.56702	33445	1	0.46256	278	8	1.57754	32723	3	1.39601	839	5.21903
ENSMUSG00000035439	Sarcoma antigen NY-SAR-48 homolog [Source:UniProtKB/Swiss-Prot;Acc:Q99L00]	8	73775024	73796275	21252	LoProm_L	Hi_Hi	loBT	1.45455	0.454545	0.656064	0.514559	16	1.10982	23587	16	7.24293	4353	11	0.95691	19763	1	0.29451	177	5	1.27224	27039	3	1.96173	1179	5	1.22321	25263	4	2.38436	1433	11	1.84539	39220	1	0.83694	503	11	1.8469	38144	6	3.81531	2293	2.45256
ENSMUSG00000048865	Rho GTPase-activating protein 30 (Rho-type GTPase-activating protein 30) [Source:UniProtKB/Swiss-Prot;Acc:Q640N3]	1	173319143	173340368	21226	LoProm_L	Hi_Hi	loBT	3.71429	1.85714	0.951957	0.721292	26	2.83719	60225	12	4.36273	2622	26	2.791	57570	1	0.28453	171	13	1.46676	31135	13	8.8985	5348	6	1.32986	27431	7	4.69218	2820	7	1.79785	38163	2	1.27953	769	7	1.83168	37782	1	0.15141	91	9.77547
ENSMUSG00000032562	Guanine nucleotide-binding protein G(i), alpha-2 subunit (Adenylate cyclase-inhibiting G alpha protein) [Source:UniProtKB/Swiss-Prot;Acc:P08752]	9	107516464	107537676	21213	LoProm_L	Hi_Hi	T	10	1.8	0.985896	0.612903	50	8.11719	172198	5	1.11647	671	50	8.20869	169214	13	3.96339	2382	9	1.73527	36812	14	6.55075	3937	9	1.70685	35185	7	3.32779	2000	5	1.15117	24421	1	0.15474	93	5	1.18022	24329	5	1.71547	1031	8.20224
ENSMUSG00000026878	Ras-related protein Rab-14 [Source:UniProtKB/Swiss-Prot;Acc:Q91V41]	2	35035725	35056640	20916	LoProm_L	Hi_Hi	loBT	1.75	1.75	0.706991	0.533782	7	0.92121	19269	7	1.48253	891	7	0.89649	18214	1	0.59401	357	7	1.51374	31663	14	8.14476	4895	7	1.46281	29720	5	2.14975	1292	4	0.51919	10860	1	0.42263	254	4	0.53217	10812	3	0.33111	199	9.57062
ENSMUSG00000018932	Dual specificity mitogen-activated protein kinase kinase 3 (MAP kinase kinase 3)(MAPKK 3)(EC 2.7.12.2)(MAPK/ERK kinase 3) [Source:UniProtKB/Swiss-Prot;Acc:O09110]	1	60745559	60766281	20723	LoProm_L	Hi_Hi	loBT	1.875	1.375	0.741903	0.648049	15	3.17897	65881	1	0.00832	5	15	3.1767	63928	9	4.78369	2875	11	1.522	31542	11	8.25458	4961	10	1.34928	27153	6	4	2404	8	1.99146	41271	3	0.70383	423	8	2.03111	40874	3	1.79867	1081	8.1525
ENSMUSG00000027775	Major facilitator superfamily domain-containing protein 1 [Source:UniProtKB/Swiss-Prot;Acc:Q9DC37]	3	67386669	67407013	20345	LoProm_L	Hi_Hi	loBT	0.333333	0.444444	0.68166	0.714758	3	0.27023	5498	1	0.30449	183	3	0.26917	5315	1	0.34609	208	4	0.98344	20009	5	2.99667	1801	4	0.9643	19041	5	1.8386	1105	9	1.81667	36962	2	0.31115	187	9	1.85324	36594	2	0.61398	369	5.18511
ENSMUSG00000002781	Transmembrane protein 143 [Source:UniProtKB/Swiss-Prot;Acc:Q8VD26]	7	53152445	53172779	20335	LoProm_L	Hi_Hi	loBT	0.6	3	0.860859	0.494289	3	0.48677	9899	1	0.26622	160	3	0.49372	9744	0	0	0	15	1.1221	22819	15	10.8869	6543	8	0.96124	18971	3	1.33444	802	5	1.40652	28603	3	1.73378	1042	5	1.39547	27541	5	2.51248	1510	15.6048
ENSMUSG00000072640	UPF0631 protein HSD24 homolog [Source:UniProtKB/Swiss-Prot;Acc:Q3UN90]	1	78640097	78660371	20275	LoProm_L	Hi_Hi	loBT	0.4	0.5	0.894191	0.537568	4	0.63627	12901	2	0.44925	270	4	0.63743	12542	1	0.64559	388	5	1.16902	23703	4	2.27454	1367	5	1.16009	22826	4	2.09983	1262	10	2.22312	45076	1	0.57072	343	10	2.27312	44726	2	0.84359	507	3.44801
ENSMUSG00000020420	zinc finger proten 607 [Source:RefSeq peptide;Acc:NP_001019897]	7	28645604	28665832	20229	LoProm_L	Hi_Hi	loBT	0.333333	0.444444	0.818003	0.498817	3	0.31285	6329	3	0.84526	508	3	0.27458	5390	2	0.98669	593	4	0.65531	13257	4	2.59567	1560	4	0.63418	12449	2	1.22629	737	9	1.04014	21042	1	0.29784	179	9	1.04269	20468	4	1.8985	1141	6.30736
ENSMUSG00000075229	Coiled-coil domain-containing protein 58 [Source:UniProtKB/Swiss-Prot;Acc:Q8R3Q6]	1	36072173	36092204	20032	LoProm_L	Hi_Hi	loBT	0.857143	1.42857	0.761911	0.499825	6	0.5457	10932	4	1.95341	1174	6	0.51865	10079	0	0	0	10	1.35586	27162	10	6.56905	3948	5	1.26542	24591	4	1.92512	1157	7	1.47022	29453	2	0.70216	422	7	1.46277	28426	3	2.5574	1537	7.90251
ENSMUSG00000021965	Uncharacterized protein C13orf3 homolog [Source:UniProtKB/Swiss-Prot;Acc:Q8C263]	1	58425398	58445000	19603	LoProm_L	Hi_Hi	loBT	1.5	1.16667	0.700198	0.570862	9	0.85829	16826	7	2.87521	1728	9	0.85235	16198	0	0	0	7	1.97266	38672	8	5.43261	3265	7	1.88034	35734	7	4.49251	2700	6	1.16022	22745	1	0.14476	87	6	1.17854	22397	4	1.82862	1099	4.25455
ENSMUSG00000055065	Probable ATP-dependent RNA helicase DDX17 (EC 3.6.1.-)(DEAD box protein 17) [Source:UniProtKB/Swiss-Prot;Acc:Q501J6]	1	79358137	79377171	19035	LoProm_L	Hi_Hi	T	10.2857	2.14286	0.744727	0.696904	72	6.69179	127385	30	10.8136	6499	72	6.50868	119994	6	2.20133	1323	15	2.9617	56379	15	10.9734	6595	10	2.81335	51867	14	7.60566	4571	7	1.07512	20466	1	0.87854	528	7	1.04198	19210	4	2.36772	1423	5.33172
ENSMUSG00000052760	Putative uncharacterized protein [Source:UniProtKB/TrEMBL;Acc:Q3UTB2]	1	87614267	87633149	18883	LoProm_L	Hi_Hi	loBT	2.125	0.625	0.733635	0.583204	17	3.0295	57209	1	0.02662	16	17	3.11343	56926	1	0.44759	269	5	1.61343	30468	5	2.4426	1468	5	1.56656	28643	6	3.78869	2277	8	1.65225	31201	1	0.03993	24	8	1.69673	31023	1	0.29784	179	3.19171
ENSMUSG00000041278	Tetratricopeptide repeat protein 1 (TPR repeat protein 1) [Source:UniProtKB/Swiss-Prot;Acc:Q91Z38]	1	43543014	43561510	18497	LoProm_L	Hi_Hi	loBT	0.25	0.875	0.70032	0.712788	2	0.42945	7944	2	0.68885	414	2	0.4134	7399	1	0.56406	339	7	1.26711	23439	7	4.62729	2781	6	1.16242	20805	6	3.36772	2024	8	1.66796	30854	2	0.48419	291	8	1.66577	29814	4	3.4193	2055	6.02192
ENSMUSG00000053293	Nuclear envelope pore membrane protein POM 121 (Pore membrane protein of 121 kDa) [Source:UniProtKB/Swiss-Prot;Acc:Q8K3Z9]	5	135852011	135870416	18406	LoProm_L	Hi_Hi	loBT	4.2	1.6	0.622609	0.533619	21	2.42592	44654	1	0.38103	229	21	2.45392	43697	4	2.06988	1244	8	1.45624	26805	9	5.09983	3065	8	1.46336	26058	5	1.89351	1138	5	1.33308	24538	2	0.7604	457	5	1.36379	24285	2	0.84027	505	6.15023
ENSMUSG00000039254	Protein O-mannosyl-transferase 1 (EC 2.4.1.109)(Dolichyl-phosphate-mannose--protein mannosyltransferase 1) [Source:UniProtKB/Swiss-Prot;Acc:Q8R2R1]	2	32092160	32110523	18364	LoProm_L	Hi_Hi	loBT	0.833333	1.16667	0.886113	0.568934	5	0.83425	15321	1	0.4609	277	5	0.82094	14584	3	1.22296	735	7	1.15176	21152	11	6.90349	4149	6	1.07926	19173	4	2.27787	1369	6	1.50803	27695	2	0.93677	563	6	1.50965	26819	2	1.2629	759	10.1922
ENSMUSG00000028271	Transcription initiation factor IIB (General transcription factor TFIIB)(RNA polymerase II alpha initiation factor) [Source:UniProtKB/Swiss-Prot;Acc:P62915]	3	142428190	142446537	18348	LoProm_L	Hi_Hi	loBT	1	3.6	0.894455	0.707298	5	0.35784	6566	4	1.43261	861	5	0.32165	5709	1	0.30449	183	18	1.7868	32786	18	11.2646	6770	8	1.56961	27859	8	4.28619	2576	5	1.33217	24444	2	0.57238	344	5	1.36774	24276	2	0.28286	170	11.4678
ENSMUSG00000059981	Serine/threonine-protein kinase TAO2 (EC 2.7.11.1)(Thousand and one amino acid protein 2) [Source:UniProtKB/Swiss-Prot;Acc:Q6ZQ29]	7	134009911	134028217	18307	LoProm_L	Hi_Hi	T	6	0.571429	0.912584	0.665861	42	4.58346	83914	12	4.40433	2647	42	4.47385	79223	9	6.61564	3976	4	1.32357	24232	6	3.43594	2065	4	1.29506	22933	6	2.89185	1738	7	1.7269	31616	1	0.25125	151	7	1.76491	31253	3	1.66889	1003	4.63299
ENSMUSG00000039814	XK-related protein 5 [Source:UniProtKB/Swiss-Prot;Acc:Q5GH66]	8	18932729	18950975	18247	LoProm_L	Hi_Hi	loBT	0.285714	1.14286	0.930378	0.619943	2	0.15794	2882	1	0.55075	331	2	0.14812	2614	0	0	0	8	1.0822	19748	10	6.90516	4150	5	0.95966	16936	4	1.9817	1191	7	1.58806	28979	2	0.67554	406	7	1.63503	28855	4	0.96173	578	10.4204
ENSMUSG00000030220	Rho GDP-dissociation inhibitor 2 (Rho GDI 2)(Rho-GDI beta)(D4) [Source:UniProtKB/Swiss-Prot;Acc:Q61599]	6	136872177	136890420	18244	LoProm_L	Hi_Hi	loBT	1	0.6	0.775877	0.55924	10	1.69005	30835	6	0.78536	472	10	1.6701	29469	5	1.50582	905	6	1.72184	31415	5	3.43927	2067	6	1.65543	29210	6	3.68552	2215	10	1.98093	36142	1	0.61231	368	10	1.97614	34869	5	3.41098	2050	3.02036
ENSMUSG00000028893	Sestrin-2 [Source:UniProtKB/Swiss-Prot;Acc:P58043]	4	132048259	132066383	18125	LoProm_L	Hi_Hi	loBT	2.25	4	0.918454	0.531993	9	1.77099	32101	9	3.57072	2146	8	1.61914	28377	6	3.63062	2182	16	1.57475	28544	19	12.3827	7442	6	1.46885	25743	5	3.17304	1907	4	1.29102	23401	2	0.44925	270	4	1.28147	22459	3	1.78869	1075	12.9353
ENSMUSG00000002147	Signal transducer and transcription activator 6 [Source:UniProtKB/Swiss-Prot;Acc:P52633]	1	127080042	127098043	18002	LoProm_L	Hi_Hi	loBT	1.14286	1.85714	0.849228	0.568664	8	1.86641	33601	6	2.58403	1553	8	1.82049	31682	2	0.77038	463	13	1.22613	22074	15	10.9634	6589	5	1.07993	18794	4	1.88519	1133	7	1.49997	27004	3	0.64226	386	7	1.52635	26563	1	0.2396	144	13.8898
ENSMUSG00000035203	Epsin-1 (EPS-15-interacting protein 1)(Intersectin-EH-binding protein 1)(Ibp1) [Source:UniProtKB/Swiss-Prot;Acc:Q80VP1]	7	5031846	5049780	17935	LoProm_L	Hi_Hi	T	5	1.8	0.833029	0.576426	25	5.68711	102004	7	1.8619	1119	25	5.75917	99841	8	2.91847	1754	9	1.66213	29812	14	8.71048	5235	6	1.5912	27585	6	2.83527	1704	5	1.49593	26831	2	0.31614	190	5	1.54759	26829	1	0.49418	297	8.79839
ENSMUSG00000006127	Inositol polyphosphate 5-phosphatase K (EC 3.1.3.56)(Skeletal muscle and kidney-enriched inositol phosphatase) [Source:UniProtKB/Swiss-Prot;Acc:Q8C5L6]	1	75444490	75462373	17884	LoProm_L	Hi_Hi	loBT	2.44444	0.888889	0.85089	0.663851	22	2.96472	53024	5	1.74875	1051	22	3.00642	51966	2	0.4376	263	8	1.34873	24122	11	6.59235	3962	5	1.30107	22489	6	2.71381	1631	9	2.50841	44863	3	1.30616	785	9	2.51721	43510	4	2.16639	1302	8.45458
ENSMUSG00000034445	Cytochrome b ascorbate-dependent protein 3 (EC 1.-.-.-)(Lysosomal cytochrome b)(LCytb) [Source:UniProtKB/Swiss-Prot;Acc:Q6P1H1]	1	10651944	10669758	17815	LoProm_L	Hi_Hi	loBT	2	2.28571	0.972385	0.562376	14	2.52812	45041	14	7.16306	4305	14	2.35322	40513	4	2.52912	1520	16	1.49427	26622	16	11.2779	6778	5	1.3696	23579	5	2.08486	1253	7	1.60131	28529	2	0.29451	177	7	1.60653	27658	3	2.39101	1437	11.6822
ENSMUSG00000024370	Cell division cycle protein 23 homolog (Anaphase-promoting complex subunit 8)(APC8)(Cyclosome subunit 8) [Source:UniProtKB/Swiss-Prot;Acc:Q8BGZ4]	1	34793648	34811389	17742	LoProm_L	Hi_Hi	loBT	1	1.33333	0.8587	0.635888	6	0.87268	15484	6	2.61398	1571	6	0.74211	12722	6	3.93677	2366	8	1.23204	21860	8	5.59401	3362	6	1.15633	19823	5	2.32945	1400	6	1.04622	18563	1	0.11314	68	6	1.04398	17897	3	1.43095	860	6.91844
ENSMUSG00000071715	Neutrophil cytosol factor 4 (NCF-4)(Neutrophil NADPH oxidase factor 4)(p40-phox)(p40phox) [Source:UniProtKB/Swiss-Prot;Acc:P97369]	1	78075422	78093010	17589	LoProm_L	Hi_Hi	loBT	1	0.625	0.853155	0.714875	8	1.63792	28811	2	0.51248	308	8	1.66916	28359	2	0.24626	148	5	0.97948	17229	4	1.9584	1177	5	0.96404	16379	5	2.9218	1756	8	1.69943	29893	1	0.78369	471	8	1.71866	29200	2	0.83361	501	4.14921
ENSMUSG00000030752	JmjC domain-containing protein 5 (Jumonji domain-containing protein 5) [Source:UniProtKB/Swiss-Prot;Acc:Q9CXT6]	7	132588190	132605773	17584	LoProm_L	Hi_Hi	loBT	0.5	1.125	0.66763	0.587798	4	0.74603	13119	3	1.21797	732	4	0.73159	12426	1	0.10815	65	9	1.41769	24930	9	6.69052	4021	9	1.29173	21940	5	2.65058	1593	8	1.97993	34817	3	1.71215	1029	8	2.003	34021	3	1.03661	623	6.9674
ENSMUSG00000021996	S-formylglutathione hydrolase (FGH)(EC 3.1.2.12)(Esterase D)(Esterase 10)(Sid 478) [Source:UniProtKB/Swiss-Prot;Acc:Q9R0P3]	1	75132179	75149655	17477	LoProm_L	Hi_Hi	loBT	0.75	0.625	0.653595	0.591818	6	0.4469	7811	5	1.63062	980	6	0.40502	6836	0	0	0	5	1.32298	23123	6	3.45591	2077	5	1.27983	21601	5	3.72379	2238	8	0.93964	16423	1	0.59567	358	8	0.96072	16215	1	0.37937	228	4.68812
ENSMUSG00000037017	Zinc finger and SCAN domain-containing protein 21 (Zinc finger protein 38)(Zfp-38)(CtFIN51)(Transcription factor RU49) [Source:UniProtKB/Swiss-Prot;Acc:Q07231]	5	138558144	138575493	17350	LoProm_L	Hi_Hi	loBT	0.714286	0.714286	0.744861	0.539553	5	0.52447	9100	3	1.18636	713	5	0.49293	8257	1	0.32612	196	5	1.49069	25865	5	2.92845	1760	5	1.4435	24180	5	3.6772	2210	7	1.57945	27405	1	0.80033	481	7	1.60438	26875	3	1.44093	866	3.4638
ENSMUSG00000001436	Folate transporter 1 (Intestinal folate carrier protein)(IFC-1)(Reduced folate carrier 1)(RFC-1)(RFC1)(Solute carrier family 19 member 1) [Source:UniProtKB/Swiss-Prot;Acc:P41438]	1	76496004	76513171	17168	LoProm_L	Hi_Hi	loBT	1.33333	0.833333	0.830834	0.624596	8	0.84495	14507	2	0.80532	484	8	0.83729	13873	1	0.40932	246	5	1.25202	21496	5	3.00998	1809	4	1.18679	19664	5	2.35607	1416	6	1.56981	26952	1	0.10483	63	6	1.60782	26640	3	0.90849	546	4.21305
ENSMUSG00000045822	Zinc finger SWIM domain-containing protein 3 [Source:UniProtKB/Swiss-Prot;Acc:Q8CFL8]	2	164630600	164647627	17028	LoProm_L	Hi_Hi	loBT	0.555556	1.55556	1.01141	0.497194	5	0.66328	11295	4	0.63394	381	5	0.68379	11234	1	0.10316	62	14	1.36397	23227	21	11.6123	6979	4	1.27311	20916	4	1.86023	1118	9	1.81361	30884	3	0.85857	516	9	1.86713	30675	5	1.90349	1144	16.495
ENSMUSG00000030224	Serine-threonine kinase receptor-associated protein (UNR-interacting protein) [Source:UniProtKB/Swiss-Prot;Acc:Q9Z1Z2]	6	137683599	137700453	16855	LoProm_L	Hi_Hi	loBT	0.6	0.8	0.763769	0.510397	3	0.27017	4554	1	0.40433	243	3	0.26519	4311	1	0.31947	192	4	1.26465	21317	6	3.64725	2192	4	1.23499	20076	4	2.02496	1217	5	1.15982	19550	1	0.02163	13	5	1.19476	19422	3	1.18303	711	4.85834
ENSMUSG00000035112	Serine/threonine-protein kinase WNK4 (EC 2.7.11.1)(Protein kinase with no lysine 4)(Protein kinase, lysine-deficient 4) [Source:UniProtKB/Swiss-Prot;Acc:Q80UE6]	1	101121912	101138723	16812	LoProm_L	Hi_Hi	loBT	1.2	1.2	0.722571	0.585066	6	0.28591	4807	1	0.15641	94	6	0.29075	4714	1	0.15641	94	6	0.82371	13849	3	0.87188	524	6	0.77993	12645	3	1.74709	1050	5	1.37299	23084	1	0.42263	254	5	1.37248	22252	4	2.75707	1657	3.8465
ENSMUSG00000030286	Transmembrane protein 111 [Source:UniProtKB/Swiss-Prot;Acc:Q99KI3]	6	113464881	113481632	16752	LoProm_L	Hi_Hi	loBT	0.428571	2.14286	0.857153	0.597488	3	0.43688	7319	1	0.43927	264	3	0.40872	6602	2	0.78869	474	15	1.36089	22799	23	13.1348	7894	6	1.26323	20405	5	2.80532	1686	7	1.58061	26480	4	2.11481	1271	7	1.58113	25540	4	2.53245	1522	18.2073
ENSMUSG00000048076	ADP-ribosylation factor 1 [Source:UniProtKB/Swiss-Prot;Acc:P84078]	1	59024998	59041718	16721	LoProm_L	Hi_Hi	loBT	2.375	1.5	0.968559	0.610777	19	2.30355	38520	1	0.38103	229	19	2.32136	37425	7	1.77371	1066	12	2.62756	43938	12	7.81032	4694	9	2.45032	39504	10	7.41098	4454	8	1.84081	30782	1	0.34942	210	8	1.89933	30621	1	0.62729	377	4.89732
ENSMUSG00000024037	WD repeat-containing protein 4 [Source:UniProtKB/Swiss-Prot;Acc:Q9EP82]	1	31632569	31649202	16634	LoProm_L	Hi_Hi	loBT	0.833333	1	0.863111	0.499462	5	0.7706	12819	2	0.80033	481	5	0.77162	12373	4	1.50416	904	6	0.97084	16150	8	4.78037	2873	3	0.94986	15231	3	0.68885	414	6	1.7153	28534	2	0.38436	231	6	1.73265	27783	3	2.11314	1270	8.42229
ENSMUSG00000030346	RAD51-associated protein 1 (RAD51-interacting protein)(RAB22) [Source:UniProtKB/Swiss-Prot;Acc:Q8C551]	6	126873068	126889605	16538	LoProm_L	Hi_Hi	loBT	3	1.4	0.632921	0.620104	15	1.06113	17550	3	1.04659	629	15	1.04956	16729	1	0.58735	353	7	1.34011	22164	7	5.56073	3342	4	1.19913	19113	5	4.09983	2464	5	1.47119	24332	2	1.00666	605	5	1.47136	23452	2	1.30948	787	5.83757
ENSMUSG00000028882	Nuclear inhibitor of protein phosphatase 1 (NIPP-1)(Protein phosphatase 1 regulatory inhibitor subunit 8) [Source:UniProtKB/Swiss-Prot;Acc:Q8R3G1]	4	132382846	132399038	16193	LoProm_L	Hi_Hi	loBT	1.125	1.5	0.726052	0.556108	9	1.18908	19256	9	2.94176	1768	8	1.11036	17315	3	0.40266	242	12	1.53545	24865	14	9.89351	5946	5	1.38951	21668	5	3.14476	1890	8	2.12017	34334	4	2.48918	1496	8	2.11274	32946	3	1.3777	828	10.0755
ENSMUSG00000079043	FAST kinase domain-containing protein 5 [Source:UniProtKB/Swiss-Prot;Acc:Q7TMV3]	2	130439576	130455763	16188	LoProm_L	Hi_Hi	loBT	0.6	1.4	0.867816	0.576807	3	0.43733	7080	1	0.20133	121	3	0.44647	6960	0	0	0	7	1.39274	22547	6	4.24792	2553	7	1.32484	20653	5	3.20632	1927	5	1.58231	25616	1	0.00166	1	5	1.62865	25389	2	1.203	723	4.52885
ENSMUSG00000002949	Mitochondrial import inner membrane translocase subunit TIM44 Precursor [Source:UniProtKB/Swiss-Prot;Acc:O35857]	8	4259740	4275903	16164	LoProm_L	Hi_Hi	loBT	1.125	0.75	0.737163	0.50355	9	1.01639	16430	3	1.41431	850	9	0.99197	15440	3	0.74709	449	6	1.00934	16316	6	4.29784	2583	5	0.94096	14646	3	1.94842	1171	8	1.68283	27203	2	1.55574	935	8	1.71243	26654	1	0.53245	320	6.37647
ENSMUSG00000035666	General transcription factor 3C polypeptide 4 (EC 2.3.1.48)(Transcription factor IIIC subunit delta)(TF3C-delta)(TFIIIC 90 kDa subunit)(TFIIIC 90) [Source:UniProtKB/Swiss-Prot;Acc:Q8BMQ2]	2	28679719	28695861	16143	LoProm_L	Hi_Hi	loBT	0.454545	0.545455	0.915337	0.677334	5	0.6084	9822	5	2.09318	1258	5	0.55205	8581	1	0.24459	147	6	1.15387	18628	7	4.77205	2868	6	1.05108	16338	5	2.6822	1612	11	1.2194	19686	1	0.03494	21	11	1.23559	19206	2	0.76872	462	6.65982
ENSMUSG00000073096	Leucine-rich repeat-containing protein 61 [Source:UniProtKB/Swiss-Prot;Acc:Q8R2R5]	6	48504795	48520721	15927	LoProm_L	Hi_Hi	loBT	0.5	1.5	0.872637	0.526362	2	0.31272	4981	2	0.29451	177	2	0.31354	4806	1	0.27953	168	6	0.99805	15897	6	3.77704	2270	5	0.89281	13685	3	2.0416	1227	4	1.11602	17776	1	0.47421	285	4	1.1098	17011	3	1.96672	1182	6.72035
ENSMUSG00000041231	Ubiquitin-like domain-containing CTD phosphatase 1 (EC 3.1.3.16) [Source:UniProtKB/Swiss-Prot;Acc:Q8BGR9]	1	44268335	44283997	15663	LoProm_L	Hi_Hi	loBT	2.5	3.5	1.0041	0.55699	10	0.88247	13823	10	5.55574	3339	9	0.72238	10882	2	1.03494	622	14	1.85412	29043	23	13.3827	8043	12	1.66403	25067	6	4.15141	2495	4	0.70621	11062	1	0.06822	41	4	0.73035	11002	2	0.60067	361	13.8219
ENSMUSG00000025410	Dynactin subunit 2 (Dynactin complex 50 kDa subunit)(DCTN-50)(50 kDa dynein-associated polypeptide)(p50 dynamitin)(Growth cone membrane protein 23-48K)(GMP23-48K) [Source:UniProtKB/Swiss-Prot;Acc:Q99KJ8]	1	126703455	126718862	15408	LoProm_L	Hi_Hi	loBT	1.8	1.6	0.672558	0.656392	9	2.63541	40609	1	0.0782	47	9	2.67432	39604	7	2.25458	1355	8	1.802	27767	5	2.92346	1757	8	1.76481	26135	8	5.38769	3238	5	1.61821	24935	1	0.23627	142	5	1.66068	24593	3	1.38436	832	2.83317
ENSMUSG00000030082	Protein transport protein Sec61 subunit alpha isoform 1 (Sec61 alpha-1) [Source:UniProtKB/Swiss-Prot;Acc:P61620]	6	88453601	88468794	15194	LoProm_L	Hi_Hi	loBT	1.85714	1	0.968099	0.679824	13	2.45607	37320	8	3.60233	2165	13	2.33511	34081	10	2.84526	1710	7	1.58236	24044	8	4.1198	2476	5	1.4631	21354	7	5.46755	3286	7	1.66061	25233	1	0.06822	41	7	1.69935	24802	3	1.84859	1111	5.46784
ENSMUSG00000051736	UPF0731 protein C6orf225 homolog [Source:UniProtKB/Swiss-Prot;Acc:Q8CF36]	1	38838614	38853701	15088	LoProm_L	Hi_Hi	loBT	0.2	1	0.64515	0.546617	1	0.05096	769	2	0.45258	272	1	0.05307	769	0	0	0	5	1.17854	17783	7	3.66223	2201	4	1.13617	16462	4	2.07321	1246	5	0.70044	10569	1	0.79867	480	5	0.71696	10388	1	0.401	241	6.16105
ENSMUSG00000029401	RILP-like protein 2 (Rab-interacting lysosomal-like protein 2) [Source:UniProtKB/Swiss-Prot;Acc:Q99LE1]	5	124913332	124928375	15044	LoProm_L	Hi_Hi	loBT	2.6	1.6	0.678499	0.585997	13	0.69757	10495	13	4.73877	2848	13	0.53285	7697	4	0.63394	381	8	1.62499	24448	8	3.97005	2386	8	1.55652	22484	6	4.04825	2433	5	1.85444	27900	2	0.71381	429	5	1.85607	26811	5	1.77205	1065	5.13967
ENSMUSG00000031730	Dihydroorotate dehydrogenase, mitochondrial Precursor (DHOdehase)(EC 1.3.3.1)(Dihydroorotate oxidase) [Source:UniProtKB/Swiss-Prot;Acc:O35435]	8	112117384	112132278	14895	LoProm_L	Hi_Hi	loBT	0.428571	0.714286	0.741721	0.554785	3	0.60694	9041	2	0.73544	442	3	0.60821	8695	2	0.30449	183	5	1.15756	17243	9	3.73877	2247	5	1.115	15940	4	2.42762	1459	7	2.00638	29887	3	2.01331	1210	7	2.05057	29315	2	0.53577	322	8.07175
ENSMUSG00000015971	Actin-related protein 8 [Source:UniProtKB/Swiss-Prot;Acc:Q8R2S9]	1	30791572	30806399	14828	LoProm_L	Hi_Hi	loBT	0.888889	0.444444	0.625376	0.624355	8	0.80437	11928	2	0.80033	481	8	0.80462	11449	0	0	0	4	0.97478	14455	2	0.91514	550	4	0.94996	13517	4	2.30616	1386	9	1.93553	28702	1	0.40932	246	9	2.00471	28525	1	0.79201	476	2.10535
ENSMUSG00000002017	Protein FAM98A [Source:UniProtKB/Swiss-Prot;Acc:Q3TJZ6]	1	75936433	75951198	14766	LoProm_L	Hi_Hi	loBT	0.6	1.2	0.720162	0.652003	3	0.425	6276	2	0.39434	237	3	0.42627	6039	3	1.03494	622	6	1.21548	17949	6	3.46256	2081	5	1.11421	15785	5	2.31281	1390	5	0.93709	13838	1	0.48918	294	5	0.97494	13812	1	0.17804	107	5.38498
ENSMUSG00000036061	Single-strand selective monofunctional uracil DNA glycosylase (EC 3.2.2.-) [Source:UniProtKB/Swiss-Prot;Acc:Q6P5C5]	1	102983722	102998413	14692	LoProm_L	Hi_Hi	loBT	0.571429	0.714286	0.704615	0.634827	4	0.40509	5952	1	0.26789	161	4	0.41091	5791	0	0	0	5	1.18308	17383	3	0.76206	458	5	1.15916	16336	5	3.18968	1917	7	1.99544	29319	1	0.28785	173	7	1.95721	27583	7	4.33611	2606	2.58808
ENSMUSG00000031683	U6 snRNA-associated Sm-like protein LSm6 [Source:UniProtKB/Swiss-Prot;Acc:P62313]	8	81330350	81345039	14690	LoProm_L	Hi_Hi	loBT	0.833333	0.833333	0.789645	0.721649	5	0.58621	8612	3	0.92512	556	5	0.57193	8059	0	0	0	5	1.01981	14982	4	2.26955	1364	4	0.94912	13374	5	2.8619	1720	6	1.43353	21060	1	0.85857	516	6	1.46186	20599	2	1.01997	613	4.21443
ENSMUSG00000004934	E3 SUMO-protein ligase PIAS4 (Protein inhibitor of activated STAT protein 4)(Protein inhibitor of activated STAT protein gamma)(PIAS-gamma)(PIASy) [Source:UniProtKB/Swiss-Prot;Acc:Q9JM05]	1	80616033	80630559	14527	LoProm_L	Hi_Hi	loBT	1.71429	0.857143	0.801791	0.589502	12	3.36013	48816	2	0.04992	30	12	3.35999	46798	12	4.47088	2687	6	1.79798	26121	7	3.27121	1966	6	1.80134	25089	7	2.93511	1764	7	1.57923	22943	1	0.27288	164	7	1.63038	22708	1	0.66556	400	3.886
ENSMUSG00000020515	CCR4-NOT transcription complex subunit 8 (CCR4-associated factor 8) [Source:UniProtKB/Swiss-Prot;Acc:Q9D8X5]	1	57917575	57932097	14523	LoProm_L	Hi_Hi	loBT	1.28571	0.857143	0.999671	0.701992	9	0.97129	14107	1	0.27621	166	9	0.99684	13880	2	0.10649	64	6	1.34467	19530	6	4.44759	2673	6	1.19168	16593	6	3.84859	2313	7	1.99153	28925	1	0.5208	313	7	1.98463	27634	4	2.93178	1762	5.03491
ENSMUSG00000055762	Elongation factor 1-delta (EF-1-delta) [Source:UniProtKB/Swiss-Prot;Acc:P57776]	1	75725230	75739749	14520	LoProm_L	Hi_Hi	loBT	2.2	0.8	0.687229	0.669519	22	5.66104	82204	8	3.32779	2000	22	5.79786	80712	1	0.37937	228	8	2.01687	29287	8	5.67554	3411	6	1.9263	26816	9	4.03661	2426	10	2.30811	33516	2	0.57737	347	10	2.34365	32626	6	1.7604	1058	4.15304
ENSMUSG00000020137	THAP domain-containing protein 2 [Source:UniProtKB/Swiss-Prot;Acc:Q9D305]	1	114807022	114821491	14470	LoProm_L	Hi_Hi	loBT	0.333333	1	0.933363	0.618571	2	0.15728	2276	3	1.22795	738	2	0.15925	2209	1	0.0183	11	6	1.31097	18971	11	5.54576	3333	5	1.20337	16692	5	3.36106	2020	6	0.99288	14368	1	0.23794	143	6	0.93836	13016	6	3.58236	2153	9.141
ENSMUSG00000028644	Erythroid membrane-associated protein Precursor [Source:UniProtKB/Swiss-Prot;Acc:Q9JLN5]	4	118848196	118862581	14386	LoProm_L	Hi_Hi	BT	22.1	5.7	0.8007	0.686873	221	26.7058	384216	40	15.9983	9615	221	26.9677	371804	23	5.17804	3112	57	12.6169	181520	32	22.7071	13647	57	11.5164	158776	56	38.5324	23158	10	2.24272	32266	1	0.34609	208	10	2.27439	31357	4	1.45923	877	2.77866
ENSMUSG00000030327	Adaptin ear-binding coat-associated protein 1 (NECAP endocytosis-associated protein 1)(NECAP-1) [Source:UniProtKB/Swiss-Prot;Acc:Q9CR95]	6	122824575	122838952	14378	LoProm_L	Hi_Hi	loBT	1.8	1.8	0.715466	0.604632	9	0.65783	9459	2	1.02662	617	9	0.64845	8935	0	0	0	9	1.34516	19342	9	6.48419	3897	7	1.24262	17122	5	0.58403	351	5	1.39516	20061	2	1.02329	615	5	1.43414	19761	1	0.4426	266	7.24276
ENSMUSG00000046351	Zinc finger protein 322A [Source:UniProtKB/Swiss-Prot;Acc:Q8BZ89]	1	23446715	23461077	14363	LoProm_L	Hi_Hi	loBT	0.4	1.4	0.755637	0.52385	2	0.15504	2227	1	0.41431	249	2	0.14378	1979	1	0.28286	170	7	0.96373	13843	7	5.19468	3122	3	0.89799	12360	3	1.73877	1045	5	0.70029	10059	1	0.08819	53	5	0.73082	10059	1	0.4426	266	7.79519
ENSMUSG00000002343	Armadillo repeat-containing protein 6 [Source:UniProtKB/Swiss-Prot;Acc:Q8BNU0]	8	72744094	72758365	14272	LoProm_L	Hi_Hi	loBT	1.16667	0.666667	0.864764	0.625588	7	0.68983	9846	7	3.56406	2142	4	0.60089	8216	2	0.89185	536	4	0.79311	11320	4	2.62063	1575	3	0.71045	9714	3	1.46423	880	6	1.30631	18645	1	0.72712	437	6	1.30088	17787	3	1.43095	860	5.63023
ENSMUSG00000073476	Putative uncharacterized protein [Source:UniProtKB/TrEMBL;Acc:Q3UQC3]	1	193960780	193974895	14116	LoProm_L	Hi_Hi	loBT	0.8	0.8	0.622981	0.718211	4	0.26698	3769	2	0.4792	288	4	0.27883	3769	0	0	0	4	0.80081	11305	3	2.22962	1340	4	0.76533	10345	4	1.55907	937	5	1.06021	14967	1	0.28286	170	5	1.0708	14474	3	1.63561	983	3.91988
ENSMUSG00000036632	Dolichyl-phosphate beta-glucosyltransferase (DolP-glucosyltransferase)(EC 2.4.1.117)(Asparagine-linked glycosylation protein 5) [Source:UniProtKB/Swiss-Prot;Acc:Q9DB25]	3	54539493	54553358	13866	LoProm_L	Hi_Hi	loBT	0.5	0.625	0.790961	0.638187	4	0.44783	6210	1	0.63062	379	4	0.42248	5605	2	0.86522	520	5	0.94692	13131	3	0.44592	268	5	0.92018	12208	4	1.84359	1108	8	1.84979	25651	1	0.00499	3	8	1.89545	25147	3	1.21963	733	3.26023
ENSMUSG00000032127	Vacuolar protein sorting-associated protein 11 homolog [Source:UniProtKB/Swiss-Prot;Acc:Q91W86]	9	44156182	44169724	13543	LoProm_L	Hi_Hi	loBT	1.71429	1	0.623987	0.578449	12	1.64848	22327	3	0.89517	538	12	1.55215	20091	10	3.01997	1815	7	1.3891	18814	8	6.22795	3743	7	1.31984	17084	5	2.10649	1266	7	2.13098	28862	3	2.0782	1249	6	2.08228	26953	7	3.69717	2222	6.06134
ENSMUSG00000025917	COP9 signalosome complex subunit 5 (Signalosome subunit 5)(SGN5)(EC 3.4.-.-)(Jun activation domain-binding protein 1)(Kip1 C-terminus-interacting protein 2) [Source:UniProtKB/Swiss-Prot;Acc:O35864]	1	10014915	10028026	13112	LoProm_L	Hi_Hi	loBT	1.14286	1.71429	0.674037	0.491868	8	0.4401	5771	8	3.57737	2150	7	0.27364	3424	1	0.33943	204	12	1.36704	17926	15	9.203	5531	4	1.28882	16127	4	2.01664	1212	7	1.61313	21153	4	2.06656	1242	7	1.62255	20303	3	0.6589	396	11.6386
ENSMUSG00000024474	Protein Red (Protein RER)(IK factor)(Cytokine IK) [Source:UniProtKB/Swiss-Prot;Acc:Q9Z1M8]	1	36904365	36917289	12925	LoProm_L	Hi_Hi	loBT	1.8	3.8	0.738811	0.544008	9	1.04425	13498	9	3.9401	2368	7	0.91254	11248	0	0	0	19	1.77286	22916	20	14.9734	8999	6	1.42877	17611	5	3.05491	1836	5	1.59175	20575	4	2.81364	1691	5	1.56604	19303	3	1.802	1083	13.9981
ENSMUSG00000027463	Uncharacterized protein C20orf54 homolog Precursor [Source:UniProtKB/Swiss-Prot;Acc:Q9D6X5]	2	151822266	151834982	12717	LoProm_L	Hi_Hi	loBT	0.428571	0.428571	0.630868	0.706306	3	0.15506	1972	1	0.02995	18	3	0.16273	1972	0	0	0	3	0.2612	3322	3	1.67388	1006	1	0.19665	2383	1	0.66223	398	7	1.14444	14555	4	2.46589	1482	7	1.12073	13581	3	1.55075	932	15.2555
ENSMUSG00000073455	hypothetical protein LOC100041621 [Source:RefSeq peptide;Acc:NP_001116844]	1	15147213	15159904	12692	LoProm_L	Hi_Hi	loBT	0.384615	0.769231	0.830229	0.612335	5	0.72284	9175	2	0.37271	224	5	0.72926	8819	3	1.51414	910	10	2.45025	31101	10	6.94343	4173	8	2.19739	26573	9	6.57737	3953	13	1.50894	19153	1	0.35441	213	13	1.4864	17975	6	3.88186	2333	4.55085
ENSMUSG00000033458	Coiled-coil domain-containing protein MTMR15 [Source:UniProtKB/Swiss-Prot;Acc:Q69ZT1]	7	71506378	71518970	12593	LoProm_L	Hi_Hi	loBT	0.6	2	0.77282	0.658264	3	0.51731	6515	3	1.25957	757	3	0.48032	5761	0	0	0	10	1.04963	13219	10	6.69384	4023	4	0.87861	10538	4	1.98502	1193	5	1.5559	19595	3	1.49917	901	5	1.5622	18737	2	1.09817	660	11.3816
ENSMUSG00000079317	Trafficking protein particle complex subunit 2 (Sedlin) [Source:UniProtKB/Swiss-Prot;Acc:Q9CQP2]	x	162878506	162891072	12567	LoProm_L	Hi_Hi	loBT	0.333333	1.66667	0.700328	0.618783	1	0.03947	496	1	0.59068	355	1	0.0361	432	0	0	0	5	0.8462	10635	5	2.70549	1626	3	0.72167	8637	3	2.10649	1266	3	0.71674	9008	1	0.30283	182	3	0.72393	8664	1	0.34609	208	6.92837
ENSMUSG00000004994	Coiled-coil domain-containing protein 130 [Source:UniProtKB/Swiss-Prot;Acc:Q9D516]	8	86781694	86794259	12566	LoProm_L	Hi_Hi	loBT	0.5	0.75	0.700388	0.675939	4	0.54786	6885	1	0.36772	221	4	0.55686	6664	2	0.15973	96	6	0.95806	12040	6	4.16306	2502	4	0.84357	10095	4	2.56739	1543	8	2.13806	26869	3	0.65391	393	8	2.11582	25320	6	4.4609	2681	7.11263
ENSMUSG00000001166	2'-5' oligoadenylate synthetase 1C [Source:RefSeq peptide;Acc:NP_291019]	5	121250102	121262523	12422	LoProm_L	Hi_Hi	loBT	0.428571	0.571429	0.730201	0.557426	3	0.34106	4237	17	4.06489	2443	3	0.34754	4109	1	0.3411	205	4	0.83716	10400	7	3.04825	1832	4	0.83118	9827	3	1.54742	930	7	1.8568	23067	3	1.57571	947	7	1.9139	22628	1	0.10649	64	8.42176
ENSMUSG00000046794	Protein phosphatase 1 regulatory subunit 3B (Protein phosphatase 1 regulatory subunit 4)(R4)(Protein phosphatase 1 subunit GL)(Hepatic glycogen-targeting protein phosphatase 1 regulatory subunit GL) [Source:UniProtKB/Swiss-Prot;Acc:Q8C767]	8	36438795	36451178	12384	LoProm_L	Hi_Hi	loBT	0.333333	0.666667	0.776244	0.718711	2	0.09035	1119	2	0.52413	315	1	0.06831	805	0	0	0	4	0.78103	9673	5	2.46922	1484	4	0.76445	9009	4	1.98835	1195	6	1.77117	21936	2	0.43927	264	6	1.82664	21527	2	1.25291	753	6.54065
ENSMUSG00000071645	U6 snRNA-specific terminal uridylyltransferase 1 (U6-TUTase)(EC 2.7.7.52)(RNA-binding motif protein 21)(RNA-binding protein 21) [Source:UniProtKB/Swiss-Prot;Acc:Q8R3F9]	1	9028386	9040691	12306	LoProm_L	Hi_Hi	loBT	1	1.5	0.940291	0.694316	6	0.90493	11137	1	0.54077	325	6	0.93192	10910	1	0.05324	32	9	1.87308	23052	10	7.7421	4653	8	1.61724	18933	8	5.46755	3286	6	1.36435	16791	1	0.37271	224	6	1.4095	16501	2	0.48586	292	6.18337
ENSMUSG00000022940	Phosphatidylinositol N-acetylglucosaminyltransferase subunit P (EC 2.4.1.198)(Phosphatidylinositol-glycan biosynthesis class P protein)(PIG-P)(Down syndrome critical region protein 5 homolog) [Source:UniProtKB/Swiss-Prot;Acc:Q9JHG1]	1	94580370	94592622	12253	LoProm_L	Hi_Hi	loBT	0.428571	0.714286	0.873943	0.49892	3	0.10111	1239	1	0.37105	223	3	0.08727	1017	0	0	0	5	0.73894	9055	5	2.71547	1632	4	0.63403	7389	2	0.84359	507	7	0.94826	11620	1	0.61231	368	7	0.9486	11055	1	0.57404	345	7.88606
ENSMUSG00000003808	Phenylalanyl-tRNA synthetase alpha chain (EC 6.1.1.20)(Phenylalanine--tRNA ligase alpha chain)(PheRS) [Source:UniProtKB/Swiss-Prot;Acc:Q8C0C7]	8	87380908	87393156	12249	LoProm_L	Hi_Hi	loBT	1.77778	0.888889	0.718528	0.541088	16	1.51159	18517	6	1.82529	1097	16	1.47888	17229	2	0.33111	199	8	1.91967	23516	8	6.00832	3611	8	1.72609	20109	6	2.33111	1401	9	2.18939	26820	2	0.35108	211	9	2.257	26294	3	2.2995	1382	4.63475
ENSMUSG00000079709	hypothetical protein LOC100041574 [Source:RefSeq peptide;Acc:NP_001116842]	1	15115829	15127768	11940	LoProm_L	Hi_Hi	loBT	0.428571	1.28571	1.00041	0.53161	3	0.3704	4423	1	0.22629	136	3	0.3721	4220	2	0.94509	568	9	2.23851	26730	12	7.3777	4434	8	2.0582	23342	7	4.99334	3001	7	1.67834	20041	1	0.59734	359	7	1.71678	19470	1	0.81364	489	5.83034
ENSMUSG00000027498	Cleavage stimulation factor 50 kDa subunit (CSTF 50 kDa subunit)(CF-1 50 kDa subunit)(CstF-50) [Source:UniProtKB/Swiss-Prot;Acc:Q99LC2]	2	172196197	172207948	11752	LoProm_L	Hi_Hi	loBT	2.2	1.8	0.905786	0.682226	11	1.6994	19973	23	6.30616	3790	11	1.62046	18073	1	0.09651	58	9	1.68085	19755	16	10.0899	6064	5	1.45503	16228	7	4.31281	2592	5	1.42236	16717	2	0.08819	53	5	1.46409	16329	2	0.85524	514	10.9963
ENSMUSG00000025257	RIB43A-like with coiled-coils protein 1 [Source:UniProtKB/Swiss-Prot;Acc:Q9D0B8]	x	148439125	148450838	11714	LoProm_L	Hi_Hi	loBT	0.5	1	0.948424	0.614704	2	0.08638	1012	21	3.3178	1994	2	0.09105	1012	1	0.05491	33	4	0.7621	8928	13	5.93844	3569	4	0.72848	8097	3	1.5208	914	4	0.55314	6480	1	0.2213	133	2	0.49762	5531	4	2.26789	1363	17.8454
ENSMUSG00000029345	Tuftelin-interacting protein 11 (Septin and tuftelin-interacting protein 1)(STIP-1)(Tuftelin-interacting protein 39) [Source:UniProtKB/Swiss-Prot;Acc:Q9ERA6]	5	112755384	112767089	11706	LoProm_L	Hi_Hi	loBT	2.4	1.2	0.954311	0.505141	12	2.15299	25205	1	0.43927	264	12	2.12992	23657	8	3.02829	1820	6	1.01845	11923	6	3.57404	2148	4	0.93752	10413	3	2.06489	1241	5	1.34791	15780	1	0.10649	64	5	1.4065	15622	4	1.58902	955	6.39986
ENSMUSG00000032637	Ataxin-2-like protein [Source:UniProtKB/Swiss-Prot;Acc:Q7TQH0]	7	133635224	133646816	11593	LoProm_L	Hi_Hi	loBT	4.625	1.125	0.853708	0.539162	37	6.94894	80566	5	2.80532	1686	37	7.2253	79435	3	0.47088	283	9	1.85682	21528	9	6.50915	3912	9	1.73376	19061	6	2.57903	1550	8	1.32439	15355	1	0.60067	361	8	1.37548	15122	3	0.40932	246	5.19103
ENSMUSG00000020235	Fizzy-related protein homolog (Fzr)(Cdh1/Hct1 homolog) [Source:UniProtKB/Swiss-Prot;Acc:Q9R1K5]	1	80829625	80841199	11575	LoProm_L	Hi_Hi	T	18.7143	3.28571	0.914536	0.6767	131	40.5472	469375	30	8.07155	4851	131	40.1603	440799	127	61.1198	36733	23	6.1269	70925	21	11.792	7087	22	5.68413	62389	27	19.9667	12000	7	2.15593	24957	1	0.13644	82	7	2.22321	24402	4	2.36606	1422	3.6945
ENSMUSG00000018931	Protein GTLF3B (Gene trap locus protein F3b)(Gene trap locus protein F3-2) [Source:UniProtKB/Swiss-Prot;Acc:Q9DBW3]	1	60715748	60727292	11545	LoProm_L	Hi_Hi	loBT	1.63636	1	0.735143	0.491338	18	3.73844	43164	2	0.98669	593	18	3.90654	42761	2	0.74376	447	11	1.96423	22679	4	1.87022	1124	11	1.93559	21187	6	3.6223	2177	11	2.66906	30817	1	0.3594	216	11	2.62964	28784	9	4.87687	2931	2.06655
ENSMUSG00000015837	Sequestosome-1 (Ubiquitin-binding protein p62)(STONE14) [Source:UniProtKB/Swiss-Prot;Acc:Q64337]	1	50012868	50024293	11426	LoProm_L	Hi_Hi	loBT	1.25	1.25	0.643676	0.610188	10	3.08664	35271	8	3.82862	2301	10	3.04738	32994	4	1.5807	950	10	2.39232	27337	11	8.41764	5059	10	2.20828	23909	9	4.94509	2972	8	1.71104	19552	2	1.22962	739	8	1.76753	19137	2	1.19135	716	4.98125
ENSMUSG00000028410	DnaJ homolog subfamily A member 1 (Heat shock 40 kDa protein 4)(DnaJ protein homolog 2)(HSJ-2) [Source:UniProtKB/Swiss-Prot;Acc:P63037]	4	40669566	40680932	11367	LoProm_L	Hi_Hi	loBT	1.5	3.25	0.740085	0.608624	6	0.6477	7363	6	2.55075	1533	5	0.55869	6016	1	0.1381	83	13	2.23777	25439	13	9.13977	5493	8	1.97	21213	8	6.33444	3807	4	0.78897	8969	1	0.21298	128	4	0.83293	8969	1	0.17138	103	6.59898
ENSMUSG00000033124	autophagy-related 9-like 1 [Source:RefSeq peptide;Acc:NP_001003917]	1	75177439	75188770	11332	LoProm_L	Hi_Hi	T	6.83333	1.66667	0.706749	0.65813	41	8.75179	99184	18	9.37105	5632	41	8.89052	95422	15	5.07321	3049	10	2.03115	23019	10	7.38769	4440	6	1.75776	18866	8	4.31448	2593	6	1.75073	19841	2	1.25125	752	6	1.78953	19207	1	0.44925	270	5.68906
ENSMUSG00000074153	Putative uncharacterized proteinMCG144620, isoform CRA_a ; [Source:UniProtKB/TrEMBL;Acc:Q8C4Y8]	8	96946799	96958057	11259	LoProm_L	Hi_Hi	loBT	0.666667	0.833333	0.899876	0.725297	4	0.48917	5508	4	1.599	961	4	0.44953	4792	0	0	0	5	1.05364	11864	4	2.3228	1396	4	0.94118	10033	5	3.1381	1886	6	1.8127	20411	1	0.37105	223	6	1.86848	19918	2	1.198	720	4.24998
ENSMUSG00000038335	Pre-rRNA-processing protein TSR1 homolog [Source:UniProtKB/Swiss-Prot;Acc:Q5SWD9]	1	74711582	74722838	11257	LoProm_L	Hi_Hi	loBT	1	1.66667	0.948026	0.725519	6	0.89128	10034	5	1.79035	1076	6	0.80062	8533	3	1.68719	1014	10	2.16077	24326	11	7.599	4567	7	1.8814	20052	10	6.89018	4141	6	1.47584	16615	1	0.29285	176	6	1.51745	16173	5	1.82196	1095	5.84671
ENSMUSG00000042492	TBC1 domain family member 10B (Protein wz3-85) [Source:UniProtKB/Swiss-Prot;Acc:Q8BHL3]	7	134340979	134351982	11004	LoProm_L	Hi_Hi	T	5.16667	1.16667	0.723478	0.612094	31	4.99546	54975	7	1.42429	856	31	5.19385	54042	4	1.86023	1118	7	1.49541	16457	6	2.34276	1408	7	1.46574	15251	6	4.2995	2584	6	1.23916	13637	1	0.15641	94	6	1.29236	13447	4	1.3228	795	4.0935
ENSMUSG00000033857	Cytosolic endo-beta-N-acetylglucosaminidase (ENGase)(EC 3.2.1.96) [Source:UniProtKB/Swiss-Prot;Acc:Q8BX80]	1	118338300	118349087	10788	LoProm_L	Hi_Hi	loBT	0.666667	0.666667	0.730692	0.559012	4	0.96941	10459	3	1.43261	861	4	0.89813	9151	4	1.08319	651	4	0.82714	8924	3	1.45258	873	4	0.82815	8438	3	1.1797	709	6	1.54787	16700	1	0.30948	186	6	1.48484	15129	6	4.62729	2781	3.62253
ENSMUSG00000031816	Methenyltetrahydrofolate synthetase domain-containing protein [Source:UniProtKB/Swiss-Prot;Acc:Q3URQ7]	8	123621457	123632218	10762	LoProm_L	Hi_Hi	loBT	1	0.833333	0.873196	0.628384	6	1.3224	14233	4	1.63727	984	6	1.18725	12066	5	3.86689	2324	5	0.74988	8071	9	4.07987	2452	4	0.70589	7174	3	1.65225	993	6	1.696	18254	3	1.00333	603	6	1.75716	17858	1	0.17138	103	12.7499
ENSMUSG00000025465	Enoyl-CoA hydratase, mitochondrial Precursor (EC 4.2.1.17)(Short chain enoyl-CoA hydratase)(SCEH)(Enoyl-CoA hydratase 1) [Source:UniProtKB/Swiss-Prot;Acc:Q8BH95]	7	147291618	147302307	10690	LoProm_L	Hi_Hi	loBT	0.666667	1.16667	0.966614	0.541836	4	0.48508	5186	1	0.3228	194	4	0.47696	4813	1	0.29784	179	7	0.97961	10473	7	4.87521	2930	4	0.86156	8694	3	0.92013	553	6	2.19399	23456	2	0.62396	375	6	2.27946	23002	2	0.76872	462	8.1248
ENSMUSG00000021287	DNA repair protein XRCC3 (X-ray repair cross-complementing protein 3) [Source:UniProtKB/Swiss-Prot;Acc:Q9CXE6]	1	113041404	113052052	10649	LoProm_L	Hi_Hi	loBT	2.66667	0.833333	0.826096	0.688824	16	2.98479	31788	1	0.48752	293	16	2.97552	29904	8	4.06323	2442	5	0.88272	9401	4	1.67554	1007	5	0.81891	8230	4	1.42928	859	6	1.33615	14230	1	0.30782	185	6	1.37174	13786	4	0.91015	547	4.88454
ENSMUSG00000034570	Phosphatidylinositol 4,5-bisphosphate 5-phosphatase A (EC 3.1.3.56)(Inositol polyphosphate 5-phosphatase J) [Source:UniProtKB/Swiss-Prot;Acc:P59644]	1	3394275	3404824	10550	LoProm_L	Hi_Hi	loBT	0.571429	0.571429	0.754184	0.661676	4	0.09828	1037	1	0.38769	233	4	0.09004	896	0	0	0	4	0.75367	7952	4	1.5025	903	3	0.6538	6506	3	1.42596	857	7	1.78542	18838	2	0.39101	235	7	1.85609	18470	4	1.21963	733	6.11808
ENSMUSG00000021916	Glycosyltransferase 8 domain-containing protein 1 (EC 2.4.1.-) [Source:UniProtKB/Swiss-Prot;Acc:Q6NSU3]	1	31814890	31825171	10282	LoProm_L	Hi_Hi	loBT	0.5	1.16667	0.645832	0.553407	3	0.22231	2286	1	0.06156	37	3	0.23237	2250	0	0	0	7	2.00778	20646	6	2.92346	1757	7	1.95745	18954	7	3.5391	2127	6	1.39522	14347	1	0.13145	79	6	1.44335	13976	5	1.70216	1023	3.06521
ENSMUSG00000047719	UbiA prenyltransferase domain-containing protein 1 [Source:UniProtKB/Swiss-Prot;Acc:Q9DC60]	4	147808606	147818860	10255	LoProm_L	Hi_Hi	loBT	0.571429	0.714286	0.993983	0.52843	4	0.47065	4827	1	0.47421	285	4	0.47048	4543	0	0	0	5	0.94062	9647	5	3.12812	1880	4	0.88857	8580	3	1.82696	1098	7	1.71548	17594	1	0.41431	249	7	1.75269	16924	5	2.87854	1730	5.62702
ENSMUSG00000076433	differential display clone 8 [Source:RefSeq peptide;Acc:NP_067415]	1	118193675	118203848	10174	LoProm_L	Hi_Hi	loBT	0.111111	0.555556	1.00677	0.492799	1	0.21101	2147	1	0.68885	414	1	0.20804	1992	0	0	0	5	0.6971	7093	3	1.23128	740	5	0.64303	6157	2	1.33777	804	9	2.07636	21127	1	0.84692	509	9	2.17713	20846	2	0.97338	585	4.66541
ENSMUSG00000079442	Alpha-N-acetyl-neuraminyl-2,3-beta-galactosyl-1,3-N-acetyl-galactosaminide alpha-2,6-sialyltransferase (EC 2.4.99.7)(NeuAc-alpha-2,3-Gal-beta-1,3-GalNAc-alpha-2,6-sialyltransferase)(ST6GalNAc IV)(Sialyltransferase 7D) [Source:UniProtKB/Swiss-Prot;Acc:Q9R2B6]	2	32442608	32452723	10116	LoProm_L	Hi_Hi	loBT	0.8	0.8	0.722185	0.729548	4	0.69309	7012	2	0.49917	300	4	0.68005	6472	3	1.14975	691	4	0.77879	7879	3	2.00666	1206	4	0.74561	7096	4	1.53245	921	5	1.27992	12949	1	0.70383	423	5	1.31092	12476	2	1.25458	754	4.02355
ENSMUSG00000048546	Protein Tob2 (Transducer of erbB-2 2) [Source:UniProtKB/Swiss-Prot;Acc:Q9JM55]	1	81678700	81688756	10057	LoProm_L	Hi_Hi	loBT	1.71429	3	0.901605	0.720729	12	2.44084	24550	6	2.52246	1516	12	2.41626	22853	2	0.87854	528	21	1.58958	15988	21	14.4443	8681	6	1.14136	10795	6	3.73211	2243	7	1.24319	12504	3	0.60566	364	7	1.29996	12295	4	1.23627	743	18.3991
ENSMUSG00000028430	Nucleolar protein 6 (Nucleolar RNA-associated protein)(Nrap) [Source:UniProtKB/Swiss-Prot;Acc:Q8R5K4]	4	41061463	41071296	9834	LoProm_L	Hi_Hi	loBT	0.833333	1	0.770723	0.521236	5	1.03254	10155	1	0.41431	249	5	1.05187	9714	1	0.59734	359	6	1.00051	9840	6	3.74875	2253	5	0.90341	8343	3	1.85025	1112	6	1.71327	16850	2	1.48419	892	6	1.77618	16403	4	0.91015	547	6.6415
ENSMUSG00000043243	Putative uncharacterized protein Fragment [Source:UniProtKB/TrEMBL;Acc:Q3TQH6]	8	74121681	74131465	9785	LoProm_L	Hi_Hi	loBT	1.42857	0.857143	0.901709	0.555354	10	1.50756	14753	1	0.14476	87	10	1.59667	14667	0	0	0	6	1.23094	12046	4	2.19135	1317	6	1.11354	10229	4	2.0782	1249	7	2.11905	20737	1	0.65225	392	7	2.22001	20393	3	1.55241	933	3.59215
ENSMUSG00000063229	L-lactate dehydrogenase A chain (LDH-A)(EC 1.1.1.27)(LDH muscle subunit)(LDH-M) [Source:UniProtKB/Swiss-Prot;Acc:P06151]	7	54101213	54110996	9784	LoProm_L	Hi_Hi	loBT	1.125	0.625	0.885414	0.72066	9	1.0746	10515	6	2.09484	1259	9	0.98127	9013	3	0.55574	334	5	1.29085	12631	5	3.02329	1817	4	1.14154	10485	6	4.10483	2467	8	1.75922	17214	1	0.43594	262	8	1.75362	16107	5	3.20632	1927	4.38005
ENSMUSG00000050821	Protein FAM131A Precursor [Source:UniProtKB/Swiss-Prot;Acc:Q8BWU3]	1	20693356	20703117	9762	LoProm_L	Hi_Hi	loBT	0.2	0.8	0.827444	0.657479	1	0.20506	2002	1	0.06489	39	1	0.21292	1951	6	2.12812	1279	4	0.78541	7668	6	3.52745	2120	3	0.66015	6049	3	1.8386	1105	5	1.46553	14308	2	0.89185	536	5	1.47899	13552	1	0.90682	545	9.08884
ENSMUSG00000026975	WD repeat-containing protein 85 [Source:UniProtKB/Swiss-Prot;Acc:Q9CYU6]	2	24817942	24827681	9740	LoProm_L	Hi_Hi	loBT	0.857143	2.14286	0.858748	0.668833	6	0.88204	8592	2	0.48586	292	6	0.84684	7741	3	0.93511	562	15	1.84827	18004	15	12.1913	7327	11	1.5006	13717	7	3.95341	2376	7	2.16251	21065	3	1.8802	1130	7	2.16792	19817	4	1.88353	1132	9.996
ENSMUSG00000032763	Acetolactate synthase-like protein (EC 2.2.1.-)(IlvB-like protein) [Source:UniProtKB/Swiss-Prot;Acc:Q8BU33]	1	78037792	78047224	9433	LoProm_L	Hi_Hi	loBT	0.714286	0.714286	1.00939	0.52885	5	1.15571	10903	2	0.58236	350	5	1.20625	10656	1	0.31947	192	5	1.00742	9504	5	3.20965	1929	3	0.88771	7842	3	2.26456	1361	7	1.79447	16929	1	0.19967	120	7	1.81424	16027	4	2.2213	1335	5.63247
ENSMUSG00000044627	Uncharacterized protein C9orf119 homolog [Source:UniProtKB/Swiss-Prot;Acc:Q8K3D3]	2	32134336	32143582	9247	LoProm_L	Hi_Hi	loBT	0.5	0.875	1.02128	0.539061	4	0.62435	5774	4	1.57404	946	4	0.55874	4832	1	0.07654	46	7	1.2939	11966	7	4.82363	2899	7	1.15611	9998	4	1.88186	1131	8	1.68653	15597	1	0.43261	260	8	1.73451	15000	3	1.6223	975	6.05479
ENSMUSG00000022126	Immune-responsive gene 1 protein [Source:UniProtKB/Swiss-Prot;Acc:P54987]	1	103446194	103455313	9120	LoProm_L	Hi_Hi	loBT	0.5	1.25	0.803199	0.572682	2	0.116	1058	1	0.21631	130	2	0.10891	928	0	0	0	5	0.85912	7836	4	2.84359	1709	5	0.80249	6838	3	1.91181	1149	4	1.32146	12053	1	0.5025	302	4	1.2752	10866	4	2.26622	1362	4.98449
ENSMUSG00000014837	Uncharacterized protein KIAA0895-like [Source:UniProtKB/Swiss-Prot;Acc:Q810A5]	8	107804310	107813363	9054	LoProm_L	Hi_Hi	loBT	0.333333	1	0.887127	0.628698	2	0.11077	1003	1	0.14809	89	1	0.10207	863	2	0.23295	140	6	0.8286	7503	6	2.91847	1754	6	0.70538	5964	3	1.56572	941	6	1.70679	15455	2	0.94676	569	6	1.81313	15330	2	0.54077	325	8.50605
ENSMUSG00000023089	NADH dehydrogenase [ubiquinone] 1 alpha subcomplex subunit 5 (NADH-ubiquinone oxidoreductase 13 kDa-B subunit)(Complex I-13kD-B)(CI-13kD-B)(Complex I subunit B13) [Source:UniProtKB/Swiss-Prot;Acc:Q9CPP6]	6	24468666	24477570	8905	LoProm_L	Hi_Hi	loBT	1	2.66667	0.661136	0.506394	6	0.33955	3024	4	0.54576	328	6	0.32507	2700	0	0	0	16	1.92488	17143	16	10.8636	6529	10	1.55803	12941	5	2.64892	1592	6	1.26353	11253	3	0.96339	579	6	1.33879	11120	4	1.49085	896	10.2694
ENSMUSG00000068922	Protein misato homolog 1 [Source:UniProtKB/Swiss-Prot;Acc:Q2YDW2]	3	88709029	88717853	8825	LoProm_L	Hi_Hi	loBT	2.8	1.2	0.843827	0.577331	14	3.31396	29249	1	0.46755	281	14	3.47581	28592	2	0.63062	379	6	1.43734	12686	6	3.7787	2271	5	1.32324	10885	5	2.7421	1648	5	1.43462	12662	1	0.3411	205	5	1.53927	12662	2	0.36273	218	4.53432
ENSMUSG00000029142	39S ribosomal protein L33, mitochondrial (L33mt)(MRP-L33) [Source:UniProtKB/Swiss-Prot;Acc:Q9CQP0]	5	31916345	31925014	8670	LoProm_L	Hi_Hi	loBT	0.444444	1.11111	0.752181	0.522896	4	0.81721	7086	4	1.71714	1032	4	0.75046	6057	0	0	0	10	1.59624	13841	10	6.53245	3926	7	1.49994	12106	5	2.26789	1363	9	1.63637	14189	2	1.10649	665	9	1.69545	13684	1	0.57238	344	6.66693
ENSMUSG00000011254	Probable tRNA(His) guanylyltransferase (EC 2.7.7.-)(tRNA-histidine guanylyltransferase) [Source:UniProtKB/Swiss-Prot;Acc:Q9CY52]	1	45760345	45769005	8661	LoProm_L	Hi_Hi	loBT	0.666667	1.66667	0.744935	0.616777	2	0.2526	2188	1	0.41597	250	2	0.21831	1760	1	0.2995	180	5	0.80917	7009	8	4.53245	2724	3	0.72501	5845	3	0.76872	462	3	1.02378	8868	2	1.58735	954	3	1.00744	8122	2	0.71381	429	11.0343
ENSMUSG00000061898	RB-associated KRAB zinc finger protein (RB-associated KRAB repressor)(Zinc finger protein 769) [Source:UniProtKB/Swiss-Prot;Acc:Q8BQC8]	5	143933867	143942422	8556	LoProm_L	Hi_Hi	loBT	0.428571	0.857143	0.937192	0.506692	3	0.55522	4751	1	0.47587	286	3	0.56127	4466	0	0	0	6	1.33084	11388	5	2.98502	1794	6	1.24557	9911	4	1.599	961	7	2.13802	18295	1	0.1198	72	7	2.15571	17153	5	2.65058	1593	4.01423
ENSMUSG00000002825	Queuine tRNA-ribosyltransferase (EC 2.4.2.29)(tRNA-guanine transglycosylase)(Guanine insertion enzyme) [Source:UniProtKB/Swiss-Prot;Acc:Q9JMA2]	9	21216289	21224721	8433	LoProm_L	Hi_Hi	loBT	0.5	0.5	0.714421	0.588706	3	0.57837	4878	3	1.27121	764	3	0.49732	3896	1	0.36606	220	3	0.80199	6764	3	1.33278	801	3	0.77342	6059	3	1.32113	794	6	1.35855	11458	1	0.41265	248	6	1.33572	10464	3	2.1198	1274	3.87888
ENSMUSG00000036819	JmjC domain-containing protein 4 (Jumonji domain-containing protein 4) [Source:UniProtKB/Swiss-Prot;Acc:Q8BFT6]	1	59263547	59271975	8429	LoProm_L	Hi_Hi	loBT	0.857143	0.714286	0.844596	0.707412	6	0.79004	6660	1	0.31115	187	6	0.82682	6474	1	0.43428	261	5	1.55896	13142	5	2.89185	1738	5	1.37305	10751	7	4.91514	2954	7	1.80996	15258	1	0.37438	225	7	1.92005	15034	2	0.24958	150	3.64153
ENSMUSG00000052160	Phospholipase D4 (PLD 4)(EC 3.1.4.4)(Choline phosphatase 4)(Phosphatidylcholine-hydrolyzing phospholipase D4) [Source:UniProtKB/Swiss-Prot;Acc:Q8BG07]	1	113998866	114007197	8332	LoProm_L	Hi_Hi	loBT	2.83333	0.666667	0.781256	0.644256	17	4.40526	36709	5	1.16473	700	17	4.51972	34951	7	1.77704	1068	4	0.97396	8116	4	2.32945	1400	4	0.90741	7017	4	1.58403	952	6	1.42386	11865	1	0.44426	267	6	1.37088	10601	5	3.7371	2246	4.40815
ENSMUSG00000030733	SH2B adapter protein 1 (SH2 domain-containing protein 1B)(Pro-rich, PH and SH2 domain-containing signaling mediator)(PSM)(SH2-B PH domain-containing signaling mediator 1) [Source:UniProtKB/Swiss-Prot;Acc:Q91ZM2]	7	133610508	133618644	8137	LoProm_L	Hi_Hi	loBT	1.5	0.875	0.695343	0.700528	12	3.37196	27441	3	0.81531	490	12	3.59552	27103	1	0.4975	299	7	1.06181	8641	8	4.60399	2767	5	0.99642	7511	5	3.08319	1853	8	1.78213	14503	3	1.51747	912	8	1.85275	13966	3	1.75374	1054	8.02874
ENSMUSG00000028709	Mps one binder kinase activator-like 2C (Mob1 homolog 2C) [Source:UniProtKB/Swiss-Prot;Acc:Q8BJG4]	4	115500697	115508788	8092	LoProm_L	Hi_Hi	loBT	0.75	0.375	0.788852	0.631453	6	0.89275	7225	3	1.13644	683	6	0.79594	5964	2	1.14975	691	3	0.78537	6356	3	1.26456	760	3	0.70092	5252	3	1.09151	656	8	2.69764	21832	2	0.31947	192	8	2.87362	21532	1	0.99334	597	4.28009
ENSMUSG00000024777	protein phosphatase 2, regulatory subunit B (B56), beta isoform [Source:RefSeq peptide;Acc:NP_937811]	1	6227767	6235832	8066	LoProm_L	Hi_Hi	T	6.5	1.5	0.818238	0.512031	26	7.58287	61171	17	4.69384	2821	26	7.5531	56399	20	3.77038	2266	6	1.37722	11110	7	4.75707	2859	5	1.23035	9187	4	2.40765	1447	4	1.12074	9041	1	0.21464	129	4	1.15656	8636	2	1.08985	655	5.68944
ENSMUSG00000021799	Melanopsin (Opsin-4) [Source:UniProtKB/Swiss-Prot;Acc:Q9QXZ9]	1	35405548	35413328	7781	LoProm_L	Hi_Hi	loBT	0.166667	0.666667	0.97894	0.545552	1	0.1488	1158	1	0.80033	481	1	0.12378	889	1	0.1797	108	4	0.60884	4738	3	2.17471	1307	4	0.56948	4090	2	0.73045	439	6	1.7128	13329	1	0.32446	195	6	1.80841	12988	2	0.59567	358	5.26796
ENSMUSG00000019087	V-type proton ATPase subunit S1 Precursor (V-ATPase subunit S1)(Vacuolar proton pump subunit S1)(V-ATPase S1 accessory protein)(V-ATPase Ac45 subunit)(Protein C7-1) [Source:UniProtKB/Swiss-Prot;Acc:Q9R1Q9]	x	71542486	71550029	7544	LoProm_L	Hi_Hi	loBT	1.5	2.5	0.682281	0.577624	6	1.42717	10768	5	2.39601	1440	6	1.29834	9017	4	1.14143	686	10	1.22916	9274	10	6.39434	3843	3	1.05788	7347	4	2.10815	1267	4	0.54486	4111	1	0.08486	51	4	0.509	3535	2	1.24958	751	9.45287
ENSMUSG00000045107	Uncharacterized protein C6orf64 homolog [Source:UniProtKB/Swiss-Prot;Acc:Q8K190]	1	20894882	20902320	7439	LoProm_L	Hi_Hi	loBT	1.5	1.5	0.775775	0.625765	6	0.44422	3305	6	3.69551	2221	4	0.27105	1854	0	0	0	6	1.54328	11482	6	4.4426	2670	6	1.42032	9715	6	3.06156	1840	4	1.48065	11016	1	0.6406	385	4	1.41257	9662	4	3.06656	1843	4.2244
ENSMUSG00000032301	Proteasome subunit alpha type-4 (EC 3.4.25.1)(Proteasome component C9)(Macropain subunit C9)(Multicatalytic endopeptidase complex subunit C9)(Proteasome subunit L) [Source:UniProtKB/Swiss-Prot;Acc:Q9R1P0]	9	54798623	54805837	7215	LoProm_L	Hi_Hi	loBT	0.8	0.6	0.656084	0.553815	4	0.72921	5262	2	0.78536	472	4	0.66823	4421	2	0.65724	395	3	0.88512	6387	2	0.88186	530	3	0.83812	5545	3	1.53078	920	5	1.76996	12772	1	0.19135	115	5	1.89828	12559	1	0.35607	214	2.38629
ENSMUSG00000021963	Histone deacetylase complex subunit SAP18 (Sin3-associated polypeptide, 18 kDa)(Sin3-associated polypeptide p18) [Source:UniProtKB/Swiss-Prot;Acc:O55128]	1	58417055	58423806	6752	LoProm_L	Hi_Hi	loBT	1.125	1.25	0.826431	0.615288	9	1.12972	7629	4	1.02496	616	9	1.07655	6624	2	1.33278	801	10	2.8066	18953	9	6.43428	3867	7	2.425	14921	10	7.95341	4780	8	1.73404	11710	1	0.55907	336	8	1.80676	11117	4	1.08486	652	3.71134
ENSMUSG00000075486	COMM domain-containing protein 6 [Source:UniProtKB/Swiss-Prot;Acc:Q3V4B5]	1	102032984	102039662	6679	LoProm_L	Hi_Hi	loBT	0.571429	0.571429	0.756773	0.516848	4	0.44027	2941	1	0.43261	260	4	0.44112	2682	1	0.01165	7	4	1.375	9185	4	2.43095	1461	4	1.21678	7398	4	2.55907	1538	7	1.6253	10857	1	0.88519	532	7	1.7375	10564	2	0.46589	280	3.28737
ENSMUSG00000034175	Rhomboid domain-containing protein 3 [Source:UniProtKB/Swiss-Prot;Acc:Q8BP97]	1	4999441	5006094	6654	LoProm_L	Hi_Hi	loBT	2	1.25	0.661283	0.576459	8	1.39083	9256	3	1.32779	798	8	1.25615	7606	6	2.60732	1567	5	0.83711	5571	6	3.1198	1875	3	0.79554	4817	3	1.89018	1136	4	1.14861	7644	2	0.74709	449	4	1.21569	7361	2	1.31281	789	7.54205
ENSMUSG00000008140	UPF0510 protein C19orf63 homolog Precursor [Source:UniProtKB/Swiss-Prot;Acc:Q3TAS6]	7	51745307	51751899	6593	LoProm_L	Hi_Hi	T	7.66667	1.16667	0.794978	0.566598	46	4.60115	30340	1	0.33278	200	46	4.39756	26359	42	7.43428	4468	7	0.66621	4393	8	5.04659	3033	2	0.54254	3252	2	0.48918	294	6	1.29906	8566	3	1.07155	644	6	1.26894	7606	4	2.53078	1521	14.7455
ENSMUSG00000034192	U6 snRNA-associated Sm-like protein LSm3 [Source:UniProtKB/Swiss-Prot;Acc:P62311]	6	91466029	91472614	6586	LoProm_L	Hi_Hi	loBT	0.5	0.833333	0.941739	0.688983	3	0.50797	3346	3	0.60067	361	3	0.49908	2988	1	0.14809	89	5	0.99939	6583	7	4.10982	2470	2	0.81861	4901	4	3.30948	1989	6	1.97116	12984	2	0.41431	249	6	2.04526	12245	2	1.34609	809	8.55108
ENSMUSG00000028821	Pre-mRNA-splicing factor SYF2 (CCNDBP1-interactor)(p29)(mp29) [Source:UniProtKB/Swiss-Prot;Acc:Q9D198]	4	134486895	134493452	6558	LoProm_L	Hi_Hi	loBT	2	1.33333	0.99489	0.688458	12	2.96478	19446	8	4.92346	2959	12	2.75063	16391	5	2.48586	1494	8	2.14331	14058	17	8.34609	5016	7	1.8441	10989	9	5.68552	3417	6	2.12502	13938	2	1.2579	756	6	2.14415	12777	4	1.57072	944	9.21859
ENSMUSG00000024732	Coiled-coil domain-containing protein 86 (Cytokine-induced protein with coiled-coil domain)(mCyclon) [Source:UniProtKB/Swiss-Prot;Acc:Q9JJ89]	1	11017318	11023752	6435	LoProm_L	Hi_Hi	loBT	1.33333	0.666667	0.959587	0.573338	8	0.67775	4362	8	2.66556	1602	8	0.51422	3001	0	0	0	4	1.20416	7750	5	2.61065	1569	4	1.06837	6235	4	2.97504	1788	6	1.9537	12574	1	0.04659	28	6	1.94688	11362	6	3.36606	2023	4.68003
ENSMUSG00000039771	DNA-directed RNA polymerase II subunit RPB11 (RNA polymerase II subunit B11)(DNA-directed RNA polymerase II subunit J)(DNA-directed RNA polymerase II 13.3 kDa polypeptide)(RPB14) [Source:UniProtKB/Swiss-Prot;Acc:O08740]	5	136592501	136598809	6309	LoProm_L	Hi_Hi	loBT	1.5	2.16667	0.682078	0.562561	9	2.03899	12866	7	2.4376	1465	9	1.69982	9706	6	3.93511	2365	13	3.74548	23634	13	8.62396	5183	7	3.28564	18761	12	8.32612	5004	6	2.26973	14322	2	0.7371	443	6	2.431	13881	3	1.58902	955	3.95661
ENSMUSG00000036639	7,8-dihydro-8-oxoguanine triphosphatase (EC 3.1.6.-)(8-oxo-dGTPase)(Nucleoside diphosphate-linked moiety X motif 1)(Nudix motif 1) [Source:UniProtKB/Swiss-Prot;Acc:P53368]	5	140807814	140814091	6278	LoProm_L	Hi_Hi	loBT	0.285714	1.42857	0.727792	0.516099	2	0.51075	3207	2	0.6406	385	2	0.43141	2450	3	1.50749	906	10	1.54658	9711	13	8.38103	5037	4	1.21888	6922	4	2.69551	1620	7	2.0008	12563	4	1.33444	802	7	2.00387	11380	5	3.65391	2196	10.6655
ENSMUSG00000079260		9	114310223	114316394	6172	LoProm_L	Hi_Hi	loBT	1	0.6	0.810558	0.611378	5	1.37632	8496	2	0.19301	116	5	1.38471	7717	3	1.5025	903	3	0.75441	4657	4	2.23627	1344	3	0.73408	4091	3	1.2213	734	5	1.13851	7028	1	0.57737	347	5	1.18643	6612	2	0.49584	298	5.449
ENSMUSG00000057229	ATP synthase subunit s-like protein [Source:UniProtKB/Swiss-Prot;Acc:Q9D7K5]	7	26404453	26410569	6117	LoProm_L	Hi_Hi	loBT	2.33333	0.5	0.712935	0.637461	14	1.75907	10762	1	0.75541	454	14	1.80681	9970	5	0.87354	525	3	0.52811	3231	4	2.37438	1427	2	0.46086	2543	2	0.6772	407	6	1.74616	10683	3	0.77371	465	6	1.7847	9848	2	1.53411	922	8.67943
ENSMUSG00000022175	Low-density lipoprotein receptor-related protein 10 Precursor [Source:UniProtKB/Swiss-Prot;Acc:Q7TQH7]	1	55083013	55089116	6104	LoProm_L	Hi_Hi	T	9	1.4	0.77555	0.552898	45	8.12367	49595	9	4.02995	2422	45	8.12788	44744	14	5.51581	3315	7	1.5959	9743	12	7.21963	4339	5	1.39982	7706	5	3.35607	2017	5	0.79492	4853	1	0.31947	192	3	0.69573	3830	5	2.6772	1609	8.57253
ENSMUSG00000079158		1	22556674	22562680	6007	LoProm_L	Hi_Hi	loBT	0.142857	0.428571	0.802316	0.693822	1	0.0521	313	1	0.69218	416	1	0.03051	165	0	0	0	3	0.50866	3056	3	1.07488	646	2	0.40477	2189	2	0.56739	341	7	1.877	11277	2	1.40433	844	4	1.71172	9257	7	4.06822	2445	7.41162
ENSMUSG00000002307	Death domain-associated protein 6 (Daxx) [Source:UniProtKB/Swiss-Prot;Acc:O35613]	1	34046463	34052461	5999	LoProm_L	Hi_Hi	loBT	1.66667	0.777778	0.794586	0.678853	15	3.53733	21224	3	1.25624	755	15	3.80833	20565	1	0.59235	356	7	1.38933	8336	7	5.18802	3118	5	1.04741	5656	5	2.77704	1669	9	1.73067	10384	2	0.88686	533	9	1.86481	10070	1	0.72379	435	6.68315
ENSMUSG00000031556	TM2 domain-containing protein 2 Precursor [Source:UniProtKB/Swiss-Prot;Acc:Q8R0I4]	8	26127752	26133731	5980	LoProm_L	Hi_Hi	loBT	0.125	0.375	0.741126	0.615139	1	0.15683	938	1	0.43428	261	1	0.126	678	0	0	0	3	0.84718	5067	2	1.71048	1028	3	0.72775	3916	3	1.23128	740	8	1.94215	11616	1	0.55075	331	8	2.00483	10788	2	1.198	720	2.7482
ENSMUSG00000024369	Negative elongation factor E (NELF-E)(RNA-binding protein RD) [Source:UniProtKB/Swiss-Prot;Acc:P19426]	1	34987355	34993314	5960	LoProm_L	Hi_Hi	loBT	1	1	0.951761	0.600201	5	0.71028	4234	1	0.24459	147	5	0.7743	4151	1	0.00333	2	5	1.06928	6374	4	1.67221	1005	5	1.00429	5384	4	1.8802	1130	5	2.03322	12120	1	0.39434	237	5	2.24678	12045	1	0.07987	48	3.98291
ENSMUSG00000024571	thioredoxin-like 4A (Txnl4a), transcript variant 4, mRNA [Source:RefSeq DNA;Acc:NM_001042408]	1	80403609	80409450	5842	LoProm_L	Hi_Hi	T	8.66667	3	0.688697	0.536767	26	4.48212	26189	7	2.18303	1312	26	4.69254	24603	4	1.26123	758	9	1.8256	10667	16	8.65557	5202	6	1.45279	7617	5	3.00832	1808	3	1.38114	8070	3	1.94343	1168	3	1.33015	6974	1	0.59068	355	11.0133
ENSMUSG00000060950	tRNA (adenine-N(1)-)-methyltransferase catalytic subunit TRM61 (EC 2.1.1.36)(tRNA(m1A58)-methyltransferase subunit TRM61)(tRNA(m1A58)MTase subunit TRM61) [Source:UniProtKB/Swiss-Prot;Acc:Q80XC2]	1	112916354	112922111	5758	LoProm_L	Hi_Hi	loBT	1	0.857143	0.65377	0.54574	7	1.48828	8571	5	2.57737	1549	7	1.37449	7091	0	0	0	6	1.0995	6332	6	4.13478	2485	2	0.85385	4405	3	1.97005	1184	7	1.89738	10927	3	2.36106	1419	7	1.92363	9924	4	2.0183	1213	7.027
ENSMUSG00000032802	Sulfiredoxin-1 (EC 1.8.98.2)(Neoplastic progression protein 3) [Source:UniProtKB/Swiss-Prot;Acc:Q9D975]	2	151931420	151937089	5670	LoProm_L	Hi_Hi	loBT	1	1.28571	0.846333	0.641136	7	1.34456	7625	3	0.59068	355	7	1.32952	6742	2	1.40932	847	9	1.54981	8789	9	5.79534	3483	5	1.37093	6952	6	3.26456	1962	7	2.03227	11525	2	0.44925	270	7	2.13863	10845	2	0.68885	414	6.56489
ENSMUSG00000030942	THUMP domain-containing protein 1 [Source:UniProtKB/Swiss-Prot;Acc:Q99J36]	7	126858610	126864279	5670	LoProm_L	Hi_Hi	loBT	0.166667	0.833333	0.904306	0.550823	1	0.2832	1606	1	0.47421	285	1	0.23171	1175	1	0.27454	165	5	1.31688	7468	8	4.55574	2738	5	1.12522	5706	4	1.94176	1167	6	2.06577	11715	2	1.14975	691	6	2.25675	11444	1	0.29451	177	7.10972
ENSMUSG00000045411	Putative uncharacterized proteinRIKEN cDNA 2410002F23, isoform CRA_a ; [Source:UniProtKB/TrEMBL;Acc:Q3TE80]	7	51502092	51507689	5598	LoProm_L	Hi_Hi	loBT	4.4	1	0.823377	0.531567	22	4.40579	24668	10	2.84193	1708	22	4.59492	22970	2	0.6406	385	5	1.89605	10616	6	3.48419	2094	5	1.76435	8820	6	3.90349	2346	5	1.80318	10096	1	0.401	241	5	1.95799	9788	1	0.85857	516	3.40069
ENSMUSG00000052848	Putative uncharacterized protein [Source:UniProtKB/TrEMBL;Acc:Q8C897]	5	112010581	112016173	5593	LoProm_L	Hi_Hi	loBT	0.2	0.6	0.791445	0.495006	1	0.15213	851	1	0.12146	73	1	0.15599	779	0	0	0	3	0.67555	3779	2	1.14143	686	3	0.63977	3195	2	1.14809	690	5	1.78477	9984	1	0.66722	401	5	1.97897	9883	5	1.70882	1027	3.12612
ENSMUSG00000002458	Regulator of G-protein signaling 19 (RGS19) [Source:UniProtKB/Swiss-Prot;Acc:Q9CX84]	2	181423127	181428652	5526	LoProm_L	Hi_Hi	loBT	1.85714	0.571429	0.645385	0.558324	13	3.65388	20195	11	2.9218	1756	13	3.74467	18450	2	0.47421	285	4	1.17731	6507	5	3.38103	2032	3	1.10595	5449	4	1.95341	1174	7	1.91333	10575	2	0.1614	97	7	1.95515	9633	4	2.43594	1464	4.521
ENSMUSG00000024142	Target of rapamycin complex subunit LST8 (TORC subunit LST8)(G protein beta subunit-like)(Protein GbetaL) [Source:UniProtKB/Swiss-Prot;Acc:Q9DCJ1]	1	24610497	24615996	5500	LoProm_L	Hi_Hi	loBT	2.25	1.375	0.906776	0.635497	18	5.18887	28544	6	2.05657	1236	18	5.40441	26487	5	2.32113	1395	11	2.87184	15798	11	7.15474	4300	6	2.54622	12479	11	7.84859	4717	8	1.77041	9739	1	0.07654	46	8	1.86758	9153	3	2.30948	1388	4.32013
ENSMUSG00000023944	Heat shock protein HSP 90-beta (HSP 84)(Tumor-specific transplantation 84 kDa antigen)(TSTA) [Source:UniProtKB/Swiss-Prot;Acc:P11499]	1	45704728	45710220	5493	LoProm_L	Hi_Hi	loBT	4.8	2.6	0.977303	0.590866	24	6.30288	34628	4	1.28952	775	24	6.68553	32719	10	2.44592	1470	13	2.76101	15169	13	8.05324	4840	8	2.30875	11299	9	4.31448	2593	5	1.62104	8906	1	0.77038	463	5	1.68553	8249	2	1.43594	863	5.63075
ENSMUSG00000039754	Alkylated DNA repair protein alkB homolog 4 [Source:UniProtKB/Swiss-Prot;Acc:Q9D8F1]	5	136612048	136617482	5435	LoProm_L	Hi_Hi	loBT	0.875	0.875	0.950106	0.605487	7	2.09934	11412	4	0.55907	336	7	2.31245	11183	1	0.45424	273	7	1.33812	7274	9	6.66556	4006	4	0.99214	4798	4	2.81531	1692	8	1.92623	10471	2	0.92845	558	8	1.96547	9505	2	1.34775	810	9.0713
ENSMUSG00000040952	40S ribosomal protein S19 [Source:UniProtKB/Swiss-Prot;Acc:Q9CZX8]	7	25669651	25674825	5175	LoProm_L	Hi_Hi	loBT	1.5	1.375	0.784112	0.496406	12	4.04521	20938	1	0.54243	326	12	4.44821	20355	2	0.62063	373	11	4.08056	21121	9	6.67554	4012	11	3.82627	17509	12	7.42762	4464	8	2.47527	12812	1	0.36606	220	8	2.5861	11834	5	2.72213	1636	2.35216
ENSMUSG00000030042	DNA polymerase epsilon subunit 4 (DNA polymerase II subunit 4)(EC 2.7.7.7)(DNA polymerase epsilon subunit p12) [Source:UniProtKB/Swiss-Prot;Acc:Q9CQ36]	6	82597725	82602868	5144	LoProm_L	Hi_Hi	loBT	0.375	0.875	0.87489	0.608835	3	0.42838	2204	3	0.98835	594	2	0.3527	1603	1	0.08985	54	7	1.06842	5497	10	6.91847	4158	7	0.73839	3356	3	1.76373	1060	8	1.08902	5603	2	0.51082	307	8	1.10715	5032	3	1.79867	1081	13.543
ENSMUSG00000016529	Interleukin-10 Precursor (IL-10)(Cytokine synthesis inhibitory factor)(CSIF) [Source:UniProtKB/Swiss-Prot;Acc:P18893]	1	132916422	132921547	5126	LoProm_L	Hi_Hi	loBT	0.4	0.6	0.833236	0.701409	2	0.03959	203	1	0.09983	60	2	0.03159	143	0	0	0	3	0.7558	3875	5	2.2995	1382	2	0.59664	2701	3	1.86522	1121	5	1.50673	7725	2	0.8203	493	5	1.62558	7359	4	1.46256	879	8.38026
ENSMUSG00000020743	MIF4G domain-containing protein [Source:UniProtKB/Swiss-Prot;Acc:Q3UBZ5]	1	115469232	115474236	5005	LoProm_L	Hi_Hi	loBT	3.16667	1.5	0.961513	0.585144	19	5.71934	28631	5	1.86689	1122	19	6.27372	27642	3	0.79035	475	9	2.28845	11456	13	6.43095	3865	7	2.07944	9162	8	2.802	1684	6	2.75669	13800	2	0.30616	184	6	2.92783	12900	3	2.79201	1678	6.25168
ENSMUSG00000043279	Tripartite motif-containing protein 56 [Source:UniProtKB/Swiss-Prot;Acc:Q80VI1]	5	137587154	137592067	4914	LoProm_L	Hi_Hi	T	15.6667	2.66667	0.673627	0.683553	94	30.7493	151133	26	15.3062	9199	94	33.1099	142869	44	23.2995	14003	16	3.90661	19201	16	7.26622	4367	12	3.31564	14307	16	12.3311	7411	6	2.01872	9922	2	0.85191	512	6	1.95481	8435	5	4.2396	2548	4.82561
ENSMUSG00000073415	Putative uncharacterized protein [Source:UniProtKB/TrEMBL;Acc:Q3UYY6]	1	35113844	35118733	4890	LoProm_L	Hi_Hi	loBT	2.66667	3.66667	0.709607	0.504678	8	1.18483	5795	2	1.13977	685	8	1.28059	5495	0	0	0	11	1.96054	9589	12	8.38935	5042	5	1.5642	6712	5	2.40266	1444	3	1.44224	7054	2	1.40599	845	3	1.33582	5732	3	2.01498	1211	7.67165
ENSMUSG00000074346	Putative uncharacterized protein Fragment [Source:UniProtKB/TrEMBL;Acc:Q3V2I0]	3	105251108	105255873	4766	LoProm_L	Hi_Hi	loBT	0.2	0.4	0.943646	0.510238	1	0.08874	423	1	0.02662	16	1	0.042	175	1	0.41431	249	2	0.32494	1549	2	0.40599	244	2	0.30886	1287	1	0.56406	339	5	1.42249	6781	1	0.56739	341	4	1.35637	5652	5	3.37937	2031	6.47543
ENSMUSG00000005824	Tumor necrosis factor ligand superfamily member 14 (CD258 antigen) [Contains Tumor necrosis factor ligand superfamily member 14, membrane form;Tumor necrosis factor ligand superfamily member 14, soluble form] [Source:UniProtKB/Swiss-Prot;Acc:Q9QYH9]	1	57328915	57333600	4686	LoProm_L	Hi_Hi	loBT	0.25	0.25	0.963892	0.510689	2	0.3307	1550	1	0.11148	67	2	0.36579	1495	0	0	0	2	0.39855	1868	3	1.7604	1058	1	0.30854	1261	1	0.93178	560	8	2.72072	12752	3	1.02329	615	8	2.83925	11604	3	2.04659	1230	9.72321
ENSMUSG00000064284	UPF0595 protein C22orf40 homolog [Source:UniProtKB/Swiss-Prot;Acc:Q8R3A2]	1	85637419	85642089	4671	LoProm_L	Hi_Hi	loBT	0.6	1	0.807972	0.524518	3	0.65711	3070	1	0.19967	120	3	0.70285	2862	1	0.34775	209	5	0.70955	3315	9	4.76539	2864	3	0.59774	2434	2	0.87854	528	5	1.35959	6352	3	1.02829	618	5	1.28045	5214	4	2.27787	1369	15.0567
ENSMUSG00000019295	Transmembrane protein 129 Precursor [Source:UniProtKB/Swiss-Prot;Acc:Q8K304]	5	33995866	34000481	4616	LoProm_L	Hi_Hi	loBT	2.25	0.875	0.627338	0.740763	18	4.45787	20582	18	9.91348	5958	14	3.90192	15674	3	0.47754	287	7	2.56054	11822	9	4.85691	2919	7	2.36146	9486	13	6.36273	3824	8	3.10808	14350	3	1.74542	1049	8	3.33732	13406	3	1.82363	1096	3.8112
ENSMUSG00000033728	Leucine-rich repeat-containing protein 14 [Source:UniProtKB/Swiss-Prot;Acc:Q8VC16]	1	76541090	76545520	4431	LoProm_L	Hi_Hi	loBT	1.83333	1	0.944607	0.666379	11	2.05979	9129	9	3.06988	1845	11	2.13492	8181	2	0.5574	335	6	2.02798	8988	8	5.2579	3160	5	1.72469	6609	8	4.98669	2997	6	1.71458	7599	1	0.16805	101	6	1.8977	7272	1	0.81032	487	4.63851
ENSMUSG00000037221	Motile sperm domain-containing protein 3 [Source:UniProtKB/Swiss-Prot;Acc:Q8BGG6]	5	138037873	138042272	4400	LoProm_L	Hi_Hi	loBT	2.2	3.2	0.808448	0.497472	11	2.92865	12889	2	0.85524	514	11	2.83767	10786	11	3.02163	1816	16	3.1761	13978	37	17.1581	10312	9	2.54459	9672	8	5.7421	3451	5	1.72143	7576	4	1.99501	1199	5	1.7698	6727	3	1.79368	1078	14.5407
ENSMUSG00000003206	Interleukin-27 subunit beta Precursor (IL-27 subunit beta)(IL-27B)(Epstein-Barr virus-induced gene 3 protein homolog) [Source:UniProtKB/Swiss-Prot;Acc:O35228]	1	56092046	56096444	4399	LoProm_L	Hi_Hi	loBT	0.333333	0.666667	0.763967	0.647306	1	0.24455	1076	1	0.38103	229	1	0.23816	905	1	0.26789	161	2	0.45727	2012	2	1.06489	640	2	0.45053	1712	2	0.3178	191	3	1.28091	5636	1	0.13145	79	3	1.30816	4971	3	2.14975	1292	4.43922
ENSMUSG00000079491	histocompatibility 2, T region locus 10 [Source:RefSeq peptide;Acc:NP_034525]	1	36254035	36258389	4355	LoProm_L	Hi_Hi	loBT	2.33333	3.16667	0.822024	0.622175	14	2.6871	11705	13	5.09151	3060	14	2.25373	8465	1	0.55241	332	19	1.91644	8348	19	12.8619	7730	4	0.95474	3586	4	1.95674	1176	6	1.78857	7791	5	2.92679	1759	6	1.66773	6264	8	4.97504	2990	19.9007
ENSMUSG00000002379	NADH dehydrogenase [ubiquinone] 1 alpha subcomplex subunit 11 (NADH-ubiquinone oxidoreductase subunit B14.7)(Complex I-B14.7)(CI-B14.7) [Source:UniProtKB/Swiss-Prot;Acc:Q9D8B4]	1	56857206	56861560	4355	LoProm_L	Hi_Hi	loBT	1	1	0.90333	0.617599	4	0.94513	4117	2	0.47088	283	4	0.8778	3297	4	1.29451	778	4	0.8742	3808	4	2.80033	1683	3	0.72364	2718	3	2.00666	1206	4	1.35032	5882	1	0.22296	134	4	1.44808	5439	2	0.51913	312	5.52761
ENSMUSG00000038539	Cyclic AMP-dependent transcription factor ATF-5 (Activating transcription factor 5-alpha/beta)(Transcription factor ATFx)(Transcription factor-like protein ODA-10)(BZIP protein ATF7)(NRIF3-associated protein)(NAP1) [Source:UniProtKB/Swiss-Prot;Acc:O70191]	7	52067627	52071969	4343	LoProm_L	Hi_Hi	loBT	3.75	1.25	0.686899	0.613341	15	2.17933	9467	7	2.25291	1354	15	2.05262	7685	10	2.76373	1661	5	1.19913	5209	5	3.40765	2048	4	0.97436	3648	4	1.44925	871	4	0.95534	4150	1	0.10982	66	4	0.94765	3548	3	1.198	720	5.13157
ENSMUSG00000070319	Eukaryotic translation initiation factor 3 subunit G (eIF3g)(Eukaryotic translation initiation factor 3 subunit 4)(eIF-3-delta)(Eukaryotic translation initiation factor 3 RNA-binding subunit)(eIF-3 RNA-binding subunit)(eIF3 p44)(eIF3 p42) [Source:UniProtKB/Swiss-Prot;Acc:Q9Z1D1]	9	20698794	20703036	4243	LoProm_L	Hi_Hi	loBT	1	0.666667	0.911917	0.686517	6	2.07493	8806	2	0.61231	368	6	2.11361	7702	4	2.15474	1295	4	1.21795	5169	4	2.52246	1516	4	1.02909	3750	5	3.63062	2182	6	1.98916	8442	1	0.45424	273	6	2.10044	7654	4	2.46755	1483	3.88693
ENSMUSG00000027079	Pre-mRNA cleavage complex II protein Clp1 [Source:UniProtKB/Swiss-Prot;Acc:Q99LI9]	2	84563279	84567425	4147	LoProm_L	Hi_Hi	loBT	1	2.85714	0.698923	0.606786	7	1.15574	4794	7	3.9218	2357	6	0.90474	3210	0	0	0	20	2.19311	9097	24	16.4293	9874	3	1.23647	4387	5	3.72213	2237	7	2.00651	8323	7	4.30116	2585	6	1.80299	6397	5	1.67887	1009	19.4101
ENSMUSG00000032508	Myeloid differentiation primary response protein MyD88 [Source:UniProtKB/Swiss-Prot;Acc:P22366]	9	119245118	119249138	4021	LoProm_L	Hi_Hi	loBT	2.25	0.75	0.656884	0.686091	9	1.41124	5676	9	3.87354	2328	8	0.90795	3107	2	0.41597	250	3	0.26827	1079	4	2.12978	1280	1	0.20602	705	1	0.39933	240	4	1.68672	6784	7	3.83361	2304	4	1.63618	5599	2	1.60233	963	19.4156
ENSMUSG00000004100	Suppressor of SWI4 1 homolog (Ssf-1)(Peter Pan homolog) [Source:UniProtKB/Swiss-Prot;Acc:Q91YU8]	9	20692715	20696622	3908	LoProm_L	Hi_Hi	loBT	3.6	2	0.723467	0.671117	18	6.32745	24734	2	0.85524	514	18	6.8087	22530	11	3.17637	1909	10	2.73676	10698	14	9.80532	5893	6	2.34572	7762	11	5.06323	3043	5	1.74316	6814	2	0.53744	323	5	1.77274	5866	3	2.07155	1245	5.96832
ENSMUSG00000038393	Thioredoxin-interacting protein (Vitamin D3 up-regulated protein 1) [Source:UniProtKB/Swiss-Prot;Acc:Q8BG60]	3	96361880	96365780	3901	LoProm_L	Hi_Hi	BT	6	7.4	0.823143	0.588497	30	12.9162	50399	20	6.63561	3988	30	13.8131	45611	9	2.13644	1284	37	6.98155	27242	37	24.1364	14506	23	4.12689	13627	16	13.9534	8386	5	1.53844	6003	2	1.07155	644	5	1.48455	4902	8	3.78702	2276	8.96559
ENSMUSG00000022221	Receptor-interacting serine/threonine-protein kinase 3 (EC 2.7.11.1)(RIP-like protein kinase 3)(Receptor-interacting protein 3)(RIP-3)(mRIP3) [Source:UniProtKB/Swiss-Prot;Acc:Q9QZL0]	1	56403835	56407680	3846	LoProm_L	Hi_Hi	loBT	1.4	0.8	0.847132	0.545969	7	2.21627	8526	6	2.1797	1310	7	2.20634	7164	1	0.21131	127	4	1.03795	3993	4	2.37271	1426	3	0.8534	2771	3	1.44093	866	5	1.3465	5180	1	0.18469	111	5	1.50046	4872	3	0.81697	491	4.68713
ENSMUSG00000074203	Putative uncharacterized protein [Source:UniProtKB/TrEMBL;Acc:Q3THQ2]	8	87246956	87250743	3788	LoProm_L	Hi_Hi	loBT	4	2	0.693628	0.497617	16	6.23067	23608	7	2.40932	1448	16	6.36971	20313	11	5.41597	3255	8	1.65532	6272	8	4.94509	2972	8	1.27187	4056	4	2.03827	1225	4	1.66799	6320	2	1.30782	786	4	1.5704	5008	6	3.28286	1973	6.28995
ENSMUSG00000008348	Ubiquitin [Source:UniProtKB/Swiss-Prot;Acc:P62991]	5	125866347	125870124	3778	LoProm_L	Hi_Hi	T	19	3.85714	0.821109	0.641165	133	40.2583	152136	11	3.47587	2089	133	45.8327	145702	45	7.50416	4510	27	5.64012	21314	27	16.7371	10059	14	4.34099	13800	19	11.2712	6774	7	2.10135	7941	2	0.86023	517	7	2.12992	6771	6	2.58236	1552	6.21978
ENSMUSG00000022217	UPF0172 protein FAM158A [Source:UniProtKB/Swiss-Prot;Acc:Q9DB76]	1	56200362	56204119	3758	LoProm_L	Hi_Hi	loBT	2	1.75	0.671492	0.603574	8	1.71056	6430	8	2.77205	1666	7	1.28585	4062	4	2.76206	1660	7	1.4323	5384	9	5.49917	3305	4	0.99652	3148	4	3.01331	1811	4	1.46821	5519	3	1.89684	1140	4	1.55904	4925	2	1.2812	770	9.03143
ENSMUSG00000040822	Uncharacterized protein C14orf119 homolog [Source:UniProtKB/Swiss-Prot;Acc:Q9JJ93]	1	55305879	55309569	3691	LoProm_L	Hi_Hi	loBT	1	1.8	0.749109	0.540363	5	0.99458	3672	11	4.05491	2437	5	0.96054	2970	2	0.88186	530	9	1.67335	6178	11	7.7604	4664	5	1.15265	3564	4	3.01331	1811	5	2.39626	8847	4	2.85191	1714	5	2.3522	7273	4	1.85691	1116	9.54323
ENSMUSG00000055676	predicted gene, EG277333 (EG277333), non-coding RNA [Source:RefSeq DNA;Acc:NR_003623]	1	182257102	182260681	3580	LoProm_L	Hi_Hi	loBT	0.2	1	0.660587	0.548362	1	0.09215	330	1	0.39767	239	1	0.1107	330	0	0	0	5	1.33315	4774	5	3.44759	2072	5	0.84871	2530	3	2.39767	1441	5	1.69031	6053	2	1.00832	606	4	1.55384	4632	5	2.81864	1694	5.89129
ENSMUSG00000042675	Protein yippee-like 3 [Source:UniProtKB/Swiss-Prot;Acc:P61237]	7	133920492	133924028	3537	LoProm_L	Hi_Hi	T	6.33333	1.16667	0.650199	0.666991	38	9.65998	34177	10	3.13977	1887	38	9.27638	27254	24	12.6672	7613	7	2.05342	7265	9	4.85691	2919	5	1.72226	5060	8	5.51747	3316	6	1.7606	6229	2	1.01664	611	6	1.71035	5025	5	3.22463	1938	5.22569
ENSMUSG00000032398	snRNA-activating protein complex subunit 5 (SNAPc subunit 5)(Small nuclear RNA-activating complex polypeptide 5)(snRNA-activating protein complex 19 kDa subunit)(SNAPc 19 kDa subunit) [Source:UniProtKB/Swiss-Prot;Acc:Q8R2K7]	9	64027104	64030491	3388	LoProm_L	Hi_Hi	loBT	0.222222	2.33333	0.966086	0.491013	2	0.33491	1135	1	0.6173	371	2	0.3313	924	0	0	0	21	2.75863	9349	29	17.8486	10727	7	1.6142	4502	5	4.06323	2442	9	2.50516	8490	5	2.24293	1348	9	2.57404	7179	3	1.47587	887	17.9656
ENSMUSG00000057594	ADP-ribosylation factor-like 16 [Source:RefSeq peptide;Acc:NP_932112]	1	120325640	120328914	3275	LoProm_L	Hi_Hi	loBT	0.6	1.4	0.932977	0.653608	3	0.7094	2324	2	1.32113	794	3	0.6293	1684	2	0.41431	249	7	2.17979	7141	7	3.94343	2370	4	1.77616	4753	8	5.65391	3398	5	2.10195	6886	1	0.66556	400	5	2.17451	5819	6	3.75707	2258	3.94109
ENSMUSG00000044881	Coiled-coil-helix-coiled-coil-helix domain-containing protein 8 [Source:UniProtKB/Swiss-Prot;Acc:Q8BT51]	7	107685614	107688883	3270	LoProm_L	Hi_Hi	loBT	0.25	2.25	0.696911	0.547148	1	0.02843	93	1	0.33943	204	1	0.03482	93	0	0	0	9	1.69153	5533	10	7.32113	4400	9	1.13478	3031	4	1.40599	845	4	1.68847	5523	3	1.02995	619	4	1.69412	4525	3	1.45923	877	8.81228
ENSMUSG00000028540	Diphthamide biosynthesis protein 2 (DPH2 homolog)(MmDph2)(Diphthamide biosynthesis protein 2 homolog-like 2)(DPH2-like 2) [Source:UniProtKB/Swiss-Prot;Acc:Q9CR25]	4	117561514	117564625	3112	LoProm_L	Hi_Hi	loBT	0.571429	1.14286	0.874433	0.668603	4	1.75137	5452	4	1.31947	793	4	1.85476	4661	0	0	0	8	0.74076	2306	8	4.7005	2825	2	0.42897	1078	2	0.90516	544	7	2.20687	6870	6	1.88186	1131	7	2.40947	6055	4	1.34443	808	18.6493
ENSMUSG00000027313	Cation transport regulator-like protein 1 [Source:UniProtKB/Swiss-Prot;Acc:Q8R3J5]	2	119177026	119180058	3033	LoProm_L	Hi_Hi	loBT	1.57143	1	0.638235	0.589746	11	2.7884	8460	4	1.75541	1055	11	2.97412	7239	2	0.30283	182	7	2.33751	7092	7	4.27121	2567	4	1.80033	4382	7	4.4426	2670	7	1.89519	5750	2	1.08652	653	7	2.23624	5443	3	0.80033	481	3.88818
ENSMUSG00000079718	Putative uncharacterized protein [Source:UniProtKB/TrEMBL;Acc:Q3TZ24]	1	8236878	8239725	2848	LoProm_L	Hi_Hi	loBT	0.142857	0.428571	0.63255	0.613471	1	0.04563	130	1	0.18136	109	1	0.00133	3	1	0.21298	128	3	0.92769	2643	3	1.70216	1023	2	0.73055	1643	3	2.47754	1489	7	3.0523	8696	3	1.90849	1147	7	3.13473	7050	5	3.10815	1868	4.1065
ENSMUSG00000002985	Apolipoprotein E Precursor (Apo-E) [Source:UniProtKB/Swiss-Prot;Acc:P08226]	7	20281622	20284401	2780	LoProm_L	Hi_Hi	loBT	3	2	0.735225	0.640206	12	3.18734	8864	3	0.75208	452	12	3.54562	7733	6	1.81697	1092	8	1.82201	5067	8	4.15641	2498	5	1.14489	2497	5	3.17304	1907	4	1.37397	3821	2	0.58403	351	4	1.55571	3393	2	0.8386	504	6.98757
ENSMUSG00000045165	Transmembrane protein C16orf54 homolog [Source:UniProtKB/Swiss-Prot;Acc:Q8C708]	7	134234873	134237498	2626	LoProm_L	Hi_Hi	loBT	2.6	2.6	0.631003	0.536983	13	4.34107	11404	6	3.10982	1869	13	5.06265	10262	3	1.20632	725	13	2.83479	7447	13	9.68552	5821	5	1.74248	3532	6	3.71714	2234	5	1.70765	4486	3	2.08486	1253	5	1.71929	3485	2	1.22795	738	7.46063
ENSMUSG00000003528	solute carrier family 25, member 1 [Source:RefSeq peptide;Acc:NP_694790]	1	17925660	17928275	2616	LoProm_L	Hi_Hi	loBT	0.4	0.4	0.846743	0.615396	2	0.90791	2376	2	0.53577	322	2	1.09222	2203	1	0.04493	27	2	0.44555	1166	2	0.10815	65	1	0.48488	978	2	1.03993	625	5	1.45128	3798	1	0.60899	366	5	1.70352	3436	2	1.2629	759	4.12473
ENSMUSG00000032526	SS18-like protein 2 [Source:UniProtKB/Swiss-Prot;Acc:Q9D174]	9	121619516	121622039	2524	LoProm_L	Hi_Hi	loBT	0.333333	0.833333	0.75056	0.505915	2	0.29861	754	2	0.51747	311	2	0.23117	445	0	0	0	5	0.83762	2115	5	3.2995	1983	2	0.6239	1201	2	0.68053	409	6	1.56475	3951	2	0.69884	420	4	1.40519	2705	6	3.34609	2011	8.0141
ENSMUSG00000035759	Bardet-Biedl syndrome 10 protein homolog [Source:UniProtKB/Swiss-Prot;Acc:Q9DBI2]	1	110735735	110738225	2491	LoProm_L	Hi_Hi	loBT	0.714286	1	0.719487	0.64713	5	0.86758	2162	8	4.93012	2963	3	0.54863	1038	0	0	0	7	2.52729	6298	6	4.62562	2780	3	1.80285	3411	8	5.46755	3286	7	3.05698	7618	2	1.08985	655	7	3.15011	5960	6	3.97171	2387	3.32806
ENSMUSG00000023020	Uncharacterized protein C12orf62 homolog [Source:UniProtKB/Swiss-Prot;Acc:Q8BH51]	1	99556078	99558545	2468	LoProm_L	Hi_Hi	loBT	1.4	1.2	0.828914	0.596596	7	1.44836	3576	1	0.02995	18	7	1.80364	3371	3	0.3178	191	6	1.81085	4471	6	3.40266	2045	5	1.51899	2839	6	1.97837	1189	5	1.38153	3411	1	0.58236	350	5	1.70733	3191	1	0.35441	213	3.94999
ENSMUSG00000044786	Tristetraproline (TTP)(Zinc finger protein 36)(Zfp-36)(Protein TIS11A)(TIS11)(Growth factor-inducible nuclear protein NUP475)(TPA-induced sequence 11) [Source:UniProtKB/Swiss-Prot;Acc:P22893]	7	29161803	29164247	2445	LoProm_L	Hi_Hi	BT	18	4.66667	0.658435	0.737852	54	23.8712	58389	52	21.3577	12836	54	24.6203	45449	8	1.47754	888	14	4.00695	9801	15	10.7504	6461	10	2.19447	4051	12	9.40433	5652	3	1.22935	3007	2	0.2213	133	3	1.33261	2460	2	1.78702	1074	6.83536
ENSMUSG00000028958	Transmembrane and ubiquitin-like domain-containing protein 1 [Source:UniProtKB/Swiss-Prot;Acc:Q9JMG3]	5	23951281	23953620	2340	LoProm_L	Hi_Hi	B	4	6	0.665581	0.68169	4	0.76079	1781	2	0.39268	236	4	0.84377	1469	3	0.52745	317	6	1.48313	3472	1	0.77038	463	3	1.24871	2174	6	4.14309	2490	1	0.23452	549	3	1.10649	665	1	0.17346	302	1	0.52912	318	0.800826
ENSMUSG00000081989		4	42104736	42107058	2323	LoProm_L	Hi_Hi	loBT	0.285714	0.571429	0.834562	0.683141	2	0.26936	626	1	0.12646	76	2	0.31903	550	0	0	0	4	1.09897	2554	2	1.1614	698	4	1.03712	1788	5	2.29451	1379	7	3.24785	7548	1	0.62895	378	7	3.54292	6108	6	4.11814	2475	1.92842
ENSMUSG00000083524		4	61690376	61692696	2321	LoProm_L	Hi_Hi	loBT	0.333333	0.666667	0.664312	0.581865	1	0.18303	425	1	0.19135	115	1	0.1806	311	3	0.36439	219	2	0.52326	1215	2	1.15973	697	1	0.2619	451	1	0.51082	307	3	1.30362	3027	2	0.89517	538	3	1.20906	2082	3	1.7787	1069	7.6365
ENSMUSG00000030717	Nuclear protein 1 (Protein p8) [Source:UniProtKB/Swiss-Prot;Acc:Q9WTK0]	7	133766763	133769003	2241	LoProm_L	Hi_Hi	loBT	0.285714	0.571429	0.8221	0.587327	2	0.62043	1391	2	0.84526	508	2	0.5542	910	1	0.5208	313	4	1.15789	2596	4	1.27621	767	4	0.77588	1274	3	0.96173	578	7	2.86173	6416	2	1.58569	953	7	2.57552	4229	7	3.8802	2332	5.15544
ENSMUSG00000052724	Putative uncharacterized protein [Source:UniProtKB/TrEMBL;Acc:Q8C9E7]	9	114689218	114691375	2158	LoProm_L	Hi_Hi	loBT	2.75	1	0.778874	0.568356	11	3.55767	7681	5	3.30283	1985	11	4.1687	6499	1	0.00666	4	4	1.46781	3169	1	0.71215	428	4	1.35087	2106	5	2.92013	1755	4	0.75961	1640	7	3.24293	1949	2	0.56831	886	4	2.32945	1400	0.740264
ENSMUSG00000058216	hypothetical protein LOC225884 [Source:RefSeq peptide;Acc:NP_659118]	1	4057478	4059444	1967	LoProm_L	Hi_Hi	loBT	2	0.75	0.717128	0.567881	8	2.88364	5675	3	1.31947	793	8	3.02778	4142	5	1.80033	1082	3	0.59959	1180	6	2.7421	1648	2	0.54094	740	2	1.26622	761	4	1.84909	3639	4	2.46922	1484	3	1.88012	2572	4	1.3594	817	11.0918
ENSMUSG00000080136	BET1-like protein (Vesicle transport protein GOS15)(Golgi SNARE with a size of 15 kDa)(GOS-15)(GS15) [Source:UniProtKB/Swiss-Prot;Acc:O35153]	7	148040288	148042183	1896	LoProm_L	Hi_Hi	loBT	2.75	1.75	0.813219	0.678371	11	4.19346	7955	11	5.60566	3369	10	3.24981	4215	5	2.48586	1494	7	1.3068	2479	9	5.1381	3088	2	0.83886	1088	4	1.9401	1166	4	1.81128	3436	3	2.06656	1242	4	1.81881	2359	3	1.96506	1181	10.7288
ENSMUSG00000026939	Transmembrane protein 141 [Source:UniProtKB/Swiss-Prot;Acc:A2AJB2]	2	25475624	25477507	1884	LoProm_L	Hi_Hi	loBT	0.142857	0.285714	0.706117	0.558061	1	0.19947	376	1	0.58403	351	1	0.14708	189	0	0	0	2	0.67109	1265	3	1.29617	779	2	0.55331	711	2	1.31115	788	7	2.93103	5525	3	1.73877	1045	6	2.81245	3614	7	5.17471	3110	5.42192
ENSMUSG00000028460	Signaling threshold-regulating transmembrane adapter 1 (Suppression-inducing transmembrane adapter 1)(SHP2-interacting transmembrane adapter protein) [Source:UniProtKB/Swiss-Prot;Acc:Q8C503]	4	43494958	43496594	1637	LoProm_L	Hi_Hi	loBT	1	0.666667	0.84957	0.715163	3	1.56288	2560	3	1.31448	790	3	1.49807	1555	1	0.36439	219	2	0.55983	917	3	1.8203	1094	1	0.38536	400	2	0.79867	480	3	1.0116	1657	1	0.62729	377	2	0.90848	943	5	2.82363	1697	7.78493
ENSMUSG00000069925		8	107320907	107322327	1421	LoProm_L	Hi_Hi	loBT	0.333333	0.333333	0.893318	0.556941	1	0.12166	173	1	0.09484	57	1	0.15815	130	0	0	0	1	0.53797	765	1	0.03661	22	1	0.55474	456	2	1.34942	811	3	0.51899	738	3	1.78702	1074	1	0.13017	107	8	3.03328	1823	1.80265
ENSMUSG00000052305	Hemoglobin subunit beta-1 (Hemoglobin beta-1 chain)(Beta-1-globin)(Hemoglobin beta-major chain) [Source:UniProtKB/Swiss-Prot;Acc:P02088]	7	110975048	110976441	1394	LoProm_L	Hi_Hi	BT	272.333	109.667	0.93293	0.662673	817	312.035	435289	817	349.792	210225	799	237.919	189146	3164	861.965	518041	329	166.429	232169	329	233.206	140157	240	83.712	66551	385	302.085	181553	3	0.72688	1014	3	2.01664	1212	1	0.06541	52	2	1.20799	726	3.93014
ENSMUSG00000048574		7	49361266	49362639	1374	LoProm_L	Hi_Hi	loBT	0.333333	0.333333	0.685028	0.661842	3	1.736	2387	2	0.99334	597	3	2.18194	1691	1	0.29118	175	3	1.568	2156	3	1.11814	672	3	1.3071	1013	6	2.51913	1514	9	3.93818	5415	2	1.2812	770	9	4.21935	3270	9	3.30116	1984	2.29516
ENSMUSG00000081788		7	70687422	70688792	1371	LoProm_L	Hi_Hi	T	5	0.333333	0.836142	0.504699	15	5.64067	7739	5	1.15641	695	15	8.23446	6357	5	3.13644	1885	1	0.47886	657	2	0.82363	495	1	0.62565	483	2	0.27787	167	3	1.85787	2549	1	0.63062	379	3	2.14508	1656	3	1.36938	823	3.19668
ENSMUSG00000024497	POU domain, class 4, transcription factor 3 (Brain-specific homeobox/POU domain protein 3C)(Brn-3C) [Source:UniProtKB/Swiss-Prot;Acc:Q63955]	1	42554297	42555664	1368	LoProm_L	Hi_Hi	loBT	0.5	1	0.808365	0.695596	1	0.12856	176	1	0.27787	167	1	0.06502	50	1	0.12978	78	2	1.00657	1378	2	0.96506	580	2	0.40312	310	2	1.31281	789	2	1.00877	1381	1	0.26123	157	2	1.29649	997	6	1.83694	1104	4.9613
ENSMUSG00000045854	LYR motif-containing protein 2 [Source:UniProtKB/Swiss-Prot;Acc:Q8R033]	4	32887252	32888535	1284	LoProm_L	Hi_Hi	loBT	0.333333	1	0.815339	0.664257	2	0.42023	540	1	0.14975	90	2	0.22044	151	1	0.53245	320	6	1.42101	1826	10	5.36106	3222	2	1.08321	742	5	2.02163	1215	6	1.91907	2466	2	0.9218	554	5	1.41606	970	6	3.5807	2152	9.23182
ENSMUSG00000083154		4	24165247	24166448	1202	LoProm_L	Hi_Hi	loBT	0.8	0.4	0.986066	0.744884	4	1.99834	2404	4	1.66389	1000	4	1.51244	912	2	0.90516	544	2	0.81297	978	3	2.14642	1290	1	0.35987	217	2	0.75874	456	5	2.32419	2796	2	1.58403	952	5	2.32338	1401	6	3.67887	2211	8.33634
ENSMUSG00000074903		7	46843956	46845087	1132	LoProm_L	Hi_Hi	loBT	4	1.5	0.827772	0.66352	8	3.71668	4211	5	1.64892	991	8	5.62664	2999	2	1.11314	669	3	1.06355	1205	3	1.99168	1197	1	0.65103	347	3	1.37604	827	2	0.85878	973	1	0.69052	415	2	1.45966	778	3	0.44759	269	4.60808
ENSMUSG00000082778		x	148379911	148380910	1000	LoProm_L	Hi_Hi	loBT	0.285714	0.142857	0.903088	0.6489	2	0.98801	989	1	0.23128	139	1	1	401	2	1.08652	653	1	0.68931	690	1	0.67055	403	1	0.22444	90	1	0.57737	347	7	3.12987	3133	2	0.8985	540	7	3.59102	1440	7	2.77371	1667	4.45553
ENSMUSG00000058807	olfactory receptor 331 [Source:RefSeq peptide;Acc:NP_001011861]	1	58315100	58316074	975	LoProm_L	Hi_Hi	loBT	0.25	0.25	0.969242	0.507002	1	0.21004	205	1	0.12479	75	1	0.3484	131	0	0	0	1	0.49693	485	2	0.68552	412	1	0.31117	117	1	0.55075	331	4	1.66086	1621	2	0.91348	549	4	2.89894	1090	2	0.47255	284	6.42735
ENSMUSG00000049758	olfactory receptor 1318 [Source:RefSeq peptide;Acc:NP_001011802]	2	111996110	111997072	963	LoProm_L	Hi_Hi	loBT	0.333333	0.333333	0.945747	0.735017	1	0.17635	170	1	0.16639	100	1	0.19505	71	0	0	0	1	0.38071	367	2	1.06323	639	1	0.18407	67	1	0.47754	287	3	2.02178	1949	3	0.88186	530	3	2.43681	887	2	1.08153	650	10.8654
ENSMUSG00000028398	Transmembrane protein C9orf123 homolog [Source:UniProtKB/Swiss-Prot;Acc:Q9CQ00]	4	74923260	74924191	932	LoProm_L	Hi_Hi	loBT	1	2.5	0.908484	0.584593	2	0.79207	739	2	0.58236	350	1	1	333	1	0.36106	217	5	2.1179	1976	6	3.797	2282	2	0.78078	260	3	1.95507	1175	2	1.09003	1017	1	0.71547	430	2	1.05405	351	2	0.93677	563	7.68462
ENSMUSG00000074868		1	62136780	62137523	744	LoProm_L	Hi_Hi	loBT	1.33333	0.666667	0.648633	0.738119	4	2.21879	1653	5	3.35774	2018	3	2.21379	321	3	1.19135	716	2	0.70738	527	2	0.87022	523	1	0.36552	53	2	0.52912	318	3	1.7557	1308	3	1.56905	943	3	2.44138	354	2	1.10815	666	5.47166
ENSMUSG00000078443		1	77277427	77278149	723	LoProm_L	Hi_Hi	loBT	0.2	0.4	0.779761	0.537123	1	0.64641	468	1	0.33278	200	1	1	124	1	0.41098	247	2	0.91298	661	2	1.18802	714	1	0.29032	36	1	0.44592	268	5	2.90055	2100	5	4.08319	2454	5	4.37097	542	3	1.95008	1172	6.88895
ENSMUSG00000004637	WW domain-containing oxidoreductase (EC 1.1.1.-) [Source:UniProtKB/Swiss-Prot;Acc:Q91WL8]	8	116963595	117875726	912132	LoProm_L	Hi_prom	loBT	1	0.727273	0.744572	0.1166	11	0.24103	219851	4	1.80033	1082	11	0.24001	218780	1	0.24126	145	8	0.76505	697829	3	1.32446	796	8	0.76454	696902	1	0.46423	279	11	1.41498	1290647	1	0.6589	396	11	1.41531	1290102	3	1.71547	1031	3.92393
ENSMUSG00000046982	Teashirt homolog 1 (Serologically defined colon cancer antigen 3 homolog) [Source:UniProtKB/Swiss-Prot;Acc:Q5DTH5]	1	83653127	84255954	602828	LoProm_L	Hi_prom	loBT	1.3	1.3	0.988361	0.0699786	13	0.16136	97275	2	0.31448	189	13	0.16121	97088	0	0	0	13	0.85558	515767	13	7.68053	4616	11	0.85118	512605	1	0.47255	284	10	1.27541	768857	2	0.29784	179	10	1.27488	767772	5	3.203	1925	15.2729
ENSMUSG00000037646	Vacuolar protein sorting-associated protein 13B (Cohen syndrome protein 1 homolog) [Source:UniProtKB/Swiss-Prot;Acc:Q80TY5]	1	35301304	35859849	558546	LoProm_L	Hi_prom	loBT	2.1	1	0.705062	0.428753	21	0.40231	224710	12	8.37937	5036	21	0.39908	222668	1	0.00499	3	10	1.11896	624990	8	3.23128	1942	10	1.11781	623678	3	1.59734	960	10	0.70891	395960	1	0.04825	29	10	0.7085	395307	4	1.56073	938	7.15685
ENSMUSG00000028080	LPS-responsive beige-like anchor isoform alpha [Source:RefSeq peptide;Acc:NP_109620]	3	86028612	86586615	558004	LoProm_L	Hi_prom	loBT	2.73333	0.6	0.771304	0.0339569	41	0.23522	131253	31	16.7271	10053	41	0.2187	121904	4	1.58236	951	9	0.9254	516379	11	6.18303	3716	9	0.92479	515482	1	0.18636	112	15	0.49622	276895	1	0.20466	123	15	0.49654	276773	1	0.03494	21	11.8946
ENSMUSG00000037138	AF4/FMR2 family member 3 (Lymphoid nuclear protein related to AF4)(Protein LAF-4) [Source:UniProtKB/Swiss-Prot;Acc:P51827]	1	38234171	38721800	487630	LoProm_L	Hi_prom	loBT	2.17647	0.529412	0.744697	0.281515	37	1.00878	491910	4	0.85025	511	37	1.00898	491403	1	0.4193	252	9	1.04867	511364	8	5.64892	3395	9	1.04596	509417	2	0.95008	571	17	1.45244	708253	2	1.08985	655	17	1.45262	707473	1	0.60399	363	7.64848
ENSMUSG00000057098	Transcription factor COE1 (O/E-1)(OE-1)(Early B-cell factor) [Source:UniProtKB/Swiss-Prot;Acc:Q07802]	1	44430819	44819031	388213	LoProm_L	Hi_prom	loBT	2	0.9	1.01675	0.319121	20	1.01059	392326	7	1.75541	1055	20	1.00967	391362	4	2.33111	1401	9	0.95969	372566	9	3.90682	2348	9	0.9592	371800	2	1.23461	742	10	1.10962	430771	1	0.34609	208	10	1.10769	429357	5	3.75874	2259	9.38282
ENSMUSG00000062202	BTB/POZ domain-containing protein 9 [Source:UniProtKB/Swiss-Prot;Acc:Q8C726]	1	30357042	30713110	356069	LoProm_L	Hi_prom	loBT	1.1	0.8	0.624701	0.281133	11	0.42038	149684	2	0.17138	103	11	0.4207	149547	6	1.81864	1093	8	1.04698	372797	3	1.34942	811	8	1.04688	372133	2	0.83527	502	10	1.46827	522808	1	0.00333	2	10	1.47054	522734	2	0.6772	407	2.86566
ENSMUSG00000005533	Insulin-like growth factor 1 receptor Precursor (EC 2.7.10.1)(Insulin-like growth factor I receptor)(IGF-I receptor)(CD221 antigen) [Contains Insulin-like growth factor 1 receptor alpha chain;Insulin-like growth factor 1 receptor beta chain] [Source:UniProtKB/Swiss-Prot;Acc:Q60751]	7	75097143	75378553	281411	LoProm_L	Hi_prom	loBT	0.846154	0.538462	0.674007	0.280366	11	0.56774	159770	2	1.4792	889	11	0.56707	159241	1	0.203	122	7	1.0508	295709	3	2.02662	1218	7	1.04873	294495	2	1.61065	968	13	1.64771	463685	1	0.4609	277	13	1.65025	463409	1	0.42928	258	2.8606
ENSMUSG00000040430	Cytoplasmic phosphatidylinositol transfer protein 1 (Retinal degeneration B homolog beta)(RdgBbeta)(M-rdgB beta)(MrdgBbeta)(mM-rdgBbeta) [Source:UniProtKB/Swiss-Prot;Acc:Q8K4R4]	1	107069206	107332034	262829	LoProm_L	Hi_prom	loBT	3.54545	1.36364	0.854854	0.163511	39	1.58783	417330	39	15.2047	9138	39	1.55692	408272	0	0	0	15	1.37668	361834	11	7.04992	4237	15	1.37252	359916	2	1.27787	768	11	1.78681	469628	2	1.63228	981	11	1.78653	468483	3	2.36606	1422	8.01446
ENSMUSG00000048402	GLI-Kruppel family member GLI2 [Source:RefSeq peptide;Acc:NP_001074594]	1	120730638	120950196	219559	LoProm_L	Hi_prom	loBT	0.428571	1	0.68561	0.193277	3	0.05563	12215	1	0.00998	6	3	0.05576	12210	0	0	0	7	0.63931	140366	2	0.4792	288	7	0.6408	140310	1	0.4376	263	7	1.55297	340971	1	0.59068	355	7	1.55347	340147	4	2.3411	1407	3.1211
ENSMUSG00000021686	AP-3 complex subunit beta-1 (Adapter-related protein complex 3 subunit beta-1)(Adaptor protein complex AP-3 beta-1 subunit)(Beta3A-adaptin)(Clathrin assembly protein complex 3 beta-1 large chain) [Source:UniProtKB/Swiss-Prot;Acc:Q9Z1T1]	1	95128940	95336264	207325	LoProm_L	Hi_prom	loBT	1	0.8	0.67879	-0.0676733	10	0.3967	82247	2	1.12479	676	10	0.39601	81866	1	0.35108	211	8	1.16679	241905	5	1.97504	1187	8	1.16862	241584	1	0.57571	346	10	1.1139	230941	1	0.21131	127	10	1.11556	230616	4	1.66556	1001	4.27855
ENSMUSG00000028538	CMP-N-acetylneuraminate-beta-1,4-galactoside alpha-2,3-sialyltransferase (EC 2.4.99.6)(N-acetyllactosaminide alpha-2,3-sialyltransferase)(Gal beta-1,3(4) GlcNAc alpha-2,3 sialyltransferase)(ST3GalIII)(ST3N)(Sialyltransferase 6) [Source:UniProtKB/Swiss-Prot;Acc:P97325]	4	117604759	117807519	202761	LoProm_L	Hi_prom	loBT	0.625	0.875	1.022	-0.0237379	5	0.55385	112299	1	0.50416	303	5	0.55279	111754	1	0.40932	246	7	1.05655	214229	7	3.44093	2068	7	1.05618	213520	1	0.36439	219	8	1.58332	321038	1	0.30116	181	8	1.58724	320880	1	0.26456	159	6.62766
ENSMUSG00000038518	Protein Jumonji (Jumonji/ARID domain-containing protein 2) [Source:UniProtKB/Swiss-Prot;Acc:Q62315]	1	44826640	45017006	190367	LoProm_L	Hi_prom	T	9028.1	1.8	0.886486	0.47072	270843	495.577	94341987	2	0.67554	406	270843	497.138	94340833	3	1.58735	954	54	1.36885	260585	11	5.91181	3553	54	1.35313	256781	4	2.99334	1799	30	0.94771	180414	1	0.15308	92	30	0.94718	179744	3	2.22629	1338	8.1293
ENSMUSG00000014030	Paired box protein Pax-5 (B-cell-specific transcription factor)(BSAP) [Source:UniProtKB/Swiss-Prot;Acc:Q02650]	4	44544254	44723312	179059	LoProm_L	Hi_prom	loBT	1.6	0.7	0.768457	0.282205	16	2.57472	461029	5	2.89185	1738	16	2.57924	460292	8	3.02995	1821	7	1.04389	186919	4	1.99501	1199	7	1.0443	186366	2	1.18303	711	10	1.52723	273466	1	0.07654	46	10	1.53187	273377	1	0.57238	344	3.83032
ENSMUSG00000026799	Mediator of RNA polymerase II transcription subunit 27 (Mediator complex subunit 27)(Cofactor required for Sp1 transcriptional activation subunit 8)(CRSP complex subunit 8) [Source:UniProtKB/Swiss-Prot;Acc:Q9DB40]	2	29202356	29380308	177953	LoProm_L	Hi_prom	loBT	0.666667	0.416667	0.724264	0.365442	8	0.62362	110976	3	1.02995	619	8	0.61988	109938	3	0.80865	486	5	0.86786	154440	5	3.29285	1979	5	0.86216	152907	2	0.84359	507	12	1.82388	324566	2	1.34609	809	12	1.82773	324156	2	0.58569	352	5.79939
ENSMUSG00000021365	Enhancer of filamentation 1 (mEF1)(CRK-associated substrate-related protein)(CAS-L)(p105)(Neural precursor cell expressed developmentally down-regulated protein 9)(NEDD-9) [Source:UniProtKB/Swiss-Prot;Acc:O35177]	1	41405355	41582656	177302	LoProm_L	Hi_prom	loBT	2	0.875	0.71857	0.278779	16	1.11452	197608	7	1.203	723	16	1.11425	196892	0	0	0	7	1.05339	186769	4	0.86855	522	7	1.05257	185992	2	0.45591	274	8	1.37245	243339	1	0.59235	356	8	1.37645	243223	2	0.06323	38	3.80022
ENSMUSG00000039230	Tubulin-specific chaperone D (Tubulin-folding cofactor D)(Beta-tubulin cofactor D) [Source:UniProtKB/Swiss-Prot;Acc:Q8BYA0]	1	121313261	121478477	165217	LoProm_L	Hi_prom	loBT	2.22222	1	0.846374	0.308353	20	1.38139	228230	20	12.579	7560	15	1.34576	221536	18	11.9201	7164	9	1.4822	244886	13	8.41265	5056	9	1.47492	242799	3	1.67221	1005	9	1.59227	263071	2	0.84526	508	9	1.59305	262245	3	1.59068	956	8.81404
ENSMUSG00000022139	Muscleblind-like protein 2 [Source:UniProtKB/Swiss-Prot;Acc:Q8C181]	1	120674929	120828847	153919	LoProm_L	Hi_prom	loBT	1.3	1.1	0.866726	0.256616	13	0.76169	117239	1	0.26123	157	13	0.76378	117103	1	0.58902	354	11	1.12015	172414	11	6.78702	4079	7	1.10768	169829	2	1.21464	730	10	1.47693	227329	2	0.37604	226	10	1.48176	227184	1	0.58735	353	9.93067
ENSMUSG00000032724	Ankyrin repeat and BTB/POZ domain-containing protein 2 [Source:UniProtKB/Swiss-Prot;Acc:Q7TQI7]	2	103406470	103558580	152111	LoProm_L	Hi_prom	loBT	0.75	0.875	0.680996	0.292123	6	0.43305	65872	1	0.43594	262	6	0.43304	65611	1	0.22795	137	7	1.02458	155851	3	2.07488	1247	7	1.02072	154652	2	1.64892	991	8	1.63075	248056	1	0.56406	339	8	1.63223	247302	3	1.70216	1023	2.9391
ENSMUSG00000040865	INO80 complex subunit D isoform 2 [Source:RefSeq peptide;Acc:NP_001074905]	1	63009149	63161241	152093	LoProm_L	Hi_prom	loBT	2.71429	1	0.658083	0.398541	19	0.393	59773	8	4.19967	2524	19	0.38069	57672	3	0.86023	517	7	1.1997	182467	5	2.72213	1636	7	1.19834	181541	3	1.13478	682	7	1.09193	166076	1	0.64892	390	7	1.09067	165230	5	3.07488	1848	4.17244
ENSMUSG00000021981	Calcium-binding protein 39-like (Mo25-like protein) [Source:UniProtKB/Swiss-Prot;Acc:Q9DB16]	1	60059823	60204397	144575	LoProm_L	Hi_prom	loBT	1.83333	2	1.00541	0.26786	11	0.24382	35251	11	4.08153	2453	10	0.22835	32877	0	0	0	12	1.09415	158188	12	8.50582	5112	8	1.07937	155404	2	0.88519	532	6	0.9087	131376	1	0.46589	280	6	0.91075	131126	1	0.49584	298	11.1176
ENSMUSG00000020520	Polypeptide N-acetylgalactosaminyltransferase 10 (EC 2.4.1.41)(Polypeptide GalNAc transferase 10)(pp-GaNTase 10)(GalNAc-T10)(Protein-UDP acetylgalactosaminyltransferase 10)(UDP-GalNAc:polypeptide N-acetylgalactosaminyltransferase 10) [Source:UniProtKB/Swiss-Prot;Acc:Q6P9S7]	1	57458944	57601000	142057	LoProm_L	Hi_prom	loBT	4.2	0.8	0.627366	0.301859	42	4.76759	677274	8	3.15973	1899	42	4.76746	674395	6	2.35108	1413	8	1.49883	212921	7	4.18303	2514	8	1.49714	211783	3	1.35441	814	10	1.81167	257362	2	0.55907	336	10	1.81368	256560	3	1.84859	1111	4.67558
ENSMUSG00000037973	Coiled-coil domain-containing protein 129 [Source:UniProtKB/Swiss-Prot;Acc:Q14B48]	6	55787012	55928592	141581	LoProm_L	Hi_prom	loBT	0.166667	0.583333	0.783975	0.0876716	2	0.0269	3809	1	0.19468	117	2	0.02702	3809	0	0	0	7	0.817	115672	1	0.36106	217	7	0.8172	115210	1	0.65391	393	12	0.61795	87491	12	6.09651	3664	11	0.59636	84076	2	0.97671	587	1.22369
ENSMUSG00000041771	Sodium/potassium/calcium exchanger 4 Precursor (Na(+)/K(+)/Ca(2+)-exchange protein 4) [Source:UniProtKB/Swiss-Prot;Acc:Q8CGQ8]	1	103367629	103504959	137331	LoProm_L	Hi_prom	loBT	0.333333	0.555556	0.96012	0.13034	3	0.06381	8763	1	0.11148	67	3	0.06285	8593	1	0.17471	105	5	0.74553	102385	4	2.64393	1589	5	0.74073	101282	1	0.49917	300	9	1.69159	232309	1	0.27621	166	9	1.68935	230988	6	3.03328	1823	5.40008
ENSMUSG00000038481	Cell division cycle 2-like protein kinase 6 (EC 2.7.11.22)(CDC2-related protein kinase 6) [Source:UniProtKB/Swiss-Prot;Acc:Q8BWD8]	1	40069114	40203624	134511	LoProm_L	Hi_prom	loBT	1.6	0.9	1.00048	-0.0892938	16	0.67143	90316	1	0.61065	367	16	0.67263	90073	1	0.18136	109	9	1.24129	166969	11	7.90349	4750	7	1.22827	164480	1	0.51414	309	10	1.11815	150405	1	0.2812	169	10	1.11784	149692	4	2.18968	1316	8.95569
ENSMUSG00000030556	Leucine-rich repeat-containing protein 28 [Source:UniProtKB/Swiss-Prot;Acc:Q3TX51]	7	74658297	74790117	131821	LoProm_L	Hi_prom	loBT	0.333333	1	0.992912	0.487098	3	0.17668	23290	4	0.30616	184	3	0.17749	23290	0	0	0	9	0.98672	130071	17	7.3411	4412	9	0.97729	128242	3	2.5025	1504	9	1.13249	149287	2	0.09484	57	9	1.13114	148430	4	2.99168	1798	17.395
ENSMUSG00000039166	A-kinase anchor protein 7 (Protein kinase A-anchoring protein 7)(A-kinase anchor protein 18)(A-kinase anchor protein 9 kDa) [Source:UniProtKB/Swiss-Prot;Acc:O55074]	1	24889566	25018972	129407	LoProm_L	Hi_prom	loBT	1.57143	1.42857	0.639183	0.153323	22	1.28229	165939	15	6.30283	3788	22	1.26007	162307	0	0	0	20	1.42834	184839	23	15.7904	9490	9	1.4051	180988	2	0.98502	592	14	1.33769	173108	5	2.16306	1300	14	1.33086	171426	3	1.42263	855	16.3689
ENSMUSG00000046991	WD repeat-containing protein 27 [Source:UniProtKB/Swiss-Prot;Acc:Q8C5V5]	1	14955679	15080129	124451	LoProm_L	Hi_prom	loBT	0.444444	0.777778	0.990129	-0.0114351	4	0.07084	8816	3	0.30948	186	4	0.07118	8816	0	0	0	7	1.03253	128501	8	5.03328	3025	6	1.02668	127156	1	0.42263	254	9	1.2493	155478	1	0.04992	30	9	1.25451	155373	1	0.67388	405	7.79211
ENSMUSG00000032456	Nicotinamide mononucleotide adenylyltransferase 3 (NMN adenylyltransferase 3)(EC 2.7.7.1) [Source:UniProtKB/Swiss-Prot;Acc:Q99JR6]	9	98197002	98320946	123945	LoProm_L	Hi_prom	T	8.66667	1.33333	0.950008	0.0280125	78	4.05482	502579	16	4.60399	2767	78	4.05211	499812	1	0.02829	17	12	1.88598	233760	10	6.70882	4032	12	1.87507	231283	2	1.20466	724	9	1.6652	206395	1	0.57571	346	9	1.67119	206135	1	0.85191	512	5.33313
ENSMUSG00000022811	Zinc finger protein 148 (Zinc finger DNA-binding protein 89)(Transcription factor ZBP-89)(G-rich box-binding protein)(Beta enolase repressor factor 1)(Transcription factor BFCOL1) [Source:UniProtKB/Swiss-Prot;Acc:Q61624]	1	33380922	33500442	119521	LoProm_L	Hi_prom	loBT	1.14286	1.14286	0.687178	-0.0791378	8	0.59474	71085	1	0.18636	112	8	0.5968	70973	1	0.18303	110	8	1.1998	143403	7	3.49917	2103	8	1.19988	142692	1	0.59567	358	7	0.83175	99413	1	0.42762	257	7	0.8341	99193	1	0.36772	221	5.83392
ENSMUSG00000024076	Vitrin Precursor [Source:UniProtKB/Swiss-Prot;Acc:Q8VHI5]	1	78907499	79026729	119231	LoProm_L	Hi_prom	loBT	0.333333	0.416667	0.807596	0.109193	4	0.06494	7743	1	0.15807	95	4	0.06447	7648	1	0.14809	89	5	0.77638	92569	3	1.42928	859	5	0.77769	92259	1	0.74709	449	12	1.65777	197659	1	0.76539	460	12	1.66449	197462	1	0.21131	127	3.85758
[truncated: 7,364 more rows]
[truncated: 9 more columns]
