# Supplementary material for: Nuclear RNA Sequencing of the Mouse Erythroid Cell Transcriptome
Source: PLoS One. 2012 Nov 29;7(11):e49274. doi: 10.1371/journal.pone.0049274 (PMC3510205; doi:10.1371/journal.pone.0049274)
Supplement: Table S5 — RNAPII+/nucRNA- peaks. (XLSX) [file pone.0049274.s017.xlsx]

## Sheet: sheet1
Supplemental table S5: RNAP+/nucRNA- regions																												Gata1 (Cheng et al. 2009)
RNAPII+/nucRNA- regions																						Closest expressed Ensembl transcript						gata1l (Soler et al. 2010)
			Position relative to gene	RNAPII ChIP-seq fold enrichment over input		Closest Ensembl transcript to marker				Closest "expressed" Ensembl transcript (using TSS) to nucRNA that's closest to marker							nucRNA within Expressed Transcript (USING TSS)									Erythroid TFs	ESC TFs
Chromosome	start	end			conserved	ClosestT	dist2T	dist2T2	geneName	ClosestET	geneName.1	nucRNA.dist2ET	nucRNA.dist2ET2	matchNuc2	PolII.dist2ET	PolII.dist2ET2	r0GeneSum	AvgPKb	Median	Max	Count	p2ETnearest	Distance to TSS	Gene	nucRNA/kb	overlapping	overlapping
chr1	4555333	4555381	intergenic	26.17	FALSE	ENSMUST00000082442	36235	36235	U6	ENSMUST00000132625	Mrpl15	96299	96299	intergenic	220392	220392	0	0	0	0	0	ENSMUST00000134384	242488	Lypla1	0.1
chr1	4847437	4847773	upstream	29.19	TRUE	ENSMUST00000081551	111	111	Tcea1	ENSMUST00000141278	Lypla1	1933	0	genic	20451	20451	4	0.68	4	4	1	ENSMUST00000081551	111	Tcea1	0.27		Zfx
chr1	5465197	5465293	intergenic	22.15	FALSE	ENSMUST00000027038	113281	113281	Oprk1	ENSMUST00000044369	Atp6v1h	69338	0	genic	391964	391964	93	1.17	46.5	88	2	ENSMUST00000044369	391964	Atp6v1h	1.17
chr1	5984893	5985157	intergenic	20.13	FALSE	ENSMUST00000044180	77519	77519	Npbwr1	ENSMUST00000097832	4732440D04Rik	17723	17723	intergenic	220216	220216	0	0	0	0	0	ENSMUST00000027040	219586	Rb1cc1	0.41
chr1	6204805	6204901	genic	20.13	TRUE	ENSMUST00000027040	62	0	Rb1cc1	ENSMUST00000097832	4732440D04Rik	17723	17723	intergenic	472	0	0	0	0	0	0	ENSMUST00000027040	0	Rb1cc1	0.41		Klf4,Zfx
chr1	7181317	7181629	intergenic	20.13	FALSE	ENSMUST00000029124	13497	13497	AC171328.1	ENSMUST00000029124	AC171328.1	116	0	genic	13497	13497	27	84.11	27	27	1	ENSMUST00000029124	13497	AC171328.1	84.11
chr1	9085213	9085453	intergenic	21.14	FALSE	ENSMUST00000085919	131511	131511	AC122738.1	ENSMUST00000126083	Sntg1	61485	0	genic	202864	0	14	0.04	14	14	1	ENSMUST00000126083	0	Sntg1	0.04
chr1	9474253	9474301	intergenic	27.18	FALSE	ENSMUST00000083691	25502	25502	U6	ENSMUST00000135143	AC158928.1	22302	22302	intergenic	185936	185936	103	2.33	103	103	1	ENSMUST00000140302	184294	Sntg1	0.01
chr1	9789109	9789181	genic	20.13	TRUE	ENSMUST00000097826	875	0	Sgk3	ENSMUST00000063059	AC158928.2	757	757	downstream	3453	3453	40	111.11	40	40	1	ENSMUST00000097826	0	Sgk3	2.04
chr1	9929893	9930445	downstream	23.15	TRUE	ENSMUST00000083010	2185	2185	SNORD87	ENSMUST00000083010	SNORD87	205	0	genic	2185	2185	25	287.36	25	25	1	ENSMUST00000083010	2185	SNORD87	287.36		E2f1
chr1	11797141	11797261	intergenic	20.13	FALSE	ENSMUST00000141339	288389	288389	A830018L16Rik	ENSMUST00000104130	SNORA40	127629	127629	intergenic	672822	672822	0	0	0	0	0	ENSMUST00000027056	813595	Prex2	0.03
chr1	14378533	14378581	intergenic	20.13	FALSE	ENSMUST00000080664	78252	78252	Eya1	ENSMUST00000156222	Lactb2	2289	2289	upstream	750041	750041	0	0	0	0	0	ENSMUST00000027071	727906	Lactb2	0.17
chr1	16647109	16647181	upstream	16.61	TRUE	ENSMUST00000115352	163	163	Tceb1	ENSMUST00000115352	Tceb1	16172	16172	downstream	163	163	0	0	0	0	0	ENSMUST00000117146	37539	Ube2w	0.1		E2f1,Zfx
chr1	24350077	24350197	genic	18.12	FALSE	ENSMUST00000144297	109387	0	Col19a1	ENSMUST00000115244	Col19a1	6525	6525	upstream	244114	0	0	0	0	0	0	ENSMUST00000088336	269342	AC116997.1	585.86
chr1	25660789	25660837	intergenic	23.15	FALSE	ENSMUST00000088320	44077	44077	Bai3	ENSMUST00000154102	Bai3	187192	187192	intergenic	399221	399221	0	0	0	0	0	ENSMUST00000095062	975406	Lmbrd1	0.3
chr1	27812341	27812629	intergenic	20.13	FALSE	ENSMUST00000122766	681893	681893	AC153790.1	ENSMUST00000145844	AC122186.1	330676	330676	intergenic	824984	824984	0	0	0	0	0	ENSMUST00000046443	3074687	Phf3	0.89
chr1	30858781	30858853	intergenic	20.13	TRUE	ENSMUST00000046443	28463	28463	Phf3	ENSMUST00000046443	Phf3	24968	24968	downstream	28463	28463	15	0.89	15	15	1	ENSMUST00000046443	28463	Phf3	0.89
chr1	32724493	32724661	downstream	24.16	FALSE	ENSMUST00000105090	5913	5913	AC124771.1	ENSMUST00000083326	U6	44458	44458	intergenic	754917	754917	0	0	0	0	0	ENSMUST00000097795	954325	Prim2	2.72
chr1	36364621	36364669	overlapTSS	25.17	TRUE	ENSMUST00000140218	3	0	Arid5a	ENSMUST00000140218	Arid5a	984	0	genic	3	0	83	9.43	16	55	3	ENSMUST00000140218	0	Arid5a	9.43
chr1	42071509	42071605	intergenic	24.16	FALSE	ENSMUST00000066196	214966	214966	AC125163.1	ENSMUST00000104260	SNORA17	1420	1420	downstream	852058	852058	0	0	0	0	0	ENSMUST00000057208	836523	Mrps9	0.55
chr1	43286413	43286893	intergenic	27.18	FALSE	ENSMUST00000120772	40412	40412	AC161207.1	ENSMUST00000114761	Gpr45	16980	16980	intergenic	197508	197508	0	0	0	0	0	ENSMUST00000095014	130946	Tgfbrap1	0.19
chr1	44158789	44158837	genic	24.16	TRUE	ENSMUST00000127923	21	0	1700029F09Rik	ENSMUST00000027214	Ercc5	83	0	overlapTSS	45855	45855	8	0.24	8	8	1	ENSMUST00000027214	45855	Ercc5	0.24	Gata1
chr1	45982453	45982597	upstream	21.14	TRUE	ENSMUST00000027137	14	14	Slc40a1	ENSMUST00000087883	Col3a1	105843	105843	intergenic	614070	614070	0	0	0	0	0	ENSMUST00000027131	928294	Slc39a10	0.11	ldb1,gata1l
chr1	46777309	46777717	intergenic	20.13	FALSE	ENSMUST00000141226	115027	115027	Slc39a10	ENSMUST00000027131	Slc39a10	349	0	genic	133174	133174	5	0.11	5	5	1	ENSMUST00000027131	133174	Slc39a10	0.11
chr1	47646973	47647045	intergenic	28.19	FALSE	ENSMUST00000116860	159198	159198	AC134426.1	ENSMUST00000027131	Slc39a10	349	0	genic	736082	736082	5	0.11	5	5	1	ENSMUST00000027131	736082	Slc39a10	0.11
chr1	48471013	48471133	intergenic	30.2	FALSE	ENSMUST00000083009	48004	48004	U1	ENSMUST00000083009	U1	66363	66363	intergenic	48004	48004	0	0	0	0	0	ENSMUST00000027131	1560122	Slc39a10	0.11
chr1	50273653	50273845	intergenic	26.17	FALSE	ENSMUST00000122582	342761	342761	7SK	ENSMUST00000027279	Obfc2a	12	0	overlapTSS	1261398	1261398	16	1.98	16	16	1	ENSMUST00000027279	1261398	Obfc2a	1.98
chr1	52290157	52290349	upstream	20.13	TRUE	ENSMUST00000027273	81	81	Gls	ENSMUST00000155587	Gls	1057	0	genic	21104	21104	30	1.11	7.5	10	4	ENSMUST00000114510	81	Gls	0.61		Klf4,Oct4,Sox2,Tcfcp2I1,Zfx
chr1	53370253	53370565	overlapTSS	25.17	TRUE	ENSMUST00000027265	97	0	Osgepl1	ENSMUST00000133358	Pms1	164	164	upstream	31001	31001	0	0	0	0	0	ENSMUST00000027267	16391	Pms1	0.05
chr1	55040533	55040797	downstream	26.17	FALSE	ENSMUST00000027127	43526	43526	Sf3b1	ENSMUST00000027127	Sf3b1	35865	0	genic	43526	43526	67	1.58	14.5	30	4	ENSMUST00000027127	43526	Sf3b1	1.58
chr1	55042717	55042789	genic	22.15	TRUE	ENSMUST00000027127	41534	0	Sf3b1	ENSMUST00000027127	Sf3b1	35865	0	genic	41534	0	67	1.58	14.5	30	4	ENSMUST00000027127	0	Sf3b1	1.58
chr1	55084165	55084549	overlapTSS	35.23	TRUE	ENSMUST00000027127	158	0	Sf3b1	ENSMUST00000027127	Sf3b1	10595	0	genic	158	0	67	1.58	14.5	30	4	ENSMUST00000027127	0	Sf3b1	1.58		E2f1,Zfx
chr1	57434221	57434317	genic	21.14	TRUE	ENSMUST00000143904	31	0	AC161493.2	ENSMUST00000027114	9430016H08Rik	55	0	genic	29289	29289	7	0.77	7	7	1	ENSMUST00000027114	29289	9430016H08Rik	0.77		Zfx
chr1	58562005	58562053	genic	22.15	TRUE	ENSMUST00000139825	6	0	AC118698.2	ENSMUST00000082767	U6	2423	2423	downstream	38540	38540	0	0	0	0	0	ENSMUST00000027198	52	Orc2l	0.09		nMyc,cMyc
chr1	58643269	58643773	overlapTSS	20.13	TRUE	ENSMUST00000027193	174	0	Ndufb3	ENSMUST00000038372	Fam126b	9881	0	genic	102	102	3	0.05	3	3	1	ENSMUST00000097724	102	Fam126b	0.05		38261
chr1	58768477	58768909	genic	22.15	FALSE	ENSMUST00000114313	73	0	Cflar	ENSMUST00000069333	Cflar	3217	0	genic	1252	1252	67	1.6	9.5	24	6	ENSMUST00000114313	0	Cflar	1.5	gata1l
chr1	64168621	64168693	genic	26.17	TRUE	ENSMUST00000135075	163	0	Klf7	ENSMUST00000049932	Creb1	365	0	overlapTSS	410685	410685	19	0.26	9.5	10	2	ENSMUST00000049932	410685	Creb1	0.26		Oct4,E2f1
chr1	68516677	68516965	intergenic	35.23	FALSE	ENSMUST00000116889	85026	85026	U6atac	ENSMUST00000119302	AC101752.1	111316	111316	intergenic	885050	885050	0	0	0	0	0	ENSMUST00000027153	1606826	Acadl	0.74
chr1	72272869	72272917	genic	205.36	TRUE	ENSMUST00000101806	55	0	U2	ENSMUST00000126832	Smarcal1	2653	2653	upstream	390179	390179	4	0.34	4	4	1	ENSMUST00000047615	356908	Smarcal1	0.18		Sox2,E2f1
chr1	72283549	72283717	genic	22.82	TRUE	ENSMUST00000101831	29	0	U2	ENSMUST00000126832	Smarcal1	2653	2653	upstream	379379	379379	4	0.34	4	4	1	ENSMUST00000047615	346108	Smarcal1	0.18		E2f1
chr1	72290821	72290893	genic	42.78	TRUE	ENSMUST00000083951	34	0	U2	ENSMUST00000126832	Smarcal1	2653	2653	upstream	372203	372203	4	0.34	4	4	1	ENSMUST00000047615	338932	Smarcal1	0.18		Oct4,Sox2,E2f1
chr1	72301597	72301669	genic	41.27	TRUE	ENSMUST00000101858	15	0	U2	ENSMUST00000126832	Smarcal1	2653	2653	upstream	361427	361427	4	0.34	4	4	1	ENSMUST00000047615	328156	Smarcal1	0.18		Klf4,Sox2,E2f1,Zfx
chr1	75131125	75131221	upstream	23.15	FALSE	ENSMUST00000094841	661	661	Slc23a3	ENSMUST00000094841	Slc23a3	1384	1384	upstream	661	661	0	0	0	0	0	ENSMUST00000041213	8050	1810031K17Rik	16.31
chr1	80260597	80260669	intergenic	21.14	FALSE	ENSMUST00000058748	50078	50078	Fam124b	ENSMUST00000058748	Fam124b	52473	52473	intergenic	50078	50078	0	0	0	0	0	ENSMUST00000004478	76348	Cul3	0.34
chr1	82312909	82313149	overlapTSS	22.15	TRUE	ENSMUST00000027322	118	0	Rhbdd1	ENSMUST00000116738	AC160543.2	16791	16791	intergenic	80243	80243	7	57.85	7	7	1	ENSMUST00000027322	0	Rhbdd1	0.17		nMyc,cMyc
chr1	82721629	82721701	overlapTSS	20.13	TRUE	ENSMUST00000150231	9	0	AC138214.1	ENSMUST00000150231	AC138214.1	8151	8151	upstream	9	0	0	0	0	0	0	ENSMUST00000078332	0	Mff	0.22		Zfx
chr1	83670445	83670781	intergenic	23.15	FALSE	ENSMUST00000116922	121706	121706	AC158909.1	ENSMUST00000104548	SNORA17	62861	62861	intergenic	247712	247712	0	0	0	0	0	ENSMUST00000051845	610385	Pid1	0.02
chr1	85090405	85090573	upstream	32.21	FALSE	ENSMUST00000097669	6166	6166	AC167036.3	ENSMUST00000097669	AC167036.3	4153	4153	upstream	6166	6166	0	0	0	0	0	ENSMUST00000093501	12636	A530040E14Rik	5.13
chr1	88050949	88051237	upstream	15.1	TRUE	ENSMUST00000027006	118	118	Armc9	ENSMUST00000150059	Armc9	18752	18752	intergenic	41728	41728	63	1.12	6	13	9	ENSMUST00000027006	118	Armc9	0.3
chr1	88240885	88243261	downstream	29.19	TRUE	ENSMUST00000082903	4615	4615	SNORA75	ENSMUST00000082889	SNORD82	27	27	upstream	9644	9644	0	0	0	0	0	ENSMUST00000027438	12678	Ncl	1.35
chr1	88255741	88256101	overlapTSS	30.2	TRUE	ENSMUST00000027438	162	0	Ncl	ENSMUST00000082889	SNORD82	27	27	upstream	2836	2836	0	0	0	0	0	ENSMUST00000027438	0	Ncl	1.35		nMyc,cMyc,E2f1,Zfx
chr1	89927773	89928109	downstream	24.16	FALSE	ENSMUST00000119510	5987	5987	AC087801.7	ENSMUST00000121704	AC087801.1	102	0	overlapTSS	8817	8817	9	5.69	9	9	1	ENSMUST00000121704	8817	AC087801.1	5.69
chr1	90102205	90102709	overlapTSS	22.15	TRUE	ENSMUST00000115975	152	0	Dnajb3	ENSMUST00000148474	AC087780.1	3126	3126	upstream	20852	20852	0	0	0	0	0	ENSMUST00000113130	20897	AC087780.1	20.28		Klf4,Zfx
chr1	94830997	94831309	overlapTSS	21.14	TRUE	ENSMUST00000097638	27	0	9430060I03Rik	ENSMUST00000128429	Capn10	212	212	upstream	7972	7972	0	0	0	0	0	ENSMUST00000027488	0	Capn10	1.77		nMyc,Klf4
chr1	95652853	95652901	genic	24.16	FALSE	ENSMUST00000135762	1231	0	Atg4b	ENSMUST00000149436	Atg4b	605	605	upstream	4776	0	20	0.83	20	20	1	ENSMUST00000135762	0	Atg4b	3.02
chr1	96048853	96048997	intergenic	20.13	FALSE	ENSMUST00000027507	99723	99723	Pdcd1	ENSMUST00000050890	Neu4	37899	37899	intergenic	131783	131783	0	0	0	0	0	ENSMUST00000097632	224239	Gm6086	0.08
chr1	98338261	98338741	intergenic	20.13	FALSE	ENSMUST00000103826	138538	138538	AC102463.1	ENSMUST00000054664	AC102488.1	223	0	overlapTSS	582461	582461	39	20.29	39	39	1	ENSMUST00000054664	582461	AC102488.1	20.29
chr1	98874085	98874181	genic	24.16	FALSE	ENSMUST00000060976	19968	0	Slco6b1	ENSMUST00000054664	AC102488.1	223	0	overlapTSS	47021	47021	39	20.29	39	39	1	ENSMUST00000054664	47021	AC102488.1	20.29
chr1	100693285	100693381	intergenic	37.25	FALSE	ENSMUST00000103860	247257	247257	AC102227.1	ENSMUST00000153115	D1Ertd622e	269	0	genic	1135032	1135032	90	5.06	23	55	3	ENSMUST00000149927	1134634	D1Ertd622e	4.95
chr1	100793653	100793725	intergenic	22.15	FALSE	ENSMUST00000103860	347625	347625	AC102227.1	ENSMUST00000153115	D1Ertd622e	269	0	genic	1235400	1235400	90	5.06	23	55	3	ENSMUST00000149927	1235002	D1Ertd622e	4.95
chr1	100845781	100845925	intergenic	24.16	FALSE	ENSMUST00000103860	399753	399753	AC102227.1	ENSMUST00000153115	D1Ertd622e	269	0	genic	1287528	1287528	90	5.06	23	55	3	ENSMUST00000149927	1287130	D1Ertd622e	4.95
chr1	102300685	102300997	intergenic	24.16	FALSE	ENSMUST00000103851	457373	457373	AC111074.1	ENSMUST00000153115	D1Ertd622e	269	0	genic	2742432	2742432	90	5.06	23	55	3	ENSMUST00000149927	2742034	D1Ertd622e	4.95
chr1	109722925	109723021	intergenic	31.21	FALSE	ENSMUST00000104049	66530	66530	SNORA17	ENSMUST00000116839	AC102440.1	298937	298937	intergenic	252074	252074	0	0	0	0	0	ENSMUST00000094646	1029620	Vps4b	0.51
chr1	113858101	113858221	intergenic	23.15	FALSE	ENSMUST00000035462	96615	96615	Dsel	ENSMUST00000122597	SNORA42	785409	785409	intergenic	1756403	1756403	0	0	0	0	0	ENSMUST00000094646	5164796	Vps4b	0.51
chr1	119065189	119065501	intergenic	26.17	FALSE	ENSMUST00000083931	367377	367377	U1	ENSMUST00000027623	Tsn	213405	213405	intergenic	1142246	1142246	0	0	0	0	0	ENSMUST00000027626	1152948	Mki67ip	0.34
chr1	130457173	130457797	intergenic	30.2	TRUE	ENSMUST00000052172	31070	31070	Cxcr4	ENSMUST00000052172	Cxcr4	2242	0	genic	31070	31070	281	68.67	140.5	174	2	ENSMUST00000052172	31070	Cxcr4	68.67
chr1	131336173	131336221	intergenic	22.15	FALSE	ENSMUST00000152305	97867	97867	Thsd7b	ENSMUST00000052172	Cxcr4	12	0	genic	847306	847306	281	68.67	140.5	174	2	ENSMUST00000142893	847303	Cxcr4	87.95
chr1	132097861	132097957	intergenic	32.21	FALSE	ENSMUST00000143130	37438	37438	Thsd7b	ENSMUST00000136497	Daf2	52754	52754	intergenic	221360	221360	0	0	0	0	0	ENSMUST00000143266	221444	AC111067.2	2.12
chr1	133423957	133424149	upstream	22.15	TRUE	ENSMUST00000097588	19	19	Srgap2	ENSMUST00000112411	Ctse	36	0	overlapTSS	110922	110922	635	17.16	85	163	8	ENSMUST00000097588	19	Srgap2	0.02		nMyc,Klf4,cMyc,Zfx
chr1	134921893	134922037	overlapTSS	28.19	TRUE	ENSMUST00000067398	32	0	Mdm4	ENSMUST00000067398	Mdm4	17304	0	genic	32	0	98	2.76	23.5	44	4	ENSMUST00000067398	0	Mdm4	2.76		nMyc,Zfx
chr1	135491053	135492493	upstream	36.24	TRUE	ENSMUST00000082880	5307	5307	SNORA32	ENSMUST00000082880	SNORA32	15152	15152	intergenic	5307	5307	0	0	0	0	0	ENSMUST00000027736	65464	Zc3h11a	1.52
chr1	135496693	135496741	upstream	20.13	FALSE	ENSMUST00000082880	1059	1059	SNORA32	ENSMUST00000082880	SNORA32	15152	15152	intergenic	1059	1059	0	0	0	0	0	ENSMUST00000027736	61216	Zc3h11a	1.52
chr1	135957397	135957469	intergenic	23.15	TRUE	ENSMUST00000020692	18263	18263	Btg2	ENSMUST00000020692	Btg2	58	0	genic	18263	18263	353	82.27	353	353	1	ENSMUST00000020692	18263	Btg2	82.27
chr1	135989677	135989725	intergenic	21.14	TRUE	ENSMUST00000020692	13945	13945	Btg2	ENSMUST00000097570	AC137104.1	13590	13590	intergenic	13945	13945	0	0	0	0	0	ENSMUST00000020692	13945	Btg2	82.27		Klf4
chr1	138163021	138163525	upstream	26.17	TRUE	ENSMUST00000086395	5571	5571	Gpr25	ENSMUST00000086395	Gpr25	9054	9054	upstream	5571	5571	0	0	0	0	0	ENSMUST00000048309	79156	Camsap1l1	2.82
chr1	140071837	140072029	overlapTSS	32.21	TRUE	ENSMUST00000027645	6	0	Ptprc	ENSMUST00000027645	Ptprc	892	0	genic	6	0	182	1.63	7	59	11	ENSMUST00000027645	0	Ptprc	1.63
chr1	144771613	144771685	intergenic	20.13	FALSE	ENSMUST00000105081	681883	681883	AC175246.1	ENSMUST00000105081	AC175246.1	462349	462349	intergenic	681883	681883	0	0	0	0	0	ENSMUST00000018337	778129	Cdc73	0.26
chr1	145291645	145291933	intergenic	28.19	FALSE	ENSMUST00000105081	161635	161635	AC175246.1	ENSMUST00000038252	B3galt2	21577	21577	intergenic	161635	161635	0	0	0	0	0	ENSMUST00000018337	257881	Cdc73	0.26
chr1	148294669	148294909	intergenic	24.16	FALSE	ENSMUST00000074622	47850	47850	Fam5c	ENSMUST00000116191	AL592450.1	125	0	genic	277802	277802	14	3.99	14	14	1	ENSMUST00000074622	47850	Fam5c	0.03
chr1	150183301	150183637	intergenic	28.19	FALSE	ENSMUST00000118947	689540	689540	AC115860.1	ENSMUST00000118947	AC115860.1	538700	538700	intergenic	689540	689540	0	0	0	0	0	ENSMUST00000116191	1610590	AL592450.1	3.99
chr1	152084725	152084917	intergenic	20.13	FALSE	ENSMUST00000121422	28212	28212	AC121113.1	ENSMUST00000132809	BC003331	269	0	overlapTSS	144687	144687	6	0.78	6	6	1	ENSMUST00000132809	144687	BC003331	0.78
chr1	155334757	155334805	upstream	24.66	TRUE	ENSMUST00000042141	19	19	Dhx9	ENSMUST00000042141	Dhx9	1786	0	genic	19	19	39	1.23	7	12	5	ENSMUST00000042141	19	Dhx9	1.23		nMyc,cMyc,E2f1,Zfx
chr1	155611477	155611549	downstream	27.18	TRUE	ENSMUST00000086209	11417	11417	Rnasel	ENSMUST00000086209	Rnasel	8905	0	genic	11417	11417	157	16.68	78.5	135	2	ENSMUST00000086209	11417	Rnasel	16.68
chr1	158649373	158649445	upstream	20.13	TRUE	ENSMUST00000086153	232	232	Fam20b	ENSMUST00000147931	Fam20b	8642	0	genic	2260	2260	5	0.33	5	5	1	ENSMUST00000086153	232	Fam20b	0.58		Klf4
chr1	159126373	159126493	intergenic	21.14	TRUE	ENSMUST00000128538	14801	14801	Rasal2	ENSMUST00000027886	Ralgps2	3793	0	genic	256709	256709	129	0.98	9	14	15	ENSMUST00000063199	256709	Ralgps2	0.98
chr1	161162029	161162197	upstream	28.19	TRUE	ENSMUST00000076894	260	260	Rfwd2	ENSMUST00000076894	Rfwd2	22527	0	genic	260	260	40	0.35	5	13	6	ENSMUST00000076894	260	Rfwd2	0.35		nMyc
chr1	162142933	162143389	upstream	25.17	TRUE	ENSMUST00000014370	25	25	Cacybp	ENSMUST00000014370	Cacybp	26792	26792	intergenic	25	25	0	0	0	0	0	ENSMUST00000086099	95857	Rabgap1l	0.31
chr1	168524365	168524653	intergenic	20.13	FALSE	ENSMUST00000117032	25840	25840	mmu-mir-1194	ENSMUST00000135673	Pogk	4	0	overlapTSS	184452	184452	25	0.99	11	12	3	ENSMUST00000128861	184371	Pogk	0.15
chr1	169132093	169132165	intergenic	30.2	FALSE	ENSMUST00000053686	21885	21885	AC142244.1	ENSMUST00000053686	AC142244.1	959	0	genic	21885	21885	14	150.54	14	14	1	ENSMUST00000053686	21885	AC142244.1	150.54
chr1	171215725	171216061	intergenic	33.22	FALSE	ENSMUST00000076828	167939	167939	AC113068.1	ENSMUST00000028000	Nuf2	27865	0	genic	245498	245498	87	2.63	15	34	5	ENSMUST00000028000	245498	Nuf2	2.63
chr1	171899629	171899749	genic	25.17	TRUE	ENSMUST00000131172	89	0	AC139673.1	ENSMUST00000027981	Uap1	2571	0	genic	205262	205262	7	0.21	7	7	1	ENSMUST00000027981	205262	Uap1	0.21
chr1	173433061	173433253	genic	169.12	TRUE	ENSMUST00000083099	41	0	U5	ENSMUST00000083099	U5	14576	14576	intergenic	41	0	0	0	0	0	0	ENSMUST00000001284	91546	Usf1	4.01		nMyc,Oct4,E2f1
chr1	174665557	174665845	genic	31.21	TRUE	ENSMUST00000038495	37360	0	Crp	ENSMUST00000111228	Tagln2	3743	0	genic	234174	234174	6	1.09	6	6	1	ENSMUST00000111228	234174	Tagln2	1.09
chr1	174902437	174902581	intergenic	23.15	FALSE	ENSMUST00000038432	15538	15538	Olfr16	ENSMUST00000038227	Darc	1502	0	overlapTSS	360994	360994	146	89.35	146	146	1	ENSMUST00000038227	360994	Darc	89.35
chr1	176101765	176102149	upstream	34.23	FALSE	ENSMUST00000027817	758	758	Spna1	ENSMUST00000027817	Spna1	16944	0	genic	758	758	216	2.85	15	40	11	ENSMUST00000027817	758	Spna1	2.85	Gata1,ldb1,tal1,gata1l,mtgr1
chr1	176179525	176179597	downstream	24.16	FALSE	ENSMUST00000061990	1459	1459	Olfr419	ENSMUST00000061990	Olfr419	3066	3066	downstream	1459	1459	0	0	0	0	0	ENSMUST00000156092	33909	Spna1	3.52
chr1	176183485	176184445	upstream	24.16	TRUE	ENSMUST00000061990	2429	2429	Olfr419	ENSMUST00000061990	Olfr419	3066	3066	downstream	2429	2429	0	0	0	0	0	ENSMUST00000156092	37869	Spna1	3.52
chr1	180253525	180253573	downstream	22.15	TRUE	ENSMUST00000154437	4264	4264	Fam36a	ENSMUST00000154437	Fam36a	5163	5163	downstream	4264	4264	20	6.24	20	20	1	ENSMUST00000154437	4264	Fam36a	6.24
chr1	180264061	180264109	genic	22.15	TRUE	ENSMUST00000146362	568	0	Hnrnpu	ENSMUST00000150825	Hnrnpu	413	0	genic	1004	1004	60	56.55	60	60	1	ENSMUST00000146362	0	Hnrnpu	24.55
chr1	180299077	180299413	intergenic	21.14	TRUE	ENSMUST00000083020	21537	21537	U6	ENSMUST00000134291	Hnrnpu	1312	0	genic	32541	32541	109	142.67	109	109	1	ENSMUST00000037748	31149	Hnrnpu	17.44
chr1	181733749	181734349	overlapTSS	31.21	TRUE	ENSMUST00000027768	62	0	Ahctf1	ENSMUST00000097454	AC122411.1	4702	4702	upstream	242	0	0	0	0	0	0	ENSMUST00000027768	0	Ahctf1	1.94	Gata1,ldb1,mtgr1	nMyc,Klf4,cMyc,Zfx
chr1	182186581	182186629	upstream	24.16	TRUE	ENSMUST00000111108	150	150	Psen2	ENSMUST00000128223	Psen2	1063	1063	upstream	17228	17228	0	0	0	0	0	ENSMUST00000111108	150	Psen2	0.92		Zfx
chr1	183100645	183100717	downstream	20.13	TRUE	ENSMUST00000111057	14794	14794	Cnih4	ENSMUST00000111057	Cnih4	15556	15556	downstream	14794	14794	7	0.66	7	7	1	ENSMUST00000111057	14794	Cnih4	0.66
chr1	187186597	187186813	upstream	20.13	TRUE	ENSMUST00000046514	161	161	Eprs	ENSMUST00000027921	Iars2	5530	0	genic	33322	33322	37	0.83	7	7	6	ENSMUST00000046514	161	Eprs	0.09		nMyc,Klf4,Oct4,cMyc
chr1	192125869	192126277	intergenic	26.17	TRUE	ENSMUST00000010319	131310	131310	Prox1	ENSMUST00000056178	Rps6kc1	129662	0	genic	609336	609336	19	0.12	6	9	3	ENSMUST00000056178	609336	Rps6kc1	0.12
chr1	194571781	194572045	genic	66.44	TRUE	ENSMUST00000082947	16	0	U5	ENSMUST00000110841	Hhat	15672	0	genic	58547	58547	4	0.12	4	4	1	ENSMUST00000154755	19379	Hhat	0.04		Oct4,Sox2,E2f1
chr1	196957333	196957885	overlapTSS	21.14	TRUE	ENSMUST00000027918	166	0	Cr1l	ENSMUST00000075451	Cr1l	10743	10743	intergenic	131	0	0	0	0	0	0	ENSMUST00000016637	38891	Cd46	0.08		nMyc
chr10	6372589	6372637	genic	34.23	TRUE	ENSMUST00000043735	760	0	Mthfd1l	ENSMUST00000119524	AC153570.1	270	0	genic	18419	18419	44	99.1	44	44	1	ENSMUST00000043735	0	Mthfd1l	0.63		nMyc,cMyc
chr10	7382893	7383109	overlapTSS	24.16	TRUE	ENSMUST00000019930	61	0	Pcmt1	ENSMUST00000019930	Pcmt1	3833	0	genic	61	0	74	2.24	8	18	7	ENSMUST00000019930	0	Pcmt1	2.24		Klf4,Oct4,Zfx
chr10	11043301	11043349	intergenic	20.13	FALSE	ENSMUST00000069106	19853	19853	Epm2a	ENSMUST00000070300	Fbxo30	25509	25509	intergenic	41916	41916	70	5.02	11	38	4	ENSMUST00000070300	41916	Fbxo30	5.02	Gata1,ldb1,gata1l
chr10	12728269	12728341	overlapTSS	22.15	TRUE	ENSMUST00000105139	19	0	Sf3b5	ENSMUST00000042861	Stx11	7187	0	genic	44230	44230	14	0.58	7	10	2	ENSMUST00000042861	44230	Stx11	0.58
chr10	16860445	16860733	intergenic	28.19	FALSE	ENSMUST00000038107	582299	582299	Cited2	ENSMUST00000038107	Cited2	402365	402365	intergenic	582299	582299	17	9.89	17	17	1	ENSMUST00000038107	582299	Cited2	9.89
chr10	20055373	20055445	intergenic	20.13	FALSE	ENSMUST00000020167	12180	12180	Fam54a	ENSMUST00000100045	Bclaf1	12632	0	genic	12180	0	67	2.41	12.5	35	4	ENSMUST00000020167	12180	Fam54a	1.15
chr10	20065357	20065933	upstream	30.2	FALSE	ENSMUST00000020167	1692	1692	Fam54a	ENSMUST00000020167	Fam54a	389	0	overlapTSS	1692	1692	12	1.15	6	7	2	ENSMUST00000020167	1692	Fam54a	1.15
chr10	21714517	21714565	genic	25.17	TRUE	ENSMUST00000126560	0	0	Sgk1	ENSMUST00000105523	Raet1e	4867	0	genic	163810	163810	2	0.08	2	2	1	ENSMUST00000105523	163810	Raet1e	0.08		E2f1
chr10	22140973	22141261	intergenic	23.15	FALSE	ENSMUST00000100033	16486	16486	AC159330.1	ENSMUST00000100033	AC159330.1	2675	2675	downstream	16486	16486	0	0	0	0	0	ENSMUST00000105522	147807	H60b	2.93
chr10	28968109	28968421	intergenic	22.15	FALSE	ENSMUST00000092627	36608	36608	AC153912.1	ENSMUST00000059068	AC107669.1	41	0	genic	218228	218228	10	8.26	10	10	1	ENSMUST00000059068	218228	AC107669.1	8.26
chr10	29340901	29340949	intergenic	25.17	FALSE	ENSMUST00000092620	78219	78219	AC158592.1	ENSMUST00000059068	AC107669.1	41	0	genic	591020	591020	10	8.26	10	10	1	ENSMUST00000059068	591020	AC107669.1	8.26
chr10	30521869	30522181	genic	24.16	TRUE	ENSMUST00000068567	563	0	Ncoa7	ENSMUST00000068567	Ncoa7	1721	0	genic	563	0	227	1.45	10	34	21	ENSMUST00000068567	0	Ncoa7	1.45
chr10	33254773	33254869	genic	20.13	FALSE	ENSMUST00000019920	89706	0	Clvs2	ENSMUST00000048222	Zufsp	828	0	genic	416149	416149	9	0.37	9	9	1	ENSMUST00000048222	416149	Zufsp	0.37
chr10	35355325	35355397	intergenic	21.14	FALSE	ENSMUST00000080898	75968	75968	AC147238.1	ENSMUST00000019913	Frk	264798	264798	intergenic	1152120	1152120	0	0	0	0	0	ENSMUST00000047885	1216967	Nt5dc1	0.19
chr10	39977797	39978037	upstream	43.29	TRUE	ENSMUST00000083936	236	236	U3	ENSMUST00000019982	Gtf3c6	711	0	genic	332	332	6	0.74	6	6	1	ENSMUST00000116248	331	Gtf3c6	0.74	gata1l	Nanog,nMyc,Klf4,cMyc,E2f1,Stat3
chr10	39978493	39978541	downstream	70.22	TRUE	ENSMUST00000083936	220	220	U3	ENSMUST00000019982	Gtf3c6	711	0	genic	1028	1028	6	0.74	6	6	1	ENSMUST00000116248	1027	Gtf3c6	0.74	gata1l	nMyc,Klf4,cMyc,E2f1,Stat3
chr10	40004917	40004989	downstream	20.13	FALSE	ENSMUST00000099945	16989	16989	Amd2	ENSMUST00000099945	Amd2	8927	0	genic	16989	16989	29	1.97	14.5	21	2	ENSMUST00000099945	16989	Amd2	1.97
chr10	42941149	42941221	upstream	20.13	TRUE	ENSMUST00000095725	185	185	Pdss2	ENSMUST00000105493	Pdss2	89115	0	genic	185	185	9	0.05	4.5	5	2	ENSMUST00000095725	185	Pdss2	0.07		Zfx
chr10	44628661	44628733	intergenic	22.15	FALSE	ENSMUST00000102327	13250	13250	AC156273.1	ENSMUST00000103894	AC159378.2	40022	40022	intergenic	186781	186781	0	0	0	0	0	ENSMUST00000099858	158279	Prep	0.17
chr10	46474357	46474429	intergenic	20.64	FALSE	ENSMUST00000083784	83884	83884	U1	ENSMUST00000083784	U1	614069	614069	intergenic	83884	83884	0	0	0	0	0	ENSMUST00000155368	1077434	Hace1	1.74
chr10	50945509	50945845	intergenic	30.2	FALSE	ENSMUST00000122500	43404	43404	U6	ENSMUST00000078778	Gp49a	28	0	overlapTSS	264979	264979	5	0.89	5	5	1	ENSMUST00000105481	254601	Gp49a	0.31
chr10	57399325	57399613	genic	29.19	FALSE	ENSMUST00000066028	28538	0	Pkib	ENSMUST00000020027	Serinc1	12590	0	genic	147042	147042	6	0.36	6	6	1	ENSMUST00000020027	147042	Serinc1	0.36
chr10	60836557	60836821	genic	19.38	TRUE	ENSMUST00000020289	9392	0	X99384	ENSMUST00000049339	Nodal	10651	10651	downstream	43899	43899	0	0	0	0	0	ENSMUST00000035419	75975	Prf1	1.54
chr10	62041237	62041357	upstream	23.15	TRUE	ENSMUST00000105444	32	32	2510003E04Rik	ENSMUST00000105444	2510003E04Rik	2198	2198	upstream	32	32	6	0.39	6	6	1	ENSMUST00000105444	32	2510003E04Rik	0.39		Zfx
chr10	62065141	62065237	upstream	28.19	TRUE	ENSMUST00000045866	122	122	Ddx21	ENSMUST00000105444	2510003E04Rik	2198	2198	upstream	23936	23936	6	0.39	6	6	1	ENSMUST00000045866	122	Ddx21	0.4		nMyc,cMyc,E2f1,Zfx
chr10	62740069	62740141	intergenic	23.15	FALSE	ENSMUST00000054837	33173	33173	1700120B22Rik	ENSMUST00000054837	1700120B22Rik	26924	26924	intergenic	33173	33173	0	0	0	0	0	ENSMUST00000092452	0	Herc4	1.81	ldb1,tal1,mtgr1
chr10	62845213	62845453	genic	30.2	TRUE	ENSMUST00000129625	22	0	Dnajc12	ENSMUST00000146028	Sirt1	1701	0	genic	45473	45473	7	0.39	7	7	1	ENSMUST00000120239	761	Sirt1	0.11
chr10	62978965	62979229	genic	38.25	FALSE	ENSMUST00000075099	12180	0	Ctnna3	ENSMUST00000146028	Sirt1	1701	0	genic	179225	179225	7	0.39	7	7	1	ENSMUST00000120239	134513	Sirt1	0.11
chr10	63127885	63128173	intergenic	29.19	FALSE	ENSMUST00000133190	90631	90631	Ctnna3	ENSMUST00000146028	Sirt1	1701	0	genic	328145	328145	7	0.39	7	7	1	ENSMUST00000120239	283433	Sirt1	0.11
chr10	63190357	63190429	intergenic	21.14	FALSE	ENSMUST00000135474	93374	93374	Ctnna3	ENSMUST00000146028	Sirt1	1701	0	genic	390617	390617	7	0.39	7	7	1	ENSMUST00000120239	345905	Sirt1	0.11
chr10	65885269	65885317	intergenic	20.13	FALSE	ENSMUST00000104251	60984	60984	SNORA17	ENSMUST00000020023	Reep3	1655	1655	upstream	674338	674338	0	0	0	0	0	ENSMUST00000051446	763411	Jmjd1c	1.21
chr10	70126381	70126765	intergenic	23.15	FALSE	ENSMUST00000046513	64356	64356	Phyhipl	ENSMUST00000064271	AC122923.1	65338	65338	intergenic	377356	377356	0	0	0	0	0	ENSMUST00000135607	488586	Ccdc6	0.46
chr10	75227005	75227269	overlapTSS	30.2	TRUE	ENSMUST00000001712	97	0	Cabin1	ENSMUST00000001712	Cabin1	1875	0	genic	97	0	1561	13.2	41	191	29	ENSMUST00000001712	0	Cabin1	13.2	Gata1
chr10	76721893	76721989	upstream	22.15	TRUE	ENSMUST00000020493	62	62	Pofut2	ENSMUST00000105407	Pofut2	1627	0	genic	62	62	24	2.34	12	17	2	ENSMUST00000020493	62	Pofut2	2.34		Klf4
chr10	77761093	77761141	upstream	22.15	FALSE	ENSMUST00000105389	150	150	Agpat3	ENSMUST00000146296	Agpat3	5476	5476	upstream	19912	19912	43	8.92	21.5	32	2	ENSMUST00000105389	150	Agpat3	4.88
chr10	78546301	78546685	genic	25.17	FALSE	ENSMUST00000039271	13617	0	2610008E11Rik	ENSMUST00000020566	Theg	13668	13668	downstream	503165	503165	0	0	0	0	0	ENSMUST00000105384	508509	Ilvbl	1.48
chr10	78899629	78899893	intergenic	24.16	FALSE	ENSMUST00000063879	96639	96639	Ppap2c	ENSMUST00000020566	Theg	13668	13668	downstream	149957	149957	0	0	0	0	0	ENSMUST00000020552	232262	Gm16517	2.98
chr10	78908317	78908509	intergenic	20.13	FALSE	ENSMUST00000063879	88023	88023	Ppap2c	ENSMUST00000020566	Theg	13668	13668	downstream	141341	141341	0	0	0	0	0	ENSMUST00000020552	223646	Gm16517	2.98
chr10	79630165	79631029	overlapTSS	40.27	TRUE	ENSMUST00000105365	358	0	Cirbp	ENSMUST00000151321	Cirbp	680	0	genic	1943	1943	68	69.53	68	68	1	ENSMUST00000054666	0	Cirbp	13.75		nMyc,Klf4,E2f1
chr10	79757893	79757965	upstream	21.14	TRUE	ENSMUST00000105359	757	757	Apc2	ENSMUST00000062674	Rps15	164	0	genic	2503	2503	74	51.28	74	74	1	ENSMUST00000105359	757	Apc2	1.84		E2f1
chr10	80139277	80139613	upstream	75.5	FALSE	ENSMUST00000105338	239	239	Mknk2	ENSMUST00000003433	Mknk2	3938	0	genic	4556	4556	361	54.33	361	361	1	ENSMUST00000105338	239	Mknk2	39.25		nMyc,Oct4
chr10	80845309	80845477	upstream	23.15	TRUE	ENSMUST00000072751	1696	1696	Dohh	ENSMUST00000134592	Dohh	416	0	overlapTSS	2163	2163	28	25.45	14	20	2	ENSMUST00000072751	1696	Dohh	7.13	Gata1,ldb1,tal1,gata1l,mtgr1
chr10	82480981	82481053	intergenic	23.15	FALSE	ENSMUST00000093297	13385	13385	AC102114.2	ENSMUST00000093297	AC102114.2	10235	10235	downstream	13385	13385	6	9.62	6	6	1	ENSMUST00000093297	13385	AC102114.2	9.62
chr10	84038653	84038965	upstream	26.17	TRUE	ENSMUST00000020223	406	406	Tcp11l2	ENSMUST00000020223	Tcp11l2	288	0	genic	406	406	242	6.42	22.5	61	10	ENSMUST00000020223	406	Tcp11l2	6.42	Gata1,ldb1,mtgr1
chr10	88512493	88512757	intergenic	24.16	FALSE	ENSMUST00000020255	163756	163756	Slc5a8	ENSMUST00000095348	Arl1	33152	33152	intergenic	318330	318330	0	0	0	0	0	ENSMUST00000004470	223098	Utp20	0.05
chr10	90644173	90644701	upstream	20.13	TRUE	ENSMUST00000020123	9846	9846	Tmpo	ENSMUST00000072239	Tmpo	547	0	overlapTSS	9846	9846	436	19.41	71	198	5	ENSMUST00000105293	9846	Tmpo	19.41		nMyc,Klf4,Oct4,E2f1
chr10	93286909	93286957	upstream	24.16	TRUE	ENSMUST00000095333	7343	7343	Usp44	ENSMUST00000095333	Usp44	22656	22656	downstream	7343	7343	0	0	0	0	0	ENSMUST00000047910	66990	Metap2	25.1
chr10	94786621	94786693	upstream	20.13	TRUE	ENSMUST00000099332	422	422	Cradd	ENSMUST00000053594	Cradd	4102	0	genic	422	422	34	0.23	6	23	3	ENSMUST00000099334	422	Cradd	2.31		Nanog,Oct4
chr10	100111837	100112173	intergenic	16.11	FALSE	ENSMUST00000041162	56817	56817	1700017N19Rik	ENSMUST00000020148	Cep290	10388	10388	intergenic	118088	118088	0	0	0	0	0	ENSMUST00000099316	160896	Cep290	0.02
chr10	101787325	101787397	intergenic	23.15	FALSE	ENSMUST00000120748	49672	49672	Mgat4c	ENSMUST00000020148	Cep290	10388	10388	intergenic	1793576	1793576	0	0	0	0	0	ENSMUST00000099316	1836384	Cep290	0.02
chr10	103331725	103331917	intergenic	23.15	FALSE	ENSMUST00000082696	90263	90263	U6	ENSMUST00000082498	U1	482738	482738	intergenic	1145412	1145412	0	0	0	0	0	ENSMUST00000020049	1946206	Ccdc59	1.03
chr10	110725429	110725477	intergenic	21.14	TRUE	ENSMUST00000040454	10258	10258	Bbs10	ENSMUST00000040454	Bbs10	7455	7455	upstream	10258	10258	14	5.62	14	14	1	ENSMUST00000040454	10258	Bbs10	5.62
chr10	115254421	115254613	genic	28.19	TRUE	ENSMUST00000035563	81	0	Tspan8	ENSMUST00000035563	Tspan8	4981	0	genic	81	0	80	2.47	15	51	3	ENSMUST00000035563	0	Tspan8	2.47	gata1l
chr10	123233149	123233197	intergenic	21.14	FALSE	ENSMUST00000122512	363527	363527	U2	ENSMUST00000020334	Usp15	50	0	overlapTSS	599170	599170	586	7	21	73	24	ENSMUST00000105258	599132	Usp15	7.01
chr10	125637109	125637205	intergenic	20.13	FALSE	ENSMUST00000074807	233777	233777	Lrig3	ENSMUST00000074807	Lrig3	416622	416622	intergenic	233777	233777	0	0	0	0	0	ENSMUST00000105256	778568	Ctdsp2	7.57
chr10	126726949	126727189	upstream	21.64	TRUE	ENSMUST00000026475	641	641	Ddit3	ENSMUST00000026475	Ddit3	92	0	genic	641	641	154	27.93	154	154	1	ENSMUST00000026475	641	Ddit3	27.93		nMyc,Oct4,cMyc
chr11	3166357	3166573	overlapTSS	27.18	TRUE	ENSMUST00000020741	39	0	Drg1	ENSMUST00000139430	Drg1	2074	0	genic	13495	13495	12	4.34	12	12	1	ENSMUST00000020741	0	Drg1	0.73		nMyc,Klf4,E2f1,Zfx
chr11	4452949	4453021	upstream	20.13	TRUE	ENSMUST00000040448	6678	6678	Mtmr3	ENSMUST00000040448	Mtmr3	3984	3984	upstream	6678	6678	659	10.08	17.5	288	16	ENSMUST00000040448	6678	Mtmr3	10.08
chr11	5426365	5426413	downstream	20.13	TRUE	ENSMUST00000149159	2933	2933	Xbp1	ENSMUST00000149159	Xbp1	302	0	genic	2933	2933	15	8.94	15	15	1	ENSMUST00000149159	2933	Xbp1	8.94
chr11	5607853	5608021	upstream	21.14	TRUE	ENSMUST00000132874	160	160	Mrps24	ENSMUST00000149980	Mrps24	1364	0	overlapTSS	7662	0	27	2.42	27	27	1	ENSMUST00000149980	0	Mrps24	2.42		nMyc
chr11	5662141	5662405	overlapTSS	36.24	TRUE	ENSMUST00000053427	26	0	Urgcp	ENSMUST00000109845	Dbnl	323	0	overlapTSS	26086	26086	125	10.29	21.5	69	4	ENSMUST00000053427	0	Urgcp	1.23		nMyc,cMyc,Zfx
chr11	6343453	6343525	genic	20.13	FALSE	ENSMUST00000093346	830	0	H2afv	ENSMUST00000093346	H2afv	6119	0	genic	830	0	122	7.52	33.5	50	4	ENSMUST00000093346	0	H2afv	7.52
chr11	6525829	6526405	overlapTSS	17.11	TRUE	ENSMUST00000156969	217	0	Tbrg4	ENSMUST00000151008	Tbrg4	26	0	overlapTSS	4575	4575	72	57.6	36	58	2	ENSMUST00000000394	0	Tbrg4	7.48		nMyc,Klf4,Oct4,cMyc,E2f1,Zfx
chr11	8982565	8982901	intergenic	20.13	FALSE	ENSMUST00000102909	33571	33571	Sunc1	ENSMUST00000051371	RP23-104F14.1	80	0	genic	67690	67690	17	20.96	17	17	1	ENSMUST00000051371	67690	RP23-104F14.1	20.96
chr11	11513389	11513605	genic	20.13	FALSE	ENSMUST00000081896	14222	0	4930512M02Rik	ENSMUST00000065433	Ikzf1	154	0	overlapTSS	72323	72323	1119	12.98	35	179	23	ENSMUST00000126058	71401	Ikzf1	14.46
chr11	12031693	12031789	upstream	23.15	FALSE	ENSMUST00000121727	3692	3692	AL663087.3	ENSMUST00000104044	SCARNA4	4168	4168	downstream	217942	217942	0	0	0	0	0	ENSMUST00000047689	322731	Fignl1	5.3
chr11	13249381	13249549	intergenic	20.13	FALSE	ENSMUST00000117869	351712	351712	AL669912.1	ENSMUST00000118518	AL663080.1	19156	19156	intergenic	411440	411440	0	0	0	0	0	ENSMUST00000047689	1540419	Fignl1	5.3
chr11	14112853	14113093	intergenic	26.17	FALSE	ENSMUST00000126260	33809	33809	AL606508.1	ENSMUST00000118518	AL663080.1	19156	19156	intergenic	1274912	1274912	0	0	0	0	0	ENSMUST00000109641	2294979	Sec61g	1.87
chr11	14816893	14817253	intergenic	22.15	FALSE	ENSMUST00000121361	131908	131908	AL645843.1	ENSMUST00000109643	Sec61g	12	0	overlapTSS	1591234	1591234	12	1.51	12	12	1	ENSMUST00000109641	1590819	Sec61g	1.87
chr11	16287301	16287349	intergenic	21.14	FALSE	ENSMUST00000118857	51908	51908	AL603924.2	ENSMUST00000109643	Sec61g	12	0	overlapTSS	121138	121138	12	1.51	12	12	1	ENSMUST00000109641	120723	Sec61g	1.87
chr11	16399405	16399549	downstream	20.13	FALSE	ENSMUST00000131439	5498	5498	Sec61g	ENSMUST00000109643	Sec61g	12	0	overlapTSS	8938	8938	12	1.51	12	12	1	ENSMUST00000109641	8523	Sec61g	1.87
chr11	16850965	16851853	overlapTSS	21.14	TRUE	ENSMUST00000130392	137	0	AL645532.1	ENSMUST00000061327	Fbxo48	1398	0	genic	440	0	10	2.97	10	10	1	ENSMUST00000061327	0	Fbxo48	2.97		nMyc
chr11	17853877	17854189	overlapTSS	28.19	TRUE	ENSMUST00000076661	1	0	Etaa1	ENSMUST00000117065	AL603925.1	167044	167044	intergenic	655455	655455	0	0	0	0	0	ENSMUST00000151431	771767	Wdr92	0.1
chr11	22890469	22890973	overlapTSS	26.17	TRUE	ENSMUST00000020562	124	0	Cct4	ENSMUST00000057843	Commd1	1276	0	overlapTSS	11473	11473	126	1.59	63	110	2	ENSMUST00000071068	8185	Commd1	1.53		nMyc,Klf4,cMyc,E2f1,Zfx
chr11	23983597	23983885	genic	25.17	TRUE	ENSMUST00000118955	2927	0	Bcl11a	ENSMUST00000118955	Bcl11a	4653	0	genic	2927	0	1018	10.96	36	207	23	ENSMUST00000118955	0	Bcl11a	10.96
chr11	26287021	26287357	overlapTSS	20.13	TRUE	ENSMUST00000109509	155	0	Fancl	ENSMUST00000118404	AC083815.1	879	879	upstream	21850	21850	15	11.58	15	15	1	ENSMUST00000109509	0	Fancl	0.43		nMyc,Klf4,cMyc,E2f1
chr11	29445013	29445397	downstream	30.2	TRUE	ENSMUST00000147782	1274	1274	Rps27a	ENSMUST00000129893	Mtif2	2335	2335	upstream	5042	5042	0	0	0	0	0	ENSMUST00000132783	11723	Mtif2	0.29		E2f1
chr11	29447533	29448253	overlapTSS	54.36	TRUE	ENSMUST00000102844	327	0	Rps27a	ENSMUST00000129893	Mtif2	2335	2335	upstream	7562	7562	0	0	0	0	0	ENSMUST00000132783	14243	Mtif2	0.29		nMyc,Oct4,cMyc,E2f1,Zfx
chr11	32164957	32165389	genic	47.31	TRUE	ENSMUST00000109389	2158	0	Mare	ENSMUST00000124640	Mare	434	0	overlapTSS	2300	0	389	9.25	18	207	10	ENSMUST00000109389	0	Mare	9.91	tal1,gata1l
chr11	40555477	40555645	downstream	23.15	FALSE	ENSMUST00000144601	5669	5669	Nudcd2	ENSMUST00000152749	Hmmr	5381	0	genic	8584	8584	13	1.48	13	13	1	ENSMUST00000109303	8553	Hmmr	1.71
chr11	49064053	49064101	overlapTSS	21.14	TRUE	ENSMUST00000149406	14	0	Mgat1	ENSMUST00000135314	Mgat1	1910	1910	upstream	5645	5645	0	0	0	0	0	ENSMUST00000129541	0	Mgat1	8		Klf4
chr11	50139157	50139445	overlapTSS	28.19	TRUE	ENSMUST00000020637	18	0	Canx	ENSMUST00000020637	Canx	9999	0	genic	18	0	13	0.42	6.5	8	2	ENSMUST00000020637	0	Canx	0.42		nMyc,Klf4,cMyc,E2f1,Zfx
chr11	51429229	51429397	upstream	25.17	TRUE	ENSMUST00000127405	3840	3840	Nhp2	ENSMUST00000001083	Nhp2	1944	0	genic	3876	3876	8	2.19	8	8	1	ENSMUST00000127405	3840	Nhp2	2.01
chr11	51570037	51570253	overlapTSS	21.14	TRUE	ENSMUST00000109097	83	0	Sec24a	ENSMUST00000151277	Phf15	40824	40824	intergenic	100374	100374	0	0	0	0	0	ENSMUST00000109091	100645	Phf15	1.73
chr11	54674317	54674557	overlapTSS	22.15	TRUE	ENSMUST00000148070	101	0	Lyrm7	ENSMUST00000135853	Lyrm7	4143	0	genic	230	230	7	0.67	7	7	1	ENSMUST00000020506	0	Lyrm7	0.21		nMyc,E2f1
chr11	58128733	58129189	downstream	15.6	TRUE	ENSMUST00000155662	4267	4267	Zfp672	ENSMUST00000155662	Zfp672	2205	0	genic	4267	4267	34	12.94	34	34	1	ENSMUST00000155662	4267	Zfp672	12.94
chr11	58717357	58717693	genic	25.17	FALSE	ENSMUST00000102703	34	0	Zfp39	ENSMUST00000102703	Zfp39	4462	0	genic	34	0	14	0.87	7	7	2	ENSMUST00000093063	0	Zfp39	0.98
chr11	58762405	58762453	overlapTSS	66.19	TRUE	ENSMUST00000078267	8	0	Hist3h2ba	ENSMUST00000117558	Hist3h2bb	42	0	genic	5561	5561	98	210.75	98	98	1	ENSMUST00000117558	5561	Hist3h2bb	210.75
chr11	58762933	58763461	genic	67.45	TRUE	ENSMUST00000078267	520	0	Hist3h2ba	ENSMUST00000117558	Hist3h2bb	42	0	genic	4553	4553	98	210.75	98	98	1	ENSMUST00000117558	4553	Hist3h2bb	210.75
chr11	58805605	58805653	intergenic	20.13	FALSE	ENSMUST00000101162	13059	13059	AL662809.2	ENSMUST00000093061	Trim11	5671	0	genic	13974	13974	169	12.68	36	110	3	ENSMUST00000093061	13974	Trim11	12.68
chr11	59653213	59653477	overlapTSS	20.13	TRUE	ENSMUST00000019517	127	0	Cops3	ENSMUST00000137695	Nt5m	11504	0	genic	8129	8129	13	0.46	13	13	1	ENSMUST00000154699	0	Nt5m	0.31
chr11	60745549	60745813	overlapTSS	21.14	TRUE	ENSMUST00000137739	7	0	Map2k3	ENSMUST00000130269	Map2k3	2874	0	genic	19	0	174	8.39	30	107	4	ENSMUST00000130269	0	Map2k3	8.39		nMyc,Stat3,Esrrb
chr11	68718301	68720053	genic	22.15	FALSE	ENSMUST00000138973	1565	0	Rpl26	ENSMUST00000073471	Rpl26	39	0	overlapTSS	3216	3216	11	3.73	11	11	1	ENSMUST00000128952	3172	Rpl26	6.5		E2f1
chr11	68869573	68869645	upstream	20.13	FALSE	ENSMUST00000051888	3632	3632	2310047M10Rik	ENSMUST00000139457	Aurkb	17	0	genic	10400	10400	183	71.82	183	183	1	ENSMUST00000140531	5508	Aurkb	317.16
chr11	68886925	68886973	overlapTSS	113.42	TRUE	ENSMUST00000082965	4	0	U8	ENSMUST00000149780	Vamp2	10	0	genic	15051	15051	65	56.33	65	65	1	ENSMUST00000021273	15019	Vamp2	16.69	gata1l	Klf4,Oct4,Sox2,E2f1
chr11	69476125	69476341	overlapTSS	43.29	TRUE	ENSMUST00000018905	19	0	Mpdu1	ENSMUST00000149764	Mpdu1	669	0	genic	4343	4343	28	24.31	28	28	1	ENSMUST00000018905	0	Mpdu1	4.71		nMyc,cMyc,E2f1
chr11	69572149	69572197	upstream	18.88	TRUE	ENSMUST00000058470	10	10	Polr2a	ENSMUST00000071213	Polr2a	1265	0	genic	424	424	207	8.69	53	96	4	ENSMUST00000058470	10	Polr2a	8.4		nMyc,Klf4,Oct4,E2f1
chr11	74060365	74060461	downstream	20.13	TRUE	ENSMUST00000121065	7332	7332	AL604065.8	ENSMUST00000123440	Rap1gap2	20108	0	genic	161066	161066	8	0.33	8	8	1	ENSMUST00000123440	161066	Rap1gap2	0.33
chr11	74652325	74652397	genic	24.16	TRUE	ENSMUST00000132150	1355	0	Mnt	ENSMUST00000132150	Mnt	2388	0	genic	1355	0	46	7.29	23	32	2	ENSMUST00000132150	0	Mnt	7.29	Eklf	nMyc,Klf4,Oct4,Stat3
chr11	74711341	74711485	upstream	22.15	TRUE	ENSMUST00000155702	88	88	Tsr1	ENSMUST00000144019	Tsr1	1075	1075	upstream	3730	3730	0	0	0	0	0	ENSMUST00000155702	88	Tsr1	0.73		nMyc,cMyc
chr11	76660549	76660621	upstream	24.16	TRUE	ENSMUST00000021201	29	29	Cpd	ENSMUST00000151584	Cpd	8748	8748	downstream	56025	56025	0	0	0	0	0	ENSMUST00000021201	29	Cpd	0.23
chr11	76891837	76892173	overlapTSS	26.17	TRUE	ENSMUST00000102494	100	0	Ccdc55	ENSMUST00000127758	Ccdc55	3023	0	genic	298	298	7	0.26	7	7	1	ENSMUST00000102494	0	Ccdc55	0.21		E2f1
chr11	77499445	77499781	overlapTSS	23.15	TRUE	ENSMUST00000036677	140	0	Nufip2	ENSMUST00000155238	Nufip2	4038	0	genic	1322	1322	22	5.34	22	22	1	ENSMUST00000036677	0	Nufip2	0.57		E2f1,Zfx
chr11	77846077	77846149	genic	22.15	TRUE	ENSMUST00000150471	18	0	AL669840.1	ENSMUST00000125079	Phf12	222	0	genic	4465	4465	44	29.97	44	44	1	ENSMUST00000122342	0	Dhrs13	0.73		nMyc,Klf4,cMyc
chr11	80220277	80220421	downstream	21.14	FALSE	ENSMUST00000123726	17644	17644	Zfp207	ENSMUST00000123726	Zfp207	18516	18516	downstream	17644	17644	135	8.6	14	33	8	ENSMUST00000123726	17644	Zfp207	8.6
chr11	80566789	80566837	genic	20.13	TRUE	ENSMUST00000125944	26668	0	Myo1d	ENSMUST00000125944	Myo1d	31532	0	genic	26668	0	35	0.33	5	17	5	ENSMUST00000125944	0	Myo1d	0.33
chr11	82893349	82893445	downstream	22.15	FALSE	ENSMUST00000038038	14735	14735	Slfn2	ENSMUST00000038038	Slfn2	3988	0	genic	14735	14735	25	4.49	12.5	15	2	ENSMUST00000038038	14735	Slfn2	4.49
chr11	83084989	83085037	overlapTSS	46.53	TRUE	ENSMUST00000082922	11	0	U2	ENSMUST00000082922	U2	2225	2225	downstream	11	0	0	0	0	0	0	ENSMUST00000119831	12622	AL603711.1	18.36	gata1l	E2f1
chr11	84686533	84686725	downstream	63.42	TRUE	ENSMUST00000100684	2130	2130	AL645623.1	ENSMUST00000018547	Ggnbp2	32	0	overlapTSS	2293	2293	101	2.66	14.5	35	6	ENSMUST00000108081	2242	Ggnbp2	2.63
chr11	84920725	84920773	downstream	22.15	TRUE	ENSMUST00000121801	4522	4522	AL596183.2	ENSMUST00000121801	AL596183.2	1825	1825	downstream	4522	4522	0	0	0	0	0	ENSMUST00000118598	11674	AL669859.1	80.68	ldb1,tal1,gata1l
chr11	84953941	84954133	upstream	35.23	TRUE	ENSMUST00000000821	278	278	Usp32	ENSMUST00000108075	Usp32	314	0	genic	484	484	481	3.09	9	46	35	ENSMUST00000000821	278	Usp32	3.09
chr11	85048693	85048765	genic	28.19	TRUE	ENSMUST00000136454	20	0	AL596183.3	ENSMUST00000050015	AL596183.4	1952	1952	upstream	416	0	0	0	0	0	0	ENSMUST00000018625	61	Appbp2	0.29		nMyc,Klf4,E2f1,Zfx
chr11	85161157	85161229	upstream	25.17	FALSE	ENSMUST00000108056	5440	5440	Bcas3	ENSMUST00000108056	Bcas3	7928	7928	upstream	5440	5440	38	0.24	5	9	7	ENSMUST00000108056	5440	Bcas3	0.24
chr11	85995181	85995325	upstream	22.15	FALSE	ENSMUST00000121382	3506	3506	AL592065.1	ENSMUST00000121382	AL592065.1	6393	6393	upstream	3506	3506	0	0	0	0	0	ENSMUST00000044423	0	Brip1	0.03
chr11	86171701	86171773	upstream	20.13	TRUE	ENSMUST00000043624	597	597	Med13	ENSMUST00000144983	Med13	3736	3736	upstream	26016	26016	0	0	0	0	0	ENSMUST00000043624	597	Med13	1.13
chr11	86396797	86397661	genic	32.21	TRUE	ENSMUST00000083521	1	0	mmu-mir-21	ENSMUST00000150176	Tmem49	30	0	overlapTSS	2722	2722	39	24.18	39	39	1	ENSMUST00000150176	2722	Tmem49	24.18
chr11	86504053	86504341	genic	22.15	FALSE	ENSMUST00000100665	997	0	Ptrh2	ENSMUST00000018315	Tmem49	814	0	overlapTSS	6715	6715	191	1.91	10.5	85	8	ENSMUST00000108022	0	Ptrh2	3.42
chr11	86560813	86560885	genic	20.13	TRUE	ENSMUST00000100663	10109	0	Cltc	ENSMUST00000100663	Cltc	11249	0	genic	10109	0	164	2.61	10.5	49	12	ENSMUST00000100663	0	Cltc	2.61
chr11	86571853	86572405	upstream	26.17	TRUE	ENSMUST00000103186	786	786	Cltc	ENSMUST00000103186	Cltc	178	0	overlapTSS	786	786	164	2.59	10.5	49	12	ENSMUST00000103186	786	Cltc	2.59		nMyc,Klf4,cMyc,Zfx
chr11	87236365	87236413	overlapTSS	315.09	TRUE	ENSMUST00000082761	4	0	U1	ENSMUST00000055438	Ppm1e	15	0	overlapTSS	63840	63840	445	3.37	12	45	29	ENSMUST00000055438	63840	Ppm1e	3.37		Oct4,Sox2,E2f1,Stat3
chr11	87240229	87240277	genic	44.76	TRUE	ENSMUST00000093684	11	0	U1	ENSMUST00000055438	Ppm1e	15	0	overlapTSS	67704	67704	445	3.37	12	45	29	ENSMUST00000055438	67704	Ppm1e	3.37		E2f1
chr11	87256933	87256981	genic	64.87	TRUE	ENSMUST00000093738	194	0	U3	ENSMUST00000055438	Ppm1e	15	0	overlapTSS	84408	84408	445	3.37	12	45	29	ENSMUST00000055438	84408	Ppm1e	3.37		E2f1
chr11	87262309	87262357	genic	533.53	TRUE	ENSMUST00000093731	180	0	U3	ENSMUST00000055438	Ppm1e	15	0	overlapTSS	89784	89784	445	3.37	12	45	29	ENSMUST00000055438	89784	Ppm1e	3.37		E2f1
chr11	87275965	87276013	genic	133.38	TRUE	ENSMUST00000093680	177	0	U3	ENSMUST00000055438	Ppm1e	15	0	overlapTSS	103440	103440	445	3.37	12	45	29	ENSMUST00000055438	103440	Ppm1e	3.37		E2f1
chr11	87284893	87284941	genic	138.08	TRUE	ENSMUST00000083748	23	0	U3	ENSMUST00000055438	Ppm1e	15	0	overlapTSS	112368	112368	445	3.37	12	45	29	ENSMUST00000055438	112368	Ppm1e	3.37
chr11	87868333	87868669	upstream	32.21	TRUE	ENSMUST00000156149	3899	3899	AL593853.1	ENSMUST00000129337	AL604044.1	1003	0	overlapTSS	6825	6825	221	6.14	221	221	1	ENSMUST00000132983	5664	Sfrs1	117.24
chr11	90537277	90537325	genic	39.26	FALSE	ENSMUST00000107869	11568	0	Tom1l1	ENSMUST00000147329	Tom1l1	8515	8515	upstream	12651	12651	18	2.88	9	10	2	ENSMUST00000107869	0	Tom1l1	2.34	ldb1,tal1,gata1l
chr11	94148533	94148605	downstream	21.14	FALSE	ENSMUST00000138369	5932	5932	Luc7l3	ENSMUST00000138369	Luc7l3	8545	8545	downstream	5932	5932	33	17.41	33	33	1	ENSMUST00000138369	5932	Luc7l3	17.41
chr11	95244109	95245285	upstream	45.3	TRUE	ENSMUST00000021243	721	721	Slc35b1	ENSMUST00000021243	Slc35b1	2844	2844	upstream	721	721	12	1.69	12	12	1	ENSMUST00000021243	721	Slc35b1	1.69
chr11	97637389	97639189	upstream	51.34	FALSE	ENSMUST00000107576	157	157	1700001P01Rik	ENSMUST00000151118	Rpl23	87	0	overlapTSS	4401	4401	28	6.61	28	28	1	ENSMUST00000082967	3900	SNORA21	204.38		Klf4,Sox2,Tcfcp2I1,Esrrb
chr11	97887877	97888237	overlapTSS	20.13	TRUE	ENSMUST00000092425	147	0	Rpl19	ENSMUST00000134435	Rpl19	1120	0	genic	34	34	19	15.95	19	19	1	ENSMUST00000092425	0	Rpl19	5.02		nMyc,cMyc,E2f1,Zfx
chr11	100870813	100870861	genic	15.6	TRUE	ENSMUST00000100436	12	0	Atp6v0a1	ENSMUST00000092663	Atp6v0a1	1147	0	genic	2274	2274	945	18.21	45	670	8	ENSMUST00000100436	0	Atp6v0a1	23.85
chr11	101303605	101304781	overlapTSS	29.19	TRUE	ENSMUST00000077856	7	0	Rpl27	ENSMUST00000131024	Ifi35	62	0	overlapTSS	5103	5103	42	4.24	7	24	4	ENSMUST00000010502	4940	Ifi35	4.08		nMyc,cMyc,E2f1,Zfx
chr11	101466325	101466373	genic	26.3	TRUE	ENSMUST00000083886	161	0	U2	ENSMUST00000039581	Tmem106a	438	438	upstream	22769	22769	0	0	0	0	0	ENSMUST00000152484	22136	Rdm1	2.7		E2f1
chr11	101488717	101488765	genic	70.63	TRUE	ENSMUST00000083833	37	0	U2	ENSMUST00000155222	Rdm1	1562	1562	upstream	6286	6286	0	0	0	0	0	ENSMUST00000152484	0	Rdm1	2.7		E2f1
chr11	101503117	101503165	genic	154.22	TRUE	ENSMUST00000082768	55	0	U2	ENSMUST00000155222	Rdm1	1562	1562	upstream	8066	8066	0	0	0	0	0	ENSMUST00000133727	13414	Rdm1	1.3
chr11	101507053	101507125	genic	93.82	TRUE	ENSMUST00000083317	119	0	U2	ENSMUST00000155222	Rdm1	1562	1562	upstream	12002	12002	0	0	0	0	0	ENSMUST00000133727	17350	Rdm1	1.3
chr11	101519605	101519653	genic	66.15	TRUE	ENSMUST00000084010	53	0	U2	ENSMUST00000155222	Rdm1	1562	1562	upstream	24554	24554	0	0	0	0	0	ENSMUST00000133727	29902	Rdm1	1.3		Oct4,Sox2,E2f1
chr11	101520253	101520301	downstream	27.18	TRUE	ENSMUST00000084010	701	701	U2	ENSMUST00000155222	Rdm1	1562	1562	upstream	25202	25202	0	0	0	0	0	ENSMUST00000133727	30550	Rdm1	1.3		Oct4,Sox2,E2f1
chr11	102046717	102046861	upstream	27.18	TRUE	ENSMUST00000021297	107	107	Lsm12	ENSMUST00000153178	G6pc3	470	0	genic	6478	6478	12	6.95	12	12	1	ENSMUST00000021297	107	Lsm12	0.26
chr11	102269413	102270085	upstream	32.21	TRUE	ENSMUST00000124755	153	153	Slc25a39	ENSMUST00000150982	Rundc3a	865	0	genic	8932	8932	257	83.9	257	257	1	ENSMUST00000124755	153	Slc25a39	83.09		nMyc,Klf4,cMyc,E2f1,Zfx,Esrrb
chr11	102757285	102757333	genic	15.6	TRUE	ENSMUST00000067444	1112	0	Gfap	ENSMUST00000067444	Gfap	2631	0	genic	1112	0	26	2.65	13	16	2	ENSMUST00000067444	0	Gfap	2.65	Gata1,ldb1,mtgr1
chr11	102889741	102890317	overlapTSS	27.18	TRUE	ENSMUST00000148795	158	0	Nmt1	ENSMUST00000148795	Nmt1	3640	0	genic	158	0	70	2.42	9.5	27	6	ENSMUST00000148795	0	Nmt1	2.42	Gata1
chr11	103934245	103934317	intergenic	26.17	FALSE	ENSMUST00000093925	59852	59852	Crhr1	ENSMUST00000107008	Arf2	7871	7871	downstream	93312	93312	0	0	0	0	0	ENSMUST00000103075	118875	Nsf	0.88
chr11	106847221	106847533	downstream	20.13	TRUE	ENSMUST00000156495	6408	6408	Kpna2	ENSMUST00000156495	Kpna2	1311	1311	downstream	6408	6408	0	0	0	0	0	ENSMUST00000124541	12268	Kpna2	8.68
chr11	106873837	106874005	upstream	28.19	TRUE	ENSMUST00000119530	7783	7783	AL593847.4	ENSMUST00000124541	Kpna2	840	0	overlapTSS	14036	14036	57	8.68	28.5	37	2	ENSMUST00000018506	12982	Kpna2	6.23		Klf4
chr11	107050789	107050885	upstream	23.15	TRUE	ENSMUST00000106757	94	94	Nol11	ENSMUST00000119942	AL596116.2	21424	21424	intergenic	1523	1523	0	0	0	0	0	ENSMUST00000106763	57348	Bptf	2.23		nMyc,cMyc
chr11	107340781	107341189	overlapTSS	21.14	TRUE	ENSMUST00000021063	17	0	Psmd12	ENSMUST00000138702	AL645687.4	472	0	genic	2041	2041	4	3.36	4	4	1	ENSMUST00000021063	0	Psmd12	0.21		Zfx
chr11	109474765	109475293	upstream	20.13	TRUE	ENSMUST00000153738	1484	1484	Wipi1	ENSMUST00000047201	Wipi1	40	0	genic	2034	2034	124	4.24	13	39	8	ENSMUST00000153738	1484	Wipi1	19.2	Gata1,ldb1
chr11	115274125	115274197	downstream	17.62	TRUE	ENSMUST00000134386	2651	2651	Ict1	ENSMUST00000155134	Ict1	60	0	genic	2950	2950	5	5.82	5	5	1	ENSMUST00000134386	2651	Ict1	6.68	ldb1	Sox2
chr11	115992325	115992541	overlapTSS	20.13	TRUE	ENSMUST00000106440	103	0	Trim65	ENSMUST00000106440	Trim65	712	0	genic	103	0	28	3.02	14	22	2	ENSMUST00000067632	0	Trim65	4.36		nMyc,Zfx
chr11	117515749	117515797	upstream	27.18	TRUE	ENSMUST00000141115	90	90	Tnrc6c	ENSMUST00000106344	Tnrc6c	8516	0	genic	330	330	304	2.8	11	89	18	ENSMUST00000141115	90	Tnrc6c	2.79		nMyc,Klf4
chr11	117589525	117589861	genic	24.16	FALSE	ENSMUST00000138299	7193	0	Tnrc6c	ENSMUST00000138299	Tnrc6c	4598	0	genic	7193	0	242	5.87	13	89	10	ENSMUST00000138299	0	Tnrc6c	5.87
chr11	120177541	120177637	intergenic	32.21	TRUE	ENSMUST00000143667	26434	26434	Bahcc1	ENSMUST00000062147	Actg1	3	0	overlapTSS	32152	32152	81	29.07	81	81	1	ENSMUST00000106216	31768	Actg1	46.5	ldb1
chr11	120434797	120435109	upstream	27.18	TRUE	ENSMUST00000026122	230	230	P4hb	ENSMUST00000026122	P4hb	3596	0	genic	230	230	31	2.39	10	13	3	ENSMUST00000026122	230	P4hb	2.39		nMyc,cMyc,E2f1
chr11	120443173	120443245	upstream	27.18	TRUE	ENSMUST00000106197	235	235	Arhgdia	ENSMUST00000067936	Arhgdia	120	0	genic	479	479	93	28.42	93	93	1	ENSMUST00000106197	235	Arhgdia	26.41		nMyc,Klf4,cMyc,Zfx
chr11	121118797	121120093	upstream	15.1	TRUE	ENSMUST00000106113	1211	1211	Foxk2	ENSMUST00000038442	Foxk2	1369	0	overlapTSS	1989	0	354	6.51	11	257	8	ENSMUST00000106113	1211	Foxk2	1.94
chr12	3261757	3261805	intergenic	20.13	TRUE	ENSMUST00000049684	25146	25146	1700012B15Rik	ENSMUST00000049684	1700012B15Rik	25797	25797	intergenic	25146	25146	57	4.14	11.5	26	4	ENSMUST00000049684	25146	1700012B15Rik	4.14
chr12	3285517	3285589	genic	31.21	TRUE	ENSMUST00000021001	24370	0	Rab10	ENSMUST00000021001	Rab10	21332	0	genic	24370	0	285	4.71	10.5	72	16	ENSMUST00000021001	0	Rab10	4.71
chr12	3426781	3427069	overlapTSS	23.15	TRUE	ENSMUST00000133917	74	0	Asxl2	ENSMUST00000095903	1110002L01Rik	1076	0	genic	137	137	17	0.8	5	7	3	ENSMUST00000049021	0	Asxl2	1.22		nMyc,E2f1
chr12	4234453	4234597	upstream	20.13	TRUE	ENSMUST00000140975	159	159	Cenpo	ENSMUST00000128466	Cenpo	2715	0	genic	2450	2450	48	2.88	11	21	4	ENSMUST00000140975	159	Cenpo	2.52	Gata1	nMyc,Klf4,Oct4,cMyc,E2f1,Zfx
chr12	6021205	6021301	intergenic	27.18	FALSE	ENSMUST00000109677	371337	371337	AC165293.1	ENSMUST00000073999	Atad2b	40544	40544	intergenic	996274	996274	23	0.79	6	9	4	ENSMUST00000073999	996274	Atad2b	0.79
chr12	8214949	8214997	genic	20.13	TRUE	ENSMUST00000101620	20	0	1110057K04Rik	ENSMUST00000101620	1110057K04Rik	14870	0	genic	20	0	9	0.12	4.5	5	2	ENSMUST00000101620	0	1110057K04Rik	0.12		Zfx
chr12	11243437	11244085	intergenic	23.15	FALSE	ENSMUST00000055358	14432	14432	1700034J04Rik	ENSMUST00000052581	Gen1	8534	0	genic	28487	28487	14	0.54	7	10	2	ENSMUST00000052581	28487	Gen1	0.54
chr12	12077797	12077845	intergenic	20.13	FALSE	ENSMUST00000105169	47974	47974	CT027556.1	ENSMUST00000069005	Fam49a	45148	45148	intergenic	288175	288175	6	0.44	6	6	1	ENSMUST00000069066	191138	Fam49a	0.11
chr12	21379333	21379645	overlapTSS	25.17	TRUE	ENSMUST00000101551	121	0	Adam17	ENSMUST00000142092	Adam17	8028	0	genic	62	0	7	0.3	7	7	1	ENSMUST00000064536	0	Adam17	1.04		Zfx
chr12	24846445	24846493	genic	20.13	FALSE	ENSMUST00000101576	15869	0	AC125543.1	ENSMUST00000101538	9030624G23Rik	12238	0	genic	64311	64311	10	0.19	10	10	1	ENSMUST00000101576	0	AC125543.1	0.03
chr12	29313349	29313973	upstream	27.18	FALSE	ENSMUST00000036136	5194	5194	Colec11	ENSMUST00000074267	Rps7	1075	0	genic	6817	6817	20	4.14	20	20	1	ENSMUST00000074267	6817	Rps7	4.14
chr12	30065269	30065581	intergenic	15.1	FALSE	ENSMUST00000021009	154220	154220	Myt1l	ENSMUST00000035657	Tssc1	132006	132006	intergenic	628576	628576	118	1.02	8.5	17	12	ENSMUST00000035657	628576	Tssc1	1.02
chr12	31594717	31595005	genic	35.23	FALSE	ENSMUST00000062740	1431	0	Acp1	ENSMUST00000062740	Acp1	702	0	overlapTSS	1431	0	114	6.87	10	44	7	ENSMUST00000062740	0	Acp1	6.87
chr12	32184373	32185213	overlapTSS	23.15	TRUE	ENSMUST00000101499	46	0	Cbll1	ENSMUST00000101499	Cbll1	1313	0	genic	46	0	2	0.14	2	2	1	ENSMUST00000064240	0	Cbll1	0.16		nMyc,Klf4,Zfx
chr12	34531669	34531813	intergenic	24.16	TRUE	ENSMUST00000061035	81477	81477	Ferd3l	ENSMUST00000020877	Twistnb	4	0	overlapTSS	417160	417160	7	0.83	7	7	1	ENSMUST00000020877	417160	Twistnb	0.83
chr12	36491557	36491749	intergenic	22.15	FALSE	ENSMUST00000042101	160458	160458	Agr3	ENSMUST00000128644	Tspan13	12795	12795	downstream	265280	265280	0	0	0	0	0	ENSMUST00000138393	274773	Tspan13	0.44
chr12	40350277	40350445	downstream	21.14	FALSE	ENSMUST00000104081	2275	2275	SNORA17	ENSMUST00000136441	Arl4a	187	0	overlapTSS	413518	413518	32	1	32	32	1	ENSMUST00000051616	413509	Arl4a	22.21
chr12	40754365	40754413	genic	20.13	TRUE	ENSMUST00000144910	9541	0	Arl4a	ENSMUST00000136441	Arl4a	187	0	overlapTSS	9550	0	32	1	32	32	1	ENSMUST00000051616	9541	Arl4a	22.21	gata1l
chr12	40949773	40950181	upstream	29.19	TRUE	ENSMUST00000001672	1	1	Ifrd1	ENSMUST00000136441	Arl4a	187	0	overlapTSS	185810	185810	32	1	32	32	1	ENSMUST00000101472	185161	Arl4a	14.52		nMyc,Klf4,cMyc,E2f1
chr12	43923949	43924213	intergenic	23.15	FALSE	ENSMUST00000083070	919811	919811	SNORA33	ENSMUST00000085433	AC154313.1	110730	110730	intergenic	1020967	1020967	0	0	0	0	0	ENSMUST00000015049	1386842	Dnajb9	0.48
chr12	45310981	45311053	genic	22.15	TRUE	ENSMUST00000015049	2	0	Dnajb9	ENSMUST00000015049	Dnajb9	1560	0	genic	2	0	2	0.48	2	2	1	ENSMUST00000015049	0	Dnajb9	0.48
chr12	50921797	50921869	intergenic	20.13	FALSE	ENSMUST00000056234	419533	419533	AC162376.1	ENSMUST00000062226	AC161116.1	162591	162591	intergenic	1476605	1476605	0	0	0	0	0	ENSMUST00000054308	1527179	G2e3	0.28
chr12	52843669	52843861	intergenic	22.15	FALSE	ENSMUST00000013130	50795	50795	Strn3	ENSMUST00000013130	Strn3	49154	49154	intergenic	50795	50795	104	1.26	7	26	10	ENSMUST00000013130	50795	Strn3	1.26
chr12	52946029	52946149	intergenic	43.29	TRUE	ENSMUST00000077293	15377	15377	Gm5785	ENSMUST00000042052	Hectd1	1086	0	overlapTSS	15506	15506	390	4.59	12	82	20	ENSMUST00000077293	15377	Gm5785	13.26		Esrrb
chr12	55797829	55797877	genic	842.58	TRUE	ENSMUST00000097254	60	0	U1	ENSMUST00000067272	Eapp	12438	0	genic	970	970	3	0.13	3	3	1	ENSMUST00000110713	970	Eapp	0.13		E2f1
chr12	55815229	55815277	genic	107.21	TRUE	ENSMUST00000102042	24	0	U1	ENSMUST00000101991	U1	35	0	genic	3934	3934	11	67.07	11	11	1	ENSMUST00000101991	3934	U1	67.07
chr12	55820221	55820269	genic	203.85	TRUE	ENSMUST00000101843	44	0	U1	ENSMUST00000101991	U1	35	0	genic	8926	8926	11	67.07	11	11	1	ENSMUST00000101991	8926	U1	67.07
chr12	55830685	55830733	genic	26.01	TRUE	ENSMUST00000101973	96	0	U1	ENSMUST00000101991	U1	35	0	genic	8876	8876	11	67.07	11	11	1	ENSMUST00000101991	19390	U1	67.07
chr12	55835629	55835677	genic	201.84	TRUE	ENSMUST00000102007	28	0	U1	ENSMUST00000101877	U1	11640	11640	intergenic	3932	3932	0	0	0	0	0	ENSMUST00000101991	24334	U1	67.07
chr12	55839397	55839445	downstream	42.75	TRUE	ENSMUST00000101877	164	164	U1	ENSMUST00000101877	U1	11640	11640	intergenic	164	164	0	0	0	0	0	ENSMUST00000101991	28102	U1	67.07
chr12	56181469	56181829	overlapTSS	16.11	TRUE	ENSMUST00000101418	83	0	Srp54a	ENSMUST00000021407	Srp54c	13323	0	genic	84	0	3	0.03	3	3	1	ENSMUST00000021407	0	Srp54c	0.03
chr12	56256109	56256373	upstream	21.14	TRUE	ENSMUST00000110708	28	28	Srp54c	ENSMUST00000038355	1700047I17Rik2	4162	4162	upstream	44206	44206	8	0.46	4	5	2	ENSMUST00000038355	44206	1700047I17Rik2	0.46
chr12	56499541	56499853	upstream	23.15	TRUE	ENSMUST00000021412	1	1	Psma6	ENSMUST00000080062	AC159636.1	7763	7763	downstream	2325	2325	0	0	0	0	0	ENSMUST00000021413	93691	Nfkbia	10.82		Zfx
chr12	59122909	59123269	intergenic	23.15	FALSE	ENSMUST00000044299	189522	189522	Sstr1	ENSMUST00000134550	Prps1l1	2438	2438	upstream	783497	783497	0	0	0	0	0	ENSMUST00000153439	791431	Mipol1	0.04
chr12	59791477	59791525	intergenic	23.15	FALSE	ENSMUST00000154399	280733	280733	Sec23a	ENSMUST00000083298	U2	1197	1197	upstream	349797	349797	0	0	0	0	0	ENSMUST00000021380	370920	Trappc6b	0.76
chr12	59889397	59889445	intergenic	23.15	FALSE	ENSMUST00000154399	182813	182813	Sec23a	ENSMUST00000083298	U2	1197	1197	upstream	251877	251877	0	0	0	0	0	ENSMUST00000021380	273000	Trappc6b	0.76
chr12	59967421	59967925	intergenic	21.14	FALSE	ENSMUST00000154399	104333	104333	Sec23a	ENSMUST00000083298	U2	1197	1197	upstream	173397	173397	0	0	0	0	0	ENSMUST00000021380	194520	Trappc6b	0.76
chr12	60141373	60141709	genic	89.59	TRUE	ENSMUST00000083298	51	0	U2	ENSMUST00000083298	U2	1197	1197	upstream	51	0	0	0	0	0	0	ENSMUST00000021380	20736	Trappc6b	0.76		E2f1
chr12	60703453	60703909	intergenic	31.21	FALSE	ENSMUST00000104398	62862	62862	SNORA17	ENSMUST00000043204	Fbxo33	7020	0	genic	382987	382987	4	0.22	4	4	1	ENSMUST00000043204	382987	Fbxo33	0.22
chr12	66136861	66137221	upstream	17.11	TRUE	ENSMUST00000120580	99	99	Prpf39	ENSMUST00000129956	Prpf39	2167	0	genic	132	132	40	1.48	7	16	5	ENSMUST00000120580	99	Prpf39	1.48		Zfx
chr12	67461781	67461877	intergenic	22.15	FALSE	ENSMUST00000081908	76437	76437	AC125344.1	ENSMUST00000085340	AC147029.1	8147	8147	downstream	1149847	1149847	0	0	0	0	0	ENSMUST00000140391	1188190	C79407	1.13
chr12	69513205	69513253	intergenic	23.15	FALSE	ENSMUST00000122711	188704	188704	5S_rRNA	ENSMUST00000036968	Ppil5	9	0	genic	756566	756566	9	2.75	9	9	1	ENSMUST00000110621	756548	Ppil5	0.88
chr12	70037005	70037893	intergenic	22.15	FALSE	ENSMUST00000119887	205160	205160	AC099934.2	ENSMUST00000036968	Ppil5	9	0	genic	231926	231926	9	2.75	9	9	1	ENSMUST00000110621	231908	Ppil5	0.88
chr12	70256941	70258117	downstream	26.17	TRUE	ENSMUST00000094291	1924	1924	Rps29	ENSMUST00000036968	Ppil5	9	0	genic	11702	11702	9	2.75	9	9	1	ENSMUST00000110621	11684	Ppil5	0.88		E2f1
chr12	70258741	70260085	genic	15.1	TRUE	ENSMUST00000094291	44	0	Rps29	ENSMUST00000036968	Ppil5	9	0	genic	9734	9734	9	2.75	9	9	1	ENSMUST00000110621	9716	Ppil5	0.88		nMyc,cMyc,E2f1,Zfx
chr12	70464997	70465381	upstream	36.24	FALSE	ENSMUST00000122777	2529	2529	SRP_euk_arch	ENSMUST00000053451	AC157822.1	370	0	overlapTSS	8064	8064	70	112.18	70	70	1	ENSMUST00000050063	7772	Arf6	43.37		Klf4
chr12	70784653	70784725	upstream	29.19	TRUE	ENSMUST00000035773	2065	2065	Sos2	ENSMUST00000021372	Atp5s	8309	0	genic	41212	41212	4	0.21	4	4	1	ENSMUST00000035773	2065	Sos2	0.08
chr12	71062981	71063077	upstream	20.13	TRUE	ENSMUST00000110560	1383	1383	Atl1	ENSMUST00000110560	Atl1	5711	0	genic	1383	1383	7	1.12	7	7	1	ENSMUST00000110560	1383	Atl1	1.12
chr12	71553565	71554069	upstream	31.21	TRUE	ENSMUST00000021471	76	76	Tmx1	ENSMUST00000021471	Tmx1	5917	0	genic	76	76	7	0.47	7	7	1	ENSMUST00000021471	76	Tmx1	0.47	ldb1,tal1,gata1l,mtgr1	Klf4
chr12	72069613	72069973	upstream	20.13	TRUE	ENSMUST00000071704	5747	5747	Psma3	ENSMUST00000071704	Psma3	6675	0	genic	5747	5747	30	1.52	15	20	2	ENSMUST00000071704	5747	Psma3	1.52		Klf4
chr12	72075493	72075685	upstream	26.17	TRUE	ENSMUST00000071704	35	35	Psma3	ENSMUST00000071704	Psma3	6675	0	genic	35	35	30	1.52	15	20	2	ENSMUST00000071704	35	Psma3	1.52		nMyc,Tcfcp2I1,Zfx
chr12	73271893	73271965	genic	34.23	FALSE	ENSMUST00000021494	14039	0	4930403N07Rik	ENSMUST00000050649	Gpr135	77906	77906	intergenic	99915	99915	0	0	0	0	0	ENSMUST00000095639	339828	Daam1	3.3
chr12	81891277	81891541	upstream	20.13	TRUE	ENSMUST00000068519	5	5	4933426M11Rik	ENSMUST00000085243	4933426M11Rik	1696	0	genic	5	5	173	1.92	12	60	11	ENSMUST00000068519	5	4933426M11Rik	1.92		Nanog,Klf4
chr12	82057165	82057933	downstream	27.18	TRUE	ENSMUST00000021562	9583	9583	Sfrs5	ENSMUST00000138434	Sfrs5	16	0	genic	10608	10608	229	116.9	229	229	1	ENSMUST00000021562	9583	Sfrs5	67.67
chr12	87165709	87165781	genic	23.15	TRUE	ENSMUST00000110222	49	0	Ttll5	ENSMUST00000148323	0610007P14Rik	2544	0	genic	2509	2509	11	3.77	11	11	1	ENSMUST00000110222	0	Ttll5	0.23
chr12	87582829	87582901	genic	21.14	TRUE	ENSMUST00000110212	10	0	1700020O03Rik	ENSMUST00000110212	1700020O03Rik	2099	0	genic	10	0	46	0.93	6	20	5	ENSMUST00000110212	0	1700020O03Rik	0.93
chr12	92710237	92710285	genic	23.15	FALSE	ENSMUST00000021346	70746	0	Tshr	ENSMUST00000116715	SNORA79	15896	15896	intergenic	101727	101727	0	0	0	0	0	ENSMUST00000141429	87388	4930534B04Rik	0.57
chr12	92827045	92827093	genic	16.31	TRUE	ENSMUST00000021345	929	0	Gtf2a1	ENSMUST00000021345	Gtf2a1	3724	0	genic	929	0	43	1.28	6	11	6	ENSMUST00000021345	0	Gtf2a1	1.28		E2f1
chr12	92828149	92828245	upstream	25.5	TRUE	ENSMUST00000021345	127	127	Gtf2a1	ENSMUST00000021345	Gtf2a1	3724	0	genic	127	127	43	1.28	6	11	6	ENSMUST00000021345	127	Gtf2a1	1.28		nMyc,Klf4,cMyc,E2f1
chr12	93832309	93832477	intergenic	24.16	FALSE	ENSMUST00000085128	702596	702596	AC157658.1	ENSMUST00000083369	U1	861923	861923	intergenic	1004287	1004287	0	0	0	0	0	ENSMUST00000021347	744712	Sel1l	0.39
chr12	99061957	99062005	intergenic	29.19	FALSE	ENSMUST00000021390	435664	435664	Galc	ENSMUST00000021390	Galc	438258	438258	intergenic	435664	435664	0	0	0	0	0	ENSMUST00000110104	923173	Zc3h14	0.15
chr12	101437741	101437789	genic	71.47	TRUE	ENSMUST00000153524	2	0	Calm1	ENSMUST00000127300	Calm1	637	0	genic	5824	5824	4	3.66	4	4	1	ENSMUST00000110082	0	Calm1	0.39		nMyc,Klf4,Oct4,E2f1
chr12	102668989	102669133	genic	24.16	FALSE	ENSMUST00000055156	26106	0	Catsperb	ENSMUST00000048305	Smek1	30	0	overlapTSS	347116	347116	101	2.29	5	57	6	ENSMUST00000048305	347116	Smek1	2.29
chr12	104856397	104856469	genic	22.15	FALSE	ENSMUST00000121625	13162	0	Serpina10	ENSMUST00000055071	Ifi27l2a	2272	2272	downstream	174507	174507	0	0	0	0	0	ENSMUST00000153670	180560	Ifi27l1	3.44
chr12	110030485	110030557	upstream	21.14	TRUE	ENSMUST00000021692	626	626	Yy1	ENSMUST00000021692	Yy1	4775	4775	upstream	626	626	96	4.06	10.5	71	4	ENSMUST00000021692	626	Yy1	4.06		nMyc,cMyc
chr12	111928405	111928597	downstream	43.29	FALSE	ENSMUST00000129005	2793	2793	Hsp90aa1	ENSMUST00000145255	Hsp90aa1	611	0	overlapTSS	5285	5285	15	10.01	15	15	1	ENSMUST00000145255	5285	Hsp90aa1	10.01		Smad1
chr12	120526093	120526189	intergenic	20.13	FALSE	ENSMUST00000022467	26691	26691	AC140349.1	ENSMUST00000022467	AC140349.1	21	0	genic	26691	26691	48	14.35	48	48	1	ENSMUST00000022467	26691	AC140349.1	14.35
chr12	120729205	120729397	intergenic	28.19	FALSE	ENSMUST00000048880	43555	43555	Macc1	ENSMUST00000022467	AC140349.1	21	0	genic	229803	229803	48	14.35	48	48	1	ENSMUST00000022467	229803	AC140349.1	14.35
chr13	3291973	3292141	intergenic	21.14	FALSE	ENSMUST00000099958	152552	152552	AC125190.1	ENSMUST00000150631	AC134826.1	104544	104544	intergenic	185348	185348	0	0	0	0	0	ENSMUST00000099958	152552	AC125190.1	196.19
chr13	3917485	3917581	upstream	23.15	TRUE	ENSMUST00000091853	19	19	Net1	ENSMUST00000099946	Net1	7899	7899	upstream	24854	24854	27	2.5	27	27	1	ENSMUST00000091853	19	Net1	1.85
chr13	5065381	5065645	intergenic	24.16	FALSE	ENSMUST00000104285	123535	123535	SNORA17	ENSMUST00000104285	SNORA17	11498	11498	intergenic	123535	123535	0	0	0	0	0	ENSMUST00000091853	1147915	Net1	1.85
chr13	5860357	5860429	upstream	28.19	TRUE	ENSMUST00000000080	306	306	Klf6	ENSMUST00000000080	Klf6	110474	110474	intergenic	306	306	0	0	0	0	0	ENSMUST00000021611	686980	Pitrm1	4.02		Sox2,E2f1
chr13	12350389	12350461	upstream	20.13	TRUE	ENSMUST00000099856	27	27	Mtr	ENSMUST00000099856	Mtr	13163	0	genic	27	27	71	0.99	8	14	9	ENSMUST00000099856	27	Mtr	0.99
chr13	12878581	12878677	downstream	20.13	FALSE	ENSMUST00000099805	13668	13668	Prl2c3	ENSMUST00000099812	CT030166.1	2077	0	genic	136028	136028	27	0.77	5	14	4	ENSMUST00000110601	136028	CT030166.1	0.82
chr13	13286101	13286221	downstream	20.13	FALSE	ENSMUST00000091677	10829	10829	Prl2c5	ENSMUST00000050664	Lyst	17487	0	genic	422600	422600	18	0.11	18	18	1	ENSMUST00000110559	396455	Lyst	0.1
chr13	14866333	14866405	intergenic	21.14	FALSE	ENSMUST00000038690	143789	143789	AW209491	ENSMUST00000151151	Arid4b	9620	9620	downstream	582889	582889	8	1.22	8	8	1	ENSMUST00000151151	582889	Arid4b	1.22
chr13	15345565	15345637	intergenic	20.13	FALSE	ENSMUST00000130065	209431	209431	Gli3	ENSMUST00000042603	Inhba	174804	174804	intergenic	758047	758047	0	0	0	0	0	ENSMUST00000151151	1062121	Arid4b	1.22
chr13	17897317	17897461	upstream	20.13	TRUE	ENSMUST00000042365	481	481	Cdk13	ENSMUST00000042365	Cdk13	601	0	genic	481	481	76	0.85	14	30	5	ENSMUST00000042365	481	Cdk13	0.85		nMyc,Klf4,Zfx
chr13	19156909	19156957	intergenic	20.13	FALSE	ENSMUST00000103553	112954	112954	AC122849.6	ENSMUST00000003345	Amph	89303	89303	intergenic	116669	0	0	0	0	0	0	ENSMUST00000072961	347748	Vps41	0.06
chr13	19512733	19513093	intergenic	21.14	FALSE	ENSMUST00000039694	25069	25069	Stard3nl	ENSMUST00000002885	Epdr1	16088	0	genic	198574	198574	13	0.46	6.5	7	2	ENSMUST00000002885	198574	Epdr1	0.46
chr13	21271813	21271933	upstream	25.17	TRUE	ENSMUST00000021761	149	149	Trim27	ENSMUST00000124794	Trim27	230	0	overlapTSS	9797	9797	14	25	14	14	1	ENSMUST00000021761	149	Trim27	0.96		nMyc,Klf4,Zfx
chr13	21812989	21813517	genic	82.55	TRUE	ENSMUST00000091710	160	0	AL589651.2	ENSMUST00000110478	Hist1h2bl	663	0	overlapTSS	4977	4977	1268	1107.42	1268	1268	1	ENSMUST00000091754	3492	Hist1h3h	2598.36		E2f1
chr13	21813973	21814021	genic	107.31	TRUE	ENSMUST00000110476	6	0	Hist1h2bm	ENSMUST00000110478	Hist1h2bl	663	0	overlapTSS	5961	5961	1268	1107.42	1268	1268	1	ENSMUST00000091754	4476	Hist1h3h	2598.36		E2f1
chr13	21827077	21827389	genic	285.39	TRUE	ENSMUST00000102984	146	0	Hist1h4j	ENSMUST00000073009	Hist1h4k	149	0	genic	14988	14988	321	1019.05	321	321	1	ENSMUST00000102983	14985	Hist1h4k	1028.85		Sox2,E2f1
chr13	21845197	21846013	genic	443.94	TRUE	ENSMUST00000074752	317	0	Hist1h2ak	ENSMUST00000073009	Hist1h4k	149	0	genic	2820	2820	321	1019.05	321	321	1	ENSMUST00000073009	2820	Hist1h4k	1019.05	gata1l	E2f1
chr13	21874765	21874981	genic	293.44	TRUE	ENSMUST00000091752	258	0	Hist1h3i	ENSMUST00000080511	Hist1h1b	90	0	genic	2271	2271	856	1152.09	856	856	1	ENSMUST00000080511	2271	Hist1h1b	1152.09		E2f1
chr13	21878533	21879229	genic	404.68	TRUE	ENSMUST00000091751	142	0	Hist1h2an	ENSMUST00000080511	Hist1h1b	90	0	genic	6039	6039	856	1152.09	856	856	1	ENSMUST00000080511	6039	Hist1h1b	1152.09		Nanog,E2f1
chr13	21879733	21880045	genic	49.58	TRUE	ENSMUST00000091750	349	0	Hist1h2bp	ENSMUST00000080511	Hist1h1b	90	0	genic	7239	7239	856	1152.09	856	856	1	ENSMUST00000080511	7239	Hist1h1b	1152.09		E2f1
chr13	21900157	21900541	genic	41.27	TRUE	ENSMUST00000091749	1512	0	RP23-38E20.1	ENSMUST00000091749	RP23-38E20.1	561	0	overlapTSS	1512	0	1403	371.95	1403	1403	1	ENSMUST00000091749	0	RP23-38E20.1	371.95
chr13	21912421	21912469	downstream	16.61	TRUE	ENSMUST00000091747	8777	8777	Hist2h4	ENSMUST00000091747	Hist2h4	4799	4799	downstream	8777	8777	510	1367.29	510	510	1	ENSMUST00000091747	8777	Hist2h4	1367.29
chr13	21924925	21924973	genic	169.72	TRUE	ENSMUST00000091745	403	0	RP23-38E20.3	ENSMUST00000091744	RP23-38E20.2	33	0	overlapTSS	654	654	587	155.62	587	587	1	ENSMUST00000091744	654	RP23-38E20.2	155.62
chr13	22134253	22134373	genic	205.86	TRUE	ENSMUST00000091741	440	0	Hist1h2ag	ENSMUST00000079030	Hist1h4i	20	0	genic	1055	1055	273	858.49	273	273	1	ENSMUST00000102977	1022	Hist1h4i	375.52		E2f1
chr13	22135045	22135093	overlapTSS	135.06	TRUE	ENSMUST00000110452	10	0	Hist1h2bj	ENSMUST00000079030	Hist1h4i	20	0	genic	1847	1847	273	858.49	273	273	1	ENSMUST00000102977	1814	Hist1h4i	375.52		E2f1
chr13	23070493	23070733	intergenic	21.14	FALSE	ENSMUST00000110449	17782	17782	AL606513.3	ENSMUST00000041782	Abt1	875	0	genic	445002	445002	7	3.01	7	7	1	ENSMUST00000041782	445002	Abt1	3.01
chr13	23625637	23628517	genic	219.96	TRUE	ENSMUST00000073261	138	0	Hist1h2af	ENSMUST00000102972	Hist1h4h	45	0	genic	2718	2718	369	785.11	369	369	1	ENSMUST00000102972	2718	Hist1h4h	785.11		E2f1
chr13	23635765	23635813	upstream	26.17	TRUE	ENSMUST00000075558	21	21	Hist1h3f	ENSMUST00000110431	Hist1h2bh	28	0	genic	544	544	328	497.72	328	328	1	ENSMUST00000078156	539	Hist1h2bh	845.36		E2f1
chr13	23636413	23636965	genic	443.94	TRUE	ENSMUST00000075558	579	0	Hist1h3f	ENSMUST00000110431	Hist1h2bh	28	0	genic	1192	1192	328	497.72	328	328	1	ENSMUST00000078156	1187	Hist1h2bh	845.36		E2f1
chr13	23637637	23637685	genic	16.11	TRUE	ENSMUST00000075558	1803	0	Hist1h3f	ENSMUST00000110431	Hist1h2bh	28	0	genic	2416	2416	328	497.72	328	328	1	ENSMUST00000078156	2411	Hist1h2bh	845.36
chr13	23642221	23642293	downstream	20.13	TRUE	ENSMUST00000091713	1222	1222	Hist1h4f	ENSMUST00000045301	Hist1h1d	19	0	genic	4610	4610	1126	379.89	1126	1126	1	ENSMUST00000045301	4610	Hist1h1d	379.89
chr13	23643061	23643253	genic	187.74	TRUE	ENSMUST00000091713	262	0	Hist1h4f	ENSMUST00000045301	Hist1h1d	19	0	genic	3650	3650	1126	379.89	1126	1126	1	ENSMUST00000045301	3650	Hist1h1d	379.89		Klf4,E2f1
chr13	23673565	23673805	genic	359.88	TRUE	ENSMUST00000102968	98	0	Hist1h4d	ENSMUST00000105105	Hist1h3d	13	0	genic	5933	5933	370	296.24	370	370	1	ENSMUST00000105105	5933	Hist1h3d	296.24		E2f1
chr13	23677285	23677741	genic	472.13	TRUE	ENSMUST00000110429	84	0	Hist1h2be	ENSMUST00000105105	Hist1h3d	13	0	genic	9653	9653	370	296.24	370	370	1	ENSMUST00000105105	9653	Hist1h3d	296.24	gata1l	Sox2,E2f1
chr13	23775325	23775373	genic	186.23	TRUE	ENSMUST00000091708	420	0	Hist1h2ac	ENSMUST00000070542	AL592149.2	315	0	overlapTSS	976	976	1028	2763.44	1028	1028	1	ENSMUST00000018246	695	Hist1h2bc	124.61	gata1l	E2f1
chr13	23790013	23790061	genic	75.1	TRUE	ENSMUST00000076545	260	0	Hist1h4c	ENSMUST00000041052	Hist1h1t	4517	4517	upstream	2333	2333	0	0	0	0	0	ENSMUST00000070542	13664	AL592149.2	2763.44	gata1l	E2f1
chr13	23843101	23844661	overlapTSS	410.72	TRUE	ENSMUST00000091703	525	0	Hist1h3b	ENSMUST00000099701	4930558J22Rik	433	0	overlapTSS	4807	4807	323	181.66	323	323	1	ENSMUST00000091702	4145	Hist1h4b	657.84		E2f1
chr13	24902653	24902725	downstream	32.21	FALSE	ENSMUST00000082877	712	712	SNORA32	ENSMUST00000082877	SNORA32	1320	1320	downstream	712	712	0	0	0	0	0	ENSMUST00000155575	0	BC005537	14.66
chr13	25112293	25112461	upstream	26.17	TRUE	ENSMUST00000021772	45	45	Mrs2	ENSMUST00000069594	AL645533.1	9192	9192	upstream	30903	30903	12	37.74	12	12	1	ENSMUST00000021772	45	Mrs2	0.93		nMyc
chr13	27987685	27987733	intergenic	22.15	FALSE	ENSMUST00000110331	45477	45477	Prl2c1	ENSMUST00000110323	Cdkal1	37734	0	genic	1578743	1578743	7	0.1	7	7	1	ENSMUST00000110323	1578743	Cdkal1	0.1
chr13	46777501	46777573	downstream	20.13	TRUE	ENSMUST00000150376	10941	10941	C78339	ENSMUST00000150376	C78339	11822	11822	downstream	10941	10941	0	0	0	0	0	ENSMUST00000021803	0	Nup153	1.33
chr13	47203501	47204053	upstream	21.14	FALSE	ENSMUST00000135278	1932	1932	Dek	ENSMUST00000021807	Dek	8	0	overlapTSS	1943	1943	141	6.59	16	62	7	ENSMUST00000135278	1932	Dek	6.82	ldb1
chr13	50602285	50602501	intergenic	21.14	FALSE	ENSMUST00000102103	37602	37602	mmu-mir-683	ENSMUST00000104172	SNORA24	16532	16532	intergenic	792797	792797	0	0	0	0	0	ENSMUST00000047363	824773	Iars	1.57
chr13	50787973	50788261	upstream	27.18	FALSE	ENSMUST00000099518	5420	5420	AC122313.3	ENSMUST00000082738	SNORA2	623	0	genic	955307	955307	104	764.71	104	104	1	ENSMUST00000075853	952340	Cks2	19.16
chr13	51298213	51298285	intergenic	24.16	TRUE	ENSMUST00000021828	31822	31822	Nxnl2	ENSMUST00000082738	SNORA2	623	0	genic	445283	445283	104	764.71	104	104	1	ENSMUST00000075853	442316	Cks2	19.16
chr13	51941773	51942229	overlapTSS	16.11	TRUE	ENSMUST00000021903	182	0	Gadd45g	ENSMUST00000021900	Sema4d	76	0	overlapTSS	52657	52657	460	4.97	11.5	61	24	ENSMUST00000021900	52657	Sema4d	4.97		Nanog,nMyc,Oct4,Sox2,E2f1,Suz12
chr13	57088309	57088357	intergenic	20.13	TRUE	ENSMUST00000104091	56000	56000	SNORA17	ENSMUST00000045173	Tgfbi	28417	0	genic	377362	377362	2	0.07	2	2	1	ENSMUST00000045173	377362	Tgfbi	0.07
chr13	58227325	58227565	downstream	22.15	TRUE	ENSMUST00000007980	2109	2109	Hnrnpa0	ENSMUST00000109868	5133401N09Rik	2220	0	genic	31450	31450	42	5.97	21	22	2	ENSMUST00000051490	31450	5133401N09Rik	5.97		E2f1
chr13	58490701	58491061	downstream	26.17	FALSE	ENSMUST00000083500	3186	3186	mmu-mir-7a-1	ENSMUST00000083500	mmu-mir-7a-1	557	557	upstream	3186	3186	0	0	0	0	0	ENSMUST00000042450	12571	Rmi1	3.16
chr13	58512493	58512541	upstream	20.13	FALSE	ENSMUST00000116403	8616	8616	Hnrnpk	ENSMUST00000043269	Hnrnpk	737	0	overlapTSS	8616	8616	113	10.69	28.5	31	4	ENSMUST00000116404	8616	Hnrnpk	10.69
chr13	63916189	63917005	overlapTSS	43.29	TRUE	ENSMUST00000021926	359	0	0610007P08Rik	ENSMUST00000021921	Ptch1	32456	32456	intergenic	249361	249361	14	0.24	3.5	4	4	ENSMUST00000021921	249361	Ptch1	0.24		nMyc,cMyc,E2f1
chr13	68425309	68425693	intergenic	25.17	FALSE	ENSMUST00000045827	295305	295305	Mtrr	ENSMUST00000045827	Mtrr	282540	282540	intergenic	295305	295305	7	0.33	7	7	1	ENSMUST00000045827	295305	Mtrr	0.33
chr13	71452309	71452453	intergenic	20.13	FALSE	ENSMUST00000116930	206342	206342	mmu-mir-466f-4	ENSMUST00000043493	BC018507	238	0	genic	706992	706992	21	1.18	21	21	1	ENSMUST00000043493	706992	BC018507	1.18
chr13	76155661	76156429	overlapTSS	36.24	FALSE	ENSMUST00000050997	349	0	Rfesd	ENSMUST00000056130	Gpr150	85	0	overlapTSS	38015	38015	17	7.92	17	17	1	ENSMUST00000056130	38015	Gpr150	7.92	gata1l	Zfx
chr13	79470997	79471333	intergenic	22.15	FALSE	ENSMUST00000083405	122898	122898	U6	ENSMUST00000083405	U6	109449	109449	intergenic	122898	122898	0	0	0	0	0	ENSMUST00000099356	1551338	Arrdc3	2.54
chr13	80191381	80191429	intergenic	24.16	FALSE	ENSMUST00000122712	106495	106495	U4	ENSMUST00000083405	U6	109449	109449	intergenic	597150	597150	0	0	0	0	0	ENSMUST00000099356	831242	Arrdc3	2.54
chr13	81022693	81022741	genic	32.72	TRUE	ENSMUST00000099356	22	0	Arrdc3	ENSMUST00000099356	Arrdc3	1821	0	genic	22	0	32	2.54	16	16	2	ENSMUST00000099356	0	Arrdc3	2.54		E2f1
chr13	81727501	81727693	upstream	22.15	FALSE	ENSMUST00000156627	3646	3646	Gpr98	ENSMUST00000022009	Cetn3	356	0	overlapTSS	194559	194559	6	0.44	3	3	2	ENSMUST00000022009	194559	Cetn3	0.44
chr13	86773909	86773981	intergenic	24.16	FALSE	ENSMUST00000131011	587400	587400	Cox7c	ENSMUST00000078764	Cox7c	281	0	overlapTSS	587844	587844	12	7.29	12	12	1	ENSMUST00000131011	587400	Cox7c	5.74
chr13	87327829	87328165	intergenic	25.17	FALSE	ENSMUST00000103770	268218	268218	AC154424.1	ENSMUST00000103770	AC154424.1	17507	17507	intergenic	268218	268218	0	0	0	0	0	ENSMUST00000131011	1141320	Cox7c	5.74
chr13	87714157	87714301	intergenic	22.15	FALSE	ENSMUST00000103770	117774	117774	AC154424.1	ENSMUST00000103770	AC154424.1	17507	17507	intergenic	117774	117774	0	0	0	0	0	ENSMUST00000131011	1527648	Cox7c	5.74
chr13	91064893	91066165	downstream	26.17	FALSE	ENSMUST00000051955	2123	2123	Rps23	ENSMUST00000051955	Rps23	24	0	genic	2123	2123	12	7.69	12	12	1	ENSMUST00000051955	2123	Rps23	7.69		E2f1
chr13	91067557	91067605	downstream	20.13	FALSE	ENSMUST00000051955	4787	4787	Rps23	ENSMUST00000051955	Rps23	24	0	genic	4787	4787	12	7.69	12	12	1	ENSMUST00000051955	4787	Rps23	7.69
chr13	91870669	91870717	downstream	18.62	FALSE	ENSMUST00000104090	7808	7808	SNORA17	ENSMUST00000104090	SNORA17	5121	5121	downstream	7808	7808	0	0	0	0	0	ENSMUST00000099331	0	4833422C13Rik	0.07
chr13	94158589	94159069	genic	21.64	FALSE	ENSMUST00000109490	46904	0	Homer1	ENSMUST00000071536	AC154231.1	2770	2770	upstream	59324	59324	0	0	0	0	0	ENSMUST00000065537	110575	Jmy	1.16	Gata1,Eklf
chr13	97907749	97908253	overlapTSS	17.62	TRUE	ENSMUST00000073456	72	0	Nsa2	ENSMUST00000022169	Hexb	26672	26672	downstream	59995	59995	8	0.36	8	8	1	ENSMUST00000022170	0	Gfm2	0.52		nMyc,cMyc
chr13	99087013	99087085	overlapTSS	27.18	TRUE	ENSMUST00000126622	11	0	RP24-76E2.1	ENSMUST00000099277	Fcho2	29579	0	genic	438857	438857	111	3.41	10	15	11	ENSMUST00000099277	438857	Fcho2	3.41		nMyc,cMyc,E2f1,Zfx
chr13	99580093	99580213	genic	20.13	TRUE	ENSMUST00000040340	4888	0	Fcho2	ENSMUST00000040340	Fcho2	9026	0	genic	4888	0	276	3.01	10	45	23	ENSMUST00000040340	0	Fcho2	3.01	ldb1,gata1l
chr13	102316117	102316429	intergenic	21.14	FALSE	ENSMUST00000109325	136496	136496	AC107663.1	ENSMUST00000109325	AC107663.1	316	0	overlapTSS	136496	136496	88	9.21	15	33	5	ENSMUST00000109325	136496	AC107663.1	9.21	Gata1,ldb1,gata1l,mtgr1
chr13	104968549	104968957	overlapTSS	24.16	TRUE	ENSMUST00000144060	0	0	2410002O22Rik	ENSMUST00000022222	Erbb2ip	3	0	overlapTSS	257955	257955	9	0.09	9	9	1	ENSMUST00000091269	257955	Erbb2ip	0.09		nMyc,Zfx
chr13	105018757	105019165	overlapTSS	41.27	TRUE	ENSMUST00000022226	145	0	Ppwd1	ENSMUST00000022222	Erbb2ip	3	0	overlapTSS	308163	308163	9	0.09	9	9	1	ENSMUST00000091269	308163	Erbb2ip	0.09		Tcfcp2I1,Zfx
chr13	119920093	119920141	intergenic	20.13	FALSE	ENSMUST00000109208	273368	273368	Nnt	ENSMUST00000092845	4833420G17Rik	446	0	overlapTSS	334770	334770	19	5.52	9.5	10	2	ENSMUST00000026519	331438	4833420G17Rik	1.46
chr13	120251269	120251485	upstream	44.29	FALSE	ENSMUST00000026519	94	94	4833420G17Rik	ENSMUST00000092845	4833420G17Rik	446	0	overlapTSS	3426	3426	19	5.52	9.5	10	2	ENSMUST00000026519	94	4833420G17Rik	1.46		Tcfcp2I1
chr14	5816725	5816773	genic	21.14	FALSE	ENSMUST00000095970	69932	0	Gm5796	ENSMUST00000057361	AC129222.4	65	0	genic	2816951	2816951	24	31.75	24	24	1	ENSMUST00000057361	2816951	AC129222.4	31.75
chr14	6128485	6128677	intergenic	22.15	FALSE	ENSMUST00000112749	40745	40745	Gm2897	ENSMUST00000057361	AC129222.4	65	0	genic	2505047	2505047	24	31.75	24	24	1	ENSMUST00000057361	2505047	AC129222.4	31.75
chr14	6573493	6573541	intergenic	27.18	FALSE	ENSMUST00000096159	136544	136544	AC190173.2	ENSMUST00000057361	AC129222.4	65	0	genic	2060183	2060183	24	31.75	24	24	1	ENSMUST00000057361	2060183	AC129222.4	31.75
chr14	7159621	7159669	genic	20.13	FALSE	ENSMUST00000112726	24745	0	AC195265.2	ENSMUST00000057361	AC129222.4	65	0	genic	1474055	1474055	24	31.75	24	24	1	ENSMUST00000057361	1474055	AC129222.4	31.75
chr14	15103981	15104221	intergenic	25.17	FALSE	ENSMUST00000100872	56406	56406	Olfr31	ENSMUST00000112638	Il3ra	3544	0	genic	74788	74788	3	0.33	3	3	1	ENSMUST00000090591	74788	Il3ra	0.33
chr14	17075677	17075989	overlapTSS	23.15	FALSE	ENSMUST00000112625	144	0	Oxsm	ENSMUST00000143947	Ngly1	20010	20010	intergenic	37502	37502	0	0	0	0	0	ENSMUST00000022310	5820	Ngly1	0.24	Gata1	Zfx
chr14	19099693	19099981	downstream	26.17	TRUE	ENSMUST00000112598	3159	3159	Rpl15	ENSMUST00000112598	Rpl15	332	0	genic	3159	3159	37	22.01	37	37	1	ENSMUST00000112598	3159	Rpl15	22.01
chr14	31362157	31362253	upstream	22.15	TRUE	ENSMUST00000022529	112	112	Tkt	ENSMUST00000022529	Tkt	1369	0	genic	112	112	83	3.4	21	29	5	ENSMUST00000022529	112	Tkt	3.4
chr14	32064301	32064349	genic	20.13	TRUE	ENSMUST00000022459	55	0	Phf7	ENSMUST00000022458	Bap1	1256	0	genic	326	326	47	5.57	23.5	40	2	ENSMUST00000022458	326	Bap1	5.57		nMyc,Zfx
chr14	32994805	32995069	downstream	23.15	TRUE	ENSMUST00000104423	10167	10167	SNORA74	ENSMUST00000104423	SNORA74	10958	10958	intergenic	10167	10167	0	0	0	0	0	ENSMUST00000013845	0	AC154532.1	0.74
chr14	36090325	36090373	intergenic	20.13	FALSE	ENSMUST00000083547	382530	382530	mmu-mir-346	ENSMUST00000153463	AC163280.1	8755	8755	upstream	517737	517737	0	0	0	0	0	ENSMUST00000151285	551149	Wapal	1.53
chr14	37682245	37682293	intergenic	21.14	FALSE	ENSMUST00000083960	13015	13015	5S_rRNA	ENSMUST00000042564	Ghitm	5155	0	genic	266191	266191	8	0.6	8	8	1	ENSMUST00000042564	266191	Ghitm	0.6
chr14	37948645	37948741	upstream	16.61	TRUE	ENSMUST00000042564	161	161	Ghitm	ENSMUST00000042564	Ghitm	5155	0	genic	161	161	8	0.6	8	8	1	ENSMUST00000042564	161	Ghitm	0.6		nMyc
chr14	42535261	42535573	upstream	23.15	FALSE	ENSMUST00000064841	9078	9078	AC127230.1	ENSMUST00000111874	AC134253.1	55310	55310	intergenic	202914	202914	0	0	0	0	0	ENSMUST00000118466	708184	5730469M10Rik	13.07
chr14	43393381	43393645	intergenic	21.14	FALSE	ENSMUST00000100695	16647	16647	AC161275.1	ENSMUST00000053965	AC140256.1	62	0	genic	897753	897753	14	8.7	14	14	1	ENSMUST00000053965	897753	AC140256.1	8.7
chr14	44061181	44061277	intergenic	21.14	FALSE	ENSMUST00000095918	34837	34837	1700001F09Rik	ENSMUST00000053965	AC140256.1	62	0	genic	230121	230121	14	8.7	14	14	1	ENSMUST00000053965	230121	AC140256.1	8.7
chr14	44204629	44204677	intergenic	27.18	FALSE	ENSMUST00000100692	18914	18914	AC170810.1	ENSMUST00000053965	AC140256.1	62	0	genic	86721	86721	14	8.7	14	14	1	ENSMUST00000053965	86721	AC140256.1	8.7
chr14	44879509	44879701	intergenic	21.14	FALSE	ENSMUST00000111863	34548	34548	AC161758.1	ENSMUST00000111863	AC161758.1	68699	68699	intergenic	34548	34548	0	0	0	0	0	ENSMUST00000111860	446429	AC164295.1	0.19
chr14	45092269	45092365	intergenic	21.14	FALSE	ENSMUST00000111864	20453	20453	AC161758.1	ENSMUST00000111860	AC164295.1	34991	0	genic	178020	178020	10	0.19	10	10	1	ENSMUST00000111860	233765	AC164295.1	0.19
chr14	45240445	45240853	intergenic	23.15	FALSE	ENSMUST00000100687	24105	24105	AC160336.1	ENSMUST00000111860	AC164295.1	34991	0	genic	85277	85277	10	0.19	10	10	1	ENSMUST00000111860	85277	AC164295.1	0.19
chr14	47392381	47393821	downstream	29.19	TRUE	ENSMUST00000067426	12081	12081	Cdkn3	ENSMUST00000015903	Cnih	12254	0	genic	14265	14265	4	0.31	4	4	1	ENSMUST00000067426	12081	Cdkn3	3.03
chr14	47451373	47451637	upstream	21.14	TRUE	ENSMUST00000068532	172	172	Cgrrf1	ENSMUST00000079314	Gmfb	204	0	overlapTSS	9486	9486	11	0.78	11	11	1	ENSMUST00000068532	172	Cgrrf1	0.23
chr14	51572533	51573997	upstream	23.15	FALSE	ENSMUST00000095925	1815	1815	Pnp2	ENSMUST00000076970	Pnp1	2371	0	genic	4928	4928	41	9.25	41	41	1	ENSMUST00000095925	1815	Pnp2	5.22
chr14	51586309	51586573	downstream	46.31	FALSE	ENSMUST00000111666	7384	7384	Pnp2	ENSMUST00000111666	Pnp2	4249	0	genic	7384	7384	31	5.64	15.5	24	2	ENSMUST00000111666	7384	Pnp2	5.64
chr14	52111381	52111453	intergenic	15.6	FALSE	ENSMUST00000096793	39743	39743	Vmn2r89	ENSMUST00000047726	Slc39a2	2106	2106	upstream	401881	401881	0	0	0	0	0	ENSMUST00000047899	393064	Mett11d1	0.43
chr14	52639981	52640461	overlapTSS	28.19	TRUE	ENSMUST00000067549	53	0	Zfp219	ENSMUST00000100638	G630016D24Rik	7288	7288	upstream	3441	3441	0	0	0	0	0	ENSMUST00000067549	0	Zfp219	2.12		nMyc,cMyc,E2f1,Zfx
chr14	52690453	52690909	downstream	16.61	TRUE	ENSMUST00000083919	1478	1478	SNORD58	ENSMUST00000083919	SNORD58	7191	7191	downstream	1478	1478	0	0	0	0	0	ENSMUST00000111609	20109	AC157572.3	8.32
chr14	53249845	53249893	downstream	20.13	FALSE	ENSMUST00000103570	7604	7604	L1Md-Gf251	ENSMUST00000135523	Sall2	1644	0	genic	313847	313847	6	1.16	6	6	1	ENSMUST00000058326	301408	Sall2	0.34
chr14	54873493	54873685	overlapTSS	29.19	TRUE	ENSMUST00000128231	96	0	Dad1	ENSMUST00000128231	Dad1	4959	0	genic	96	0	9	0.63	9	9	1	ENSMUST00000128231	0	Dad1	0.63
chr14	55173157	55173493	overlapTSS	39.26	TRUE	ENSMUST00000022784	8	0	Haus4	ENSMUST00000022784	Haus4	2576	0	genic	8	0	40	3.19	9	16	4	ENSMUST00000022784	0	Haus4	3.19		nMyc,Klf4,cMyc,Zfx
chr14	55221997	55222477	genic	26.17	TRUE	ENSMUST00000022786	2268	0	4931414P19Rik	ENSMUST00000102174	mmu-mir-686	362	0	genic	13145	13145	8	73.39	8	8	1	ENSMUST00000102174	13145	mmu-mir-686	73.39	Gata1	nMyc,E2f1
chr14	56169277	56170597	upstream	31.21	TRUE	ENSMUST00000117236	8246	8246	Dcaf11	ENSMUST00000048781	Pck2	7115	0	genic	10174	10174	235	24.1	117.5	144	2	ENSMUST00000117236	8246	Dcaf11	3.78
chr14	58423765	58424125	downstream	22.15	FALSE	ENSMUST00000111267	6290	6290	Sap18	ENSMUST00000111267	Sap18	8349	8349	downstream	6290	6290	0	0	0	0	0	ENSMUST00000022536	20875	F630043A04Rik	1.43
chr14	60870517	60870949	upstream	17.62	TRUE	ENSMUST00000041905	173	173	Nupl1	ENSMUST00000022563	Mtmr6	7369	0	genic	13174	13174	3	0.08	3	3	1	ENSMUST00000111241	173	Nupl1	0.11		nMyc,Klf4,Oct4,cMyc,Zfx
chr14	62239045	62240125	intergenic	28.19	TRUE	ENSMUST00000083671	10684	10684	mmu-mir-16-1	ENSMUST00000083671	mmu-mir-16-1	1498	1498	downstream	10684	10684	0	0	0	0	0	ENSMUST00000129813	27525	AC154660.3	18.71
chr14	63379909	63380341	overlapTSS	38.25	TRUE	ENSMUST00000053959	40	0	Ints6	ENSMUST00000141937	AC154861.1	33409	33409	intergenic	571	0	2	0.03	2	2	1	ENSMUST00000053959	0	Ints6	0.04		nMyc,E2f1,Zfx
chr14	66437029	66437749	downstream	20.13	TRUE	ENSMUST00000136920	8295	8295	Esco2	ENSMUST00000136920	Esco2	2152	2152	downstream	8295	8295	7	5.85	7	7	1	ENSMUST00000136920	8295	Esco2	5.85
chr14	69922501	69923269	intergenic	25.67	FALSE	ENSMUST00000059362	10145	10145	D930020E02Rik	ENSMUST00000111071	Slc25a37	112	0	overlapTSS	19503	19503	5984	27.21	2652	2939	3	ENSMUST00000037064	19341	Slc25a37	138.35	Gata1,Eklf,ldb1,tal1,gata1l,mtgr1
chr14	74525461	74525629	intergenic	27.18	FALSE	ENSMUST00000081138	170103	170103	AC154213.1	ENSMUST00000022705	Med4	7159	0	genic	615620	615620	9	1.06	4.5	5	2	ENSMUST00000022573	606550	Esd	0.4
chr14	76248565	76249669	downstream	26.17	FALSE	ENSMUST00000083213	853	853	SNORA31	ENSMUST00000134040	Tpt1	536	0	overlapTSS	2858	2858	19	7.92	19	19	1	ENSMUST00000125146	2573	Tpt1	23.66		E2f1
chr14	76251637	76251709	downstream	20.13	FALSE	ENSMUST00000083213	3925	3925	SNORA31	ENSMUST00000134040	Tpt1	536	0	overlapTSS	5930	5930	19	7.92	19	19	1	ENSMUST00000125146	5645	Tpt1	23.66
chr14	76904101	76904461	overlapTSS	53.35	TRUE	ENSMUST00000022587	144	0	Tsc22d1	ENSMUST00000133224	Tsc22d1	1350	0	genic	444	444	10	5.25	10	10	1	ENSMUST00000022587	0	Tsc22d1	3.07		E2f1,Tcfcp2I1
chr14	79790437	79790509	overlapTSS	22.15	TRUE	ENSMUST00000022597	34	0	Naa16	ENSMUST00000022597	Naa16	17544	0	genic	34	0	29	0.52	6	11	5	ENSMUST00000022597	0	Naa16	0.52		nMyc,Oct4,Zfx
chr14	80321533	80321677	intergenic	20.13	FALSE	ENSMUST00000100355	52550	52550	AC121960.1	ENSMUST00000100352	Olfm4	148760	148760	intergenic	78432	78432	0	0	0	0	0	ENSMUST00000054908	333949	Sugt1	0.07
chr14	81731941	81732037	intergenic	20.13	FALSE	ENSMUST00000100352	1331832	1331832	Olfm4	ENSMUST00000100352	Olfm4	148760	148760	intergenic	1331832	1331832	0	0	0	0	0	ENSMUST00000054908	1744357	Sugt1	0.07
chr14	85650685	85650829	intergenic	21.14	FALSE	ENSMUST00000071370	807315	807315	Pcdh17	ENSMUST00000071370	Pcdh17	314048	314048	intergenic	807315	807315	0	0	0	0	0	ENSMUST00000022599	1890202	Diap3	1.25
chr14	88318573	88318645	intergenic	20.13	FALSE	ENSMUST00000074245	204970	204970	CT571277.1	ENSMUST00000022596	Tdrd3	8482	0	genic	502084	502084	11	0.09	11	11	1	ENSMUST00000022596	502084	Tdrd3	0.09
chr14	92073157	92073229	intergenic	16.11	FALSE	ENSMUST00000104110	694619	694619	SNORA17	ENSMUST00000104110	SNORA17	373886	373886	intergenic	694619	694619	0	0	0	0	0	ENSMUST00000081204	1774884	AC098722.1	52.58
chr14	92784037	92784085	intergenic	27.18	FALSE	ENSMUST00000104110	16189	16189	SNORA17	ENSMUST00000104110	SNORA17	373886	373886	intergenic	16189	16189	0	0	0	0	0	ENSMUST00000074766	1501358	Pcdh9	0
chr14	95765269	95765581	intergenic	23.15	FALSE	ENSMUST00000045892	514904	514904	4921530L21Rik	ENSMUST00000045892	4921530L21Rik	665257	665257	intergenic	514904	514904	0	0	0	0	0	ENSMUST00000022666	1152740	Klhl1	0.01
chr14	97516981	97517245	intergenic	22.15	FALSE	ENSMUST00000082647	528935	528935	SNORA30	ENSMUST00000117827	AC131920.1	52797	52797	intergenic	885809	885809	0	0	0	0	0	ENSMUST00000022666	598660	Klhl1	0.01
chr14	101140813	101140933	intergenic	22.15	FALSE	ENSMUST00000104165	323111	323111	SNORA17	ENSMUST00000057718	1700110M21Rik	373691	373691	intergenic	457408	457408	0	0	0	0	0	ENSMUST00000100339	898970	Commd6	1.16
chr14	103116205	103116253	intergenic	22.15	FALSE	ENSMUST00000060692	265404	265404	AC102815.1	ENSMUST00000060692	AC102815.1	175	0	genic	265404	265404	21	27.27	21	21	1	ENSMUST00000060692	265404	AC102815.1	27.27
chr14	115107565	115107805	intergenic	22.15	FALSE	ENSMUST00000134140	334296	334296	AC163295.1	ENSMUST00000134140	AC163295.1	535061	535061	intergenic	334296	334296	0	0	0	0	0	ENSMUST00000022707	384043	Gpc5	0
chr14	116971357	116971429	intergenic	24.16	FALSE	ENSMUST00000078849	353090	353090	Gpc6	ENSMUST00000078849	Gpc6	691733	691733	intergenic	353090	353090	2	0	2	2	1	ENSMUST00000078849	353090	Gpc6	0
chr14	120674917	120674965	overlapTSS	20.13	TRUE	ENSMUST00000022738	12	0	Mbnl2	ENSMUST00000088419	Mbnl2	2597	0	genic	12	0	106	0.8	6	18	13	ENSMUST00000022738	0	Mbnl2	0.8
chr14	124073101	124073149	genic	20.13	FALSE	ENSMUST00000132026	12455	0	Itgbl1	ENSMUST00000138836	Pcca	3753	3753	downstream	786976	786976	0	0	0	0	0	ENSMUST00000038075	760744	A2ld1	0.4
chr14	124091221	124091581	downstream	22.15	FALSE	ENSMUST00000119073	6244	6244	CT033773.1	ENSMUST00000138836	Pcca	3753	3753	downstream	805096	805096	0	0	0	0	0	ENSMUST00000038075	778864	A2ld1	0.4
chr14	124188109	124188397	intergenic	20.13	TRUE	ENSMUST00000119073	90284	90284	CT033773.1	ENSMUST00000138836	Pcca	3753	3753	downstream	901984	901984	0	0	0	0	0	ENSMUST00000038075	875752	A2ld1	0.4
chr14	124408597	124408813	intergenic	21.14	FALSE	ENSMUST00000117453	23559	23559	AC161001.1	ENSMUST00000138836	Pcca	3753	3753	downstream	1122472	1122472	0	0	0	0	0	ENSMUST00000038075	1096240	A2ld1	0.4
chr14	124826149	124826221	intergenic	22.15	FALSE	ENSMUST00000026631	234025	234025	Fgf14	ENSMUST00000138836	Pcca	3753	3753	downstream	1540024	1540024	0	0	0	0	0	ENSMUST00000038075	1513792	A2ld1	0.4
chr14	125123941	125124109	intergenic	21.14	FALSE	ENSMUST00000095529	47592	47592	Fgf14	ENSMUST00000138836	Pcca	3753	3753	downstream	1837816	1837816	0	0	0	0	0	ENSMUST00000038075	1811584	A2ld1	0.4
chr15	3232669	3232741	downstream	20.13	TRUE	ENSMUST00000082424	11692	11692	Sepp1	ENSMUST00000082424	Sepp1	8179	0	genic	11692	11692	9	0.94	9	9	1	ENSMUST00000082424	11692	Sepp1	0.94
chr15	3770845	3770941	intergenic	21.14	FALSE	ENSMUST00000148169	151041	151041	Fbxo4	ENSMUST00000082424	Sepp1	8179	0	genic	549868	549868	9	0.94	9	9	1	ENSMUST00000082424	549868	Sepp1	0.94
chr15	4816141	4816261	intergenic	28.19	FALSE	ENSMUST00000096506	18786	18786	AC117588.1	ENSMUST00000121915	AC131919.2	5846	5846	downstream	226236	226236	0	0	0	0	0	ENSMUST00000055038	242056	Card6	1.1
chr15	13043221	13043317	genic	24.16	FALSE	ENSMUST00000036439	60077	0	Cdh6	ENSMUST00000141010	Rnasen	46396	46396	intergenic	234758	234758	0	0	0	0	0	ENSMUST00000150211	276116	Rnasen	0.66
chr15	17199805	17200141	intergenic	27.18	FALSE	ENSMUST00000116946	321295	321295	AC161111.1	ENSMUST00000040562	Cdh10	858249	858249	intergenic	1549943	1549943	0	0	0	0	0	ENSMUST00000150211	4432700	Rnasen	0.66
chr15	19061869	19061941	intergenic	22.15	FALSE	ENSMUST00000040562	311785	311785	Cdh10	ENSMUST00000040562	Cdh10	858249	858249	intergenic	311785	311785	0	0	0	0	0	ENSMUST00000150211	6294764	Rnasen	0.66
chr15	19570141	19570189	intergenic	20.13	FALSE	ENSMUST00000040562	820057	820057	Cdh10	ENSMUST00000040562	Cdh10	858249	858249	intergenic	820057	820057	0	0	0	0	0	ENSMUST00000110457	5982091	Myo10	0.02
chr15	27526717	27526789	intergenic	22.15	TRUE	ENSMUST00000067671	20849	20849	AC130671.1	ENSMUST00000067671	AC130671.1	18472	18472	intergenic	20849	20849	19	47.26	19	19	1	ENSMUST00000067671	20849	AC130671.1	47.26
chr15	29582485	29582773	intergenic	24.16	FALSE	ENSMUST00000083792	399573	399573	SNORA73	ENSMUST00000044524	Dap	12048	0	genic	1571407	1571407	77	1.54	10	16	8	ENSMUST00000044524	1571407	Dap	1.54
chr15	29919661	29919757	intergenic	22.15	FALSE	ENSMUST00000083792	62589	62589	SNORA73	ENSMUST00000044524	Dap	12048	0	genic	1234423	1234423	77	1.54	10	16	8	ENSMUST00000044524	1234423	Dap	1.54
chr15	33764101	33764173	intergenic	22.15	FALSE	ENSMUST00000117020	128827	128827	AC098719.1	ENSMUST00000117020	AC098719.1	18831	18831	intergenic	128827	128827	0	0	0	0	0	ENSMUST00000022867	403746	Laptm4b	0.07
chr15	33801277	33801685	intergenic	22.15	FALSE	ENSMUST00000117020	91315	91315	AC098719.1	ENSMUST00000117020	AC098719.1	18831	18831	intergenic	91315	91315	0	0	0	0	0	ENSMUST00000022867	366234	Laptm4b	0.07
chr15	34366381	34366789	downstream	24.16	TRUE	ENSMUST00000083965	3888	3888	SNORA72	ENSMUST00000079735	Rpl30	69	0	overlapTSS	6606	6606	10	3.19	10	10	1	ENSMUST00000142643	5874	Rpl30	4.16
chr15	34368445	34368661	downstream	20.13	TRUE	ENSMUST00000083965	2016	2016	SNORA72	ENSMUST00000079735	Rpl30	69	0	overlapTSS	4734	4734	10	3.19	10	10	1	ENSMUST00000142643	4002	Rpl30	4.16
chr15	36699085	36699421	intergenic	21.14	FALSE	ENSMUST00000126184	22748	22748	Ywhaz	ENSMUST00000126184	Ywhaz	20811	20811	intergenic	22748	22748	33	19.38	16.5	17	2	ENSMUST00000126184	22748	Ywhaz	19.38
chr15	51792013	51792229	downstream	23.15	FALSE	ENSMUST00000022927	31064	31064	Rad21	ENSMUST00000022927	Rad21	24499	0	genic	31064	31064	189	6.49	27	57	7	ENSMUST00000022927	31064	Rad21	6.49
chr15	54386197	54386509	intergenic	24.16	FALSE	ENSMUST00000025356	16531	16531	Mal2	ENSMUST00000041733	Taf2	51793	0	genic	517198	517198	16	0.28	6	6	3	ENSMUST00000041733	517198	Taf2	0.28
chr15	54903829	54903877	upstream	26.17	TRUE	ENSMUST00000041733	122	122	Taf2	ENSMUST00000041733	Taf2	13917	0	genic	122	122	16	0.28	6	6	3	ENSMUST00000041733	122	Taf2	0.28
chr15	56718349	56718493	intergenic	20.13	TRUE	ENSMUST00000050544	192290	192290	Has2	ENSMUST00000096430	Zhx2	10249	0	genic	807729	807729	48	0.33	6	18	6	ENSMUST00000096430	807729	Zhx2	0.33
chr15	57247741	57247885	genic	26.17	FALSE	ENSMUST00000110196	61295	0	BC026439	ENSMUST00000096430	Zhx2	10249	0	genic	278337	278337	48	0.33	6	18	6	ENSMUST00000096430	278337	Zhx2	0.33
chr15	57724093	57724261	upstream	38.25	TRUE	ENSMUST00000022993	120	120	Derl1	ENSMUST00000022993	Derl1	2067	0	genic	120	120	130	5.67	8	77	5	ENSMUST00000022993	120	Derl1	5.67		Zfx
chr15	58270933	58271197	genic	30.2	FALSE	ENSMUST00000037270	23896	0	D15Ertd621e	ENSMUST00000037270	D15Ertd621e	38277	0	genic	23896	0	9	0.21	9	9	1	ENSMUST00000037270	0	D15Ertd621e	0.21
chr15	62083957	62084053	intergenic	21.14	TRUE	ENSMUST00000151919	33070	33070	H2afy3	ENSMUST00000151919	H2afy3	3438	3438	upstream	33070	33070	11	9.89	11	11	1	ENSMUST00000151919	33070	H2afy3	9.89
chr15	65433853	65434165	intergenic	22.15	FALSE	ENSMUST00000104595	91946	91946	U2	ENSMUST00000048372	Tmem71	23244	0	genic	958443	958443	5	0.14	5	5	1	ENSMUST00000048372	958443	Tmem71	0.14
chr15	67497349	67497397	intergenic	22.15	FALSE	ENSMUST00000110074	488957	488957	St3gal1	ENSMUST00000110074	St3gal1	35	0	overlapTSS	488957	488957	1004	14.07	45	208	15	ENSMUST00000110074	488957	St3gal1	14.07
chr15	68090773	68090941	intergenic	20.13	TRUE	ENSMUST00000022958	33673	33673	Zfat	ENSMUST00000022958	Zfat	44545	0	genic	33673	33673	9	0.06	9	9	1	ENSMUST00000022958	33673	Zfat	0.06
chr15	70997893	70997965	intergenic	21.14	FALSE	ENSMUST00000022953	560303	560303	Fam135b	ENSMUST00000022953	Fam135b	127845	0	genic	560303	560303	4	0.01	4	4	1	ENSMUST00000022953	560303	Fam135b	0.01
chr15	72920845	72920893	genic	20.13	TRUE	ENSMUST00000137698	3	0	Chrac1	ENSMUST00000100562	AC118640.1	2010	0	genic	14984	14984	735	2784.09	735	735	1	ENSMUST00000134353	0	Chrac1	102.61		nMyc,cMyc,E2f1,Zfx
chr15	75266989	75267493	upstream	15.1	FALSE	ENSMUST00000096397	4730	4730	9030619P08Rik	ENSMUST00000023247	Ly6f	11889	11889	downstream	168138	168138	0	0	0	0	0	ENSMUST00000054555	179659	Zfp41	1.05
chr15	75672541	75672613	upstream	22.15	TRUE	ENSMUST00000100538	196	196	Zc3h3	ENSMUST00000100538	Zc3h3	6214	0	genic	196	196	100	1.14	6	21	11	ENSMUST00000100538	196	Zc3h3	1.14
chr15	75812485	75812557	upstream	20.13	TRUE	ENSMUST00000056439	425	425	2410075B13Rik	ENSMUST00000023231	Tsta3	26	0	genic	52302	52302	11	2.17	11	11	1	ENSMUST00000023231	52302	Tsta3	2.17		nMyc,Tcfcp2I1
chr15	75911149	75911317	genic	23.15	TRUE	ENSMUST00000002599	25	0	Puf60	ENSMUST00000002599	Puf60	3471	0	genic	25	0	113	10.54	56.5	109	2	ENSMUST00000002599	0	Puf60	10.54		nMyc,Klf4,Oct4,cMyc,E2f1
chr15	76157365	76157917	overlapTSS	25.17	TRUE	ENSMUST00000059045	35	0	Exosc4	ENSMUST00000023221	Gpaa1	346	0	genic	3862	3862	81	22.81	81	81	1	ENSMUST00000023221	3862	Gpaa1	22.81		nMyc,Oct4
chr15	81352789	81353725	intergenic	46.31	TRUE	ENSMUST00000109569	55986	55986	Rbx1	ENSMUST00000109569	Rbx1	7941	0	genic	55986	55986	13	1.48	6.5	9	2	ENSMUST00000109569	55986	Rbx1	1.48	Gata1	nMyc,Klf4,Oct4,cMyc,E2f1
chr15	82980085	82980133	genic	42.78	TRUE	ENSMUST00000083242	11	0	U12	ENSMUST00000129372	Poldip3	414	0	genic	354	354	63	3.91	8.5	19	6	ENSMUST00000058793	271	Poldip3	4.4		Klf4,Sox2,E2f1,Zfx
chr15	85846381	85846621	genic	23.15	FALSE	ENSMUST00000016172	17586	0	Celsr1	ENSMUST00000016172	Celsr1	1781	0	genic	17586	0	47	0.35	11.5	18	4	ENSMUST00000016172	0	Celsr1	0.35
chr15	88619005	88619053	downstream	21.14	TRUE	ENSMUST00000086336	9056	9056	Zbed4	ENSMUST00000086336	Zbed4	913	0	genic	9056	9056	13	2.6	13	13	1	ENSMUST00000086336	9056	Zbed4	2.6
chr15	88919221	88919437	upstream	21.14	TRUE	ENSMUST00000082439	77	77	1300018J18Rik	ENSMUST00000082439	1300018J18Rik	2057	2057	upstream	77	77	198	17.59	99	179	2	ENSMUST00000082439	77	1300018J18Rik	17.59		Zfx
chr15	89520733	89520781	intergenic	20.13	FALSE	ENSMUST00000094056	98437	98437	Rabl2a	ENSMUST00000023295	Acr	12962	12962	intergenic	121976	121976	0	0	0	0	0	ENSMUST00000066545	189019	Shank3	0.47
chr15	96304501	96304813	intergenic	26.17	FALSE	ENSMUST00000109230	13227	13227	Sfrs2ip	ENSMUST00000047835	Sfrs2ip	2362	0	genic	13227	13227	66	1.34	7	19	8	ENSMUST00000109230	13227	Sfrs2ip	1.34
chr15	98661181	98661253	downstream	21.14	FALSE	ENSMUST00000092304	1944	1944	C430014K11Rik	ENSMUST00000092304	C430014K11Rik	379	0	genic	1944	1944	9	24.19	9	9	1	ENSMUST00000092304	1944	C430014K11Rik	24.19
chr15	98760805	98761333	downstream	41.27	TRUE	ENSMUST00000140969	3536	3536	Tuba1b	ENSMUST00000140969	Tuba1b	19	0	genic	3536	3536	110	66.15	110	110	1	ENSMUST00000140969	3536	Tuba1b	66.15
chr15	98765437	98765485	upstream	20.13	TRUE	ENSMUST00000077577	441	441	Tuba1b	ENSMUST00000140969	Tuba1b	19	0	genic	568	568	110	66.15	110	110	1	ENSMUST00000077577	441	Tuba1b	35.02		nMyc,Klf4,cMyc,E2f1
chr15	98860285	98860789	overlapTSS	32.21	TRUE	ENSMUST00000058914	0	0	Tuba1c	ENSMUST00000058914	Tuba1c	1190	0	genic	0	0	70	9.03	22	33	3	ENSMUST00000058914	0	Tuba1c	9.03		nMyc,Klf4,E2f1,Tcfcp2I1
chr15	100057525	100057957	upstream	43.29	TRUE	ENSMUST00000023769	333	333	Atf1	ENSMUST00000023769	Atf1	368	0	genic	333	333	108	3.23	17	26	7	ENSMUST00000023769	333	Atf1	3.23	Gata1,gata1l	nMyc,cMyc,E2f1,Zfx
chr15	103088101	103089469	overlapTSS	35.23	TRUE	ENSMUST00000132438	635	0	Nfe2	ENSMUST00000131364	Nfe2	109	109	upstream	3608	3608	250	49.45	35	195	3	ENSMUST00000132438	0	Nfe2	30.48	Gata1,ldb1,tal1,mtgr1	Klf4
chr16	3247093	3247141	upstream	20.13	FALSE	ENSMUST00000116737	2443	2443	AC191865.2	ENSMUST00000116737	AC191865.2	8273	8273	upstream	2443	2443	0	0	0	0	0	ENSMUST00000023176	496962	Zfp263	8.98
chr16	3341029	3341293	intergenic	24.16	FALSE	ENSMUST00000116914	12579	12579	AC191865.1	ENSMUST00000116914	AC191865.1	20581	20581	intergenic	12579	12579	0	0	0	0	0	ENSMUST00000023176	402810	Zfp263	8.98
chr16	4003789	4004125	upstream	16.61	TRUE	ENSMUST00000040790	2109	2109	Btbd12	ENSMUST00000040790	Btbd12	1775	0	genic	2109	2109	89	3.95	22.5	38	4	ENSMUST00000040790	2109	Btbd12	3.95		nMyc
chr16	5049925	5050093	overlapTSS	28.19	TRUE	ENSMUST00000115844	78	0	Glyr1	ENSMUST00000023189	Glyr1	5748	0	genic	21	0	70	1.95	8	25	7	ENSMUST00000023189	0	Glyr1	1.95		Klf4
chr16	6253861	6253909	intergenic	20.13	FALSE	ENSMUST00000115841	555406	555406	A2bp1	ENSMUST00000129729	Fam86	746	0	overlapTSS	1004898	1004898	26	17.52	13	15	2	ENSMUST00000064635	997785	Fam86	3.04
chr16	7758877	7759021	intergenic	21.14	FALSE	ENSMUST00000008802	534807	534807	A2bp1	ENSMUST00000142899	BC024814	3776	0	genic	711876	711876	18	1.33	6	9	3	ENSMUST00000046470	711860	BC024814	0.9
chr16	8549293	8549341	intergenic	21.14	FALSE	ENSMUST00000138987	23654	23654	Abat	ENSMUST00000151233	BC024814	55	55	upstream	63634	63634	0	0	0	0	0	ENSMUST00000142899	78396	BC024814	1.33
chr16	11232253	11232301	genic	21.14	TRUE	ENSMUST00000080030	21642	0	Gspt1	ENSMUST00000080030	Gspt1	16475	0	genic	21642	0	23	0.69	8	9	3	ENSMUST00000080030	0	Gspt1	0.69
chr16	11254573	11254741	upstream	28.19	TRUE	ENSMUST00000080030	630	630	Gspt1	ENSMUST00000080030	Gspt1	3565	0	genic	630	630	23	0.69	8	9	3	ENSMUST00000080030	630	Gspt1	0.69		nMyc,cMyc,E2f1,Zfx
chr16	13671685	13672069	overlapTSS	37.25	TRUE	ENSMUST00000023365	118	0	Bfar	ENSMUST00000154568	Bfar	3353	0	genic	19989	19989	11	1.98	11	11	1	ENSMUST00000023365	0	Bfar	0.35
chr16	14163205	14163565	overlapTSS	34.23	TRUE	ENSMUST00000023359	163	0	Nde1	ENSMUST00000115794	Nde1	2407	2407	upstream	6003	6003	162	7.02	14	38	9	ENSMUST00000023359	0	Nde1	5.67		nMyc,Zfx
chr16	16799893	16800373	intergenic	23.15	FALSE	ENSMUST00000119957	19843	19843	AC165958.1	ENSMUST00000128497	Top3b	104	0	overlapTSS	86364	86364	4	3.75	4	4	1	ENSMUST00000119787	70477	Top3b	0.18
chr16	17922037	17922253	downstream	16.11	FALSE	ENSMUST00000129270	5183	5183	Slc25a1	ENSMUST00000129270	Slc25a1	686	0	overlapTSS	5183	5183	6	3.61	6	6	1	ENSMUST00000129270	5183	Slc25a1	3.61	ldb1
chr16	18876877	18876925	upstream	32.21	TRUE	ENSMUST00000023391	17	17	Mrpl40	ENSMUST00000128321	Hira	61	0	genic	580	580	31	0.79	9	18	3	ENSMUST00000120532	205	Hira	0.61
chr16	19053181	19053229	downstream	23.15	TRUE	ENSMUST00000103741	8935	8935	Igl-C1	ENSMUST00000103746	Igl-V1	1422	1422	downstream	32324	32324	0	0	0	0	0	ENSMUST00000128321	175676	Hira	0.79
chr16	19064485	19064533	upstream	24.16	FALSE	ENSMUST00000103742	1130	1130	AC079817.2	ENSMUST00000103746	Igl-V1	1422	1422	downstream	21020	21020	0	0	0	0	0	ENSMUST00000128321	186980	Hira	0.79
chr16	19067221	19067293	upstream	26.17	TRUE	ENSMUST00000103745	50	50	AC079817.1	ENSMUST00000103746	Igl-V1	1422	1422	downstream	18260	18260	0	0	0	0	0	ENSMUST00000128321	189716	Hira	0.79
chr16	19235221	19235845	downstream	36.24	FALSE	ENSMUST00000103751	5927	5927	AC112681.1	ENSMUST00000103751	AC112681.1	4168	4168	downstream	5927	5927	0	0	0	0	0	ENSMUST00000128321	357716	Hira	0.79
chr16	19241293	19241989	genic	27.18	TRUE	ENSMUST00000103751	217	0	AC112681.1	ENSMUST00000103751	AC112681.1	4168	4168	downstream	217	0	0	0	0	0	0	ENSMUST00000128321	363788	Hira	0.79
chr16	19245949	19246021	upstream	20.13	FALSE	ENSMUST00000103751	4177	4177	AC112681.1	ENSMUST00000103751	AC112681.1	4168	4168	downstream	4177	4177	0	0	0	0	0	ENSMUST00000128321	368444	Hira	0.79
chr16	20498701	20499013	overlapTSS	21.14	TRUE	ENSMUST00000003320	123	0	Eif2b5	ENSMUST00000003320	Eif2b5	2381	0	genic	123	0	10	0.9	10	10	1	ENSMUST00000003320	0	Eif2b5	0.9		nMyc,Klf4,Stat3,Zfx
chr16	21794077	21794509	overlapTSS	22.15	FALSE	ENSMUST00000127225	89	0	AC130214.1	ENSMUST00000147090	AC130214.1	2377	0	genic	44	0	23	1.96	8	10	3	ENSMUST00000127225	0	AC130214.1	1.95	Gata1
chr16	22253773	22253869	genic	27.18	FALSE	ENSMUST00000023564	12125	0	Tra2b	ENSMUST00000023564	Tra2b	8651	0	genic	12125	0	100	5.11	15	49	5	ENSMUST00000023564	0	Tra2b	5.11
chr16	23127757	23128069	overlapTSS	37.25	TRUE	ENSMUST00000023598	53	0	Rfc4	ENSMUST00000082946	SNORA63	105	0	genic	17301	17301	46	368	46	46	1	ENSMUST00000023598	0	Rfc4	3.33
chr16	29522053	29522101	genic	35.23	FALSE	ENSMUST00000057018	19468	0	Atp13a4	ENSMUST00000068650	Opa1	39179	0	genic	57368	57368	22	0.3	7	11	3	ENSMUST00000038867	57368	Opa1	0.3
chr16	33061117	33062101	upstream	50.33	FALSE	ENSMUST00000023497	506	506	Lmln	ENSMUST00000137720	Rpl35a	26	0	genic	4507	4507	28	27.81	28	28	1	ENSMUST00000115075	4013	Rpl35a	8.92
chr16	35809045	35809309	upstream	31.21	FALSE	ENSMUST00000128063	13	13	AC129574.2	ENSMUST00000128063	AC129574.2	1303	1303	upstream	13	13	0	0	0	0	0	ENSMUST00000023555	0	Hspbap1	3.26
chr16	38452885	38452957	upstream	21.14	TRUE	ENSMUST00000002923	147	147	Adprh	ENSMUST00000104896	AC154425.2	2889	2889	upstream	41610	41610	0	0	0	0	0	ENSMUST00000117656	59692	AC154425.1	27.14		nMyc,Zfx
chr16	38523013	38523085	upstream	23.66	TRUE	ENSMUST00000114734	266	266	4930455C21Rik	ENSMUST00000117656	AC154425.1	41	0	genic	10364	10364	47	27.14	47	47	1	ENSMUST00000114734	266	4930455C21Rik	1.93		Klf4
chr16	38562805	38562997	overlapTSS	38.25	TRUE	ENSMUST00000002924	25	0	Tmem39a	ENSMUST00000117656	AC154425.1	41	0	genic	50156	50156	47	27.14	47	47	1	ENSMUST00000114734	40058	4930455C21Rik	1.93		38261
chr16	40816933	40817245	intergenic	34.23	FALSE	ENSMUST00000057001	389892	389892	D930030D11Rik	ENSMUST00000133853	Lsamp	48931	48931	intergenic	1326893	1326893	0	0	0	0	0	ENSMUST00000142270	2058455	RP23-283M18.1	0.02
chr16	44921269	44921413	intergenic	21.14	FALSE	ENSMUST00000048479	22378	22378	Cd200r3	ENSMUST00000048788	BC027231	3053	3053	upstream	196855	196855	0	0	0	0	0	ENSMUST00000102802	303015	Btla	6.93
chr16	45515485	45515629	intergenic	20.13	FALSE	ENSMUST00000037005	19793	19793	Slc9a10	ENSMUST00000114589	Btla	26802	0	genic	291035	291035	198	6.93	23	39	9	ENSMUST00000114589	291035	Btla	6.93
chr16	49777333	49777597	genic	15.6	TRUE	ENSMUST00000127115	21386	0	AC164566.2	ENSMUST00000127115	AC164566.2	22800	0	genic	21386	0	7	0.17	7	7	1	ENSMUST00000127115	0	AC164566.2	0.17	ldb1,tal1,gata1l
chr16	49839421	49840429	intergenic	28.69	TRUE	ENSMUST00000084838	15302	15302	Cd47	ENSMUST00000084838	Cd47	1201	0	overlapTSS	15302	15302	1015	17.09	61	184	13	ENSMUST00000084838	15302	Cd47	17.09	Gata1,Eklf,ldb1,tal1
chr16	51734125	51734245	intergenic	22.15	FALSE	ENSMUST00000114471	297417	297417	Cblb	ENSMUST00000118650	AC154254.1	302315	302315	intergenic	370180	370180	35	25.34	35	35	1	ENSMUST00000114471	297417	Cblb	0.4
chr16	52669141	52669453	intergenic	20.13	FALSE	ENSMUST00000023312	214954	214954	Alcam	ENSMUST00000023312	Alcam	211627	211627	intergenic	214954	214954	20	0.1	6	12	3	ENSMUST00000023312	214954	Alcam	0.1
chr16	53351581	53351677	intergenic	24.16	FALSE	ENSMUST00000082577	52629	52629	SNORA32	ENSMUST00000116858	AC125028.1	98471	98471	intergenic	533806	533806	0	0	0	0	0	ENSMUST00000023312	897394	Alcam	0.1
chr16	55966501	55966693	genic	15.6	TRUE	ENSMUST00000114450	0	0	Rpl24	ENSMUST00000128581	Rpl24	453	0	overlapTSS	3415	3415	2	1.39	2	2	1	ENSMUST00000114450	0	Rpl24	0.4		nMyc,cMyc,Zfx
chr16	56962357	56962405	intergenic	20.13	FALSE	ENSMUST00000122099	52191	52191	CT009577.1	ENSMUST00000023433	Tomm70a	1739	0	genic	159489	159489	4	0.11	2	2	2	ENSMUST00000023433	159489	Tomm70a	0.11
chr16	58309405	58309453	intergenic	24.16	FALSE	ENSMUST00000133622	98936	98936	CT027564.1	ENSMUST00000135721	St3gal6	5546	5546	downstream	180085	180085	8	2.66	8	8	1	ENSMUST00000135721	180085	St3gal6	2.66
chr16	58681021	58683373	downstream	29.19	TRUE	ENSMUST00000060077	10616	10616	Cpox	ENSMUST00000060077	Cpox	6965	0	genic	10616	10616	256	25.42	70	127	3	ENSMUST00000060077	10616	Cpox	25.42
chr16	58863133	58863205	downstream	26.17	FALSE	ENSMUST00000072853	9769	9769	Olfr176	ENSMUST00000023426	Cldnd1	3693	0	genic	135005	135005	4	0.65	4	4	1	ENSMUST00000023426	135005	Cldnd1	0.65
chr16	58962637	58962685	intergenic	20.13	FALSE	ENSMUST00000073320	32545	32545	Olfr183	ENSMUST00000023426	Cldnd1	3693	0	genic	234509	234509	4	0.65	4	4	1	ENSMUST00000023426	234509	Cldnd1	0.65
chr16	60776653	60776821	intergenic	24.16	TRUE	ENSMUST00000068860	171580	171580	Epha6	ENSMUST00000068860	Epha6	124710	124710	intergenic	171580	171580	0	0	0	0	0	ENSMUST00000099653	1343444	Gabrr3	0.85
chr16	61854877	61854925	intergenic	22.15	FALSE	ENSMUST00000082533	481907	481907	5S_rRNA	ENSMUST00000050774	RP24-200D20.1	15	0	genic	861891	861891	28	19.13	28	28	1	ENSMUST00000050774	861891	RP24-200D20.1	19.13
chr16	70820029	70820125	intergenic	20.13	FALSE	ENSMUST00000083997	355048	355048	U6	ENSMUST00000156010	Robo2	365187	365187	intergenic	3591945	3591945	0	0	0	0	0	ENSMUST00000140483	5503778	Nrip1	6.27
chr16	71278357	71278549	intergenic	22.15	FALSE	ENSMUST00000083997	103184	103184	U6	ENSMUST00000156010	Robo2	365187	365187	intergenic	3133521	3133521	0	0	0	0	0	ENSMUST00000140483	5045354	Nrip1	6.27
chr16	74973733	74973829	intergenic	21.14	FALSE	ENSMUST00000156010	561663	561663	Robo2	ENSMUST00000156010	Robo2	365187	365187	intergenic	561663	561663	0	0	0	0	0	ENSMUST00000140483	1350074	Nrip1	6.27
chr16	78886621	78886741	intergenic	22.15	FALSE	ENSMUST00000023568	44452	44452	Chodl	ENSMUST00000077374	AC122353.1	316888	316888	intergenic	1028209	1028209	0	0	0	0	0	ENSMUST00000060704	1778412	Usp25	1.05
chr16	78892813	78892885	intergenic	30.2	FALSE	ENSMUST00000023568	38308	38308	Chodl	ENSMUST00000077374	AC122353.1	316888	316888	intergenic	1022065	1022065	0	0	0	0	0	ENSMUST00000060704	1784604	Usp25	1.05		Nanog
chr16	79010965	79011421	intergenic	20.13	FALSE	ENSMUST00000152173	46606	46606	AC161815.1	ENSMUST00000077374	AC122353.1	316888	316888	intergenic	903529	903529	0	0	0	0	0	ENSMUST00000060704	1902756	Usp25	1.05
chr16	82829413	82829725	intergenic	24.16	FALSE	ENSMUST00000093734	285939	285939	U6	ENSMUST00000095940	AC125066.1	9145	9145	downstream	542253	542253	0	0	0	0	0	ENSMUST00000150502	2005352	Atp5j	8.4
chr16	83451973	83452117	intergenic	25.17	FALSE	ENSMUST00000095940	79995	79995	AC125066.1	ENSMUST00000095940	AC125066.1	9145	9145	downstream	79995	79995	0	0	0	0	0	ENSMUST00000150502	1382960	Atp5j	8.4
chr16	86728213	86729077	intergenic	20.13	FALSE	ENSMUST00000054442	625353	625353	N6amt1	ENSMUST00000083713	SNORA2	22869	22869	intergenic	690212	690212	0	0	0	0	0	ENSMUST00000039449	703774	Rnf160	0.38
chr16	86821093	86821357	intergenic	24.16	TRUE	ENSMUST00000054442	533073	533073	N6amt1	ENSMUST00000083713	SNORA2	22869	22869	intergenic	597932	597932	0	0	0	0	0	ENSMUST00000039449	611494	Rnf160	0.38
chr16	90220957	90221029	upstream	25.17	TRUE	ENSMUST00000023707	10	10	Sod1	ENSMUST00000023707	Sod1	2377	0	genic	10	10	17	3.07	17	17	1	ENSMUST00000023707	10	Sod1	3.07		nMyc,E2f1,Zfx
chr16	91013677	91013749	upstream	20.13	TRUE	ENSMUST00000125902	217	217	AC141885.1	ENSMUST00000150397	1810007M14Rik	212	0	overlapTSS	5727	5727	6	2.52	6	6	1	ENSMUST00000121759	2124	Synj1	2.47
chr17	7032061	7032229	intergenic	27.18	TRUE	ENSMUST00000064234	44928	44928	Ezr	ENSMUST00000064234	Ezr	292	0	overlapTSS	44928	44928	377	8.43	24	113	11	ENSMUST00000064234	44928	Ezr	8.43	tal1	nMyc,cMyc,E2f1,Zfx
chr17	7183285	7183357	genic	29.19	TRUE	ENSMUST00000089119	12	0	Rnaset2b	ENSMUST00000089119	Rnaset2b	6440	0	genic	12	0	29	1.5	6.5	11	4	ENSMUST00000089119	0	Rnaset2b	1.5
chr17	15114853	15115573	genic	28.19	TRUE	ENSMUST00000097400	48	0	AC182749.1	ENSMUST00000115639	Phf10	3099	0	genic	14247	0	15	0.31	7.5	12	2	ENSMUST00000040594	256	9030025P20Rik	0.53
chr17	15147205	15147373	overlapTSS	20.13	TRUE	ENSMUST00000061688	8	0	Gm3435	ENSMUST00000097396	Gm3435	11428	11428	downstream	38	0	0	0	0	0	0	ENSMUST00000061688	0	Gm3435	2.05
chr17	15664285	15664429	upstream	21.14	TRUE	ENSMUST00000054450	20	20	Pdcd2	ENSMUST00000130297	Prdm9	10617	10617	downstream	27938	27938	0	0	0	0	0	ENSMUST00000014913	29023	Psmb1	2.19		nMyc,cMyc,Zfx
chr17	19399117	19399189	intergenic	22.15	FALSE	ENSMUST00000078796	785472	785472	AC151987.1	ENSMUST00000078796	AC151987.1	483709	483709	intergenic	785472	785472	0	0	0	0	0	ENSMUST00000054871	1374301	Fpr3	0.84
chr17	21342037	21342109	intergenic	20.13	FALSE	ENSMUST00000079633	23681	23681	V1rf1	ENSMUST00000056107	Zfp677	9390	9390	upstream	178601	178601	3	0.19	3	3	1	ENSMUST00000056107	178601	Zfp677	0.19
chr17	24210349	24210709	overlapTSS	27.18	TRUE	ENSMUST00000017090	103	0	Kctd5	ENSMUST00000097377	CT010502.2	858	858	downstream	1577	1577	0	0	0	0	0	ENSMUST00000017090	0	Kctd5	0.31		nMyc,Klf4,Oct4
chr17	24985741	24985909	downstream	21.14	TRUE	ENSMUST00000049642	1137	1137	Fahd1	ENSMUST00000149716	Hagh	1035	0	genic	1784	1784	472	68.62	472	472	1	ENSMUST00000118788	1526	Hagh	33.81	Gata1,gata1l	Esrrb
chr17	24986965	24987637	overlapTSS	22.15	TRUE	ENSMUST00000049642	81	0	Fahd1	ENSMUST00000149716	Hagh	1035	0	genic	56	56	472	68.62	472	472	1	ENSMUST00000024974	0	Hagh	34.05		nMyc,Klf4,Oct4,cMyc,Esrrb
chr17	27693421	27693469	upstream	21.14	TRUE	ENSMUST00000117600	96	96	Hmga1	ENSMUST00000114889	Hmga1	227	227	upstream	3045	3045	21	5.12	21	21	1	ENSMUST00000117600	96	Hmga1	4.54		nMyc,cMyc,E2f1,Zfx
chr17	28036645	28036813	downstream	21.14	TRUE	ENSMUST00000155667	3403	3403	Taf11	ENSMUST00000137825	Uhrf1bp1	4249	0	genic	9595	9595	44	8.36	13	25	3	ENSMUST00000097358	9472	Anks1	1.45
chr17	28659805	28659853	upstream	20.13	TRUE	ENSMUST00000095448	720	720	E230001N04Rik	ENSMUST00000079413	Fkbp5	1847	0	genic	36711	36711	231	2.65	12	37	15	ENSMUST00000114792	5336	Fkbp5	1.95
chr17	29180389	29184397	downstream	30.2	TRUE	ENSMUST00000150157	2777	2777	Sfrs3	ENSMUST00000150157	Sfrs3	1981	0	genic	2777	2777	97	69.63	97	97	1	ENSMUST00000150157	2777	Sfrs3	69.63
chr17	29244853	29245477	upstream	26.17	TRUE	ENSMUST00000141797	5613	5613	AC167363.5	ENSMUST00000023829	Cdkn1a	23	0	genic	14136	14136	11	1.58	11	11	1	ENSMUST00000023829	14136	Cdkn1a	1.58
chr17	29574997	29575261	intergenic	61.41	TRUE	ENSMUST00000024811	52496	52496	Pim1	ENSMUST00000144616	Fgd2	48397	48397	intergenic	53609	53609	27	13.83	13.5	14	2	ENSMUST00000024811	52496	Pim1	111.78	Gata1,Eklf,ldb1,tal1,gata1l,mtgr1
chr17	29580133	29580661	intergenic	15.1	FALSE	ENSMUST00000024811	47096	47096	Pim1	ENSMUST00000144616	Fgd2	48397	48397	intergenic	48209	48209	27	13.83	13.5	14	2	ENSMUST00000024811	47096	Pim1	111.78	Gata1,ldb1,tal1,mtgr1
chr17	29626861	29627149	upstream	23.15	TRUE	ENSMUST00000024811	608	608	Pim1	ENSMUST00000147320	AC163629.1	1142	0	overlapTSS	1721	0	518	17.25	518	518	1	ENSMUST00000024811	608	Pim1	111.78	Gata1	nMyc,Klf4
chr17	32421781	32421829	upstream	23.15	TRUE	ENSMUST00000127893	114	114	Brd4	ENSMUST00000119123	Brd4	59	0	overlapTSS	739	739	463	5.27	15	105	23	ENSMUST00000127893	114	Brd4	3.6		nMyc,Zfx
chr17	33855469	33855589	genic	43.29	TRUE	ENSMUST00000066121	9	0	37316	ENSMUST00000066121	37316	1020	0	genic	9	0	416	13.61	16	216	10	ENSMUST00000066121	0	37316	13.61
chr17	35302213	35302309	upstream	22.15	TRUE	ENSMUST00000025253	415	415	Bat2	ENSMUST00000082919	SNORA38	347	0	genic	2572	2572	428	3194.03	428	428	1	ENSMUST00000025253	415	Bat2	30.32		nMyc,cMyc
chr17	35372773	35373061	overlapTSS	27.18	TRUE	ENSMUST00000118384	50	0	Atp6v1g2	ENSMUST00000146711	Atp6v1g2	447	0	overlapTSS	2168	0	5	0.98	5	5	1	ENSMUST00000048994	36	Nfkbil1	1.79		nMyc
chr17	35975029	35975077	genic	39.76	TRUE	ENSMUST00000156050	85	0	Tubb5	ENSMUST00000134978	Tubb5	653	0	genic	1607	1607	262	454.07	262	262	1	ENSMUST00000156050	0	Tubb5	132.93		Klf4,E2f1
chr17	37564837	37565053	intergenic	25.17	FALSE	ENSMUST00000078207	17372	17372	Olfr108	ENSMUST00000113650	Gabbr1	14943	0	genic	377087	377087	4	0.21	4	4	1	ENSMUST00000113650	377087	Gabbr1	0.21
chr17	37869277	37869517	downstream	22.15	FALSE	ENSMUST00000077498	6333	6333	Olfr120	ENSMUST00000113650	Gabbr1	14943	0	genic	681527	681527	4	0.21	4	4	1	ENSMUST00000113650	681527	Gabbr1	0.21
chr17	39008533	39008749	intergenic	23.15	FALSE	ENSMUST00000077203	536429	536429	Olfr136	ENSMUST00000102050	mmu-mir-715	1142	0	genic	972332	972332	5383729	4.8943e+07	5383729	5383729	1	ENSMUST00000102050	972332	mmu-mir-715	4.8943e+07
chr17	40948069	40948117	overlapTSS	51.34	TRUE	ENSMUST00000024721	6	0	Rhag	ENSMUST00000024721	Rhag	1584	0	genic	6	0	318	10.73	33	168	7	ENSMUST00000024721	0	Rhag	10.73	ldb1,gata1l
chr17	40978981	40980613	downstream	36.24	FALSE	ENSMUST00000024721	30906	30906	Rhag	ENSMUST00000024721	Rhag	19910	0	genic	30906	30906	318	10.73	33	168	7	ENSMUST00000024721	30906	Rhag	10.73
chr17	42205909	42206077	intergenic	21.14	FALSE	ENSMUST00000074428	247522	247522	3110082D06Rik	ENSMUST00000087114	Cenpq	440056	440056	intergenic	807300	807300	0	0	0	0	0	ENSMUST00000024709	807300	Cd2ap	0.2
chr17	42349477	42349837	intergenic	20.13	FALSE	ENSMUST00000074428	103762	103762	3110082D06Rik	ENSMUST00000024709	Cd2ap	48764	0	genic	663540	663540	17	0.2	8.5	10	2	ENSMUST00000024709	663540	Cd2ap	0.2
chr17	46293733	46293781	upstream	17.62	FALSE	ENSMUST00000037890	3280	3280	Mad2l1bp	ENSMUST00000024748	Gtpbp2	2034	0	overlapTSS	4239	4239	974	117.39	974	974	1	ENSMUST00000037890	3280	Mad2l1bp	2.13
chr17	51318661	51318805	upstream	28.19	TRUE	ENSMUST00000097308	1	1	Tbc1d5	ENSMUST00000122634	U4	42270	42270	intergenic	262295	262295	0	0	0	0	0	ENSMUST00000097308	1	Tbc1d5	0.05		Zfx
chr17	53706109	53706181	upstream	20.13	TRUE	ENSMUST00000000724	459	459	Kat2b	ENSMUST00000000724	Kat2b	180	0	genic	459	459	79	0.75	8	21	9	ENSMUST00000000724	459	Kat2b	0.75		Zfx
chr17	53828485	53829205	overlapTSS	16.11	TRUE	ENSMUST00000024736	173	0	Sgol1	ENSMUST00000146019	Sgol1	2710	2710	downstream	118	0	0	0	0	0	0	ENSMUST00000024736	0	Sgol1	2.2		nMyc,Oct4,cMyc,E2f1,Zfx
chr17	54073117	54073165	intergenic	20.13	FALSE	ENSMUST00000024738	56791	56791	Sult1c1	ENSMUST00000146019	Sgol1	2710	2710	downstream	244514	244514	0	0	0	0	0	ENSMUST00000024736	244459	Sgol1	2.2
chr17	56084317	56084509	genic	29.19	FALSE	ENSMUST00000056147	173	0	BC031441	ENSMUST00000044216	Shd	2135	2135	upstream	25381	25381	0	0	0	0	0	ENSMUST00000086869	14088	Ccdc94	0.99
chr17	56176069	56176117	upstream	22.15	TRUE	ENSMUST00000003268	69	69	Sh3gl1	ENSMUST00000003268	Sh3gl1	1156	0	genic	69	69	198	9.99	24	110	5	ENSMUST00000003268	69	Sh3gl1	9.99		nMyc,Klf4,Oct4
chr17	62088277	62088613	intergenic	21.14	FALSE	ENSMUST00000095217	588282	588282	AC126448.1	ENSMUST00000076840	Efna5	187288	187288	intergenic	1142053	1142053	0	0	0	0	0	ENSMUST00000112839	1712401	Fbxl17	0.23
chr17	65682541	65682829	genic	24.16	FALSE	ENSMUST00000062161	207287	0	Tmem232	ENSMUST00000062161	Tmem232	9261	0	genic	207287	0	2	0.01	2	2	1	ENSMUST00000062161	0	Tmem232	0.01
chr17	66234397	66234781	upstream	28.19	TRUE	ENSMUST00000024905	219	219	Ralbp1	ENSMUST00000024905	Ralbp1	612	0	genic	219	219	93	2.55	7	56	6	ENSMUST00000024905	219	Ralbp1	2.55		nMyc,Klf4,E2f1,Tcfcp2I1
chr17	69766573	69766621	upstream	20.13	FALSE	ENSMUST00000097289	180	180	C030034I22Rik	ENSMUST00000112676	Zfp161	3599	0	genic	33393	33393	29	4.2	29	29	1	ENSMUST00000112676	33393	Zfp161	4.2		nMyc
chr17	70590469	70590565	intergenic	21.14	FALSE	ENSMUST00000155016	183569	183569	Dlgap1	ENSMUST00000150415	AC079441.1	11078	11078	intergenic	514357	514357	0	0	0	0	0	ENSMUST00000155016	183569	Dlgap1	0.01
chr17	73187077	73187341	genic	24.16	TRUE	ENSMUST00000045174	1035	0	Ypel5	ENSMUST00000045174	Ypel5	6117	0	genic	1035	0	23	1.67	7	10	3	ENSMUST00000045174	0	Ypel5	1.67		Zfx
chr17	73292941	73293013	downstream	20.13	FALSE	ENSMUST00000148556	22413	22413	Lbh	ENSMUST00000148556	Lbh	18752	18752	downstream	22413	22413	25	1.38	12.5	20	2	ENSMUST00000148556	22413	Lbh	1.38
chr17	74666797	74667325	genic	33.22	FALSE	ENSMUST00000078459	26831	0	Memo1	ENSMUST00000078459	Memo1	28573	0	genic	26831	0	643	6.83	15	178	27	ENSMUST00000078459	0	Memo1	6.83	ldb1,gata1l,mtgr1
chr17	74677477	74677621	genic	20.13	TRUE	ENSMUST00000078459	16535	0	Memo1	ENSMUST00000078459	Memo1	12448	0	genic	16535	0	643	6.83	15	178	27	ENSMUST00000078459	0	Memo1	6.83
chr17	79729285	79729549	downstream	20.13	FALSE	ENSMUST00000068958	24848	24848	Cdc42ep3	ENSMUST00000068958	Cdc42ep3	18978	0	genic	24848	24848	127	5.95	20.5	33	6	ENSMUST00000068958	24848	Cdc42ep3	5.95
chr17	80244277	80244349	downstream	20.13	FALSE	ENSMUST00000068282	51019	51019	Atl2	ENSMUST00000068282	Atl2	39767	0	genic	51019	51019	100	2.1	9	26	10	ENSMUST00000068282	51019	Atl2	2.1
chr17	80461717	80461861	upstream	24.16	TRUE	ENSMUST00000061331	109	109	Hnrpll	ENSMUST00000084014	AC122253.1	3309	3309	downstream	8327	8327	0	0	0	0	0	ENSMUST00000061331	109	Hnrpll	0.47		Zfx
chr17	80606581	80606821	overlapTSS	77.51	TRUE	ENSMUST00000063417	64	0	Sfrs7	ENSMUST00000063403	Sfrs7	259	0	genic	561	561	32	5.96	32	32	1	ENSMUST00000063417	0	Sfrs7	5.34		nMyc,Klf4,Sox2,cMyc,E2f1,Zfx
chr17	80971093	80971189	upstream	20.13	TRUE	ENSMUST00000086545	7919	7919	Cdkl4	ENSMUST00000086545	Cdkl4	113	0	overlapTSS	7919	7919	27	0.68	27	27	1	ENSMUST00000086545	7919	Cdkl4	0.68
chr17	82815157	82815421	intergenic	21.14	FALSE	ENSMUST00000097278	123151	123151	AC166163.1	ENSMUST00000112363	Eml4	14371	0	genic	934910	934910	51	0.39	6	35	4	ENSMUST00000049503	934901	Eml4	0.39
chr17	90208741	90209125	intergenic	25.17	FALSE	ENSMUST00000086423	100531	100531	AC154338.1	ENSMUST00000137138	Ston1	8751	8751	upstream	1211717	1211717	0	0	0	0	0	ENSMUST00000112218	1279164	Klraq1	2.4
chr18	3707797	3707965	intergenic	16.61	FALSE	ENSMUST00000122770	152141	152141	7SK	ENSMUST00000025075	Bambi	112918	112918	intergenic	199842	199842	0	0	0	0	0	ENSMUST00000115872	324558	Cul2	0.04
chr18	6516229	6516397	upstream	24.16	TRUE	ENSMUST00000115870	123	123	Epc1	ENSMUST00000115870	Epc1	9170	0	genic	123	123	182	2.27	8.5	43	14	ENSMUST00000115870	123	Epc1	2.27		Nanog
chr18	6696541	6696709	intergenic	22.15	FALSE	ENSMUST00000097680	68502	68502	Rab18	ENSMUST00000075174	4921524L21Rik	63041	63041	intergenic	68502	68502	0	0	0	0	0	ENSMUST00000097680	68502	Rab18	0.36
chr18	6764917	6765397	overlapTSS	34.23	TRUE	ENSMUST00000097680	186	0	Rab18	ENSMUST00000097680	Rab18	6749	0	genic	186	0	9	0.36	4.5	6	2	ENSMUST00000097680	0	Rab18	0.36		Stat3,Zfx
chr18	15495469	15495541	intergenic	20.13	TRUE	ENSMUST00000115856	65960	65960	Aqp4	ENSMUST00000115856	Aqp4	67033	67033	intergenic	65960	65960	0	0	0	0	0	ENSMUST00000025992	185514	Kctd1	0.05
chr18	15497149	15497269	intergenic	20.13	FALSE	ENSMUST00000115856	64232	64232	Aqp4	ENSMUST00000115856	Aqp4	67033	67033	intergenic	64232	64232	0	0	0	0	0	ENSMUST00000025992	187194	Kctd1	0.05
chr18	15686869	15686917	intergenic	54.36	FALSE	ENSMUST00000079081	124707	124707	Aqp4	ENSMUST00000115856	Aqp4	56708	56708	intergenic	125368	125368	0	0	0	0	0	ENSMUST00000130553	0	Chst9	0.01
chr18	23124349	23124397	genic	25.17	FALSE	ENSMUST00000081423	72760	0	Nol4	ENSMUST00000141853	Mapre2	74234	74234	intergenic	838124	838124	0	0	0	0	0	ENSMUST00000155708	786443	Mapre2	0.03
chr18	23149981	23150029	genic	21.14	FALSE	ENSMUST00000081423	47128	0	Nol4	ENSMUST00000141853	Mapre2	74234	74234	intergenic	812492	812492	0	0	0	0	0	ENSMUST00000155708	760811	Mapre2	0.03
chr18	26533357	26533525	intergenic	23.15	TRUE	ENSMUST00000151645	550499	550499	AC118208.1	ENSMUST00000097643	AW554918	23687	0	genic	1205836	1205836	14	0.11	7	9	2	ENSMUST00000097643	1205836	AW554918	0.11
chr18	27338629	27338701	intergenic	20.13	FALSE	ENSMUST00000050143	418444	418444	AC102562.1	ENSMUST00000050143	AC102562.1	23	0	genic	418444	418444	149	133.51	149	149	1	ENSMUST00000050143	418444	AC102562.1	133.51
chr18	35114221	35114725	upstream	42.28	TRUE	ENSMUST00000025217	223	223	Hspa9	ENSMUST00000083970	SNORD63	1644	1644	downstream	11854	11854	0	0	0	0	0	ENSMUST00000025217	223	Hspa9	0.12		nMyc,cMyc,Zfx
chr18	35718229	35718301	downstream	20.13	TRUE	ENSMUST00000083715	1543	1543	SNORA74	ENSMUST00000083715	SNORA74	350	0	genic	1543	1543	5	25.51	5	5	1	ENSMUST00000083715	1543	SNORA74	25.51		E2f1
chr18	35719621	35720005	upstream	26.17	FALSE	ENSMUST00000041514	1895	1895	Matr3	ENSMUST00000041514	Matr3	14	0	overlapTSS	1895	1895	87	3.05	20	62	3	ENSMUST00000041514	1895	Matr3	3.05		E2f1
chr18	36960973	36961645	overlapTSS	20.13	TRUE	ENSMUST00000083211	124	0	Vault	ENSMUST00000083211	Vault	2767	2767	upstream	124	0	0	0	0	0	0	ENSMUST00000001419	7386	Zmat2	3.68
chr18	37705981	37706101	intergenic	20.13	FALSE	ENSMUST00000097609	27974	27974	Pcdhb22	ENSMUST00000066272	Taf7	26	0	overlapTSS	97704	97704	12	5.63	12	12	1	ENSMUST00000066272	97704	Taf7	5.63
chr18	45143341	45143533	intergenic	21.14	FALSE	ENSMUST00000037763	149229	149229	Ythdc2	ENSMUST00000025350	Dcp2	37413	0	genic	603160	603160	18	0.47	5	9	3	ENSMUST00000025350	603160	Dcp2	0.47
chr18	45470629	45470941	intergenic	26.17	FALSE	ENSMUST00000097581	24867	24867	AC099590.1	ENSMUST00000025350	Dcp2	37413	0	genic	930448	930448	18	0.47	5	9	3	ENSMUST00000025350	930448	Dcp2	0.47
chr18	49992253	49992421	upstream	50.33	TRUE	ENSMUST00000041772	246	246	Dmxl1	ENSMUST00000041772	Dmxl1	3585	0	genic	246	246	35	0.27	6	11	5	ENSMUST00000041772	246	Dmxl1	0.27		Zfx
chr18	51970885	51971125	intergenic	21.14	FALSE	ENSMUST00000091905	54410	54410	AC135291.1	ENSMUST00000025406	Srfbp1	21822	0	genic	654222	654222	8	0.32	8	8	1	ENSMUST00000025406	654222	Srfbp1	0.32
chr18	56926093	56926525	upstream	21.14	FALSE	ENSMUST00000128240	2846	2846	AC158763.1	ENSMUST00000128240	AC158763.1	496	0	overlapTSS	2846	2846	854	26.71	128	431	5	ENSMUST00000128240	2846	AC158763.1	26.71
chr18	57134581	57135301	overlapTSS	51.34	TRUE	ENSMUST00000025488	279	0	C330018D20Rik	ENSMUST00000152087	C330018D20Rik	15112	15112	downstream	319	0	0	0	0	0	0	ENSMUST00000025488	0	C330018D20Rik	0.36
chr18	61720717	61720789	genic	20.13	FALSE	ENSMUST00000115246	5724	0	Csnk1a1	ENSMUST00000115246	Csnk1a1	6750	0	genic	5724	0	120	4.72	10	54	7	ENSMUST00000115246	0	Csnk1a1	4.72
chr18	63639061	63639373	intergenic	21.14	FALSE	ENSMUST00000116878	65353	65353	AC124512.1	ENSMUST00000025476	Txnl1	24534	0	genic	212640	212640	8	0.27	8	8	1	ENSMUST00000025476	212640	Txnl1	0.27
chr18	63797893	63798085	intergenic	20.13	FALSE	ENSMUST00000025476	53928	53928	Txnl1	ENSMUST00000025476	Txnl1	24534	0	genic	53928	53928	8	0.27	8	8	1	ENSMUST00000025476	53928	Txnl1	0.27
chr18	64073509	64073605	upstream	20.13	FALSE	ENSMUST00000122693	4699	4699	U6	ENSMUST00000122693	U6	57735	57735	intergenic	4699	4699	0	0	0	0	0	ENSMUST00000097552	0	Wdr7	0.04
chr18	64213237	64213309	intergenic	20.13	FALSE	ENSMUST00000075729	27765	27765	AC157903.1	ENSMUST00000122693	U6	57735	57735	intergenic	144427	144427	0	0	0	0	0	ENSMUST00000097552	344868	Wdr7	0.04
chr18	64362445	64362493	intergenic	21.14	FALSE	ENSMUST00000025477	51520	51520	St8sia3	ENSMUST00000122693	U6	57735	57735	intergenic	293635	293635	0	0	0	0	0	ENSMUST00000072796	246850	Amd2	36.82
chr18	67801069	67801141	upstream	26.17	TRUE	ENSMUST00000097542	79	79	Cep76	ENSMUST00000091867	Spire1	13894	13894	intergenic	30626	30626	265	2.16	8	70	17	ENSMUST00000097542	79	Cep76	1.34	Gata1
chr18	67959541	67959781	overlapTSS	21.14	TRUE	ENSMUST00000140499	58	0	AC108434.1	ENSMUST00000140499	AC108434.1	8352	0	genic	58	0	3	0.13	3	3	1	ENSMUST00000059254	0	Cep192	0.13
chr18	68358565	68358613	intergenic	23.15	FALSE	ENSMUST00000025426	29047	29047	D18Ertd653e	ENSMUST00000025426	D18Ertd653e	7366	0	genic	29047	29047	14	0.51	7	9	2	ENSMUST00000025426	29047	D18Ertd653e	0.51
chr18	68543509	68543605	intergenic	26.17	FALSE	ENSMUST00000052347	45300	45300	Mc2r	ENSMUST00000148937	Rnmt	4923	0	genic	64858	64858	13	2.22	6.5	8	2	ENSMUST00000148937	64858	Rnmt	2.22
chr18	70673605	70673677	genic	20.13	FALSE	ENSMUST00000121674	16298	0	Poli	ENSMUST00000121674	Poli	6643	0	genic	16298	0	6	0.28	6	6	1	ENSMUST00000043286	0	Poli	0.28
chr18	70689805	70689901	genic	36.24	TRUE	ENSMUST00000121674	74	0	Poli	ENSMUST00000121674	Poli	6643	0	genic	74	0	6	0.28	6	6	1	ENSMUST00000043286	0	Poli	0.28		nMyc,Tcfcp2I1
chr18	70727749	70727797	upstream	27.18	TRUE	ENSMUST00000074058	46	46	Mbd2	ENSMUST00000065466	Mbd2	28	0	genic	714	714	100	7.35	29	35	4	ENSMUST00000074058	46	Mbd2	6.4		Klf4
chr18	72738925	72738973	intergenic	15.1	FALSE	ENSMUST00000114943	228202	228202	Dcc	ENSMUST00000147315	Smad4	795	0	genic	1070500	1070500	8	0.83	8	8	1	ENSMUST00000147315	1070500	Smad4	0.83
chr18	73272733	73272925	intergenic	22.15	FALSE	ENSMUST00000116985	213092	213092	AC139348.1	ENSMUST00000147315	Smad4	795	0	genic	536548	536548	8	0.83	8	8	1	ENSMUST00000147315	536548	Smad4	0.83
chr18	73975045	73975549	overlapTSS	25.17	TRUE	ENSMUST00000025439	47	0	Me2	ENSMUST00000025439	Me2	6069	0	genic	47	0	18	0.4	6	8	3	ENSMUST00000025439	0	Me2	0.4		nMyc,Klf4,Zfx
chr18	75163981	75164797	upstream	21.64	TRUE	ENSMUST00000040284	766	766	BC031181	ENSMUST00000082937	SNORD58	517	0	genic	3269	3269	20	303.03	20	20	1	ENSMUST00000040284	766	BC031181	0.99		E2f1
chr18	84255565	84255829	genic	27.18	TRUE	ENSMUST00000060303	125	0	Tshz1	ENSMUST00000060223	Zadh2	100	0	overlapTSS	1721	1721	23	2.46	11.5	17	2	ENSMUST00000060303	0	Tshz1	1.8		Suz12
chr18	85017565	85017637	upstream	20.13	FALSE	ENSMUST00000025549	3169	3169	Cyb5	ENSMUST00000025549	Cyb5	23	0	overlapTSS	3169	3169	233	8.19	44	105	5	ENSMUST00000025549	3169	Cyb5	8.19
chr18	85175029	85175293	intergenic	27.18	FALSE	ENSMUST00000025547	54113	54113	1700034H14Rik	ENSMUST00000025549	Cyb5	29385	29385	downstream	54113	54113	233	8.19	44	105	5	ENSMUST00000025549	154223	Cyb5	8.19
chr18	85205125	85205293	intergenic	28.19	FALSE	ENSMUST00000025547	84209	84209	1700034H14Rik	ENSMUST00000025547	1700034H14Rik	188580	188580	intergenic	84209	84209	0	0	0	0	0	ENSMUST00000025549	184319	Cyb5	8.19
chr18	89540653	89540941	intergenic	15.1	FALSE	ENSMUST00000059118	75007	75007	AC116387.1	ENSMUST00000059118	AC116387.1	24844	24844	intergenic	75007	75007	0	0	0	0	0	ENSMUST00000136173	476922	Socs6	0.04
chr18	89684413	89684509	intergenic	20.13	FALSE	ENSMUST00000059118	218767	218767	AC116387.1	ENSMUST00000059118	AC116387.1	24844	24844	intergenic	218767	218767	0	0	0	0	0	ENSMUST00000136173	620682	Socs6	0.04
chr19	3080941	3081013	intergenic	16.61	FALSE	ENSMUST00000101978	56077	56077	U6	ENSMUST00000143079	Ighmbp2	5866	5866	downstream	186703	186703	5	2.12	5	5	1	ENSMUST00000143079	186703	Ighmbp2	2.12
chr19	4201357	4201861	overlapTSS	26.17	TRUE	ENSMUST00000025740	246	0	Rad9	ENSMUST00000046094	Ppp1ca	10	0	genic	9179	9179	94	28.99	94	94	1	ENSMUST00000025740	0	Rad9	14.67		nMyc
chr19	5388685	5388973	overlapTSS	22.15	TRUE	ENSMUST00000044207	18	0	Sart1	ENSMUST00000093445	D330050I16Rik	2254	2254	upstream	349	0	0	0	0	0	0	ENSMUST00000044207	0	Sart1	8.85
chr19	5894461	5894749	upstream	16.11	TRUE	ENSMUST00000055911	354	354	Tigd3	ENSMUST00000055911	Tigd3	616	0	genic	354	354	23	7.75	23	23	1	ENSMUST00000055911	354	Tigd3	7.75
chr19	7280845	7281133	upstream	29.19	TRUE	ENSMUST00000025679	39	39	Otub1	ENSMUST00000123743	Otub1	1302	0	genic	1936	1936	61	13.04	30.5	55	2	ENSMUST00000025679	39	Otub1	7.52		nMyc,Klf4,cMyc,Zfx
chr19	8160997	8161069	genic	20.13	FALSE	ENSMUST00000065651	45403	0	Gm5631	ENSMUST00000088145	AB056442	58144	58144	intergenic	120480	120480	3	0.03	3	3	1	ENSMUST00000088145	120480	AB056442	0.03
chr19	8942989	8943277	upstream	22.15	FALSE	ENSMUST00000096255	2882	2882	Ubxn1	ENSMUST00000096257	Lrrn4cl	2144	2144	upstream	17714	17714	0	0	0	0	0	ENSMUST00000096249	24228	Ints5	7.4
chr19	8962333	8963269	genic	55.37	TRUE	ENSMUST00000093658	94	0	SNORA57	ENSMUST00000096246	Ganab	178	178	upstream	9311	9311	51	2.75	16	19	3	ENSMUST00000096249	4236	Ints5	7.4		cMyc,E2f1
chr19	8967349	8967613	overlapTSS	26.17	TRUE	ENSMUST00000096249	108	0	Ints5	ENSMUST00000096246	Ganab	178	178	upstream	4967	4967	51	2.75	16	19	3	ENSMUST00000096249	0	Ints5	7.4		38261
chr19	9028285	9028333	upstream	23.15	TRUE	ENSMUST00000096239	53	53	Tut1	ENSMUST00000151386	Mta2	243	0	genic	7395	7395	71	54.66	71	71	1	ENSMUST00000096239	53	Tut1	2.36
chr19	9829717	9829789	intergenic	20.13	TRUE	ENSMUST00000075893	91686	91686	AC124701.1	ENSMUST00000102415	AC132253.1	11944	11944	intergenic	100020	100020	0	0	0	0	0	ENSMUST00000025562	144170	Incenp	17.25
chr19	11114341	11114509	downstream	22.15	FALSE	ENSMUST00000099676	10403	10403	AW112010	ENSMUST00000111433	AC148321.1	271	0	genic	52058	52058	11	19.3	11	11	1	ENSMUST00000111433	52058	AC148321.1	19.3
chr19	11461957	11462221	intergenic	30.2	FALSE	ENSMUST00000153546	17039	17039	Ms4a4c	ENSMUST00000119366	Ms4a4c	10471	0	genic	27110	27110	8	0.69	8	8	1	ENSMUST00000072729	19930	Ms4a4c	0.41
chr19	11672005	11672101	upstream	29.19	FALSE	ENSMUST00000155669	4142	4142	Ms4a6d	ENSMUST00000025580	Ms4a6b	5	0	genic	78956	78956	6	0.51	6	6	1	ENSMUST00000025580	78956	Ms4a6b	0.51
chr19	13765789	13765837	intergenic	23.15	FALSE	ENSMUST00000052737	13482	13482	Olfr1491	ENSMUST00000087726	Tle4	510	0	genic	762370	762370	2	0.36	2	2	1	ENSMUST00000087726	762370	Tle4	0.36
chr19	15509245	15509293	intergenic	26.17	FALSE	ENSMUST00000071632	24790	24790	AC104095.1	ENSMUST00000025542	Psat1	13918	0	genic	490180	490180	23	1.16	8	9	3	ENSMUST00000025542	490180	Psat1	1.16
chr19	15917461	15917509	intergenic	23.15	FALSE	ENSMUST00000025542	81964	81964	Psat1	ENSMUST00000025542	Psat1	13918	0	genic	81964	81964	23	1.16	8	9	3	ENSMUST00000025542	81964	Psat1	1.16
chr19	20644165	20644285	intergenic	24.16	FALSE	ENSMUST00000053717	16962	16962	AC152162.1	ENSMUST00000066183	1500015L24Rik	54674	54674	intergenic	164387	164387	0	0	0	0	0	ENSMUST00000025659	702483	Zfand5	2.4
chr19	24353989	24354829	genic	36.24	TRUE	ENSMUST00000123684	229	0	Fxn	ENSMUST00000132688	Fxn	5898	0	genic	1328	1328	47	2.88	12.5	16	4	ENSMUST00000123684	0	Fxn	2.46	Gata1	nMyc,Klf4,Esrrb
chr19	29392069	29392213	downstream	24.16	FALSE	ENSMUST00000052380	7607	7607	Insl6	ENSMUST00000052380	Insl6	22481	22481	intergenic	7607	7607	0	0	0	0	0	ENSMUST00000155367	43684	5033414D02Rik	1.06
chr19	29722813	29722861	genic	21.14	TRUE	ENSMUST00000054083	49	0	Ermp1	ENSMUST00000054083	Ermp1	36462	0	genic	49	0	5	0.13	5	5	1	ENSMUST00000054083	0	Ermp1	0.13		Klf4
chr19	36908461	36908509	upstream	27.18	TRUE	ENSMUST00000025729	519	519	Tnks2	ENSMUST00000057337	Fgfbp3	27338	27338	intergenic	85596	85596	0	0	0	0	0	ENSMUST00000025729	519	Tnks2	0.11
chr19	37252837	37253077	upstream	22.15	TRUE	ENSMUST00000133988	330	330	Cpeb3	ENSMUST00000133988	Cpeb3	2951	2951	upstream	330	330	31	8.66	31	31	1	ENSMUST00000133988	330	Cpeb3	8.66		Tcfcp2I1
chr19	37297357	37297621	downstream	25.17	TRUE	ENSMUST00000128530	5677	5677	38412	ENSMUST00000128530	38412	3061	0	genic	5677	5677	25	5.22	12.5	18	2	ENSMUST00000128530	5677	38412	5.22
chr19	38894029	38894797	upstream	30.2	FALSE	ENSMUST00000025963	302	302	Noc3l	ENSMUST00000025965	Hells	19281	19281	intergenic	110608	110608	6	0.15	6	6	1	ENSMUST00000037302	16272	Tbc1d12	0.05	ldb1,tal1,gata1l,mtgr1	nMyc,cMyc
chr19	41986093	41986141	upstream	16.61	TRUE	ENSMUST00000011896	372	372	Pgam1	ENSMUST00000075280	Exosc1	8065	0	genic	21645	21645	23	2.36	11.5	15	2	ENSMUST00000038677	15430	Rrp12	0.81		nMyc
chr19	43395037	43395085	intergenic	21.14	FALSE	ENSMUST00000057752	39749	39749	AC124716.1	ENSMUST00000132504	Got1	248	0	overlapTSS	184201	184201	8	1.78	8	8	1	ENSMUST00000132504	184201	Got1	1.78
chr19	43749781	43749829	upstream	21.14	TRUE	ENSMUST00000046038	410	410	Slc25a28	ENSMUST00000046038	Slc25a28	4654	0	genic	410	410	47	4.25	20	21	3	ENSMUST00000046038	410	Slc25a28	4.25		nMyc,Zfx
chr19	43827253	43827397	genic	26.17	TRUE	ENSMUST00000112049	74	0	Cox15	ENSMUST00000046038	Slc25a28	4654	0	genic	77882	77882	47	4.25	20	21	3	ENSMUST00000046038	77882	Slc25a28	4.25
chr19	44182021	44182309	upstream	23.15	TRUE	ENSMUST00000026217	51	51	Chuk	ENSMUST00000123806	Chuk	154	0	overlapTSS	28496	28496	15	7.15	7.5	10	2	ENSMUST00000026217	51	Chuk	0.44		Tcfcp2I1
chr19	45520021	45520141	downstream	57.38	TRUE	ENSMUST00000077435	5544	5544	AC126454.1	ENSMUST00000077435	AC126454.1	2758	2758	downstream	5544	5544	70	78.83	70	70	1	ENSMUST00000077435	5544	AC126454.1	78.83	tal1,gata1l
chr19	49146757	49146829	intergenic	25.17	FALSE	ENSMUST00000116719	758111	758111	AC139553.1	ENSMUST00000095998	Itprip	7558	0	genic	1152994	1152994	94	3.81	20.5	46	4	ENSMUST00000026048	1152980	D19Ertd652e	0.75
chr19	53695213	53695453	intergenic	20.13	TRUE	ENSMUST00000157053	14504	14504	Smc3	ENSMUST00000157053	Smc3	4252	4252	upstream	14504	14504	0	0	0	0	0	ENSMUST00000025930	0	Smc3	0.67
chr19	53977285	53977453	upstream	24.16	TRUE	ENSMUST00000025931	433	433	Pdcd4	ENSMUST00000025931	Pdcd4	2296	0	genic	433	433	106	4.01	19	38	5	ENSMUST00000025931	433	Pdcd4	4.01
chr19	54008941	54009325	genic	24.16	TRUE	ENSMUST00000140290	8737	0	AC117612.1	ENSMUST00000140290	AC117612.1	11097	0	genic	8737	0	19	1.33	19	19	1	ENSMUST00000140290	0	AC117612.1	1.33
chr19	54014005	54014053	genic	23.15	FALSE	ENSMUST00000140290	4009	0	AC117612.1	ENSMUST00000025932	Shoc2	590	0	genic	4009	4009	28	0.32	6.5	10	4	ENSMUST00000140290	0	AC117612.1	1.33
chr19	54987085	54987253	intergenic	21.14	FALSE	ENSMUST00000061856	186688	186688	Gpam	ENSMUST00000061856	Gpam	453883	453883	intergenic	186688	186688	0	0	0	0	0	ENSMUST00000043150	341173	Acsl5	1.12
chr19	56489797	56489941	genic	24.16	FALSE	ENSMUST00000026062	18178	0	Casp7	ENSMUST00000026062	Casp7	11330	0	genic	18178	0	29	0.64	6.5	12	4	ENSMUST00000026062	0	Casp7	0.64
chr19	60835597	60835717	genic	21.14	TRUE	ENSMUST00000088237	3707	0	Nanos1	ENSMUST00000088237	Nanos1	6830	6830	downstream	3707	0	0	0	0	0	0	ENSMUST00000025955	30829	Eif3a	1.29
chr19	60866653	60866701	upstream	61.41	TRUE	ENSMUST00000025955	107	107	Eif3a	ENSMUST00000083233	SNORA19	6677	6677	upstream	16289	16289	0	0	0	0	0	ENSMUST00000025955	107	Eif3a	1.29		cMyc,E2f1,Zfx
chr2	9599005	9599221	intergenic	21.14	FALSE	ENSMUST00000128180	79535	79535	RP23-141B15.1	ENSMUST00000114906	Taf3	308	0	overlapTSS	241240	241240	4	1.45	4	4	1	ENSMUST00000114907	240814	Taf3	1.72
chr2	9970381	9970573	upstream	24.16	TRUE	ENSMUST00000026888	158	158	Taf3	ENSMUST00000026888	Taf3	7279	7279	upstream	158	158	24	0.18	6	8	4	ENSMUST00000026888	158	Taf3	0.18
chr2	15253141	15253285	intergenic	20.13	FALSE	ENSMUST00000119955	10963	10963	AL844166.1	ENSMUST00000100388	RP23-131N18.1	13079	13079	intergenic	710468	710468	0	0	0	0	0	ENSMUST00000114738	1256997	Stam	0.42
chr2	17408365	17408677	intergenic	22.15	FALSE	ENSMUST00000132418	23949	23949	Nebl	ENSMUST00000130725	Nebl	19713	19713	intergenic	244414	244414	0	0	0	0	0	ENSMUST00000028076	568221	Mllt10	0.87
chr2	20891029	20891413	genic	17.45	TRUE	ENSMUST00000100373	314	0	RP23-177L19.1	ENSMUST00000045258	Arhgap21	743	0	overlapTSS	1992	1992	150	1.26	11	56	7	ENSMUST00000114594	521	Arhgap21	1.24		Zfx
chr2	22000045	22000381	downstream	21.14	FALSE	ENSMUST00000119183	10592	10592	AL929257.1	ENSMUST00000119183	AL929257.1	60877	60877	intergenic	10592	10592	0	0	0	0	0	ENSMUST00000044749	162293	Myo3a	1.77
chr2	25187965	25188229	upstream	22.15	TRUE	ENSMUST00000042390	20	20	Man1b1	ENSMUST00000126210	Man1b1	925	925	upstream	12288	12288	0	0	0	0	0	ENSMUST00000042390	20	Man1b1	3.23	Gata1	nMyc,Klf4,Oct4,Zfx
chr2	29643085	29643349	overlapTSS	27.18	TRUE	ENSMUST00000113807	83	0	Trub2	ENSMUST00000148120	Trub2	249	0	overlapTSS	5369	5369	38	12.73	19	24	2	ENSMUST00000113803	0	Trub2	3.17		nMyc
chr2	29928061	29928469	downstream	25.17	TRUE	ENSMUST00000147590	2371	2371	Set	ENSMUST00000137291	Set	18	0	overlapTSS	5348	5348	9	3.69	9	9	1	ENSMUST00000137291	5348	Set	3.69
chr2	29989189	29989237	upstream	24.16	TRUE	ENSMUST00000044556	29	29	Tbc1d13	ENSMUST00000132324	Tbc1d13	272	272	upstream	8562	8562	5	1.04	5	5	1	ENSMUST00000044556	29	Tbc1d13	1.04		nMyc,Klf4
chr2	31983205	31983997	intergenic	26.17	TRUE	ENSMUST00000036691	22605	22605	Bat2l	ENSMUST00000069817	Bat2l	945	0	genic	22671	22671	565	6.78	17.5	118	20	ENSMUST00000036691	22605	Bat2l	6.77	Gata1,ldb1,tal1,mtgr1
chr2	31993285	31993525	intergenic	21.14	FALSE	ENSMUST00000036691	13077	13077	Bat2l	ENSMUST00000069817	Bat2l	945	0	genic	13143	13143	565	6.78	17.5	118	20	ENSMUST00000036691	13077	Bat2l	6.77		Klf4,Tcfcp2I1
chr2	34627549	34627957	overlapTSS	27.18	TRUE	ENSMUST00000028222	63	0	Hspa5	ENSMUST00000155595	Hspa5	458	0	genic	1229	1229	26	38.92	26	26	1	ENSMUST00000028222	0	Hspa5	5.86		nMyc,E2f1,Zfx
chr2	34634389	34635013	downstream	23.15	TRUE	ENSMUST00000129333	4022	4022	Hspa5	ENSMUST00000155595	Hspa5	458	0	genic	5203	5203	26	38.92	26	26	1	ENSMUST00000129333	4022	Hspa5	33.81
chr2	34660693	34660741	downstream	21.14	TRUE	ENSMUST00000145180	3442	3442	Fbxw2	ENSMUST00000145903	Rabepk	2051	2051	upstream	3442	3442	0	0	0	0	0	ENSMUST00000145180	3442	Fbxw2	8.66	ldb1
chr2	34661557	34661605	downstream	25.17	TRUE	ENSMUST00000145180	2578	2578	Fbxw2	ENSMUST00000145180	Fbxw2	23	0	overlapTSS	2578	2578	12	8.66	12	12	1	ENSMUST00000145180	2578	Fbxw2	8.66
chr2	36616621	36617029	upstream	20.13	FALSE	ENSMUST00000120100	7179	7179	AL732452.2	ENSMUST00000120111	AL845356.2	236	0	overlapTSS	445542	445542	8	7.82	8	8	1	ENSMUST00000120111	445542	AL845356.2	7.82
chr2	36964909	36965005	upstream	22.15	FALSE	ENSMUST00000091003	2806	2806	Olfr363	ENSMUST00000120111	AL845356.2	236	0	overlapTSS	97566	97566	8	7.82	8	8	1	ENSMUST00000120111	97566	AL845356.2	7.82
chr2	37278613	37278661	upstream	22.15	TRUE	ENSMUST00000112934	190	190	Rc3h2	ENSMUST00000065441	Gpr21	5835	5835	upstream	93485	93485	0	0	0	0	0	ENSMUST00000061179	20144	Rabgap1	0.02		Klf4,Zfx
chr2	38921101	38921317	upstream	21.14	TRUE	ENSMUST00000039165	40	40	Golga1	ENSMUST00000153914	Golga1	3337	0	genic	12573	12573	11	0.3	5.5	6	2	ENSMUST00000039165	40	Golga1	0.22		nMyc,Zfx
chr2	39810325	39810397	intergenic	21.14	FALSE	ENSMUST00000118708	172983	172983	RP23-154H8.1	ENSMUST00000118928	AL840626.2	50	0	genic	600875	600875	273	200	273	273	1	ENSMUST00000118928	600875	AL840626.2	200
chr2	40621837	40622005	intergenic	30.2	FALSE	ENSMUST00000142546	63517	63517	Lrp1b	ENSMUST00000118928	AL840626.2	50	0	genic	210565	210565	273	200	273	273	1	ENSMUST00000116745	210519	AL840626.1	3455.7
chr2	44735581	44735725	intergenic	20.13	TRUE	ENSMUST00000154744	17786	17786	Gtdc1	ENSMUST00000121620	AL935057.1	116	0	overlapTSS	91796	91796	6	2.23	6	6	1	ENSMUST00000154744	17786	Gtdc1	0.06
chr2	47451757	47451829	intergenic	21.14	FALSE	ENSMUST00000118017	20776	20776	AL772185.1	ENSMUST00000128618	Orc4l	8694	8694	upstream	1316266	1316266	0	0	0	0	0	ENSMUST00000154784	1352922	Orc4l	0.09
chr2	48084229	48084325	intergenic	20.13	FALSE	ENSMUST00000119842	70103	70103	AL929167.2	ENSMUST00000128618	Orc4l	8694	8694	upstream	683770	683770	0	0	0	0	0	ENSMUST00000154784	720426	Orc4l	0.09
chr2	50152189	50152381	overlapTSS	25.17	TRUE	ENSMUST00000102769	48	0	Mmadhc	ENSMUST00000102770	Epc2	32489	0	genic	844989	844989	6	0.06	6	6	1	ENSMUST00000102770	844989	Epc2	0.06		Zfx
chr2	51607381	51607429	intergenic	49.49	TRUE	ENSMUST00000143870	19852	19852	AL805965.2	ENSMUST00000142868	Nmi	4581	4581	downstream	200668	200668	0	0	0	0	0	ENSMUST00000112692	320923	Rif1	0.63
chr2	54423973	54424021	genic	28.19	FALSE	ENSMUST00000068595	55022	0	Galnt13	ENSMUST00000117686	AL929546.1	28	0	genic	720455	720455	5	4.87	5	5	1	ENSMUST00000117686	720455	AL929546.1	4.87
chr2	58576117	58576165	intergenic	21.14	FALSE	ENSMUST00000120476	16885	16885	AL844163.2	ENSMUST00000112577	Pkp4	11121	11121	intergenic	491641	491641	0	0	0	0	0	ENSMUST00000102754	422742	Pkp4	0.02
chr2	59226205	59226325	upstream	20.13	FALSE	ENSMUST00000155111	677	677	AL845283.2	ENSMUST00000112577	Pkp4	11121	11121	intergenic	158399	158399	0	0	0	0	0	ENSMUST00000112568	223774	Tanc1	0.02
chr2	59720701	59720749	upstream	21.14	TRUE	ENSMUST00000131285	53	53	Wdsub1	ENSMUST00000133809	Wdsub1	560	0	overlapTSS	4480	4480	4	0.51	4	4	1	ENSMUST00000131285	53	Wdsub1	0.94		Klf4,Zfx
chr2	64155613	64155685	intergenic	23.15	FALSE	ENSMUST00000142353	76232	76232	AL845531.1	ENSMUST00000120849	AL928703.1	95763	95763	intergenic	550960	550960	4	6.78	4	4	1	ENSMUST00000120849	550960	AL928703.1	6.78
chr2	67782229	67782541	intergenic	24.16	FALSE	ENSMUST00000117875	137307	137307	BX936296.1	ENSMUST00000149045	Spc25	5413	0	genic	1260646	1260646	15	1.88	7.5	10	2	ENSMUST00000149045	1260646	Spc25	1.88
chr2	70664965	70665013	upstream	20.13	TRUE	ENSMUST00000038584	1180	1180	Tlk1	ENSMUST00000135128	Tlk1	39	0	overlapTSS	1511	1511	279	2.47	11	35	20	ENSMUST00000038584	1180	Tlk1	2.46	ldb1,gata1l
chr2	73150573	73150933	overlapTSS	39.26	TRUE	ENSMUST00000058615	175	0	Cir1	ENSMUST00000102686	Cir1	2955	0	genic	24	0	55	1.95	7	12	7	ENSMUST00000058615	0	Cir1	1.86		nMyc
chr2	81098197	81098341	intergenic	22.15	FALSE	ENSMUST00000083327	273851	273851	U6	ENSMUST00000083327	U6	482077	482077	intergenic	273851	273851	0	0	0	0	0	ENSMUST00000138679	420899	RP24-364O14.1	4.61
chr2	82624429	82624501	intergenic	21.14	FALSE	ENSMUST00000111753	159290	159290	Fsip2	ENSMUST00000047527	Zfp804a	62457	62457	intergenic	731050	731050	0	0	0	0	0	ENSMUST00000126679	1722529	AL928616.1	5.4
chr2	82883077	82883221	intergenic	85.57	FALSE	ENSMUST00000099963	53221	53221	Fsip2	ENSMUST00000122462	AL929035.1	42736	42736	intergenic	495611	495611	0	0	0	0	0	ENSMUST00000126679	1463809	AL928616.1	5.4
chr2	82915885	82916197	intergenic	20.13	FALSE	ENSMUST00000099963	86029	86029	Fsip2	ENSMUST00000122462	AL929035.1	42736	42736	intergenic	462635	462635	0	0	0	0	0	ENSMUST00000126679	1430833	AL928616.1	5.4
chr2	83255749	83255797	intergenic	37.25	FALSE	ENSMUST00000117925	13062	13062	AL929051.1	ENSMUST00000122462	AL929035.1	42736	42736	intergenic	123035	123035	0	0	0	0	0	ENSMUST00000126679	1091233	AL928616.1	5.4
chr2	83774581	83774677	genic	20.13	FALSE	ENSMUST00000038223	6706	0	Zswim2	ENSMUST00000122462	AL929035.1	42736	42736	intergenic	395749	395749	0	0	0	0	0	ENSMUST00000126679	572353	AL928616.1	5.4
chr2	84035917	84036037	intergenic	21.14	FALSE	ENSMUST00000118542	50870	50870	AL772159.1	ENSMUST00000126679	AL928616.1	48	0	overlapTSS	310993	310993	33	5.4	33	33	1	ENSMUST00000126679	310993	AL928616.1	5.4
chr2	87244573	87244621	downstream	20.13	FALSE	ENSMUST00000118646	10933	10933	AL928797.3	ENSMUST00000048400	Tnks1bp1	11843	0	genic	2346257	2346257	19	1.28	9.5	14	2	ENSMUST00000048400	2346257	Tnks1bp1	1.28
chr2	88679677	88679773	downstream	22.15	FALSE	ENSMUST00000076438	8401	8401	Olfr1205	ENSMUST00000116469	AL928949.1	16479	0	genic	1334481	1334481	16	0.76	16	16	1	ENSMUST00000116469	1334481	AL928949.1	0.76
chr2	90215389	90215653	genic	25.17	FALSE	ENSMUST00000124074	7667	0	BX546464.1	ENSMUST00000111493	Ptprj	15513	0	genic	95840	95840	10	0.26	5	5	2	ENSMUST00000111493	95840	Ptprj	0.26
chr2	90866821	90866893	downstream	23.15	FALSE	ENSMUST00000118208	4386	4386	RP23-147D3.1	ENSMUST00000061490	AL672241.2	923	923	upstream	8132	8132	0	0	0	0	0	ENSMUST00000127385	14175	Cugbp1	19.23
chr2	90867565	90867613	downstream	23.15	FALSE	ENSMUST00000118208	3666	3666	RP23-147D3.1	ENSMUST00000061490	AL672241.2	923	923	upstream	8876	8876	0	0	0	0	0	ENSMUST00000127385	14919	Cugbp1	19.23
chr2	93998533	93998701	upstream	21.14	TRUE	ENSMUST00000028619	412	412	Hsd17b12	ENSMUST00000145967	Hsd17b12	24821	0	genic	91907	91907	3	0.09	3	3	1	ENSMUST00000028619	412	Hsd17b12	0.02
chr2	94493509	94493581	intergenic	22.15	FALSE	ENSMUST00000104490	31394	31394	SNORA17	ENSMUST00000104093	SNORA17	9174	9174	upstream	138912	138912	0	0	0	0	0	ENSMUST00000111238	246663	Ttc17	0.35
chr2	98944333	98944405	intergenic	26.17	FALSE	ENSMUST00000122546	201404	201404	7SK	ENSMUST00000099683	AL837506.2	32	0	genic	436875	436875	26156	34643.7	26156	26156	1	ENSMUST00000099683	436875	AL837506.2	34643.7
chr2	102913621	102914269	overlapTSS	26.17	TRUE	ENSMUST00000011058	49	0	Pdhx	ENSMUST00000132449	Pdhx	20483	0	genic	129	129	14	0.35	4	7	3	ENSMUST00000011058	0	Pdhx	0.27		Zfx
chr2	103602469	103602637	upstream	22.15	FALSE	ENSMUST00000145189	1042	1042	Nat10	ENSMUST00000145606	Caprin1	1229	0	genic	9313	9313	16	4.02	8	9	2	ENSMUST00000145189	1042	Nat10	0.18
chr2	103605493	103605757	upstream	23.15	TRUE	ENSMUST00000145189	4066	4066	Nat10	ENSMUST00000145606	Caprin1	1229	0	genic	6193	6193	16	4.02	8	9	2	ENSMUST00000145189	4066	Nat10	0.18
chr2	103734037	103734325	downstream	27.18	TRUE	ENSMUST00000118451	5556	5556	AL928544.6	ENSMUST00000118451	AL928544.6	10434	10434	intergenic	5556	5556	0	0	0	0	0	ENSMUST00000149025	17856	AL928544.1	1.44	Gata1,ldb1,tal1,gata1l,mtgr1
chr2	103962157	103962781	upstream	34.23	TRUE	ENSMUST00000040374	145	145	A930018P22Rik	ENSMUST00000040374	A930018P22Rik	7532	7532	upstream	145	145	0	0	0	0	0	ENSMUST00000153312	26160	Cd59a	0.76	Eklf
chr2	104333557	104333605	genic	20.13	TRUE	ENSMUST00000111124	242	0	Hipk3	ENSMUST00000111124	Hipk3	7166	0	genic	242	0	17	0.27	5	7	3	ENSMUST00000111124	0	Hipk3	0.27		Zfx
chr2	104464117	104464213	intergenic	21.14	TRUE	ENSMUST00000124944	31484	31484	Cstf3	ENSMUST00000111124	Hipk3	7166	0	genic	130270	130270	17	0.27	5	7	3	ENSMUST00000028600	129514	Hipk3	0.25
chr2	105686677	105686821	genic	22.15	FALSE	ENSMUST00000028588	19318	0	Elp4	ENSMUST00000152272	Elp4	36842	36842	intergenic	32198	32198	0	0	0	0	0	ENSMUST00000028588	0	Elp4	0.04
chr2	106764133	106764493	downstream	20.13	FALSE	ENSMUST00000120168	2833	2833	BX890640.2	ENSMUST00000093883	2700007P21Rik	482	482	upstream	46055	46055	0	0	0	0	0	ENSMUST00000111061	50061	2700007P21Rik	0.29
chr2	111808789	111808861	upstream	23.15	FALSE	ENSMUST00000099605	7561	7561	Olfr1308	ENSMUST00000132314	Lpcat4	320	0	genic	273268	273268	4	5.06	4	4	1	ENSMUST00000028554	270764	Lpcat4	0.52
chr2	114000973	114001045	overlapTSS	27.18	TRUE	ENSMUST00000102543	32	0	Aqr	ENSMUST00000140441	Aqr	299	299	upstream	56050	56050	0	0	0	0	0	ENSMUST00000102543	0	Aqr	0.09
chr2	114306997	114307213	intergenic	23.15	FALSE	ENSMUST00000138106	64414	64414	Atpbd4	ENSMUST00000140441	Aqr	299	299	upstream	362074	362074	0	0	0	0	0	ENSMUST00000043160	305922	Aqr	0.08
chr2	114324061	114324397	intergenic	20.13	FALSE	ENSMUST00000138106	47230	47230	Atpbd4	ENSMUST00000140441	Aqr	299	299	upstream	379138	379138	0	0	0	0	0	ENSMUST00000043160	322986	Aqr	0.08
chr2	117671485	117671557	genic	20.13	FALSE	ENSMUST00000149239	23821	0	AL845490.3	ENSMUST00000142588	Thbs1	1715	1715	upstream	277119	277119	0	0	0	0	0	ENSMUST00000039559	266055	Thbs1	0.59
chr2	119434477	119434957	upstream	23.15	TRUE	ENSMUST00000068225	9077	9077	Nusap1	ENSMUST00000068225	Nusap1	10224	10224	intergenic	9077	9077	161	5.05	14.5	50	8	ENSMUST00000068225	9077	Nusap1	5.05
chr2	121285117	121285189	downstream	22.15	FALSE	ENSMUST00000028677	2247	2247	2310003F16Rik	ENSMUST00000126764	2310003F16Rik	11	0	overlapTSS	2418	2418	7	4.09	7	7	1	ENSMUST00000028677	2247	2310003F16Rik	5.69
chr2	121841773	121841821	intergenic	23.15	TRUE	ENSMUST00000028668	12461	12461	Eif3j	ENSMUST00000142747	Eif3j	42	0	genic	12567	12567	8	11.82	8	8	1	ENSMUST00000028668	12461	Eif3j	0.89
chr2	123322957	123323725	intergenic	20.13	FALSE	ENSMUST00000119363	223297	223297	AL732625.1	ENSMUST00000099458	Spata5l1	0	0	genic	866535	866535	5	1.63	5	5	1	ENSMUST00000099458	866535	Spata5l1	1.63
chr2	125450725	125450797	genic	20.13	TRUE	ENSMUST00000089776	52	0	Cep152	ENSMUST00000089776	Cep152	4192	0	genic	52	0	108	1.74	10	28	9	ENSMUST00000089776	0	Cep152	1.74
chr2	125492629	125492677	upstream	20.13	TRUE	ENSMUST00000104935	6186	6186	Eid1	ENSMUST00000110480	Shc4	602	0	overlapTSS	6691	0	23	0.5	23	23	1	ENSMUST00000104935	6186	Eid1	23.59	gata1l
chr2	125977621	125978197	overlapTSS	30.2	TRUE	ENSMUST00000110446	119	0	4930525F21Rik	ENSMUST00000134977	Atp8b4	132295	132295	intergenic	339092	339092	6	0.05	6	6	1	ENSMUST00000134977	339092	Atp8b4	0.05		nMyc
chr2	128961541	128961613	downstream	21.14	FALSE	ENSMUST00000137881	5955	5955	Chchd5	ENSMUST00000133345	Polr1b	5214	5214	upstream	20133	20133	0	0	0	0	0	ENSMUST00000120625	32823	BX000699.2	6.71
chr2	129037861	129038053	downstream	31.21	TRUE	ENSMUST00000144025	4765	4765	Slc20a1	ENSMUST00000144025	Slc20a1	2876	2876	downstream	4765	4765	52	77.96	52	52	1	ENSMUST00000144025	4765	Slc20a1	77.96
chr2	129123133	129123277	genic	77.51	TRUE	ENSMUST00000144178	27	0	AL772347.1	ENSMUST00000052708	Ckap2l	11140	0	genic	185	185	81	2.79	21.5	29	4	ENSMUST00000052708	185	Ckap2l	2.79
chr2	131036221	131036269	genic	15.1	TRUE	ENSMUST00000110208	45	0	2310035K24Rik	ENSMUST00000110206	2310035K24Rik	1430	0	genic	71	71	25	11.06	25	25	1	ENSMUST00000110208	0	2310035K24Rik	8.13	ldb1,gata1l	nMyc,Oct4,Esrrb
chr2	131087917	131088229	upstream	25.17	TRUE	ENSMUST00000131779	2	2	Pank2	ENSMUST00000138509	Pank2	283	0	genic	346	346	71	2.1	9	18	7	ENSMUST00000131779	2	Pank2	1.29		nMyc,Sox2,Zfx
chr2	134469709	134469829	overlapTSS	20.13	TRUE	ENSMUST00000110120	52	0	Tmx4	ENSMUST00000132686	Plcb4	10844	10844	downstream	1302378	1302378	0	0	0	0	0	ENSMUST00000134310	1015618	Plcb4	0.01	Gata1
chr2	140930005	140930077	intergenic	33.22	FALSE	ENSMUST00000117884	22939	22939	AL837516.1	ENSMUST00000134091	Snrpb2	974	974	upstream	1963832	1963832	0	0	0	0	0	ENSMUST00000008477	1958698	Snrpb2	0.31
chr2	142870525	142870693	intergenic	30.2	FALSE	ENSMUST00000008477	18082	18082	Snrpb2	ENSMUST00000134091	Snrpb2	974	974	upstream	23216	23216	0	0	0	0	0	ENSMUST00000008477	18082	Snrpb2	0.31
chr2	143210317	143210365	intergenic	20.13	FALSE	ENSMUST00000119735	35069	35069	BX004973.1	ENSMUST00000134091	Snrpb2	974	974	upstream	316408	316408	0	0	0	0	0	ENSMUST00000127760	320179	Snrpb2	0.6
chr2	148498165	148498621	overlapTSS	27.18	TRUE	ENSMUST00000109961	172	0	Nxt1	ENSMUST00000151362	Gzf1	482	0	overlapTSS	11727	11727	19	3.39	9.5	10	2	ENSMUST00000028928	8138	Gzf1	1.59		nMyc,Klf4
chr2	149113813	149113861	intergenic	21.14	FALSE	ENSMUST00000135438	30800	30800	AL929232.1	ENSMUST00000149691	Cst3	2517	0	genic	412626	412626	3	1.01	3	3	1	ENSMUST00000144845	412385	Cst3	1.05
chr2	154002229	154002397	downstream	22.15	FALSE	ENSMUST00000028986	13886	13886	2310021H06Rik	ENSMUST00000119537	AL732466.1	358	0	genic	89079	89079	17	29.31	17	17	1	ENSMUST00000119537	89079	AL732466.1	29.31
chr2	154694581	154694941	intergenic	25.17	FALSE	ENSMUST00000135524	23603	23603	Eif2s2	ENSMUST00000135524	Eif2s2	21507	21507	intergenic	23603	23603	6	0.71	6	6	1	ENSMUST00000135524	23603	Eif2s2	0.71
chr2	154718485	154718869	overlapTSS	25.17	TRUE	ENSMUST00000099173	186	0	Eif2s2	ENSMUST00000135524	Eif2s2	4359	0	genic	59	0	6	0.71	6	6	1	ENSMUST00000099173	0	Eif2s2	0.28		nMyc,cMyc,Zfx
chr2	155506645	155506789	upstream	20.13	TRUE	ENSMUST00000152548	7858	7858	Trpc4ap	ENSMUST00000152548	Trpc4ap	268	0	overlapTSS	7858	7858	49	1.44	6	28	5	ENSMUST00000152548	7858	Trpc4ap	1.44
chr2	155971237	155972461	genic	64.43	TRUE	ENSMUST00000119950	1261	0	Romo1	ENSMUST00000119950	Romo1	3112	3112	downstream	1261	0	0	0	0	0	0	ENSMUST00000029147	1315	Nfs1	0.83
chr2	155974861	155975005	downstream	22.15	TRUE	ENSMUST00000119950	4885	4885	Romo1	ENSMUST00000119950	Romo1	3112	3112	downstream	4885	4885	0	0	0	0	0	ENSMUST00000029147	4939	Nfs1	0.83
chr2	155978461	155978677	downstream	21.14	TRUE	ENSMUST00000119950	8485	8485	Romo1	ENSMUST00000148794	Rbm39	8885	0	genic	8485	0	18	1.15	9	12	2	ENSMUST00000029147	8539	Nfs1	0.83
chr2	156138229	156138397	overlapTSS	21.14	TRUE	ENSMUST00000079125	36	0	Scand1	ENSMUST00000037096	4921517L17Rik	4201	4201	upstream	194	0	129	2.04	64.5	119	2	ENSMUST00000073942	0	4921517L17Rik	0.22	Gata1	Zfx
chr2	157193245	157193317	upstream	16.11	TRUE	ENSMUST00000081202	13	13	Manbal	ENSMUST00000081202	Manbal	20592	0	genic	13	13	21	0.72	8	8	3	ENSMUST00000081202	13	Manbal	0.72		Zfx
chr2	165709861	165710101	genic	31.21	TRUE	ENSMUST00000109266	44	0	Zmynd8	ENSMUST00000099084	Zmynd8	609	0	overlapTSS	2083	2083	1338	13.64	44	261	18	ENSMUST00000109266	0	Zmynd8	13.47		Zfx
chr2	167459869	167460205	upstream	31.21	TRUE	ENSMUST00000109207	2274	2274	Ube2v1	ENSMUST00000104806	AL589870.3	1862	0	genic	7966	7966	281	3157.3	281	281	1	ENSMUST00000109207	2274	Ube2v1	29.97	Gata1
chr2	169977133	169977181	upstream	20.13	TRUE	ENSMUST00000149318	3530	3530	Zfp217	ENSMUST00000109155	Zfp217	1134	0	overlapTSS	8955	8955	323	9.49	27	245	5	ENSMUST00000149318	3530	Zfp217	11.79	ldb1,mtgr1
chr2	176059741	176059909	downstream	20.13	FALSE	ENSMUST00000147031	3303	3303	BX682537.3	ENSMUST00000108963	RP23-67E6.1	14018	14018	intergenic	991832	991832	0	0	0	0	0	ENSMUST00000059452	1590706	Zfp831	3.27
chr2	177505045	177505141	genic	20.13	TRUE	ENSMUST00000108941	2296	0	RP23-275N21.3	ENSMUST00000108963	RP23-67E6.1	14018	14018	intergenic	453304	453304	0	0	0	0	0	ENSMUST00000000314	1671995	Cdh4	0.01
chr2	179992093	179992525	overlapTSS	25.17	TRUE	ENSMUST00000125301	30	0	Rps21	ENSMUST00000141067	Cables2	1242	0	genic	3945	3945	43	31.5	43	43	1	ENSMUST00000141067	3945	Cables2	31.5		Nanog,nMyc,cMyc,E2f1,Zfx
chr2	180413317	180414205	upstream	27.18	TRUE	ENSMUST00000037764	2657	2657	Dido1	ENSMUST00000037764	Dido1	4550	4550	upstream	2657	2657	46	6	16	21	3	ENSMUST00000037764	2657	Dido1	6
chr3	7912141	7912261	intergenic	26.17	FALSE	ENSMUST00000069093	298381	298381	Il7	ENSMUST00000060110	AC160969.1	192732	192732	intergenic	303614	303614	0	0	0	0	0	ENSMUST00000042148	1011657	Mrps28	0.24
chr3	8923885	8924077	overlapTSS	23.15	TRUE	ENSMUST00000042148	33	0	Mrps28	ENSMUST00000042148	Mrps28	12544	12544	intergenic	33	0	29	0.24	5	10	5	ENSMUST00000042148	0	Mrps28	0.24		nMyc,cMyc,Zfx
chr3	9287917	9288133	downstream	20.13	FALSE	ENSMUST00000091353	9666	9666	Zbtb10	ENSMUST00000146883	AC140312.1	47207	47207	intergenic	114943	114943	0	0	0	0	0	ENSMUST00000120143	283194	Tpd52	0.78
chr3	11053669	11053717	intergenic	20.13	FALSE	ENSMUST00000091336	38506	38506	AC158155.1	ENSMUST00000029043	Fabp12	11494	11494	intergenic	752486	752486	0	0	0	0	0	ENSMUST00000118410	722230	Impa1	0.34
chr3	13260781	13260853	intergenic	20.13	FALSE	ENSMUST00000049821	404785	404785	AC138642.1	ENSMUST00000121631	AC167976.1	14325	14325	intergenic	1461563	1461563	0	0	0	0	0	ENSMUST00000091320	1541730	AC123747.1	56.28
chr3	14448877	14449165	intergenic	15.6	FALSE	ENSMUST00000037321	31532	31532	Slc7a12	ENSMUST00000121631	AC167976.1	14325	14325	intergenic	273251	273251	0	0	0	0	0	ENSMUST00000091320	353418	AC123747.1	56.28
chr3	14775397	14775541	genic	20.13	FALSE	ENSMUST00000144327	2882	0	Car1	ENSMUST00000091320	AC123747.1	579	0	genic	27042	27042	13	56.28	13	13	1	ENSMUST00000091320	27042	AC123747.1	56.28
chr3	15084229	15084325	intergenic	20.13	FALSE	ENSMUST00000029078	197538	197538	Car2	ENSMUST00000029078	Car2	19950	19950	downstream	197538	197538	568	40.34	568	568	1	ENSMUST00000029078	197538	Car2	40.34
chr3	15309493	15309661	genic	27.18	FALSE	ENSMUST00000108361	22641	0	Gm9733	ENSMUST00000029078	Car2	19950	19950	downstream	422802	422802	568	40.34	568	568	1	ENSMUST00000029078	422802	Car2	40.34
chr3	16319437	16319509	intergenic	28.19	FALSE	ENSMUST00000050490	232382	232382	Ythdf3	ENSMUST00000050490	Ythdf3	16822	0	genic	232382	232382	63	2.11	18	35	3	ENSMUST00000050490	232382	Ythdf3	2.11
chr3	16376341	16376389	intergenic	20.13	FALSE	ENSMUST00000050490	289286	289286	Ythdf3	ENSMUST00000050490	Ythdf3	16822	0	genic	289286	289286	63	2.11	18	35	3	ENSMUST00000050490	289286	Ythdf3	2.11
chr3	16896517	16896589	intergenic	21.14	FALSE	ENSMUST00000050811	234387	234387	AC168070.1	ENSMUST00000050490	Ythdf3	16822	0	genic	809462	809462	63	2.11	18	35	3	ENSMUST00000050490	809462	Ythdf3	2.11
chr3	17895037	17895085	intergenic	21.14	FALSE	ENSMUST00000119417	13721	13721	AC124976.1	ENSMUST00000035625	Cyp7b1	46730	46730	intergenic	248253	248253	0	0	0	0	0	ENSMUST00000029125	1167961	Armc1	0.41
chr3	18249541	18249589	intergenic	21.14	FALSE	ENSMUST00000035625	106203	106203	Cyp7b1	ENSMUST00000035625	Cyp7b1	46730	46730	intergenic	106203	106203	0	0	0	0	0	ENSMUST00000029125	813457	Armc1	0.41
chr3	21094837	21095005	intergenic	20.13	FALSE	ENSMUST00000117148	146350	146350	AC123647.1	ENSMUST00000063988	Tbl1xr1	860	0	genic	880701	880701	62	0.46	6	17	9	ENSMUST00000063988	880701	Tbl1xr1	0.46
chr3	22864309	22864549	intergenic	22.15	FALSE	ENSMUST00000116831	247785	247785	AC138200.1	ENSMUST00000116077	AC121108.1	26544	26544	intergenic	751732	751732	0	0	0	0	0	ENSMUST00000065681	816445	Tbl1xr1	0.22
chr3	24887053	24887317	intergenic	20.13	TRUE	ENSMUST00000091289	224210	224210	AC124979.1	ENSMUST00000075054	Nlgn1	401219	0	genic	1145339	1145339	7	0.01	7	7	1	ENSMUST00000075054	1145339	Nlgn1	0.01
chr3	25446877	25446949	intergenic	21.14	TRUE	ENSMUST00000091289	335350	335350	AC124979.1	ENSMUST00000075054	Nlgn1	401219	0	genic	585707	0	7	0.01	7	7	1	ENSMUST00000075054	0	Nlgn1	0.01
chr3	28704493	28705213	genic	34.23	TRUE	ENSMUST00000043867	60	0	Rpl22l1	ENSMUST00000043867	Rpl22l1	9789	9789	upstream	60	0	0	0	0	0	0	ENSMUST00000060500	24260	Eif5a2	0.51
chr3	28706149	28706221	genic	20.13	TRUE	ENSMUST00000043867	1716	0	Rpl22l1	ENSMUST00000043867	Rpl22l1	9789	9789	upstream	1716	0	0	0	0	0	0	ENSMUST00000060500	25916	Eif5a2	0.51
chr3	30525301	30525349	intergenic	21.14	FALSE	ENSMUST00000108267	18080	18080	Lrriq4	ENSMUST00000047502	Mynn	776	0	genic	24292	24292	5	0.3	5	5	1	ENSMUST00000047502	24292	Mynn	0.3
chr3	30664501	30664573	genic	21.14	TRUE	ENSMUST00000108262	19286	0	Samd7	ENSMUST00000029256	Sec62	220	0	overlapTSS	27676	27676	11	0.41	11	11	1	ENSMUST00000029256	27676	Sec62	0.41	Gata1,ldb1,tal1,gata1l,eto2,mtgr1
chr3	33716749	33716869	downstream	21.14	FALSE	ENSMUST00000154577	8593	8593	Ccdc39	ENSMUST00000127513	Ttc14	9020	9020	downstream	16613	16613	9	1.32	9	9	1	ENSMUST00000127513	16613	Ttc14	1.32
chr3	35279437	35279725	intergenic	21.14	FALSE	ENSMUST00000082900	354570	354570	U6	ENSMUST00000142037	Atp11b	5919	0	genic	373331	373331	3	0.04	3	3	1	ENSMUST00000029257	373331	Atp11b	0.03
chr3	36133477	36133597	intergenic	23.15	FALSE	ENSMUST00000122174	12280	12280	Qrfpr	ENSMUST00000151716	Mccc1	2159	2159	upstream	265444	265444	0	0	0	0	0	ENSMUST00000029259	233877	Mccc1	0.1
chr3	42945397	42945445	intergenic	20.13	FALSE	ENSMUST00000026868	1398750	1398750	D3Ertd751e	ENSMUST00000026868	D3Ertd751e	1404801	1404801	intergenic	1398750	1398750	0	0	0	0	0	ENSMUST00000026865	1585743	Phf17	2.89
chr3	46004845	46005013	intergenic	22.15	FALSE	ENSMUST00000104068	88742	88742	SNORA17	ENSMUST00000104068	SNORA17	147913	147913	intergenic	88742	88742	0	0	0	0	0	ENSMUST00000097152	850550	AC113507.1	15.08
chr3	52363021	52363093	intergenic	20.13	TRUE	ENSMUST00000076317	53591	53591	AC142167.1	ENSMUST00000076317	AC142167.1	51	0	genic	53591	53591	9	7.17	9	9	1	ENSMUST00000076317	53591	AC142167.1	7.17
chr3	57505597	57505789	upstream	27.18	FALSE	ENSMUST00000099091	9138	9138	Gm410	ENSMUST00000104002	SNORA17	6753	6753	downstream	647525	647525	0	0	0	0	0	ENSMUST00000029383	713822	Tsc22d2	1.59
chr3	58329613	58329685	upstream	21.14	TRUE	ENSMUST00000029387	58	58	Eif2a	ENSMUST00000029387	Eif2a	1791	1791	upstream	58	58	0	0	0	0	0	ENSMUST00000029385	0	Serp1	1.79		nMyc,Zfx
chr3	58405957	58406149	intergenic	25.17	FALSE	ENSMUST00000125815	25337	25337	2810407C02Rik	ENSMUST00000125815	2810407C02Rik	15673	15673	downstream	25337	25337	0	0	0	0	0	ENSMUST00000107924	25399	2810407C02Rik	0.18
chr3	58657453	58657549	genic	27.18	FALSE	ENSMUST00000051408	31585	0	Clrn1	ENSMUST00000125815	2810407C02Rik	15673	15673	downstream	276833	276833	0	0	0	0	0	ENSMUST00000107924	276895	2810407C02Rik	0.18
chr3	60276805	60277093	intergenic	28.69	TRUE	ENSMUST00000029327	28081	28081	Mbnl1	ENSMUST00000029327	Mbnl1	16842	16842	intergenic	28081	28081	525	4.09	14	72	31	ENSMUST00000029327	28081	Mbnl1	4.09
chr3	60980197	60980509	intergenic	24.16	FALSE	ENSMUST00000029331	173480	173480	P2ry1	ENSMUST00000029331	P2ry1	7	0	overlapTSS	173480	173480	12	1.94	12	12	1	ENSMUST00000029331	173480	P2ry1	1.94
chr3	64440973	64441141	genic	20.13	TRUE	ENSMUST00000099077	20293	0	Vmn2r-ps11	ENSMUST00000099077	Vmn2r-ps11	45326	45326	intergenic	20293	0	0	0	0	0	0	ENSMUST00000029405	660858	Gmps	0.15
chr3	65748685	65749549	downstream	27.18	TRUE	ENSMUST00000149729	2371	2371	Ccnl1	ENSMUST00000149729	Ccnl1	745	0	overlapTSS	2371	2371	10	8.22	10	10	1	ENSMUST00000149729	2371	Ccnl1	8.22
chr3	66073645	66073909	genic	30.2	FALSE	ENSMUST00000029419	26850	0	Veph1	ENSMUST00000122919	Ccnl1	18	0	overlapTSS	311524	311524	51	4.23	12	19	4	ENSMUST00000029416	311474	Ccnl1	4.22
chr3	68822821	68823181	overlapTSS	26.17	TRUE	ENSMUST00000156354	16	0	Smc4	ENSMUST00000149174	Smc4	1583	1583	upstream	4935	4935	31	8.36	15.5	26	2	ENSMUST00000156354	0	Smc4	6.03
chr3	68848885	68849173	upstream	31.21	FALSE	ENSMUST00000107802	208	208	Trim59	ENSMUST00000042499	Trim59	4936	0	genic	1120	1120	37	4.33	18.5	21	2	ENSMUST00000107802	208	Trim59	3.91		nMyc
chr3	68858629	68858893	upstream	24.16	TRUE	ENSMUST00000107802	9952	9952	Trim59	ENSMUST00000042499	Trim59	4936	0	genic	10864	10864	37	4.33	18.5	21	2	ENSMUST00000107802	9952	Trim59	3.91	Eklf,ldb1,mtgr1
chr3	70632997	70633045	intergenic	26.17	FALSE	ENSMUST00000148528	21784	21784	AC105155.1	ENSMUST00000099459	AC102373.1	8383	8383	upstream	21784	21784	0	0	0	0	0	ENSMUST00000128637	1280096	Ppm1l	8.74
chr3	73107733	73107925	intergenic	23.15	FALSE	ENSMUST00000103862	156962	156962	AC131665.1	ENSMUST00000148528	AC105155.1	561719	561719	intergenic	2252782	2252782	0	0	0	0	0	ENSMUST00000029424	2252782	Pdcd10	0.15
chr3	73539829	73539925	intergenic	20.13	FALSE	ENSMUST00000029367	27492	27492	Bche	ENSMUST00000029424	Pdcd10	33435	0	genic	1820782	1820782	6	0.15	6	6	1	ENSMUST00000029424	1820782	Pdcd10	0.15
chr3	75121045	75121117	intergenic	20.13	FALSE	ENSMUST00000039047	47045	47045	Serpini2	ENSMUST00000029424	Pdcd10	33435	0	genic	239590	239590	6	0.15	6	6	1	ENSMUST00000029424	239590	Pdcd10	0.15
chr3	79395037	79395109	upstream	21.14	TRUE	ENSMUST00000029382	186	186	Ppid	ENSMUST00000029382	Ppid	5324	0	genic	186	186	8	0.65	8	8	1	ENSMUST00000029382	186	Ppid	0.65		nMyc
chr3	80270533	80270605	intergenic	21.14	FALSE	ENSMUST00000145087	66945	66945	AC121996.1	ENSMUST00000029386	Etfdh	676	0	overlapTSS	837748	837748	16	0.64	8	12	2	ENSMUST00000029388	837532	4930579G24Rik	3.21
chr3	83101477	83101549	intergenic	29.19	FALSE	ENSMUST00000047876	169469	169469	AC138394.2	ENSMUST00000135813	Plrg1	858	0	genic	228582	228582	5	4.19	5	5	1	ENSMUST00000135813	228582	Plrg1	4.19
chr3	86602909	86603317	genic	28.69	TRUE	ENSMUST00000098983	120940	0	Dclk2	ENSMUST00000098983	Dclk2	126697	0	genic	120940	0	214	1.59	107	205	2	ENSMUST00000098983	0	Dclk2	1.59	Gata1,ldb1,mtgr1
chr3	90017509	90017701	overlapTSS	71.47	TRUE	ENSMUST00000107373	84	0	Rab13	ENSMUST00000107373	Rab13	692	692	upstream	84	0	0	0	0	0	0	ENSMUST00000029546	17818	Jtb	5.66	Gata1	E2f1
chr3	90237469	90237973	overlapTSS	16.11	TRUE	ENSMUST00000029542	89	0	Ints3	ENSMUST00000144572	Slc27a3	21327	21327	intergenic	43609	43609	0	0	0	0	0	ENSMUST00000029542	0	Ints3	0.59		Klf4,E2f1,Tcfcp2I1
chr3	90279733	90280189	overlapTSS	20.13	TRUE	ENSMUST00000107354	120	0	Ilf2	ENSMUST00000107352	Snapin	3562	3562	downstream	14161	14161	7	2.91	7	7	1	ENSMUST00000001042	0	Ilf2	0.9		cMyc
chr3	91379773	91380301	intergenic	15.1	FALSE	ENSMUST00000103897	434486	434486	AC163215.1	ENSMUST00000131367	AC127257.1	55044	55044	intergenic	504189	504189	0	0	0	0	0	ENSMUST00000047300	853014	AC127036.1	11.44
chr3	93731245	93731557	intergenic	22.15	TRUE	ENSMUST00000098880	11136	11136	Tdpoz1	ENSMUST00000098879	Tdpoz5	33222	33222	intergenic	33679	33679	0	0	0	0	0	ENSMUST00000140827	515683	Mrpl9	3.97
chr3	95021941	95022037	upstream	15.1	TRUE	ENSMUST00000138862	103	103	Gabpb2	ENSMUST00000124571	AC140190.1	1307	1307	upstream	562	0	0	0	0	0	0	ENSMUST00000155555	103	Gabpb2	2.73		nMyc,Oct4,cMyc
chr3	95428621	95428837	upstream	25.17	TRUE	ENSMUST00000037983	65	65	Ensa	ENSMUST00000058230	Ensa	1160	0	genic	65	65	85	11.93	42.5	47	2	ENSMUST00000037983	65	Ensa	15.42
chr3	95659717	95659933	overlapTSS	34.23	TRUE	ENSMUST00000015892	21	0	Prpf3	ENSMUST00000132515	Mrps21	489	0	overlapTSS	7297	7297	7	10.74	7	7	1	ENSMUST00000015892	0	Prpf3	0.23		nMyc,cMyc,E2f1
chr3	95848597	95848765	intergenic	29.19	TRUE	ENSMUST00000140518	12877	12877	Vps45	ENSMUST00000015891	Vps45	520	0	overlapTSS	13624	0	14	0.24	7	9	2	ENSMUST00000131281	12988	Vps45	0.39
chr3	96177949	96178021	genic	18.25	TRUE	ENSMUST00000097246	5	0	U1	ENSMUST00000059728	BC107364	2182	2182	upstream	78320	78320	0	0	0	0	0	ENSMUST00000098843	105332	Hist2h3b	170.32
chr3	96254485	96254773	genic	47.31	TRUE	ENSMUST00000083360	116	0	U1	ENSMUST00000059728	BC107364	2182	2182	upstream	1568	0	0	0	0	0	0	ENSMUST00000082513	37879	U1	181.82
chr3	96263893	96264013	genic	30.2	TRUE	ENSMUST00000083839	99	0	U1	ENSMUST00000059728	BC107364	2182	2182	upstream	7552	7552	0	0	0	0	0	ENSMUST00000082513	28639	U1	181.82
chr3	96290461	96290509	genic	98.15	TRUE	ENSMUST00000082883	133	0	U1	ENSMUST00000082513	U1	348	0	genic	2143	2143	30	181.82	30	30	1	ENSMUST00000082513	2143	U1	181.82
chr3	100242949	100243189	downstream	26.17	FALSE	ENSMUST00000152827	12587	12587	AL606750.3	ENSMUST00000152827	AL606750.3	19045	19045	downstream	12587	12587	0	0	0	0	0	ENSMUST00000139833	49928	Fam46c	28.51	Gata1,ldb1,tal1,gata1l
chr3	102933421	102933589	genic	18.79	TRUE	ENSMUST00000007523	1942	0	Dennd2c	ENSMUST00000007523	Dennd2c	3589	3589	upstream	1942	0	86	2.04	10	22	7	ENSMUST00000007523	0	Dennd2c	2.04	ldb1
chr3	105490477	105490549	overlapTSS	23.15	TRUE	ENSMUST00000090680	15	0	Ddx20	ENSMUST00000098273	6530418L21Rik	15777	15777	downstream	17827	17827	0	0	0	0	0	ENSMUST00000090678	113705	Rap1a	2.57		nMyc,Klf4,Oct4,Zfx
chr3	107104333	107104381	genic	21.14	TRUE	ENSMUST00000106723	10100	0	Slc16a4	ENSMUST00000106723	Slc16a4	14760	0	genic	10100	0	13	0.79	6.5	7	2	ENSMUST00000106723	0	Slc16a4	0.79
chr3	107948941	107949253	overlapTSS	24.16	TRUE	ENSMUST00000000001	123	0	Gnai3	ENSMUST00000000001	Gnai3	5381	0	genic	123	0	9	0.23	4.5	5	2	ENSMUST00000000001	0	Gnai3	0.23		Klf4
chr3	110651917	110652037	intergenic	23.15	FALSE	ENSMUST00000104065	284458	284458	U6	ENSMUST00000104065	U6	995320	995320	intergenic	284458	284458	0	0	0	0	0	ENSMUST00000137871	1507893	Vav3	0.05
chr3	116365477	116365717	overlapTSS	23.15	TRUE	ENSMUST00000029570	118	0	Hiat1	ENSMUST00000138418	Hiat1	1458	0	genic	68	68	6	0.42	6	6	1	ENSMUST00000029570	0	Hiat1	0.38		nMyc,Klf4,Oct4,cMyc,Zfx
chr3	117812413	117812461	intergenic	24.16	FALSE	ENSMUST00000098655	240559	240559	Snx7	ENSMUST00000040097	Palmd	41929	41929	intergenic	1140508	1140508	0	0	0	0	0	ENSMUST00000040260	1231268	Frrs1	1.14
chr3	120994453	120994741	overlapTSS	28.19	TRUE	ENSMUST00000039442	50	0	Alg14	ENSMUST00000128909	Tmem56	1631	0	genic	28376	28376	1712	28	12	1550	11	ENSMUST00000039442	0	Alg14	0.27
chr3	121971781	121971853	upstream	22.15	TRUE	ENSMUST00000035776	5461	5461	Dnttip2	ENSMUST00000035776	Dnttip2	6470	6470	upstream	5461	5461	0	0	0	0	0	ENSMUST00000149983	0	Gclm	17.85
chr3	127540645	127540765	upstream	21.14	TRUE	ENSMUST00000051737	235	235	Ap1ar	ENSMUST00000051737	Ap1ar	5240	0	genic	235	235	8	0.26	8	8	1	ENSMUST00000051737	235	Ap1ar	0.26		38261
chr3	128055661	128055709	intergenic	21.14	FALSE	ENSMUST00000083314	187581	187581	SNORA32	ENSMUST00000057198	5730508B09Rik	52609	52609	intergenic	456444	456444	59	2.22	7	19	6	ENSMUST00000057198	456444	5730508B09Rik	2.22
chr3	130412245	130412293	genic	22.15	TRUE	ENSMUST00000043937	43	0	Ostc	ENSMUST00000062601	Rpl34	343	0	overlapTSS	20962	20962	30	8.55	30	30	1	ENSMUST00000133802	20959	Rpl34	14.98
chr3	130479085	130479157	intergenic	45.3	FALSE	ENSMUST00000079085	45769	45769	Rpl34	ENSMUST00000062601	Rpl34	343	0	overlapTSS	45830	45830	30	8.55	30	30	1	ENSMUST00000079085	45769	Rpl34	8.43
chr3	130722253	130722397	downstream	21.14	TRUE	ENSMUST00000059513	5059	5059	AC114668.1	ENSMUST00000059513	AC114668.1	93760	93760	intergenic	5059	5059	0	0	0	0	0	ENSMUST00000029611	90992	Lef1	1.72
chr3	133232485	133232557	intergenic	22.15	FALSE	ENSMUST00000104148	18944	18944	SNORA17	ENSMUST00000116856	AC125040.1	53783	53783	intergenic	137698	137698	0	0	0	0	0	ENSMUST00000098603	25153	Tet2	0.32
chr3	134210605	134210821	genic	20.13	FALSE	ENSMUST00000133475	82908	0	AC164408.1	ENSMUST00000062893	Cenpe	321	0	genic	664706	664706	127	2.08	9	24	13	ENSMUST00000062893	664706	Cenpe	2.08
chr3	135133069	135133429	intergenic	20.13	FALSE	ENSMUST00000029814	15146	15146	Manba	ENSMUST00000106291	Ube2d3	21491	0	genic	31346	31346	37	1.36	5	29	3	ENSMUST00000029814	15146	Manba	0.08
chr3	135488653	135488725	genic	25.17	TRUE	ENSMUST00000139953	35	0	Slc39a8	ENSMUST00000029812	Nfkb1	33236	0	genic	134143	134143	117	1.09	8	20	13	ENSMUST00000138602	134142	Nfkb1	0.58	Gata1	Suz12
chr3	137071405	137071453	genic	20.13	FALSE	ENSMUST00000119475	67298	0	Emcn	ENSMUST00000041045	H2afz	293	0	overlapTSS	455998	455998	36	14.79	36	36	1	ENSMUST00000041045	455998	H2afz	14.79
chr3	137330581	137330749	intergenic	22.15	FALSE	ENSMUST00000053855	43881	43881	Ddit4l	ENSMUST00000041045	H2afz	293	0	overlapTSS	196702	196702	36	14.79	36	36	1	ENSMUST00000041045	196702	H2afz	14.79
chr3	137593285	137593621	downstream	24.16	FALSE	ENSMUST00000124827	24056	24056	Dapp1	ENSMUST00000118147	AC146607.1	20898	20898	intergenic	25312	25312	0	0	0	0	0	ENSMUST00000124827	24056	Dapp1	0.55
chr3	137806285	137807125	overlapTSS	41.27	TRUE	ENSMUST00000040321	217	0	Rg9mtd2	ENSMUST00000154716	Dapp1	2992	0	genic	161791	161791	53	1.09	6	21	5	ENSMUST00000029806	161776	Dapp1	1.05		nMyc,cMyc,E2f1,Zfx
chr3	138060685	138060805	intergenic	21.14	FALSE	ENSMUST00000013458	17656	17656	Adh4	ENSMUST00000005964	Adh5	1755	0	genic	45323	45323	5	0.41	5	5	1	ENSMUST00000005964	45323	Adh5	0.41
chr3	138189973	138190093	upstream	16.61	TRUE	ENSMUST00000029803	156	156	Eif4e	ENSMUST00000029803	Eif4e	2675	0	genic	156	156	17	0.58	6	6	3	ENSMUST00000029803	156	Eif4e	0.58		nMyc,Zfx
chr3	140390845	140391109	intergenic	27.18	FALSE	ENSMUST00000057860	483600	483600	Pdha2	ENSMUST00000057860	Pdha2	62172	62172	intergenic	483600	483600	0	0	0	0	0	ENSMUST00000106238	1078575	AC121279.1	6.37
chr3	142428157	142428229	overlapTSS	34.23	TRUE	ENSMUST00000029938	33	0	Gtf2b	ENSMUST00000083196	U6	10614	10614	intergenic	7811	7811	0	0	0	0	0	ENSMUST00000043812	88619	Pkn2	1.63
chr3	146163565	146164189	genic	26.17	FALSE	ENSMUST00000119130	492	0	Gng5	ENSMUST00000029838	Rpf1	8446	0	genic	20183	20183	6	0.4	6	6	1	ENSMUST00000029838	20183	Rpf1	0.4		nMyc,Klf4,cMyc,Zfx
chr3	149637469	149637781	intergenic	20.13	FALSE	ENSMUST00000057740	98725	98725	AC098849.1	ENSMUST00000037655	Lphn2	241159	241159	intergenic	1019870	1019870	0	0	0	0	0	ENSMUST00000050073	2218986	Dnajb4	0.71
chr3	151856725	151856797	overlapTSS	63.42	TRUE	ENSMUST00000050073	30	0	Dnajb4	ENSMUST00000050073	Dnajb4	7986	0	genic	30	0	7	0.71	7	7	1	ENSMUST00000050073	0	Dnajb4	0.71
chr3	151873213	151873333	overlapTSS	40.27	TRUE	ENSMUST00000134701	30	0	Dnajb4	ENSMUST00000106121	Fubp1	5128	0	genic	152	152	86	3.27	7.5	20	10	ENSMUST00000134701	0	Dnajb4	0.22		nMyc,Sox2,cMyc,E2f1,Zfx
chr3	151902661	151902973	genic	26.17	TRUE	ENSMUST00000046045	26253	0	Nexn	ENSMUST00000106121	Fubp1	22783	0	genic	29176	29176	86	3.27	7.5	20	10	ENSMUST00000106121	29176	Fubp1	3.27
chr3	153515341	153515389	overlapTSS	97.65	TRUE	ENSMUST00000156292	1	0	AC087184.3	ENSMUST00000082797	SNORD45	1113	0	genic	58208	58208	60	845.07	60	60	1	ENSMUST00000082797	58208	SNORD45	845.07	ldb1,gata1l,mtgr1
chr3	158839765	158840029	intergenic	24.16	FALSE	ENSMUST00000120272	318368	318368	Depdc1a	ENSMUST00000106044	Lrrc7	175666	175666	intergenic	614580	614580	2	0	2	2	1	ENSMUST00000106044	614580	Lrrc7	0
chr3	159002101	159002173	intergenic	20.13	FALSE	ENSMUST00000120272	156224	156224	Depdc1a	ENSMUST00000106044	Lrrc7	175666	175666	intergenic	776916	776916	2	0	2	2	1	ENSMUST00000106044	776916	Lrrc7	0
chr4	4953949	4954093	intergenic	24.16	FALSE	ENSMUST00000118541	47928	47928	AL772383.1	ENSMUST00000130128	Rps20	403	0	overlapTSS	1191569	1191569	26	34.03	26	26	1	ENSMUST00000138502	1191137	Rps20	6.93
chr4	7797637	7797685	intergenic	29.19	FALSE	ENSMUST00000119446	106990	106990	AL691509.2	ENSMUST00000118311	RP23-385N7.1	60332	60332	intergenic	585960	585960	0	0	0	0	0	ENSMUST00000060232	665106	Rab2a	0.26
chr4	10423693	10423885	upstream	22.15	FALSE	ENSMUST00000139423	7184	7184	AL732519.1	ENSMUST00000119855	AL672160.2	601	0	overlapTSS	357105	357105	20	12.55	20	20	1	ENSMUST00000119855	357105	AL672160.2	12.55
chr4	11083645	11083717	genic	23.15	TRUE	ENSMUST00000108326	51	0	Trp53inp1	ENSMUST00000132346	Trp53inp1	446	446	upstream	7889	7889	0	0	0	0	0	ENSMUST00000108326	0	Trp53inp1	0.35		nMyc,E2f1,Zfx
chr4	11132341	11132797	genic	35.23	FALSE	ENSMUST00000136545	7535	0	Ints8	ENSMUST00000149075	Ccne2	7800	7800	downstream	12597	12597	37	57.9	37	37	1	ENSMUST00000149075	12597	Ccne2	57.9
chr4	11181397	11181469	overlapTSS	22.15	TRUE	ENSMUST00000044616	8	0	Ints8	ENSMUST00000149075	Ccne2	7800	7800	downstream	61653	61653	37	57.9	37	37	1	ENSMUST00000044616	0	Ints8	0.11		Zfx
chr4	12164125	12164773	downstream	18.12	TRUE	ENSMUST00000125165	4145	4145	RP23-425K3.1	ENSMUST00000125165	RP23-425K3.1	9	0	overlapTSS	4145	4145	17	15.19	17	17	1	ENSMUST00000125165	4145	RP23-425K3.1	15.19
chr4	14753893	14754013	upstream	25.17	TRUE	ENSMUST00000117268	159	159	Otud6b	ENSMUST00000023917	Lrrc69	10661	10661	intergenic	30686	30686	0	0	0	0	0	ENSMUST00000062684	438965	Tmem64	0.24
chr4	16041133	16041181	downstream	21.14	FALSE	ENSMUST00000117437	6854	6854	AL807379.1	ENSMUST00000134048	Osgin2	12102	12102	downstream	111865	111865	0	0	0	0	0	ENSMUST00000029879	156061	Nbn	0.17
chr4	17148109	17148469	intergenic	34.23	FALSE	ENSMUST00000121293	35039	35039	AL831727.1	ENSMUST00000119678	AL929447.1	67704	67704	intergenic	506018	506018	0	0	0	0	0	ENSMUST00000029879	1263037	Nbn	0.17
chr4	17675653	17676205	intergenic	26.17	FALSE	ENSMUST00000132219	90543	90543	AL732482.1	ENSMUST00000119678	AL929447.1	67704	67704	intergenic	1033562	1033562	0	0	0	0	0	ENSMUST00000098249	1373428	Cnbd1	0.01
chr4	18739669	18739789	intergenic	29.19	FALSE	ENSMUST00000121594	33037	33037	RP23-305A10.1	ENSMUST00000098249	Cnbd1	55174	0	genic	309844	309844	3	0.01	3	3	1	ENSMUST00000098249	309844	Cnbd1	0.01
chr4	21510949	21510997	intergenic	28.19	FALSE	ENSMUST00000118187	42530	42530	AL672159.2	ENSMUST00000029916	Ccnc	9776	0	genic	143970	143970	5	0.25	5	5	1	ENSMUST00000065928	143851	Ccnc	0.22
chr4	23135557	23135605	intergenic	25.17	FALSE	ENSMUST00000131639	52326	52326	AL772276.2	ENSMUST00000118402	AL772326.1	950	0	overlapTSS	309982	309982	21	19.46	21	21	1	ENSMUST00000118402	309982	AL772326.1	19.46
chr4	24212725	24212869	intergenic	20.13	FALSE	ENSMUST00000117711	47478	47478	BX004998.1	ENSMUST00000117711	BX004998.1	5	0	genic	47478	47478	9	7.49	9	9	1	ENSMUST00000117711	47478	BX004998.1	7.49
chr4	24225013	24225085	intergenic	25.17	FALSE	ENSMUST00000117711	59766	59766	BX004998.1	ENSMUST00000117711	BX004998.1	5	0	genic	59766	59766	9	7.49	9	9	1	ENSMUST00000117711	59766	BX004998.1	7.49
chr4	25886605	25886797	intergenic	24.16	FALSE	ENSMUST00000122165	91003	91003	AL683818.2	ENSMUST00000154459	AL929277.1	49399	49399	intergenic	745799	745799	0	0	0	0	0	ENSMUST00000108218	1108334	Klhl32	0.01
chr4	27817213	27817261	intergenic	20.13	FALSE	ENSMUST00000117094	22411	22411	AL671872.1	ENSMUST00000154459	AL929277.1	49399	49399	intergenic	1184617	1184617	0	0	0	0	0	ENSMUST00000108218	3038942	Klhl32	0.01
chr4	28674853	28674901	intergenic	20.13	FALSE	ENSMUST00000029964	65380	65380	Epha7	ENSMUST00000154459	AL929277.1	49399	49399	intergenic	2042257	2042257	0	0	0	0	0	ENSMUST00000037607	3376171	Map3k7	0.4
chr4	33073645	33073933	genic	27.18	TRUE	ENSMUST00000084747	3216	0	Rragd	ENSMUST00000062802	Lyrm2	2612	2612	upstream	186417	186417	0	0	0	0	0	ENSMUST00000155616	260617	Pnrc1	31.17	Eklf,ldb1,tal1,gata1l,eto2,mtgr1
chr4	34725517	34725565	overlapTSS	25.17	TRUE	ENSMUST00000108132	2	0	1810030N24Rik	ENSMUST00000104544	SNORA17	22094	22094	intergenic	6671	6671	0	0	0	0	0	ENSMUST00000098163	104614	Zfp292	1.06
chr4	35549029	35549341	intergenic	24.16	FALSE	ENSMUST00000117931	165566	165566	AL844177.1	ENSMUST00000102975	Mobkl2b	755	0	genic	444296	444296	5	0.02	5	5	1	ENSMUST00000155725	444296	Mobkl2b	0.07
chr4	39749725	39749989	intergenic	28.19	FALSE	ENSMUST00000119228	20474	20474	BX004789.2	ENSMUST00000135787	Aco1	9163	9163	upstream	387574	387574	0	0	0	0	0	ENSMUST00000102973	340125	Aco1	0.13
chr4	40033453	40033597	intergenic	20.13	FALSE	ENSMUST00000119112	17319	17319	AL844218.1	ENSMUST00000135787	Aco1	9163	9163	upstream	103966	103966	0	0	0	0	0	ENSMUST00000102973	56517	Aco1	0.13
chr4	40545373	40545565	intergenic	20.13	FALSE	ENSMUST00000146043	72792	72792	AL844182.1	ENSMUST00000137476	Dnaja1	65	0	overlapTSS	124027	124027	9	1.18	9	9	1	ENSMUST00000139406	123618	Dnaja1	5.47
chr4	40895557	40895629	genic	20.13	TRUE	ENSMUST00000030128	117	0	Chmp5	ENSMUST00000030128	Chmp5	3954	0	genic	117	0	7	0.41	3.5	4	2	ENSMUST00000030128	0	Chmp5	0.41		Klf4,Oct4,Zfx
chr4	43137373	43137445	genic	22.15	FALSE	ENSMUST00000132310	9391	0	Unc13b	ENSMUST00000124155	B230312A22Rik	673	0	genic	87200	87200	64	91.17	64	64	1	ENSMUST00000135067	78281	B230312A22Rik	11.66
chr4	44181373	44181613	upstream	15.6	TRUE	ENSMUST00000045793	162	162	Rnf38	ENSMUST00000148026	AL732563.2	2097	2097	downstream	45263	45263	0	0	0	0	0	ENSMUST00000045793	162	Rnf38	0.47		nMyc,Klf4,Sox2
chr4	46385437	46385677	downstream	26.17	TRUE	ENSMUST00000151903	16613	16613	5830415F09Rik	ENSMUST00000151903	5830415F09Rik	13026	13026	downstream	16613	16613	135	10.45	42	79	3	ENSMUST00000151903	16613	5830415F09Rik	10.45
chr4	46417405	46417453	upstream	20.13	TRUE	ENSMUST00000107764	297	297	Hemgn	ENSMUST00000107764	Hemgn	719	0	genic	297	297	440	42.94	220	419	2	ENSMUST00000107764	297	Hemgn	42.94	Gata1,ldb1,tal1
chr4	48055981	48056053	upstream	20.13	TRUE	ENSMUST00000030025	1972	1972	Nr4a3	ENSMUST00000030025	Nr4a3	7691	7691	upstream	1972	1972	0	0	0	0	0	ENSMUST00000107721	81734	Stx17	0.26		nMyc
chr4	51315205	51315493	intergenic	28.19	FALSE	ENSMUST00000118392	48306	48306	Amd-ps4	ENSMUST00000120231	AL732520.3	15354	15354	intergenic	590272	590272	0	0	0	0	0	ENSMUST00000119476	1059590	AL732619.4	2.16
chr4	54257965	54258181	upstream	24.16	FALSE	ENSMUST00000117623	9217	9217	AL772138.2	ENSMUST00000104230	SNORA17	40631	40631	intergenic	339397	339397	0	0	0	0	0	ENSMUST00000107647	804409	Slc44a1	0.08
chr4	56453197	56453245	intergenic	21.14	FALSE	ENSMUST00000122075	52523	52523	AL808103.1	ENSMUST00000134915	Ctnnal1	3793	3793	upstream	377283	377283	0	0	0	0	0	ENSMUST00000045142	424815	Ctnnal1	0.04
chr4	61485421	61485469	downstream	20.13	FALSE	ENSMUST00000117871	895	895	AL772344.1	ENSMUST00000098040	Mup18	10535	10535	intergenic	150251	150251	0	0	0	0	0	ENSMUST00000107468	438127	Slc31a2	0.34
chr4	62053765	62054221	downstream	20.13	TRUE	ENSMUST00000122092	7230	7230	Slc31a1	ENSMUST00000156854	Cdc26	2962	0	genic	12327	12327	14	2.99	7	8	2	ENSMUST00000156854	12327	Cdc26	2.99
chr4	64158925	64159069	intergenic	41.94	FALSE	ENSMUST00000104026	53161	53161	SNORA17	ENSMUST00000083979	U6	17304	17304	intergenic	930123	930123	0	0	0	0	0	ENSMUST00000082379	932225	6330416G13Rik	0.82		Smad1
chr4	66899221	66899269	intergenic	26.17	FALSE	ENSMUST00000122195	72708	72708	AL928548.1	ENSMUST00000119005	RP23-222K9.2	74	0	genic	2615712	2615712	11	14.91	11	11	1	ENSMUST00000079057	2615698	RP23-222K9.2	14.1
chr4	68091613	68091901	intergenic	45.3	FALSE	ENSMUST00000140639	108618	108618	AL773517.1	ENSMUST00000119005	RP23-222K9.2	74	0	genic	1423080	1423080	11	14.91	11	11	1	ENSMUST00000079057	1423066	RP23-222K9.2	14.1
chr4	68330941	68331133	intergenic	27.18	FALSE	ENSMUST00000140572	159259	159259	Dbc1	ENSMUST00000119005	RP23-222K9.2	74	0	genic	1183848	1183848	11	14.91	11	11	1	ENSMUST00000079057	1183834	RP23-222K9.2	14.1
chr4	73702525	73702789	intergenic	32.21	FALSE	ENSMUST00000122355	12233	12233	BX088570.1	ENSMUST00000118689	AL844607.1	168	0	overlapTSS	171312	171312	20	12.85	20	20	1	ENSMUST00000118689	171312	AL844607.1	12.85
chr4	73897501	73897621	overlapTSS	20.13	TRUE	ENSMUST00000126646	3	0	AL844607.2	ENSMUST00000118689	AL844607.1	168	0	overlapTSS	11093	11093	20	12.85	20	20	1	ENSMUST00000102835	162	Kdm4c	0.02		cMyc,E2f1,Zfx
chr4	74323981	74324149	downstream	24.16	FALSE	ENSMUST00000121086	11079	11079	BX537258.1	ENSMUST00000150439	Kdm4c	100230	100230	intergenic	415267	415267	0	0	0	0	0	ENSMUST00000030102	426141	Kdm4c	0.02
chr4	74345749	74346157	intergenic	22.15	FALSE	ENSMUST00000121086	10521	10521	BX537258.1	ENSMUST00000150439	Kdm4c	100230	100230	intergenic	437035	437035	0	0	0	0	0	ENSMUST00000030102	447909	Kdm4c	0.02
chr4	81448525	81448573	intergenic	20.13	FALSE	ENSMUST00000144875	59475	59475	BX649410.1	ENSMUST00000146519	Ttc39b	8240	0	genic	1463370	1463370	7	0.38	7	7	1	ENSMUST00000146519	1463370	Ttc39b	0.38
chr4	81857221	81857293	intergenic	20.13	FALSE	ENSMUST00000064770	79683	79683	AL773518.2	ENSMUST00000146519	Ttc39b	8240	0	genic	1054650	1054650	7	0.38	7	7	1	ENSMUST00000146519	1054650	Ttc39b	0.38
chr4	83405269	83405317	intergenic	16.11	FALSE	ENSMUST00000118595	58281	58281	BX936355.1	ENSMUST00000107202	4930473A06Rik	7766	7766	upstream	209705	209705	0	0	0	0	0	ENSMUST00000126429	233751	4930473A06Rik	1.14
chr4	86498341	86500141	downstream	32.21	FALSE	ENSMUST00000130001	3095	3095	Rps6	ENSMUST00000136174	Rps6	1	0	overlapTSS	3108	3108	14	5.51	14	14	1	ENSMUST00000130001	3095	Rps6	9.52
chr4	93361477	93361693	intergenic	25.17	FALSE	ENSMUST00000137509	23716	23716	AL807234.1	ENSMUST00000058555	Jun	10	0	genic	1357169	1357169	52	26.87	52	52	1	ENSMUST00000142292	1356532	AL772318.1	3.27
chr4	94582813	94582933	genic	15.1	FALSE	ENSMUST00000030309	12552	0	4930579C15Rik	ENSMUST00000058555	Jun	10	0	genic	135929	135929	52	26.87	52	52	1	ENSMUST00000142292	135292	AL772318.1	3.27
chr4	94645741	94645789	overlapTSS	20.13	TRUE	ENSMUST00000149954	23	0	Mysm1	ENSMUST00000058555	Jun	10	0	genic	73073	73073	52	26.87	52	52	1	ENSMUST00000142292	72436	AL772318.1	3.27
chr4	95873725	95873773	intergenic	21.14	FALSE	ENSMUST00000122430	16791	16791	AL772395.6	ENSMUST00000126143	AL772318.3	63831	63831	intergenic	1013672	1013672	0	0	0	0	0	ENSMUST00000107094	1154812	Jun	16.31
chr4	96517837	96518173	intergenic	35.23	FALSE	ENSMUST00000107071	65960	65960	RP23-8O24.1	ENSMUST00000107056	Nfia	39	0	overlapTSS	931358	931358	235	0.71	8	26	25	ENSMUST00000097969	730495	Nfia	0.44
chr4	97955797	97955845	intergenic	23.15	FALSE	ENSMUST00000082949	13381	13381	Y_RNA	ENSMUST00000107029	Inadl	15180	0	genic	161416	161416	11	0.04	5.5	7	2	ENSMUST00000041284	106637	Inadl	0.03
chr4	100351981	100352077	intergenic	28.19	FALSE	ENSMUST00000030257	97203	97203	Cachd1	ENSMUST00000136430	Cachd1	7626	0	genic	315238	315238	10	1.17	10	10	1	ENSMUST00000030257	97203	Cachd1	0.04
chr4	101320861	101322301	genic	20.13	TRUE	ENSMUST00000106927	463	0	Leprot	ENSMUST00000106927	Leprot	3133	0	genic	463	0	26	2.25	13	18	2	ENSMUST00000106927	0	Leprot	2.25		Klf4
chr4	102947989	102948061	genic	22.15	FALSE	ENSMUST00000030245	15407	0	4921539E11Rik	ENSMUST00000128536	Mier1	12454	12454	downstream	116798	116798	25	5.9	25	25	1	ENSMUST00000150285	60220	Slc35d1	0.13
chr4	105353317	105353413	intergenic	21.14	FALSE	ENSMUST00000121621	102372	102372	AL670259.1	ENSMUST00000094933	Usp24	309	0	genic	635426	635426	66	0.53	8	15	7	ENSMUST00000106798	635412	Usp24	0.36
chr4	108520381	108520501	overlapTSS	23.15	TRUE	ENSMUST00000102738	39	0	Kti12	ENSMUST00000139464	Btf3l4	721	0	genic	17225	17225	2	0.41	2	2	1	ENSMUST00000102742	14162	Btf3l4	0.1		nMyc,cMyc
chr4	109349005	109349053	upstream	25.17	TRUE	ENSMUST00000102724	140	140	Faf1	ENSMUST00000063531	Cdkn2c	1392	0	overlapTSS	11028	11028	82	18.23	82	82	1	ENSMUST00000102724	140	Faf1	0.03		nMyc,Klf4,Zfx
chr4	112303117	112303285	genic	23.15	FALSE	ENSMUST00000106560	16761	0	Skint2	ENSMUST00000118069	RP23-219O14.1	2	0	genic	325606	325606	25	20.63	25	25	1	ENSMUST00000118069	325606	RP23-219O14.1	20.63
chr4	112880437	112880701	intergenic	22.15	FALSE	ENSMUST00000138966	78867	78867	Skint6	ENSMUST00000117562	AL807236.2	47969	47969	intergenic	228019	228019	19	14.08	19	19	1	ENSMUST00000117562	228019	AL807236.2	14.08
chr4	112947421	112947469	genic	34.23	FALSE	ENSMUST00000138966	12099	0	Skint6	ENSMUST00000117562	AL807236.2	47969	47969	intergenic	295003	295003	19	14.08	19	19	1	ENSMUST00000117562	295003	AL807236.2	14.08
chr4	115511581	115511653	upstream	20.13	TRUE	ENSMUST00000019677	150	150	Mknk1	ENSMUST00000148409	Mobkl2c	2228	0	genic	10318	10318	11	3.81	11	11	1	ENSMUST00000019677	150	Mknk1	3.65
chr4	116180125	116180293	overlapTSS	24.16	TRUE	ENSMUST00000106479	29	0	Ipp	ENSMUST00000131913	Gpbp1l1	238	238	upstream	71111	71111	0	0	0	0	0	ENSMUST00000106486	43337	Mast2	0.49		nMyc
chr4	116229373	116229781	upstream	19.8	TRUE	ENSMUST00000030460	482	482	Gpbp1l1	ENSMUST00000131913	Gpbp1l1	238	238	upstream	21623	21623	0	0	0	0	0	ENSMUST00000030460	482	Gpbp1l1	0.69
chr4	116267317	116267629	upstream	20.13	FALSE	ENSMUST00000121907	1630	1630	Ccdc17	ENSMUST00000142815	AL669953.2	349	0	overlapTSS	2606	0	14	1.77	7	7	2	ENSMUST00000121907	1630	Ccdc17	5.64
chr4	116793133	116793565	genic	23.15	TRUE	ENSMUST00000153303	305	0	Btbd19	ENSMUST00000147730	Plk3	1600	0	genic	12839	12839	12	2.33	12	12	1	ENSMUST00000147730	12839	Plk3	2.33		nMyc,Oct4,cMyc
chr4	116821717	116822749	genic	27.18	TRUE	ENSMUST00000118674	189	0	RP23-59L24.1	ENSMUST00000127037	Rps8	682	0	overlapTSS	5037	5037	23	28.4	23	23	1	ENSMUST00000083746	4440	SNORD38	323.94		E2f1,Zfx
chr4	116862589	116862637	genic	398.64	TRUE	ENSMUST00000082496	42	0	U5	ENSMUST00000106436	Kif2c	964	964	upstream	11240	11240	32	1.72	8	13	4	ENSMUST00000065896	7345	Kif2c	1.78		Oct4,Sox2,E2f1
chr4	116875165	116875213	genic	40.27	TRUE	ENSMUST00000093716	32	0	U5	ENSMUST00000106436	Kif2c	964	964	upstream	23816	23816	32	1.72	8	13	4	ENSMUST00000065896	19921	Kif2c	1.78		Klf4,Oct4,Sox2,E2f1
chr4	116883397	116883613	genic	17.11	TRUE	ENSMUST00000093725	52	0	U5	ENSMUST00000106436	Kif2c	964	964	upstream	32048	32048	32	1.72	8	13	4	ENSMUST00000065896	28153	Kif2c	1.78		E2f1
chr4	117807973	117808021	upstream	20.13	TRUE	ENSMUST00000106410	454	454	St3gal3	ENSMUST00000106410	St3gal3	2375	2375	upstream	454	454	104	0.51	6	10	16	ENSMUST00000106410	454	St3gal3	0.51		Zfx,Esrrb
chr4	120624445	120624541	upstream	31.21	TRUE	ENSMUST00000106280	141	141	Zfp69	ENSMUST00000130702	Zfp69	5582	0	genic	4024	4024	12	0.73	12	12	1	ENSMUST00000106280	141	Zfp69	0.56	gata1l	Klf4
chr4	126714517	126714805	downstream	26.17	TRUE	ENSMUST00000137457	1491	1491	AL606985.4	ENSMUST00000145240	AL606985.4	1956	0	overlapTSS	3542	3542	117	35.64	117	117	1	ENSMUST00000137236	0	AL606985.4	9.04
chr4	126715309	126717157	downstream	30.2	TRUE	ENSMUST00000137457	2283	2283	AL606985.4	ENSMUST00000145240	AL606985.4	1956	0	overlapTSS	4334	4334	117	35.64	117	117	1	ENSMUST00000137236	0	AL606985.4	9.04
chr4	126719389	126719581	upstream	23.15	FALSE	ENSMUST00000117934	4046	4046	AL606985.1	ENSMUST00000117934	AL606985.1	1945	1945	downstream	4046	4046	0	0	0	0	0	ENSMUST00000137236	0	AL606985.4	9.04
chr4	129488173	129488221	upstream	25.17	TRUE	ENSMUST00000132386	242	242	Ptp4a2	ENSMUST00000127558	Ptp4a2	132	0	overlapTSS	9703	9703	57	3.08	7.5	36	4	ENSMUST00000132386	242	Ptp4a2	2.03	ldb1	nMyc,Tcfcp2I1
chr4	131826037	131826109	genic	59.52	TRUE	ENSMUST00000104135	19	0	U11	ENSMUST00000126542	Gmeb1	1689	1689	upstream	15870	15870	6	2.41	6	6	1	ENSMUST00000030731	4181	Taf12	0.28	Gata1,gata1l	E2f1
chr4	131864605	131864869	overlapTSS	17.87	FALSE	ENSMUST00000153474	3	0	CR752656.1	ENSMUST00000142091	Rab42	10682	10682	downstream	5353	5353	0	0	0	0	0	ENSMUST00000155194	30978	Rcc1	46.55	Gata1,ldb1,mtgr1	nMyc,cMyc,E2f1,Zfx
chr4	131865949	131867965	genic	29.19	TRUE	ENSMUST00000083015	206	0	SNORA61	ENSMUST00000142091	Rab42	10682	10682	downstream	6697	6697	0	0	0	0	0	ENSMUST00000155194	27882	Rcc1	46.55	tal1	E2f1
chr4	132066253	132066637	overlapTSS	41.27	TRUE	ENSMUST00000030724	163	0	Sesn2	ENSMUST00000131733	AL805897.1	5043	0	genic	689	689	15	2.46	15	15	1	ENSMUST00000030724	0	Sesn2	3.25		nMyc
chr4	133518133	133518469	downstream	25.17	FALSE	ENSMUST00000123234	4689	4689	Hmgn2	ENSMUST00000137456	Hmgn2	59	0	genic	4721	4721	11	5.99	11	11	1	ENSMUST00000123234	4689	Hmgn2	6.11
chr4	134483965	134485477	upstream	34.73	FALSE	ENSMUST00000030622	1336	1336	Syf2	ENSMUST00000030622	Syf2	526	0	overlapTSS	1336	1336	60	9.02	30	46	2	ENSMUST00000030622	1336	Syf2	9.02
chr4	135411181	135411517	upstream	33.22	TRUE	ENSMUST00000097844	145	145	Sfrs13a	ENSMUST00000149878	Sfrs13a	73	73	upstream	6186	6186	27	14.39	27	27	1	ENSMUST00000097844	145	Sfrs13a	7.45		nMyc,cMyc,E2f1
chr4	135426589	135426685	downstream	30.2	TRUE	ENSMUST00000142585	2800	2800	Pnrc2	ENSMUST00000142585	Pnrc2	954	0	genic	2800	2800	10	8.02	10	10	1	ENSMUST00000142585	2800	Pnrc2	8.02
chr4	138936229	138936493	upstream	30.2	TRUE	ENSMUST00000097822	81	81	Ubr4	ENSMUST00000133220	Ubr4	5067	0	genic	91	91	73	4.29	13	25	5	ENSMUST00000097822	81	Ubr4	7.39		nMyc,Oct4,cMyc
chr4	141102133	141102181	upstream	42.28	TRUE	ENSMUST00000049927	164	164	AL670446.2	ENSMUST00000152081	Spen	308	0	genic	7965	7965	45	2.74	11	17	4	ENSMUST00000105787	7621	Spen	10.64		nMyc,Oct4,Esrrb
chr4	145291861	145291933	intergenic	21.14	TRUE	ENSMUST00000119920	12116	12116	AL627304.2	ENSMUST00000118937	AL713973.2	934	934	upstream	127430	127430	0	0	0	0	0	ENSMUST00000118760	325477	AL627077.5	4.16
chr4	145418053	145418125	genic	21.14	TRUE	ENSMUST00000122051	2913	0	AL929465.6	ENSMUST00000120042	AL627077.2	1353	1353	upstream	175702	175702	0	0	0	0	0	ENSMUST00000118760	199285	AL627077.5	4.16
chr4	145543573	145543981	genic	20.13	FALSE	ENSMUST00000130825	43097	0	1700029I01Rik	ENSMUST00000120042	AL627077.2	1353	1353	upstream	49846	49846	0	0	0	0	0	ENSMUST00000118760	73429	AL627077.5	4.16
chr4	145571341	145571413	genic	21.14	FALSE	ENSMUST00000130825	15665	0	1700029I01Rik	ENSMUST00000120042	AL627077.2	1353	1353	upstream	22414	22414	0	0	0	0	0	ENSMUST00000118760	45997	AL627077.5	4.16
chr4	145574773	145574989	genic	26.17	FALSE	ENSMUST00000130825	12089	0	1700029I01Rik	ENSMUST00000120042	AL627077.2	1353	1353	upstream	18838	18838	0	0	0	0	0	ENSMUST00000118760	42421	AL627077.5	4.16
chr4	145580581	145581229	genic	22.15	TRUE	ENSMUST00000130825	5849	0	1700029I01Rik	ENSMUST00000120042	AL627077.2	1353	1353	upstream	12598	12598	0	0	0	0	0	ENSMUST00000118760	36181	AL627077.5	4.16
chr4	145587949	145588453	upstream	23.15	FALSE	ENSMUST00000130825	871	871	1700029I01Rik	ENSMUST00000120042	AL627077.2	1353	1353	upstream	5374	5374	0	0	0	0	0	ENSMUST00000118760	28957	AL627077.5	4.16
chr4	145600021	145600093	upstream	24.16	FALSE	ENSMUST00000120042	6194	6194	AL627077.2	ENSMUST00000120042	AL627077.2	1353	1353	upstream	6194	6194	0	0	0	0	0	ENSMUST00000118760	17317	AL627077.5	4.16
chr4	145600693	145601749	upstream	25.17	FALSE	ENSMUST00000120042	6866	6866	AL627077.2	ENSMUST00000120042	AL627077.2	1353	1353	upstream	6866	6866	0	0	0	0	0	ENSMUST00000118760	15661	AL627077.5	4.16
chr4	145613965	145614301	downstream	20.13	FALSE	ENSMUST00000118760	3109	3109	AL627077.5	ENSMUST00000118760	AL627077.5	3	0	overlapTSS	3109	3109	7	4.16	7	7	1	ENSMUST00000118760	3109	AL627077.5	4.16
chr4	145626157	145626757	upstream	24.16	FALSE	ENSMUST00000084861	6195	6195	RP23-384D6.1	ENSMUST00000084861	RP23-384D6.1	2994	2994	upstream	6195	6195	37	58.27	37	37	1	ENSMUST00000084861	6195	RP23-384D6.1	58.27
chr4	145660069	145660381	genic	27.18	TRUE	ENSMUST00000145269	8903	0	AL627077.3	ENSMUST00000140089	RP23-384D6.2	2487	2487	upstream	22738	22738	0	0	0	0	0	ENSMUST00000122151	27117	RP23-384D6.1	58.27
chr4	145708549	145708789	downstream	30.2	FALSE	ENSMUST00000119646	8583	8583	AL627077.1	ENSMUST00000105735	RP23-384D6.2	2295	0	genic	12537	12537	55	1.47	18	30	3	ENSMUST00000070932	12486	1700029I01Rik	0.7
chr4	145718965	145719133	upstream	26.17	FALSE	ENSMUST00000119646	1593	1593	AL627077.1	ENSMUST00000105735	RP23-384D6.2	2295	0	genic	22953	22953	55	1.47	18	30	3	ENSMUST00000070932	22902	1700029I01Rik	0.7
chr4	145727029	145727845	upstream	21.14	FALSE	ENSMUST00000094493	4322	4322	AL627077.4	ENSMUST00000105735	RP23-384D6.2	2295	0	genic	31017	31017	55	1.47	18	30	3	ENSMUST00000070932	30966	1700029I01Rik	0.7
chr4	145766533	145766581	upstream	21.14	FALSE	ENSMUST00000105734	891	891	1700029I01Rik	ENSMUST00000105735	RP23-384D6.2	2295	0	genic	70521	70521	55	1.47	18	30	3	ENSMUST00000070932	70470	1700029I01Rik	0.7
chr4	146432629	146432677	downstream	24.16	TRUE	ENSMUST00000073676	2874	2874	Rex2	ENSMUST00000117213	AL929462.1	792	0	genic	43759	43759	12	7.25	12	12	1	ENSMUST00000117213	43759	AL929462.1	7.25
chr4	146487685	146487973	downstream	24.16	TRUE	ENSMUST00000117213	11249	11249	AL929462.1	ENSMUST00000117213	AL929462.1	792	0	genic	11249	11249	12	7.25	12	12	1	ENSMUST00000117213	11249	AL929462.1	7.25
chr4	146782933	146783293	intergenic	20.13	FALSE	ENSMUST00000121570	29895	29895	AL606931.1	ENSMUST00000104964	AL626778.2	60	0	overlapTSS	131867	131867	3	9.62	3	3	1	ENSMUST00000130030	49671	AL954334.2	0.23
chr4	146784589	146784973	intergenic	15.1	FALSE	ENSMUST00000121570	31551	31551	AL606931.1	ENSMUST00000104964	AL626778.2	60	0	overlapTSS	130187	130187	3	9.62	3	3	1	ENSMUST00000130030	51327	AL954334.2	0.23
chr4	146804773	146804821	intergenic	22.15	FALSE	ENSMUST00000120609	12759	12759	AL626778.1	ENSMUST00000104964	AL626778.2	60	0	overlapTSS	110339	110339	3	9.62	3	3	1	ENSMUST00000126176	0	AL954334.2	0.16
chr4	146992357	146992741	downstream	24.16	FALSE	ENSMUST00000119277	6253	6253	AL606910.4	ENSMUST00000104964	AL626778.2	60	0	overlapTSS	77197	77197	3	9.62	3	3	1	ENSMUST00000104964	77197	AL626778.2	9.62
chr4	146996341	146996557	downstream	29.19	TRUE	ENSMUST00000119277	2437	2437	AL606910.4	ENSMUST00000104964	AL626778.2	60	0	overlapTSS	81181	81181	3	9.62	3	3	1	ENSMUST00000104964	81181	AL626778.2	9.62
chr4	146999293	147003157	upstream	30.2	TRUE	ENSMUST00000119277	299	299	AL606910.4	ENSMUST00000104964	AL626778.2	60	0	overlapTSS	84133	84133	3	9.62	3	3	1	ENSMUST00000104964	84133	AL626778.2	9.62
chr4	147003829	147004933	upstream	34.23	FALSE	ENSMUST00000119277	4835	4835	AL606910.4	ENSMUST00000104964	AL626778.2	60	0	overlapTSS	88669	88669	3	9.62	3	3	1	ENSMUST00000104964	88669	AL626778.2	9.62
chr4	147011653	147013021	genic	30.2	FALSE	ENSMUST00000133006	3584	0	2610305D13Rik	ENSMUST00000104964	AL626778.2	60	0	overlapTSS	96493	96493	3	9.62	3	3	1	ENSMUST00000104964	96493	AL626778.2	9.62
chr4	147046621	147046741	upstream	26.17	FALSE	ENSMUST00000147722	1658	1658	AL606910.3	ENSMUST00000122309	RP23-282C23.1	561	0	overlapTSS	103201	103201	6	0.28	6	6	1	ENSMUST00000105719	103138	RP23-282C23.1	0.31
chr4	147063349	147063469	genic	24.16	FALSE	ENSMUST00000117638	13193	0	RP23-282C23.2	ENSMUST00000122309	RP23-282C23.1	561	0	overlapTSS	86473	86473	6	0.28	6	6	1	ENSMUST00000105719	86410	RP23-282C23.1	0.31
chr4	147146509	147147085	genic	22.15	FALSE	ENSMUST00000105719	2794	0	RP23-282C23.1	ENSMUST00000122309	RP23-282C23.1	561	0	overlapTSS	2857	0	6	0.28	6	6	1	ENSMUST00000105719	0	RP23-282C23.1	0.31
chr4	147169525	147169645	intergenic	27.18	FALSE	ENSMUST00000122309	19583	19583	RP23-282C23.1	ENSMUST00000122309	RP23-282C23.1	8349	8349	upstream	19583	19583	6	0.28	6	6	1	ENSMUST00000122309	19583	RP23-282C23.1	0.28
chr4	147180109	147180301	intergenic	22.15	FALSE	ENSMUST00000116174	16010	16010	AL607066.2	ENSMUST00000122309	RP23-282C23.1	8349	8349	upstream	30167	30167	6	0.28	6	6	1	ENSMUST00000122309	30167	RP23-282C23.1	0.28
chr4	149383117	149383381	overlapTSS	20.13	TRUE	ENSMUST00000030830	15	0	H6pd	ENSMUST00000153394	H6pd	294	0	genic	7743	7743	6	1.11	6	6	1	ENSMUST00000030830	0	H6pd	1.32		Zfx
chr4	151100605	151100677	genic	20.13	FALSE	ENSMUST00000155685	135082	0	Camta1	ENSMUST00000155685	Camta1	123787	0	genic	135082	0	234	0.6	8	34	23	ENSMUST00000155685	0	Camta1	0.6	Eklf
chr4	155135317	155135413	overlapTSS	23.15	TRUE	ENSMUST00000155010	2	0	2610204G22Rik	ENSMUST00000130485	Atad3a	3116	0	genic	7159	7159	8	2.28	8	8	1	ENSMUST00000105594	115	Atad3a	0.78		nMyc,Klf4,cMyc,Zfx
chr5	6557413	6557605	intergenic	17.62	FALSE	ENSMUST00000116834	186453	186453	AC132270.1	ENSMUST00000116689	AC133939.1	612	0	genic	622319	622319	123	1108.11	123	123	1	ENSMUST00000116689	622319	AC133939.1	1108.11
chr5	8264773	8265013	intergenic	20.13	FALSE	ENSMUST00000104664	60798	60798	AC156022.1	ENSMUST00000002368	Dbf4	6545	0	genic	157667	157667	5	0.19	5	5	1	ENSMUST00000002368	157667	Dbf4	0.19
chr5	8960677	8960749	intergenic	21.14	FALSE	ENSMUST00000104982	11162	11162	AC107763.1	ENSMUST00000104982	AC107763.1	12724	12724	intergenic	11162	11162	0	0	0	0	0	ENSMUST00000003720	36575	Crot	0.48
chr5	9815605	9815653	intergenic	20.13	FALSE	ENSMUST00000004076	90253	90253	Grm3	ENSMUST00000115365	4930420K17Rik	13216	0	genic	714868	714868	26	1.42	10	11	3	ENSMUST00000115365	714868	4930420K17Rik	1.42
chr5	10453789	10453861	intergenic	28.19	FALSE	ENSMUST00000081735	207263	207263	AC164410.1	ENSMUST00000095015	AC138119.1	271303	271303	intergenic	412177	412177	0	0	0	0	0	ENSMUST00000115365	1353052	4930420K17Rik	1.42
chr5	11310229	11310421	intergenic	23.15	FALSE	ENSMUST00000088616	284633	284633	Gm6460	ENSMUST00000095015	AC138119.1	271303	271303	intergenic	444191	444191	0	0	0	0	0	ENSMUST00000115365	2209492	4930420K17Rik	1.42
chr5	14926405	14926813	intergenic	36.24	FALSE	ENSMUST00000035980	11506	11506	AC144480.2	ENSMUST00000095006	Speer4d	9967	9967	upstream	198069	198069	10	2.08	10	10	1	ENSMUST00000095006	198069	Speer4d	2.08
chr5	14947669	14949133	intergenic	23.15	FALSE	ENSMUST00000096953	29802	29802	AC144480.1	ENSMUST00000095006	Speer4d	9967	9967	upstream	175749	175749	10	2.08	10	10	1	ENSMUST00000095006	175749	Speer4d	2.08
chr5	14954917	14955253	intergenic	16.61	FALSE	ENSMUST00000096953	23682	23682	AC144480.1	ENSMUST00000095006	Speer4d	9967	9967	upstream	169629	169629	10	2.08	10	10	1	ENSMUST00000095006	169629	Speer4d	2.08
chr5	14960869	14962045	intergenic	26.17	TRUE	ENSMUST00000096953	16890	16890	AC144480.1	ENSMUST00000095006	Speer4d	9967	9967	upstream	162837	162837	10	2.08	10	10	1	ENSMUST00000095006	162837	Speer4d	2.08
chr5	15012541	15012733	intergenic	17.62	FALSE	ENSMUST00000096953	33606	33606	AC144480.1	ENSMUST00000095006	Speer4d	9967	9967	upstream	112149	112149	10	2.08	10	10	1	ENSMUST00000095006	112149	Speer4d	2.08
chr5	15137365	15140629	downstream	32.21	TRUE	ENSMUST00000119100	11385	11385	Speer4d	ENSMUST00000119100	Speer4d	7370	7370	downstream	11385	11385	10	2.9	10	10	1	ENSMUST00000119100	11385	Speer4d	2.9
chr5	15143917	15144325	intergenic	49.33	FALSE	ENSMUST00000119100	17937	17937	Speer4d	ENSMUST00000119100	Speer4d	7370	7370	downstream	17937	17937	10	2.9	10	10	1	ENSMUST00000119100	17937	Speer4d	2.9
chr5	15148093	15148261	downstream	25.17	TRUE	ENSMUST00000092696	14616	14616	4930572O03Rik	ENSMUST00000119100	Speer4d	7370	7370	downstream	14616	14616	10	2.9	10	10	1	ENSMUST00000119100	22113	Speer4d	2.9
chr5	15149053	15150421	downstream	28.19	FALSE	ENSMUST00000092696	12456	12456	4930572O03Rik	ENSMUST00000119100	Speer4d	7370	7370	downstream	12456	12456	10	2.9	10	10	1	ENSMUST00000119100	23073	Speer4d	2.9
chr5	15151021	15151141	downstream	29.19	FALSE	ENSMUST00000092696	11736	11736	4930572O03Rik	ENSMUST00000092696	4930572O03Rik	3066	3066	upstream	11736	11736	0	0	0	0	0	ENSMUST00000119100	25041	Speer4d	2.9
chr5	15205813	15207037	downstream	21.14	TRUE	ENSMUST00000095005	13017	13017	Speer4c	ENSMUST00000092696	4930572O03Rik	3066	3066	upstream	42936	42936	0	0	0	0	0	ENSMUST00000119100	79833	Speer4d	2.9
chr5	17334901	17335237	genic	21.14	TRUE	ENSMUST00000082367	6277	0	Cd36	ENSMUST00000082367	Cd36	35553	0	genic	6277	0	17	0.32	8.5	10	2	ENSMUST00000082367	0	Cd36	0.32
chr5	17416885	17417101	intergenic	24.16	FALSE	ENSMUST00000030561	51287	51287	Gnat3	ENSMUST00000082367	Cd36	35553	0	genic	75371	75371	17	0.32	8.5	10	2	ENSMUST00000082367	75371	Cd36	0.32
chr5	20493877	20493997	genic	20.13	FALSE	ENSMUST00000151366	1082	0	Ptpn12	ENSMUST00000151366	Ptpn12	4349	4349	upstream	1082	0	0	0	0	0	0	ENSMUST00000148711	13232	Ptpn12	6.06
chr5	22056229	22056349	overlapTSS	38.25	TRUE	ENSMUST00000138248	18	0	Orc5l	ENSMUST00000118224	AC121548.1	43	0	genic	21692	21692	8	20.05	8	8	1	ENSMUST00000138893	0	AC123661.1	0.06		nMyc,cMyc,E2f1
chr5	22585429	22585477	intergenic	21.14	FALSE	ENSMUST00000115135	27107	27107	AC138737.1	ENSMUST00000101522	BC050254	31266	31266	intergenic	353727	353727	169	363.44	169	169	1	ENSMUST00000101522	353727	BC050254	363.44
chr5	23012197	23012245	downstream	23.15	TRUE	ENSMUST00000126586	13182	13182	Mll5	ENSMUST00000126586	Mll5	9456	9456	downstream	13182	13182	54	7.41	10	39	3	ENSMUST00000126586	13182	Mll5	7.41
chr5	23320237	23320309	genic	20.13	FALSE	ENSMUST00000144709	2653	0	Rint1	ENSMUST00000144709	Rint1	8978	8978	downstream	2653	0	0	0	0	0	0	ENSMUST00000122963	17406	AC117663.1	0.37
chr5	23427997	23428309	genic	36.24	TRUE	ENSMUST00000126828	413	0	Fam126a	ENSMUST00000126828	Fam126a	2628	0	genic	413	0	8	1.05	8	8	1	ENSMUST00000126828	0	Fam126a	1.05	Gata1,ldb1,tal1
chr5	24083173	24083509	overlapTSS	20.13	TRUE	ENSMUST00000030795	44	0	Abcf2	ENSMUST00000030795	Abcf2	2883	0	genic	44	0	9	0.75	4.5	7	2	ENSMUST00000030795	0	Abcf2	0.75		nMyc,Zfx
chr5	28118197	28118581	upstream	24.16	TRUE	ENSMUST00000002291	318	318	Paxip1	ENSMUST00000002291	Paxip1	1975	0	genic	318	318	172	3.39	13	59	10	ENSMUST00000002291	318	Paxip1	3.39		nMyc,cMyc,E2f1,Tcfcp2I1,Zfx
chr5	28643461	28643509	upstream	26.17	TRUE	ENSMUST00000090355	152	152	Prr8	ENSMUST00000030920	Prr8	13481	0	genic	233	233	26	0.71	9	11	3	ENSMUST00000090355	152	Prr8	0.73		nMyc,cMyc,E2f1,Zfx
chr5	30980461	30980701	downstream	27.18	FALSE	ENSMUST00000134372	6133	6133	Cenpa	ENSMUST00000134372	Cenpa	4306	4306	downstream	6133	6133	289	128.56	289	289	1	ENSMUST00000134372	6133	Cenpa	128.56
chr5	34678789	34679173	upstream	27.18	TRUE	ENSMUST00000030992	9187	9187	Rnf4	ENSMUST00000030992	Rnf4	4894	0	genic	9187	9187	67	8.67	67	67	1	ENSMUST00000030992	9187	Rnf4	8.67		nMyc,cMyc,E2f1,Zfx,Esrrb
chr5	34915525	34916149	upstream	22.15	FALSE	ENSMUST00000114338	164	164	Add1	ENSMUST00000114335	Add1	10	0	genic	542	542	679	11.66	17	325	14	ENSMUST00000114338	164	Add1	11.58	Eklf,ldb1,tal1,mtgr1	Klf4,Zfx
chr5	37052101	37052533	genic	68.45	FALSE	ENSMUST00000031091	11624	0	D5Ertd579e	ENSMUST00000031091	D5Ertd579e	9874	0	genic	11624	0	255	2.11	27	68	8	ENSMUST00000031091	0	D5Ertd579e	2.11
chr5	41259109	41259469	intergenic	27.18	FALSE	ENSMUST00000118681	539432	539432	AC110538.1	ENSMUST00000118681	AC110538.1	157	0	genic	539432	539432	8	8.08	8	8	1	ENSMUST00000118681	539432	AC110538.1	8.08
chr5	43403917	43404109	intergenic	20.13	FALSE	ENSMUST00000114065	221086	221086	Cpeb2	ENSMUST00000114065	Cpeb2	226836	226836	intergenic	221086	221086	0	0	0	0	0	ENSMUST00000144326	222114	AC115947.1	1.02
chr5	44592109	44592373	genic	23.15	TRUE	ENSMUST00000055128	25472	0	Tapt1	ENSMUST00000055128	Tapt1	19804	0	genic	25472	0	215	4.18	15	55	11	ENSMUST00000055128	0	Tapt1	4.18
chr5	46363381	46363573	intergenic	32.21	FALSE	ENSMUST00000062569	114486	114486	AC158786.1	ENSMUST00000087164	Lcorl	7562	0	genic	115591	115591	17	0.13	5	7	3	ENSMUST00000156295	114527	Lcorl	0.21
chr5	50131429	50131813	intergenic	15.6	FALSE	ENSMUST00000120352	187933	187933	AC103623.1	ENSMUST00000120352	AC103623.1	185502	185502	intergenic	187933	187933	0	0	0	0	0	ENSMUST00000031061	2449945	Dhx15	0.74
chr5	55167997	55168165	intergenic	20.13	FALSE	ENSMUST00000104319	50289	50289	SNORA17	ENSMUST00000104319	SNORA17	202527	202527	intergenic	50289	50289	0	0	0	0	0	ENSMUST00000147148	1509580	AC134463.2	2.9
chr5	56120605	56121061	intergenic	42.28	FALSE	ENSMUST00000122385	105178	105178	AC107721.1	ENSMUST00000104319	SNORA17	202527	202527	intergenic	902151	902151	0	0	0	0	0	ENSMUST00000147148	2462188	AC134463.2	2.9
chr5	56865037	56865085	intergenic	28.19	FALSE	ENSMUST00000104145	654926	654926	SNORA17	ENSMUST00000104319	SNORA17	202527	202527	intergenic	1646583	1646583	0	0	0	0	0	ENSMUST00000147148	3206620	AC134463.2	2.9
chr5	59999605	59999821	intergenic	24.16	FALSE	ENSMUST00000082744	393314	393314	U6	ENSMUST00000082744	U6	566031	566031	intergenic	393314	393314	0	0	0	0	0	ENSMUST00000076623	3157504	Arap2	0.02
chr5	64049653	64049797	upstream	26.17	FALSE	ENSMUST00000067917	8150	8150	AC122744.1	ENSMUST00000153089	AC158789.2	9305	9305	upstream	265343	265343	0	0	0	0	0	ENSMUST00000128967	272219	Rell1	1.87
chr5	64981957	64982413	intergenic	18.62	FALSE	ENSMUST00000031074	212215	212215	Klf3	ENSMUST00000031074	Klf3	84	0	genic	212215	212215	805	30.1	105	334	6	ENSMUST00000031074	212215	Klf3	30.1	Gata1,ldb1,tal1,gata1l,mtgr1
chr5	65224261	65225317	downstream	22.15	FALSE	ENSMUST00000031074	29633	29633	Klf3	ENSMUST00000031074	Klf3	24243	0	genic	29633	29633	805	30.1	105	334	6	ENSMUST00000031074	29633	Klf3	30.1
chr5	66089749	66089869	upstream	22.15	TRUE	ENSMUST00000031104	654	654	Pds5a	ENSMUST00000031104	Pds5a	1586	0	genic	654	654	64	0.77	8	17	8	ENSMUST00000031104	654	Pds5a	0.77		nMyc,Zfx
chr5	68204653	68204917	genic	25.17	TRUE	ENSMUST00000130652	1551	0	Atp8a1	ENSMUST00000130652	Atp8a1	7999	0	genic	1551	0	140	3.58	13	38	9	ENSMUST00000130652	0	Atp8a1	3.58
chr5	70680805	70680877	intergenic	20.13	FALSE	ENSMUST00000083135	261309	261309	U6	ENSMUST00000050129	Cox7b2	7905	7905	upstream	1258567	1258567	0	0	0	0	0	ENSMUST00000126664	1913691	Atp10d	0.22
chr5	72372997	72373261	intergenic	22.15	FALSE	ENSMUST00000118973	51466	51466	AC101688.1	ENSMUST00000156937	Atp10d	7089	0	genic	221331	221331	15	0.57	7.5	8	2	ENSMUST00000126664	221307	Atp10d	0.22
chr5	72506941	72507013	intergenic	23.15	FALSE	ENSMUST00000101142	47320	47320	Commd8	ENSMUST00000156937	Atp10d	7089	0	genic	87579	87579	15	0.57	7.5	8	2	ENSMUST00000126664	87555	Atp10d	0.22
chr5	72935077	72935197	intergenic	22.15	FALSE	ENSMUST00000076296	13975	13975	AC161529.1	ENSMUST00000073528	Zar1	6854	6854	downstream	37126	37126	0	0	0	0	0	ENSMUST00000113604	208815	Txk	0.14
chr5	74228749	74228797	intergenic	30.2	FALSE	ENSMUST00000071077	167920	167920	Spata18	ENSMUST00000129275	AC164570.2	15626	15626	intergenic	181444	181444	146	9.44	14.5	63	6	ENSMUST00000129275	181444	AC164570.2	9.44
chr5	74491021	74491333	downstream	25.17	FALSE	ENSMUST00000117249	1913	1913	2700023E23Rik	ENSMUST00000117249	2700023E23Rik	11	0	genic	1913	1913	6	4.78	6	6	1	ENSMUST00000117249	1913	2700023E23Rik	4.78		E2f1
chr5	77334421	77334661	overlapTSS	16.11	FALSE	ENSMUST00000123682	31	0	Aasdh	ENSMUST00000120963	Aasdh	7192	7192	upstream	118	0	0	0	0	0	0	ENSMUST00000145897	22972	2310040G07Rik	1.62		nMyc,Klf4,cMyc,E2f1
chr5	79158037	79158181	intergenic	24.16	FALSE	ENSMUST00000103990	50703	50703	SNORA17	ENSMUST00000049599	AC102064.1	154047	154047	intergenic	255127	255127	0	0	0	0	0	ENSMUST00000150191	1388644	Polr2b	1.95
chr5	79463197	79463245	intergenic	25.17	FALSE	ENSMUST00000103990	254313	254313	SNORA17	ENSMUST00000049599	AC102064.1	154047	154047	intergenic	560287	560287	0	0	0	0	0	ENSMUST00000150191	1693804	Polr2b	1.95
chr5	83697949	83698333	intergenic	19.13	FALSE	ENSMUST00000117478	31144	31144	AC120867.1	ENSMUST00000126227	Lphn3	14832	14832	intergenic	1622935	1622935	0	0	0	0	0	ENSMUST00000119788	1958987	Lphn3	0.06
chr5	88979485	88979605	upstream	20.13	FALSE	ENSMUST00000090413	3903	3903	Utp3	ENSMUST00000125171	Mobkl1a	76	0	overlapTSS	170397	170397	32	1.1	16	25	2	ENSMUST00000113229	170275	Mobkl1a	0.78
chr5	90653029	90653389	upstream	28.19	TRUE	ENSMUST00000048363	3	3	Cox18	ENSMUST00000048363	Cox18	11229	11229	intergenic	3	3	0	0	0	0	0	ENSMUST00000088076	106998	AU017193	17.54		nMyc,Klf4
chr5	93936325	93937741	intergenic	26.17	FALSE	ENSMUST00000101025	21907	21907	AC134841.1	ENSMUST00000101025	AC134841.1	1526	0	genic	21907	21907	10	2.8	10	10	1	ENSMUST00000101025	21907	AC134841.1	2.8
chr5	93951901	93953269	intergenic	23.15	FALSE	ENSMUST00000101025	37483	37483	AC134841.1	ENSMUST00000101025	AC134841.1	1526	0	genic	37483	37483	10	2.8	10	10	1	ENSMUST00000101025	37483	AC134841.1	2.8
chr5	93959221	93959677	intergenic	26.17	FALSE	ENSMUST00000101025	44803	44803	AC134841.1	ENSMUST00000101025	AC134841.1	1526	0	genic	44803	44803	10	2.8	10	10	1	ENSMUST00000101025	44803	AC134841.1	2.8
chr5	93960133	93960205	intergenic	21.14	FALSE	ENSMUST00000101025	45715	45715	AC134841.1	ENSMUST00000101025	AC134841.1	1526	0	genic	45715	45715	10	2.8	10	10	1	ENSMUST00000101025	45715	AC134841.1	2.8
chr5	93971821	93973021	intergenic	53.35	FALSE	ENSMUST00000101025	57403	57403	AC134841.1	ENSMUST00000101025	AC134841.1	1526	0	genic	57403	57403	10	2.8	10	10	1	ENSMUST00000101025	57403	AC134841.1	2.8
chr5	93997477	93998125	intergenic	20.13	FALSE	ENSMUST00000101025	83059	83059	AC134841.1	ENSMUST00000101025	AC134841.1	1526	0	genic	83059	83059	10	2.8	10	10	1	ENSMUST00000101025	83059	AC134841.1	2.8
chr5	94006381	94009501	intergenic	17.62	FALSE	ENSMUST00000076321	90943	90943	C87414	ENSMUST00000101025	AC134841.1	1526	0	genic	91963	91963	10	2.8	10	10	1	ENSMUST00000101025	91963	AC134841.1	2.8
chr5	94013029	94013077	intergenic	26.17	FALSE	ENSMUST00000076321	87367	87367	C87414	ENSMUST00000101025	AC134841.1	1526	0	genic	98611	98611	10	2.8	10	10	1	ENSMUST00000101025	98611	AC134841.1	2.8
chr5	94046725	94047661	intergenic	20.13	TRUE	ENSMUST00000076321	52783	52783	C87414	ENSMUST00000101025	AC134841.1	1526	0	genic	132307	132307	10	2.8	10	10	1	ENSMUST00000101025	132307	AC134841.1	2.8
chr5	94064101	94064461	genic	22.15	FALSE	ENSMUST00000076321	35983	0	C87414	ENSMUST00000101025	AC134841.1	1526	0	genic	149683	149683	10	2.8	10	10	1	ENSMUST00000101025	149683	AC134841.1	2.8
chr5	94089781	94090861	genic	20.13	FALSE	ENSMUST00000076321	9583	0	C87414	ENSMUST00000101025	AC134841.1	1526	0	genic	175363	175363	10	2.8	10	10	1	ENSMUST00000101025	175363	AC134841.1	2.8
chr5	94091941	94092613	genic	34.23	FALSE	ENSMUST00000076321	7831	0	C87414	ENSMUST00000101025	AC134841.1	1526	0	genic	177523	177523	10	2.8	10	10	1	ENSMUST00000101025	177523	AC134841.1	2.8
chr5	94659805	94660093	downstream	21.14	FALSE	ENSMUST00000097480	12785	12785	AC125068.1	ENSMUST00000094587	BC061212	14468	14468	intergenic	160234	160234	0	0	0	0	0	ENSMUST00000101025	745387	AC134841.1	2.8
chr5	95830933	95831317	intergenic	27.18	FALSE	ENSMUST00000094593	54508	54508	D5Ertd577e	ENSMUST00000101013	AC165367.1	23081	23081	intergenic	333875	333875	0	0	0	0	0	ENSMUST00000035635	1595391	Bmp2k	9.52
chr5	96639037	96639181	overlapTSS	18.62	TRUE	ENSMUST00000036437	47	0	Mrpl1	ENSMUST00000023840	Cxcl13	17024	17024	intergenic	253092	253092	0	0	0	0	0	ENSMUST00000035635	787527	Bmp2k	9.52	ldb1,mtgr1	nMyc,Klf4,cMyc
chr5	98438437	98438485	genic	20.13	TRUE	ENSMUST00000031281	21267	0	Antxr2	ENSMUST00000031281	Antxr2	40791	0	genic	21267	0	3	0.02	3	3	1	ENSMUST00000031281	0	Antxr2	0.02
chr5	100461541	100461733	downstream	28.19	FALSE	ENSMUST00000135424	3354	3354	Hnrpdl	ENSMUST00000128187	Hnrpdl	361	0	overlapTSS	6508	6508	53	9.39	53	53	1	ENSMUST00000135424	3354	Hnrpdl	21.27
chr5	100947445	100947493	overlapTSS	20.13	TRUE	ENSMUST00000147729	17	0	Cops4	ENSMUST00000146476	Cops4	1858	0	genic	263	263	10	0.54	5	7	2	ENSMUST00000123069	0	Cops4	0.67		38261
chr5	105838141	105838741	upstream	38.25	FALSE	ENSMUST00000112707	6053	6053	Lrrc8b	ENSMUST00000112707	Lrrc8b	9339	0	genic	6053	6053	100	1.42	8	54	7	ENSMUST00000112707	6053	Lrrc8b	1.42	Gata1,gata1l
chr5	109590661	109590733	intergenic	35.23	FALSE	ENSMUST00000079163	155171	155171	AC133456.1	ENSMUST00000044579	Crlf2	2187	0	genic	397279	397279	8	1.87	8	8	1	ENSMUST00000044579	397279	Crlf2	1.87
chr5	115790029	115790245	genic	33.22	TRUE	ENSMUST00000031510	929	0	Gatc	ENSMUST00000031510	Gatc	1954	0	genic	929	0	61	8.61	11.5	32	4	ENSMUST00000031510	0	Gatc	8.61
chr5	115939549	115939597	genic	190.76	TRUE	ENSMUST00000102044	81	0	U4	ENSMUST00000149608	AC159539.2	129	0	overlapTSS	25675	25675	22	32.12	22	22	1	ENSMUST00000067268	17088	Pxn	0.81	Gata1	Klf4,Oct4,Sox2,E2f1
chr5	115940269	115940365	genic	128.85	TRUE	ENSMUST00000101833	6	0	U4	ENSMUST00000149608	AC159539.2	129	0	overlapTSS	24907	24907	22	32.12	22	22	1	ENSMUST00000067268	16320	Pxn	0.81	Gata1	Oct4,Sox2,E2f1
chr5	121669909	121669957	upstream	40.27	TRUE	ENSMUST00000119892	271	271	AU042671	ENSMUST00000119892	AU042671	296	0	genic	271	271	4032	27.18	102	638	29	ENSMUST00000119892	271	AU042671	27.18
chr5	123270973	123271309	overlapTSS	20.13	TRUE	ENSMUST00000070486	20	0	Anapc5	ENSMUST00000070486	Anapc5	11383	0	genic	20	0	138	4.11	17	100	4	ENSMUST00000070486	0	Anapc5	4.11		nMyc,Klf4,Oct4,cMyc,Zfx
chr5	123572965	123573421	genic	20.13	FALSE	ENSMUST00000031401	8984	0	Rhof	ENSMUST00000031401	Rhof	10940	0	genic	8984	0	217	15.26	18	184	3	ENSMUST00000031401	0	Rhof	15.26
chr5	124380565	124380733	intergenic	44.29	TRUE	ENSMUST00000094320	13509	13509	AC122753.1	ENSMUST00000000939	Hip1r	957	0	genic	42915	42915	167	5.65	8	110	7	ENSMUST00000000939	42915	Hip1r	5.65		nMyc
chr5	124777621	124777813	genic	26.17	TRUE	ENSMUST00000147737	45	0	Mphosph9	ENSMUST00000072862	Mphosph9	4157	0	genic	11824	11824	26	1.05	13	15	2	ENSMUST00000147737	0	Mphosph9	1.05		Nanog,nMyc
chr5	124932925	124933549	overlapTSS	20.13	TRUE	ENSMUST00000031349	218	0	Snrnp35	ENSMUST00000125588	Setd8	7890	0	genic	31745	31745	136	14.07	25	57	5	ENSMUST00000125588	31745	Setd8	14.07		nMyc
chr5	128097853	128097925	upstream	28.19	TRUE	ENSMUST00000153832	65	65	Slc15a4	ENSMUST00000124569	Slc15a4	609	0	genic	257	257	111	5.15	14	35	6	ENSMUST00000153832	65	Slc15a4	5.1		Zfx
chr5	129530509	129530989	downstream	31.21	FALSE	ENSMUST00000111343	4362	4362	Ran	ENSMUST00000141492	Stx2	67	0	overlapTSS	16211	16211	791	40.53	69	441	5	ENSMUST00000031378	16060	Stx2	32.93
chr5	130221397	130221469	overlapTSS	26.17	FALSE	ENSMUST00000136108	12	0	Mrps17	ENSMUST00000137357	Sumf2	1718	0	genic	107281	107281	10	0.95	10	10	1	ENSMUST00000060259	101403	Sumf2	0.59	Gata1
chr5	130322461	130322869	upstream	31.21	TRUE	ENSMUST00000060259	3	3	Sumf2	ENSMUST00000137357	Sumf2	1718	0	genic	5881	5881	10	0.95	10	10	1	ENSMUST00000060259	3	Sumf2	0.59		Klf4
chr5	130732549	130732861	upstream	24.16	TRUE	ENSMUST00000040213	44	44	Tyw1	ENSMUST00000026387	Sbds	12	0	overlapTSS	1149	1149	95	9.69	19	41	4	ENSMUST00000040213	44	Tyw1	0.19
chr5	135394909	135395341	upstream	29.19	FALSE	ENSMUST00000008987	3513	3513	Cldn13	ENSMUST00000008987	Cldn13	304	0	genic	3513	3513	140	109.55	140	140	1	ENSMUST00000008987	3513	Cldn13	109.55	Gata1,ldb1,mtgr1
chr5	136410517	136410589	upstream	33.22	TRUE	ENSMUST00000126639	31	31	Ywhag	ENSMUST00000126192	Ywhag	7040	7040	downstream	97	97	0	0	0	0	0	ENSMUST00000055808	48	Ywhag	2.94		nMyc,Klf4,Oct4,cMyc,E2f1,Tcfcp2I1
chr5	139676269	139676413	upstream	23.15	TRUE	ENSMUST00000058716	178	178	Unc84a	ENSMUST00000146715	Unc84a	4318	0	genic	226	226	87	3.36	11	31	7	ENSMUST00000058716	178	Unc84a	3.64		Klf4,Zfx
chr5	140797573	140797717	upstream	36.24	TRUE	ENSMUST00000031534	67	67	Mad1l1	ENSMUST00000110829	Mad1l1	7526	0	genic	69	69	1052	3.36	12	65	76	ENSMUST00000031534	67	Mad1l1	3.36		Klf4
chr5	143682325	143682589	intergenic	24.16	TRUE	ENSMUST00000031564	13921	13921	Actb	ENSMUST00000100497	Actb	1034	0	genic	14964	14964	432	222.45	432	432	1	ENSMUST00000031564	13921	Actb	144.72
chr5	144675997	144676069	downstream	22.15	TRUE	ENSMUST00000128207	1810	1810	Pms2	ENSMUST00000128207	Pms2	378	0	overlapTSS	1810	1810	5	8.4	5	5	1	ENSMUST00000128207	1810	Pms2	8.4
chr5	148241413	148241653	upstream	25.17	TRUE	ENSMUST00000031651	812	812	Pan3	ENSMUST00000085571	Pan3	3617	0	genic	812	812	359	3.05	10	32	29	ENSMUST00000031651	812	Pan3	3.05		nMyc,Zfx
chr5	149858269	149858677	downstream	28.19	TRUE	ENSMUST00000155086	3346	3346	Hmgb1	ENSMUST00000110505	Hmgb1	564	0	overlapTSS	4199	4199	15	4.88	15	15	1	ENSMUST00000155086	3346	Hmgb1	11.58
chr5	150057349	150057637	downstream	18.12	TRUE	ENSMUST00000122487	2183	2183	SRP_euk_arch	ENSMUST00000150921	Uspl1	22135	0	genic	54437	54437	17	0.71	8.5	9	2	ENSMUST00000150921	54437	Uspl1	0.71	Gata1
chr5	151325077	151325413	overlapTSS	26.17	TRUE	ENSMUST00000044620	128	0	Brca2	ENSMUST00000101838	U4	6536	6536	downstream	24615	24615	0	0	0	0	0	ENSMUST00000044620	0	Brca2	0.79		nMyc,cMyc,E2f1,Stat3,Zfx
chr5	152170957	152171965	overlapTSS	29.19	TRUE	ENSMUST00000138644	327	0	AC114661.1	ENSMUST00000156667	Rfc3	117	0	overlapTSS	275372	275372	3	1.54	3	3	1	ENSMUST00000156667	275372	Rfc3	1.54		nMyc,cMyc,E2f1,Tcfcp2I1
chr6	5248381	5248477	overlapTSS	20.13	TRUE	ENSMUST00000057792	22	0	Pon2	ENSMUST00000135342	Pon2	476	0	genic	9313	9313	41	2.57	11.5	13	4	ENSMUST00000057792	0	Pon2	1.43
chr6	7817941	7817989	intergenic	20.13	TRUE	ENSMUST00000122469	11574	11574	SNORA3	ENSMUST00000122469	SNORA3	12537	12537	intergenic	11574	11574	0	0	0	0	0	ENSMUST00000040159	0	C1galt1	2.13
chr6	8058613	8058661	intergenic	20.13	FALSE	ENSMUST00000123163	28865	28865	Col28a1	ENSMUST00000057757	AC162391.1	43	0	genic	125227	125227	25	24.3	25	25	1	ENSMUST00000057757	125227	AC162391.1	24.3
chr6	11116261	11116333	intergenic	15.6	FALSE	ENSMUST00000082756	325568	325568	U6	ENSMUST00000031637	Ndufa4	83112	83112	intergenic	741108	741108	0	0	0	0	0	ENSMUST00000155037	741476	Phf14	0.27
chr6	11631157	11631229	intergenic	20.13	FALSE	ENSMUST00000031637	226212	226212	Ndufa4	ENSMUST00000031637	Ndufa4	83112	83112	intergenic	226212	226212	0	0	0	0	0	ENSMUST00000155037	226580	Phf14	0.27
chr6	14753293	14753557	intergenic	27.18	FALSE	ENSMUST00000045096	48047	48047	Ppp1r3a	ENSMUST00000101663	Mdfic	162903	162903	intergenic	917104	917104	0	0	0	0	0	ENSMUST00000139231	931775	RP23-440D19.1	1.06
chr6	21349213	21349525	genic	26.17	FALSE	ENSMUST00000081542	182914	0	Kcnd2	ENSMUST00000081288	Fam3c	29874	0	genic	956605	956605	11	0.23	5.5	6	2	ENSMUST00000081288	956605	Fam3c	0.23
chr6	22077181	22077325	upstream	20.13	FALSE	ENSMUST00000154734	8221	8221	A430107O13Rik	ENSMUST00000081288	Fam3c	29874	0	genic	228805	228805	11	0.23	5.5	6	2	ENSMUST00000081288	228805	Fam3c	0.23
chr6	24444709	24445021	genic	22.15	FALSE	ENSMUST00000052277	20046	0	Iqub	ENSMUST00000141274	Ndufa5	7	0	genic	32505	32505	7	0.79	7	7	1	ENSMUST00000141274	32505	Ndufa5	0.79
chr6	24624301	24624541	upstream	32.21	FALSE	ENSMUST00000041737	9325	9325	Wasl	ENSMUST00000031695	Wasl	28445	0	genic	9330	9330	3	0.06	3	3	1	ENSMUST00000041737	9325	Wasl	0.09
chr6	26914525	26914837	intergenic	22.15	FALSE	ENSMUST00000102113	971913	971913	mmu-mir-592	ENSMUST00000151186	Pot1a	311610	311610	intergenic	1155279	1155279	0	0	0	0	0	ENSMUST00000115330	1155299	Pot1a	0.09
chr6	36311509	36311821	genic	34.23	FALSE	ENSMUST00000101535	26030	0	9330158H04Rik	ENSMUST00000031866	Mtpn	3374	0	genic	821621	821621	8	0.26	4	5	2	ENSMUST00000031866	821621	Mtpn	0.26
chr6	37950229	37950493	genic	20.13	FALSE	ENSMUST00000096040	46486	0	Svopl	ENSMUST00000123007	Trim24	8773	0	genic	85008	85008	3	0.23	3	3	1	ENSMUST00000123007	85008	Trim24	0.23
chr6	38563381	38563621	intergenic	22.15	FALSE	ENSMUST00000096030	23618	23618	Klrg2	ENSMUST00000096030	Klrg2	24935	24935	intergenic	23618	23618	0	0	0	0	0	ENSMUST00000101519	61867	Luc7l2	4
chr6	38826733	38826781	upstream	28.19	TRUE	ENSMUST00000038777	781	781	Hipk2	ENSMUST00000101516	Hipk2	6	0	overlapTSS	794	794	1052	5.91	15	194	39	ENSMUST00000038777	781	Hipk2	5.91		Zfx
chr6	39153181	39153565	genic	28.19	FALSE	ENSMUST00000002305	3223	0	Jhdm1d	ENSMUST00000002305	Jhdm1d	9783	0	genic	3223	0	133	1.9	8	19	15	ENSMUST00000002305	0	Jhdm1d	1.9	Gata1,ldb1,gata1l,mtgr1
chr6	40490125	40490269	downstream	21.14	FALSE	ENSMUST00000089490	4707	4707	Olfr461	ENSMUST00000103278	AC125228.1	2988	2988	upstream	662317	662317	0	0	0	0	0	ENSMUST00000101497	814663	Braf	0.25
chr6	44865277	44865349	intergenic	23.15	FALSE	ENSMUST00000114641	144711	144711	Cntnap2	ENSMUST00000067888	Tpk1	93122	93122	intergenic	1249000	1249000	6	0.02	3	3	2	ENSMUST00000067888	1249000	Tpk1	0.02
chr6	47738101	47738461	overlapTSS	28.19	TRUE	ENSMUST00000083767	78	0	Y_RNA	ENSMUST00000102106	mmu-mir-704	134	0	genic	15190	15190	5	64.94	5	5	1	ENSMUST00000102106	15190	mmu-mir-704	64.94	gata1l	Sox2,E2f1
chr6	48626317	48626389	genic	24.16	TRUE	ENSMUST00000054050	189	0	Gimap9	ENSMUST00000156770	Gimap4	314	0	genic	8191	8191	38	5.08	19	30	2	ENSMUST00000118802	8159	Gimap4	5.56
chr6	48689101	48689581	overlapTSS	23.15	TRUE	ENSMUST00000142703	5	0	Gimap5	ENSMUST00000155906	AC153894.1	287	287	upstream	1039	0	0	0	0	0	0	ENSMUST00000142703	0	Gimap5	12.64
chr6	51403981	51404293	downstream	23.15	TRUE	ENSMUST00000090002	13135	13135	Hnrnpa2b1	ENSMUST00000090002	Hnrnpa2b1	9235	9235	downstream	13135	13135	123	19.51	61.5	70	2	ENSMUST00000090002	13135	Hnrnpa2b1	19.51
chr6	52663741	52663813	overlapTSS	24.16	TRUE	ENSMUST00000149588	3	0	Tax1bp1	ENSMUST00000129660	Tax1bp1	3902	0	genic	531	531	13	1	13	13	1	ENSMUST00000128173	0	Tax1bp1	0.73		Zfx
chr6	56831077	56831725	downstream	41.27	FALSE	ENSMUST00000126137	8132	8132	Nt5c3	ENSMUST00000126137	Nt5c3	606	0	genic	8132	8132	175	54.7	175	175	1	ENSMUST00000126137	8132	Nt5c3	54.7
chr6	57530989	57531109	overlapTSS	22.15	TRUE	ENSMUST00000031817	42	0	Herc5	ENSMUST00000089907	Herc5	17166	0	genic	21796	21796	3	0.13	3	3	1	ENSMUST00000031817	0	Herc5	0.04
chr6	57695317	57695725	downstream	15.6	TRUE	ENSMUST00000153777	42236	42236	Lancl2	ENSMUST00000153777	Lancl2	39880	39880	downstream	42236	42236	0	0	0	0	0	ENSMUST00000042127	45329	Vopp1	2.81	Gata1,ldb1,tal1,gata1l
chr6	58649941	58650013	intergenic	24.16	FALSE	ENSMUST00000134426	22326	22326	Abcg2	ENSMUST00000134426	Abcg2	15490	15490	downstream	22326	22326	39	5.56	19.5	23	2	ENSMUST00000134426	22326	Abcg2	5.56
chr6	60264661	60264709	intergenic	15.1	FALSE	ENSMUST00000082581	63875	63875	5S_rRNA	ENSMUST00000122908	Herc3	7776	7776	downstream	1442893	1442893	0	0	0	0	0	ENSMUST00000114286	1480967	Herc3	0.27
chr6	66485053	66485509	overlapTSS	18.12	TRUE	ENSMUST00000116605	125	0	Mad2l1	ENSMUST00000116605	Mad2l1	8815	8815	upstream	125	0	0	0	0	0	0	ENSMUST00000130657	501084	AC165355.1	1.07		Sox2,Zfx
chr6	66984637	66984853	upstream	15.6	TRUE	ENSMUST00000130657	1740	1740	AC165355.1	ENSMUST00000043098	Gadd45a	388	0	overlapTSS	2547	2547	47	20.34	47	47	1	ENSMUST00000130657	1740	AC165355.1	1.07	Gata1,ldb1,tal1,gata1l,mtgr1	E2f1
chr6	67223629	67223893	genic	21.14	TRUE	ENSMUST00000042990	6624	0	Serbp1	ENSMUST00000042990	Serbp1	3671	0	genic	6624	0	60	3.52	11	39	3	ENSMUST00000042990	0	Serbp1	3.52
chr6	67227853	67228045	genic	16.61	TRUE	ENSMUST00000042990	10848	0	Serbp1	ENSMUST00000042990	Serbp1	14208	0	genic	10848	0	60	3.52	11	39	3	ENSMUST00000042990	0	Serbp1	3.52
chr6	67241461	67242373	downstream	25.17	TRUE	ENSMUST00000042990	24456	24456	Serbp1	ENSMUST00000042990	Serbp1	14208	0	genic	24456	24456	60	3.52	11	39	3	ENSMUST00000042990	24456	Serbp1	3.52
chr6	69741109	69741181	intergenic	30.2	FALSE	ENSMUST00000103366	14809	14809	AC155333.5	ENSMUST00000103388	AC158672.10	8376	8376	downstream	545319	545319	0	0	0	0	0	ENSMUST00000103405	931375	AC153612.9	2631.58
chr6	70693525	70693933	intergenic	23.15	TRUE	ENSMUST00000103410	17096	17096	Igk-C	ENSMUST00000066968	AC153612.3	557	0	overlapTSS	20575	20575	105	4.35	52.5	100	2	ENSMUST00000103410	17096	Igk-C	309.6
chr6	71493589	71493997	overlapTSS	30.2	TRUE	ENSMUST00000059462	202	0	Vps24	ENSMUST00000128382	Vps24	6972	6972	upstream	33586	33586	6	2.69	6	6	1	ENSMUST00000059462	0	Vps24	0.66		Klf4
chr6	71780941	71781349	overlapTSS	27.18	TRUE	ENSMUST00000064062	24	0	Immt	ENSMUST00000116815	SNORD94	12789	12789	intergenic	51338	51338	0	0	0	0	0	ENSMUST00000064062	0	Immt	0.2
chr6	72295093	72295453	overlapTSS	28.19	TRUE	ENSMUST00000070345	85	0	Usp39	ENSMUST00000077783	0610030E20Rik	1048	0	genic	1908	1908	18	5.54	9	12	2	ENSMUST00000070345	0	Usp39	1.43		nMyc
chr6	72389269	72389989	overlapTSS	27.18	TRUE	ENSMUST00000059472	281	0	Mat2a	ENSMUST00000059472	Mat2a	2782	0	genic	281	0	41	6.07	41	41	1	ENSMUST00000059472	0	Mat2a	6.07		nMyc,Klf4,cMyc,E2f1
chr6	79078597	79078813	intergenic	16.61	FALSE	ENSMUST00000083352	217436	217436	U1	ENSMUST00000097218	AC131340.1	63	0	genic	2630972	2630972	60	60.67	60	60	1	ENSMUST00000097218	2630972	AC131340.1	60.67
chr6	83075077	83075149	overlapTSS	21.14	TRUE	ENSMUST00000032109	24	0	Ino80b	ENSMUST00000145403	Mogs	586	0	genic	8567	8567	108	118.94	108	108	1	ENSMUST00000151393	3524	Wbp1	42.94
chr6	83456629	83457013	overlapTSS	35.23	TRUE	ENSMUST00000014698	50	0	Dguok	ENSMUST00000153415	Dguok	7070	7070	upstream	19625	19625	7	1.21	7	7	1	ENSMUST00000014698	0	Dguok	0.67		Klf4
chr6	84716053	84716365	genic	26.17	FALSE	ENSMUST00000046353	94278	0	Exoc6b	ENSMUST00000142711	Dysf	3439	3439	upstream	619312	619312	0	0	0	0	0	ENSMUST00000045693	665618	Smyd5	1.8
chr6	86586517	86586709	downstream	28.19	FALSE	ENSMUST00000043400	8349	8349	Asprv1	ENSMUST00000043400	Asprv1	15636	15636	intergenic	8349	8349	0	0	0	0	0	ENSMUST00000101204	27863	AC158662.2	264.08
chr6	87788749	87788989	upstream	25.17	TRUE	ENSMUST00000089497	78	78	Isy1	ENSMUST00000089497	Isy1	4708	4708	upstream	78	78	10	0.5	10	10	1	ENSMUST00000089497	78	Isy1	0.5		nMyc,Oct4,cMyc,Zfx
chr6	87790141	87791365	upstream	34.23	FALSE	ENSMUST00000089497	1470	1470	Isy1	ENSMUST00000089497	Isy1	4708	4708	upstream	1470	1470	10	0.5	10	10	1	ENSMUST00000089497	1470	Isy1	0.5
chr6	93051277	93051325	intergenic	20.13	FALSE	ENSMUST00000136751	157791	157791	Adamts9	ENSMUST00000140438	Mrps25	4426	4426	upstream	917250	917250	35	2.41	17.5	23	2	ENSMUST00000014694	886358	Zfyve20	0.35
chr6	96548917	96549061	intergenic	22.15	FALSE	ENSMUST00000104410	38059	38059	U6	ENSMUST00000083794	SNORA36	156	156	upstream	563880	563880	0	0	0	0	0	ENSMUST00000095665	579943	Tmf1	0.63
chr6	96874357	96874405	genic	20.13	FALSE	ENSMUST00000089295	136002	0	Fam19a4	ENSMUST00000083794	SNORA36	156	156	upstream	238536	238536	0	0	0	0	0	ENSMUST00000095665	254599	Tmf1	0.63
chr6	101537869	101538085	intergenic	22.15	FALSE	ENSMUST00000071059	49122	49122	AC155329.1	ENSMUST00000063854	Ppp4r2	23909	0	genic	754237	754237	7	0.2	7	7	1	ENSMUST00000063854	754237	Ppp4r2	0.2
chr6	103264621	103264693	intergenic	30.2	FALSE	ENSMUST00000066905	196177	196177	Chl1	ENSMUST00000063854	Ppp4r2	23909	0	genic	2480989	2480989	7	0.2	7	7	1	ENSMUST00000063854	2480989	Ppp4r2	0.2
chr6	103599157	103599205	genic	20.03	TRUE	ENSMUST00000089225	7192	0	Chl1	ENSMUST00000063854	Ppp4r2	23909	0	genic	2815525	2815525	7	0.2	7	7	1	ENSMUST00000063854	2815525	Ppp4r2	0.2
chr6	107092813	107092861	intergenic	16.61	FALSE	ENSMUST00000082532	141367	141367	U6	ENSMUST00000151484	Crbn	92	0	overlapTSS	343786	343786	7	0.45	7	7	1	ENSMUST00000113239	342745	Crbn	0.35
chr6	107781805	107782285	intergenic	22.15	FALSE	ENSMUST00000049246	232754	232754	Setmar	ENSMUST00000113208	Itpr1	29209	0	genic	380827	380827	81	0.24	6	9	14	ENSMUST00000032192	380827	Itpr1	0.24
chr6	109723309	109723429	intergenic	20.13	FALSE	ENSMUST00000071076	872433	872433	Grm7	ENSMUST00000089160	AC132350.1	22966	22966	intergenic	891314	891314	0	0	0	0	0	ENSMUST00000089162	944674	Edem1	0.85
chr6	112995973	112996141	upstream	21.64	TRUE	ENSMUST00000032398	78	78	Thumpd3	ENSMUST00000104243	U6	1588	1588	upstream	14551	14551	0	0	0	0	0	ENSMUST00000032398	78	Thumpd3	0.14		nMyc,cMyc,Zfx
chr6	113640733	113640877	upstream	20.13	TRUE	ENSMUST00000143948	1876	1876	Irak2	ENSMUST00000143948	Irak2	971	0	genic	1876	1876	10	8.01	10	10	1	ENSMUST00000143948	1876	Irak2	8.01	Gata1,ldb1,mtgr1
chr6	113646685	113646925	upstream	24.16	TRUE	ENSMUST00000089018	119	119	Tatdn2	ENSMUST00000143948	Irak2	971	0	genic	3932	3932	10	8.01	10	10	1	ENSMUST00000089018	119	Tatdn2	0.5		Nanog,nMyc,Zfx
chr6	119989909	119989981	upstream	35.23	TRUE	ENSMUST00000088646	2112	2112	Wnk1	ENSMUST00000060043	Wnk1	882	0	overlapTSS	2112	2112	903	7.96	11	369	23	ENSMUST00000088646	2112	Wnk1	7.96
chr6	120307045	120307405	overlapTSS	22.65	TRUE	ENSMUST00000136829	47	0	Ccdc77	ENSMUST00000127146	Ccdc77	399	0	overlapTSS	6987	0	102	2.55	11	71	4	ENSMUST00000123114	0	Ccdc77	0.56
chr6	122760925	122761597	upstream	37.25	TRUE	ENSMUST00000003238	8335	8335	Foxj2	ENSMUST00000112575	Foxj2	487	0	genic	8932	8932	7	0.28	3.5	4	2	ENSMUST00000003238	8335	Foxj2	0.28	gata1l	Nanog,Sox2,Tcfcp2I1
chr6	124691293	124691341	genic	18.05	TRUE	ENSMUST00000004389	51	0	Grcc10	ENSMUST00000129823	Grcc10	380	0	genic	580	580	10	6.61	10	10	1	ENSMUST00000004389	0	Grcc10	4.56		nMyc,Klf4,Oct4,Sox2,E2f1,Stat3,Zfx
chr6	124915381	124915741	overlapTSS	23.15	TRUE	ENSMUST00000112439	175	0	Cops7a	ENSMUST00000135645	Cops7a	279	0	genic	5222	5222	7	7.71	7	7	1	ENSMUST00000032220	0	Cops7a	1.06		nMyc,Klf4,cMyc,E2f1
chr6	125081029	125081821	upstream	24.16	TRUE	ENSMUST00000044200	106	106	Nop2	ENSMUST00000044200	Nop2	2789	2789	upstream	106	106	39	3.04	12	16	3	ENSMUST00000044200	106	Nop2	3.04		nMyc,cMyc,E2f1
chr6	129136933	129137269	downstream	31.21	FALSE	ENSMUST00000032260	6293	6293	Clec2d	ENSMUST00000032260	Clec2d	3114	0	genic	6293	6293	5	0.85	5	5	1	ENSMUST00000032260	6293	Clec2d	0.85
chr6	131105749	131105869	intergenic	22.15	FALSE	ENSMUST00000072940	26528	26528	AC163356.1	ENSMUST00000135859	Styk1	11587	11587	intergenic	197746	197746	0	0	0	0	0	ENSMUST00000081659	232359	Csda	4.32
chr6	131521165	131521549	intergenic	25.17	FALSE	ENSMUST00000075020	27385	27385	5430401F13Rik	ENSMUST00000081659	Csda	164	0	genic	182937	182937	101	4.32	15.5	28	6	ENSMUST00000111988	182697	Csda	4.28
chr6	133691845	133692061	intergenic	20.13	FALSE	ENSMUST00000048032	111624	111624	Kap	ENSMUST00000048032	Kap	131356	131356	intergenic	111624	111624	0	0	0	0	0	ENSMUST00000081028	293657	Etv6	0.8
chr6	136467397	136467973	genic	32.21	TRUE	ENSMUST00000032335	25	0	Atf7ip	ENSMUST00000032335	Atf7ip	1798	0	genic	25	0	587	6.63	10.5	154	28	ENSMUST00000032335	0	Atf7ip	6.63		38261
chr6	136776757	136777045	upstream	24.16	TRUE	ENSMUST00000116514	3	3	Wbp11	ENSMUST00000127178	Wbp11	675	0	overlapTSS	2378	2378	5	3.32	5	5	1	ENSMUST00000116514	3	Wbp11	4.05		E2f1,Tcfcp2I1,Zfx
chr6	142335517	142335589	overlapTSS	21.14	TRUE	ENSMUST00000032370	33	0	Recql	ENSMUST00000146508	Golt1b	3509	0	genic	184	184	33	2.28	7	20	3	ENSMUST00000032370	0	Recql	0.65		nMyc,Klf4
chr6	146525941	146526565	overlapTSS	28.19	TRUE	ENSMUST00000032427	208	0	4933424B01Rik	ENSMUST00000147862	Fgfr1op2	6948	0	genic	101	0	11	1.17	11	11	1	ENSMUST00000058245	0	Fgfr1op2	0.74	ldb1	nMyc
chr6	148160725	148161109	overlapTSS	22.15	TRUE	ENSMUST00000136008	171	0	Ergic2	ENSMUST00000125469	Ergic2	667	0	overlapTSS	9413	9413	12	1.58	6	7	2	ENSMUST00000032447	0	Ergic2	0.7
chr7	3659557	3660973	downstream	60.4	FALSE	ENSMUST00000136858	2339	2339	Rps9	ENSMUST00000108625	Rps9	1	0	genic	3903	3903	68	24.23	68	68	1	ENSMUST00000136858	2339	Rps9	110.93		E2f1
chr7	3870805	3870973	upstream	20.13	FALSE	ENSMUST00000090689	3700	3700	Pira3	ENSMUST00000108616	Pira2	227	0	overlapTSS	21110	21110	7	0.12	3.5	4	2	ENSMUST00000070639	21083	Pira2	0.5
chr7	11061157	11061445	intergenic	21.14	FALSE	ENSMUST00000032551	19298	19298	Zik1	ENSMUST00000116700	AC151974.1	54129	54129	intergenic	827242	827242	0	0	0	0	0	ENSMUST00000004614	2358665	Zfp110	0.25
chr7	11379709	11379925	intergenic	20.13	TRUE	ENSMUST00000079113	45601	45601	V1re13	ENSMUST00000116700	AC151974.1	54129	54129	intergenic	508762	508762	0	0	0	0	0	ENSMUST00000004614	2040185	Zfp110	0.25
chr7	11706445	11706733	intergenic	27.18	FALSE	ENSMUST00000086244	60132	60132	AC151974.2	ENSMUST00000116700	AC151974.1	54129	54129	intergenic	181954	181954	0	0	0	0	0	ENSMUST00000004614	1713377	Zfp110	0.25
chr7	12233077	12233125	intergenic	28.19	FALSE	ENSMUST00000053134	22743	22743	V1rg1	ENSMUST00000101827	U6	47234	47234	intergenic	319480	319480	0	0	0	0	0	ENSMUST00000004614	1186985	Zfp110	0.25
chr7	13114789	13114909	intergenic	20.13	FALSE	ENSMUST00000121897	12035	12035	AC139131.1	ENSMUST00000129647	Zfp329	4179	4179	downstream	278515	278515	0	0	0	0	0	ENSMUST00000004614	305201	Zfp110	0.25
chr7	13507381	13507957	overlapTSS	45.3	TRUE	ENSMUST00000004554	258	0	Rps5	ENSMUST00000127669	Rps5	725	0	genic	3430	3430	29	44.82	29	29	1	ENSMUST00000004554	0	Rps5	6.6		nMyc,Klf4,cMyc,E2f1,Zfx
chr7	13534789	13535341	intergenic	16.11	FALSE	ENSMUST00000038701	15846	15846	Zfp324	ENSMUST00000128293	Zfp324	4542	0	genic	15875	15875	12	1.51	12	12	1	ENSMUST00000038701	15846	Zfp324	1.5		nMyc,cMyc,E2f1
chr7	13623445	13623709	overlapTSS	21.14	TRUE	ENSMUST00000005714	87	0	Ube2m	ENSMUST00000005711	Chmp2a	853	0	overlapTSS	3352	3352	57	20.91	28.5	51	2	ENSMUST00000005714	0	Ube2m	16.8		nMyc,Klf4,E2f1,Zfx
chr7	13910413	13910581	upstream	21.14	TRUE	ENSMUST00000108528	508	508	Pla2g4c	ENSMUST00000131294	Lig1	5431	5431	downstream	17877	17877	5	2.42	5	5	1	ENSMUST00000131294	17877	Lig1	2.42
chr7	14990317	14990413	downstream	22.15	FALSE	ENSMUST00000063509	41522	41522	2810007J24Rik	ENSMUST00000076576	Gm6957	51514	51514	intergenic	150101	150101	0	0	0	0	0	ENSMUST00000131294	1097781	Lig1	2.42
chr7	16638013	16638181	intergenic	26.17	TRUE	ENSMUST00000108509	19110	19110	Zfp541	ENSMUST00000108509	Zfp541	24474	24474	intergenic	19110	19110	0	0	0	0	0	ENSMUST00000006181	45626	Napa	20.03	Gata1	Sox2
chr7	17709757	17709949	intergenic	20.13	FALSE	ENSMUST00000108491	25682	25682	Ceacam3	ENSMUST00000127311	Ppp5c	1195	0	genic	99662	99662	33	2.23	7.5	13	4	ENSMUST00000138353	96484	Ppp5c	2.38
chr7	19813141	19813237	upstream	35.23	TRUE	ENSMUST00000063976	516	516	Opa3	ENSMUST00000082646	U1	260	260	upstream	14242	14242	0	0	0	0	0	ENSMUST00000063976	516	Opa3	2.16		nMyc,Klf4,Oct4
chr7	19857253	19857301	upstream	26.17	TRUE	ENSMUST00000032561	83	83	Vasp	ENSMUST00000032561	Vasp	2557	0	genic	83	83	59	3.96	12	17	5	ENSMUST00000032561	83	Vasp	3.96		Klf4
chr7	20742901	20743069	intergenic	26.17	FALSE	ENSMUST00000098747	18464	18464	V1rd21	ENSMUST00000143167	AC149085.1	3459	0	genic	305549	305549	4	0.63	4	4	1	ENSMUST00000014830	296253	Ceacam16	0.43
chr7	23720725	23720797	intergenic	20.13	FALSE	ENSMUST00000098711	163691	163691	AC169123.1	ENSMUST00000068975	Zfp180	16	0	overlapTSS	1146146	1146146	109	4.23	30.5	37	4	ENSMUST00000068975	1146146	Zfp180	4.23
chr7	24480805	24480901	intergenic	20.13	FALSE	ENSMUST00000038694	37470	37470	V1rd9	ENSMUST00000068975	Zfp180	16	0	overlapTSS	386042	386042	109	4.23	30.5	37	4	ENSMUST00000068975	386042	Zfp180	4.23
chr7	24814477	24814765	intergenic	26.17	FALSE	ENSMUST00000086012	25028	25028	V1rd15	ENSMUST00000068975	Zfp180	16	0	overlapTSS	52178	52178	109	4.23	30.5	37	4	ENSMUST00000068975	52178	Zfp180	4.23
chr7	25873093	25873405	downstream	22.15	TRUE	ENSMUST00000139449	9395	9395	Pou2f2	ENSMUST00000139449	Pou2f2	5478	5478	downstream	9395	9395	34	6.85	17	24	2	ENSMUST00000139449	9395	Pou2f2	6.85
chr7	27564973	27565021	downstream	81.54	FALSE	ENSMUST00000138018	13399	13399	Cyp2b19	ENSMUST00000005685	Cyp2a5	70177	70177	intergenic	55337	55337	0	0	0	0	0	ENSMUST00000108385	375112	AC157553.2	7.31
chr7	29168077	29168125	upstream	25.17	TRUE	ENSMUST00000051241	3803	3803	Zfp36	ENSMUST00000051241	Zfp36	15	0	genic	3803	3803	165	66.75	165	165	1	ENSMUST00000051241	3803	Zfp36	66.75	Gata1
chr7	31065349	31065517	overlapTSS	21.14	TRUE	ENSMUST00000108190	79	0	Wdr62	ENSMUST00000108187	Thap8	7713	7713	upstream	236	0	0	0	0	0	0	ENSMUST00000047189	0	Wdr62	3.43		nMyc,Klf4,cMyc
chr7	31435405	31435453	upstream	27.18	TRUE	ENSMUST00000042726	69	69	Rbm42	ENSMUST00000042726	Rbm42	2164	2164	upstream	69	69	13	1.39	6.5	10	2	ENSMUST00000042726	69	Rbm42	1.39
chr7	39265981	39266029	intergenic	20.13	FALSE	ENSMUST00000079759	47183	47183	Gm5591	ENSMUST00000067854	1600014C10Rik	12140	12140	downstream	297146	297146	23	2.06	8	9	3	ENSMUST00000067854	297146	1600014C10Rik	2.06
chr7	46773325	46773373	genic	28.19	TRUE	ENSMUST00000108015	189	0	Zfp619	ENSMUST00000072937	Zfp619	23457	23457	intergenic	15790	15790	0	0	0	0	0	ENSMUST00000098511	70583	AC113955.2	56.54
chr7	47365165	47365621	intergenic	20.13	FALSE	ENSMUST00000073108	80628	80628	AC108424.1	ENSMUST00000098511	AC113955.2	54	0	genic	521209	521209	64	56.54	64	64	1	ENSMUST00000098511	521209	AC113955.2	56.54
chr7	47491141	47491309	intergenic	20.13	FALSE	ENSMUST00000154478	44836	44836	AC108424.1	ENSMUST00000098511	AC113955.2	54	0	genic	647185	647185	64	56.54	64	64	1	ENSMUST00000098511	647185	AC113955.2	56.54
chr7	52964077	52964341	genic	23.15	TRUE	ENSMUST00000155439	818	0	Dbp	ENSMUST00000155439	Dbp	1940	0	genic	818	0	45	22.41	45	45	1	ENSMUST00000155439	0	Dbp	22.41
chr7	53178733	53178997	upstream	15.6	TRUE	ENSMUST00000120643	445	445	Ccdc114	ENSMUST00000038876	Emp3	1652	0	genic	2075	2075	6	1.84	6	6	1	ENSMUST00000038876	2075	Emp3	1.84	ldb1	nMyc,Klf4
chr7	54175429	54175981	upstream	35.23	TRUE	ENSMUST00000014546	90	90	Tsg101	ENSMUST00000140693	Tsg101	512	0	genic	11014	11014	5	2.04	5	5	1	ENSMUST00000014546	90	Tsg101	0.26		nMyc,Zfx
chr7	59060053	59060101	intergenic	19.13	TRUE	ENSMUST00000107592	57284	57284	Gas2	ENSMUST00000107592	Gas2	130	130	upstream	57284	57284	0	0	0	0	0	ENSMUST00000098414	201287	Svip	0.45
chr7	60025957	60026005	intergenic	22.15	FALSE	ENSMUST00000117187	15122	15122	AC110559.1	ENSMUST00000098414	Svip	323215	323215	intergenic	764569	764569	4	0.45	4	4	1	ENSMUST00000098414	764569	Svip	0.45
chr7	63305485	63305773	overlapTSS	20.13	TRUE	ENSMUST00000041015	138	0	Herc2	ENSMUST00000076226	Herc2	7094	0	genic	138	0	166	0.91	9	38	15	ENSMUST00000041015	0	Herc2	0.91
chr7	65271877	65271949	intergenic	22.15	FALSE	ENSMUST00000104596	11302	11302	SNORA17	ENSMUST00000085239	AC158300.1	166	0	genic	135281	135281	8	3.37	8	8	1	ENSMUST00000085239	135281	AC158300.1	3.37
chr7	65360797	65360869	intergenic	22.15	FALSE	ENSMUST00000104168	42728	42728	SNORA17	ENSMUST00000085239	AC158300.1	166	0	genic	224201	224201	8	3.37	8	8	1	ENSMUST00000085239	224201	AC158300.1	3.37
chr7	66383413	66383701	intergenic	24.16	FALSE	ENSMUST00000085231	100421	100421	Ube3a	ENSMUST00000085231	Ube3a	34	0	overlapTSS	100421	100421	24	0.31	24	24	1	ENSMUST00000085231	100421	Ube3a	0.31
chr7	67469701	67470061	intergenic	15.1	FALSE	ENSMUST00000057611	169258	169258	AC046145.1	ENSMUST00000057611	AC046145.1	18	0	genic	169258	169258	27	3.22	27	27	1	ENSMUST00000057611	169258	AC046145.1	3.22
chr7	67679413	67679485	intergenic	22.15	FALSE	ENSMUST00000073778	219381	219381	AC140370.1	ENSMUST00000057611	AC046145.1	18	0	genic	378970	378970	27	3.22	27	27	1	ENSMUST00000057611	378970	AC046145.1	3.22
chr7	67923733	67923805	intergenic	25.17	FALSE	ENSMUST00000073778	24867	24867	AC140370.1	ENSMUST00000057611	AC046145.1	18	0	genic	623290	623290	27	3.22	27	27	1	ENSMUST00000057611	623290	AC046145.1	3.22
chr7	70930045	70930213	intergenic	21.14	FALSE	ENSMUST00000126152	131530	131530	AC148977.1	ENSMUST00000126152	AC148977.1	30864	30864	intergenic	131530	131530	174	47.24	87	95	2	ENSMUST00000126152	131530	AC148977.1	47.24
chr7	71193613	71193877	intergenic	17.11	FALSE	ENSMUST00000107525	104854	104854	Trpm1	ENSMUST00000063694	Klf13	78631	78631	intergenic	109870	109870	824	17.35	84	196	10	ENSMUST00000063694	109870	Klf13	17.35	Gata1,ldb1,tal1,mtgr1
chr7	72838117	72838285	upstream	23.15	TRUE	ENSMUST00000032726	18	18	Tm2d3	ENSMUST00000065574	Tm2d3	3824	3824	upstream	2062	0	0	0	0	0	0	ENSMUST00000127354	15167	Tarsl2	1.58
chr7	74790349	74790661	upstream	18.12	TRUE	ENSMUST00000032775	232	232	Lrrc28	ENSMUST00000005671	Igf1r	7772	0	genic	306482	306482	170	0.6	8	20	20	ENSMUST00000005671	306482	Igf1r	0.6		E2f1
chr7	77825749	77825965	intergenic	26.17	FALSE	ENSMUST00000089565	314128	314128	Nr2f2	ENSMUST00000119383	AC136516.1	4211	4211	upstream	1968232	1968232	0	0	0	0	0	ENSMUST00000071888	1991739	AC136516.2	13
chr7	80638549	80638597	intergenic	21.14	TRUE	ENSMUST00000038366	31930	31930	Chd2	ENSMUST00000038366	Chd2	32973	32973	intergenic	31930	31930	15	1.51	15	15	1	ENSMUST00000038366	31930	Chd2	1.51
chr7	80685253	80685301	genic	22.15	TRUE	ENSMUST00000026895	1331	0	Chd2	ENSMUST00000026895	Chd2	735	735	upstream	1331	0	164	4.47	14.5	46	8	ENSMUST00000026895	0	Chd2	4.47
chr7	80686525	80686597	genic	63.42	TRUE	ENSMUST00000026895	35	0	Chd2	ENSMUST00000026895	Chd2	735	735	upstream	35	0	164	4.47	14.5	46	8	ENSMUST00000026895	0	Chd2	4.47
chr7	80703421	80703997	intergenic	28.19	TRUE	ENSMUST00000026895	16789	16789	Chd2	ENSMUST00000026895	Chd2	7895	7895	upstream	16789	16789	164	4.47	14.5	46	8	ENSMUST00000026895	16789	Chd2	4.47		nMyc,cMyc,E2f1,Zfx
chr7	80763661	80764045	intergenic	20.13	TRUE	ENSMUST00000083795	26930	26930	U6	ENSMUST00000026895	Chd2	7895	7895	upstream	77029	77029	164	4.47	14.5	46	8	ENSMUST00000026895	77029	Chd2	4.47		Nanog,nMyc,Klf4,cMyc,E2f1,Tcfcp2I1,Zfx
chr7	81226741	81227077	intergenic	31.21	FALSE	ENSMUST00000026896	68181	68181	St8sia2	ENSMUST00000026895	Chd2	7895	7895	upstream	540109	540109	164	4.47	14.5	46	8	ENSMUST00000026895	540109	Chd2	4.47
chr7	82732741	82732789	intergenic	20.13	TRUE	ENSMUST00000125771	22136	22136	Akap13	ENSMUST00000125771	Akap13	1492	0	overlapTSS	22136	22136	451	5.17	13	141	19	ENSMUST00000125771	22136	Akap13	5.17
chr7	82975309	82975429	intergenic	24.16	FALSE	ENSMUST00000092073	17839	17839	Klhl25	ENSMUST00000092073	Klhl25	175	0	genic	17839	17839	432	16.78	46	139	7	ENSMUST00000092073	17839	Klhl25	16.78	ldb1,tal1,mtgr1
chr7	85022917	85022965	intergenic	37.25	FALSE	ENSMUST00000083006	32241	32241	U1	ENSMUST00000138167	Aen	508	0	genic	1019952	1019952	17	3.55	8.5	12	2	ENSMUST00000123824	1017775	Aen	2.54
chr7	87331237	87331573	upstream	22.15	TRUE	ENSMUST00000032754	154	154	Sema4b	ENSMUST00000107383	Sema4b	3833	0	genic	154	154	513	14.66	100.5	175	6	ENSMUST00000032754	154	Sema4b	17.47		E2f1,Stat3,Zfx,Esrrb
chr7	87438973	87439453	overlapTSS	26.17	TRUE	ENSMUST00000047549	61	0	Prc1	ENSMUST00000047558	Prc1	1596	0	genic	61	0	243	11.17	36.5	82	6	ENSMUST00000047549	0	Prc1	11.17		nMyc
chr7	88046173	88046269	upstream	18.12	TRUE	ENSMUST00000026816	18	18	Wdr73	ENSMUST00000149792	Nmb	235	0	genic	2991	2991	4	1.87	4	4	1	ENSMUST00000026816	18	Wdr73	1.23		nMyc,Klf4
chr7	88907725	88907845	overlapTSS	22.15	TRUE	ENSMUST00000042166	34	0	Fam103a1	ENSMUST00000118190	Fam103a1	8669	8669	downstream	324	324	0	0	0	0	0	ENSMUST00000141075	25705	3110040N11Rik	3.55		nMyc
chr7	88965421	88965493	genic	17.11	FALSE	ENSMUST00000026093	8857	0	Btbd1	ENSMUST00000026093	Btbd1	2642	0	genic	8857	0	6	0.17	6	6	1	ENSMUST00000026093	0	Btbd1	0.17
chr7	91800109	91800157	genic	21.14	TRUE	ENSMUST00000069537	27743	0	Zfand6	ENSMUST00000069537	Zfand6	24799	0	genic	27743	0	134	2.08	9	20	13	ENSMUST00000069537	0	Zfand6	2.08	Gata1,ldb1,tal1,gata1l
chr7	94135549	94135621	intergenic	20.13	FALSE	ENSMUST00000107271	211208	211208	Folh1	ENSMUST00000129059	AC099599.2	1172	1172	upstream	2297399	2297399	0	0	0	0	0	ENSMUST00000069537	2307649	Zfand6	2.08
chr7	95054581	95054869	genic	20.13	FALSE	ENSMUST00000155358	102256	0	Grm5	ENSMUST00000032856	Me3	23985	23985	intergenic	1726363	1726363	0	0	0	0	0	ENSMUST00000078918	2034707	l7Rn6	0.4
chr7	96149845	96150013	intergenic	18.62	FALSE	ENSMUST00000156153	152797	152797	Tmem135	ENSMUST00000032856	Me3	23985	23985	intergenic	631219	631219	0	0	0	0	0	ENSMUST00000078918	939563	l7Rn6	0.4
chr7	97359541	97360645	intergenic	20.13	FALSE	ENSMUST00000107221	53297	53297	Ccdc83	ENSMUST00000107221	Ccdc83	56396	56396	intergenic	53297	53297	0	0	0	0	0	ENSMUST00000107224	80492	Picalm	9.94
chr7	97361101	97362061	intergenic	25.17	FALSE	ENSMUST00000107221	51881	51881	Ccdc83	ENSMUST00000107221	Ccdc83	56396	56396	intergenic	51881	51881	0	0	0	0	0	ENSMUST00000107224	82052	Picalm	9.94
chr7	97591117	97591165	upstream	33.22	TRUE	ENSMUST00000061767	74	74	Crebzf	ENSMUST00000107205	Crebzf	463	0	genic	1015	1015	82	115.98	82	82	1	ENSMUST00000061767	74	Crebzf	24.29		nMyc,cMyc,Zfx
chr7	97600597	97601029	genic	20.13	TRUE	ENSMUST00000136652	4689	0	Tmem126a	ENSMUST00000107205	Crebzf	463	0	genic	8417	8417	82	115.98	82	82	1	ENSMUST00000146291	7384	Crebzf	58.87
chr7	97604653	97604989	genic	25.17	FALSE	ENSMUST00000136652	729	0	Tmem126a	ENSMUST00000107205	Crebzf	463	0	genic	12473	12473	82	115.98	82	82	1	ENSMUST00000146291	11440	Crebzf	58.87		nMyc
chr7	99793645	99793741	downstream	20.13	TRUE	ENSMUST00000148539	2978	2978	Pcf11	ENSMUST00000151177	Pcf11	4528	0	genic	18306	0	51	2.65	51	51	1	ENSMUST00000151177	0	Pcf11	2.65
chr7	99879997	99880165	downstream	19.13	TRUE	ENSMUST00000098305	9613	9613	4632427E13Rik	ENSMUST00000098305	4632427E13Rik	4892	4892	downstream	9613	9613	0	0	0	0	0	ENSMUST00000032879	9948	Rab30	1.84
chr7	101121493	101121757	intergenic	21.14	FALSE	ENSMUST00000079808	223963	223963	AC138594.1	ENSMUST00000147522	AC102906.2	8213	0	genic	966001	966001	2	0.02	2	2	1	ENSMUST00000147522	966001	AC102906.2	0.02
chr7	101540293	101540341	intergenic	23.15	FALSE	ENSMUST00000079808	194573	194573	AC138594.1	ENSMUST00000147522	AC102906.2	8213	0	genic	1384801	1384801	2	0.02	2	2	1	ENSMUST00000147522	1384801	AC102906.2	0.02
chr7	107006941	107006989	genic	21.14	TRUE	ENSMUST00000036274	398	0	Spcs2	ENSMUST00000036331	Neu3	8221	0	genic	30014	30014	60	3.53	9	48	3	ENSMUST00000036331	30014	Neu3	3.53
chr7	110427781	110427829	downstream	20.13	FALSE	ENSMUST00000083320	7717	7717	7SK	ENSMUST00000098192	Hbb-b1	5223	5223	downstream	534681	534681	1613	1095.04	1613	1613	1	ENSMUST00000098192	534681	Hbb-b1	1095.04
chr7	110959813	110959861	downstream	352.33	TRUE	ENSMUST00000098192	2649	2649	Hbb-b1	ENSMUST00000098192	Hbb-b1	30	0	genic	2649	2649	1613	1095.04	1613	1613	1	ENSMUST00000098192	2649	Hbb-b1	1095.04	gata1l
chr7	110973661	110973781	downstream	68.45	FALSE	ENSMUST00000131960	2470	2470	Hbb-b2	ENSMUST00000023934	Hbb-b2	21	0	genic	2811	2811	4322	2797.41	4322	4322	1	ENSMUST00000131960	2470	Hbb-b2	3592.68
chr7	111007837	111007909	upstream	21.14	TRUE	ENSMUST00000033229	6083	6083	Hbb-y	ENSMUST00000023934	Hbb-b2	21	0	genic	31245	31245	4322	2797.41	4322	4322	1	ENSMUST00000153218	31227	Hbb-b2	6700.78	Gata1,Eklf,ldb1,tal1,gata1l,mtgr1
chr7	111009661	111010357	upstream	46.31	TRUE	ENSMUST00000033229	7907	7907	Hbb-y	ENSMUST00000023934	Hbb-b2	21	0	genic	33069	33069	4322	2797.41	4322	4322	1	ENSMUST00000153218	33051	Hbb-b2	6700.78	Gata1,Eklf,ldb1,tal1,gata1l,mtgr1
chr7	111014461	111014773	intergenic	34.23	TRUE	ENSMUST00000033229	12707	12707	Hbb-y	ENSMUST00000023934	Hbb-b2	21	0	genic	37869	37869	4322	2797.41	4322	4322	1	ENSMUST00000153218	37851	Hbb-b2	6700.78	ldb1,tal1,gata1l
chr7	111019381	111019573	intergenic	61.41	TRUE	ENSMUST00000079117	11182	11182	Olfr66	ENSMUST00000023934	Hbb-b2	21	0	genic	42789	42789	4322	2797.41	4322	4322	1	ENSMUST00000153218	42771	Hbb-b2	6700.78	ldb1,tal1,gata1l,mtgr1
chr7	111436741	111436957	upstream	24.16	FALSE	ENSMUST00000106844	88	88	Trim5	ENSMUST00000142641	Trim12	126	0	genic	12591	12591	7	6.13	7	7	1	ENSMUST00000070931	88	Trim5	0.36
chr7	113417125	113417245	intergenic	20.13	FALSE	ENSMUST00000061825	52076	52076	Gm8979	ENSMUST00000006667	Gvin1	8595	0	genic	58271	58271	42	0.71	10.5	17	4	ENSMUST00000006667	58271	Gvin1	0.71
chr7	114223405	114223453	downstream	24.16	FALSE	ENSMUST00000054629	6061	6061	Olfr714	ENSMUST00000098144	Gm1966	23058	0	genic	452827	452827	14	0.54	7	10	2	ENSMUST00000098144	452827	Gm1966	0.54
chr7	115644661	115644877	intergenic	23.15	FALSE	ENSMUST00000078933	22585	22585	Olfr502	ENSMUST00000147369	Eif3f	219	0	genic	438945	438945	14	19.97	14	14	1	ENSMUST00000033342	433054	Eif3f	1.64
chr7	116665693	116666029	downstream	26.17	FALSE	ENSMUST00000104387	899	899	SNORA3	ENSMUST00000083082	SNORA3	744	0	genic	2059	2059	23	174.24	23	23	1	ENSMUST00000083082	2059	SNORA3	174.24		E2f1
chr7	116745781	116746117	genic	23.15	TRUE	ENSMUST00000077909	13965	0	St5	ENSMUST00000077909	St5	21274	0	genic	13965	0	377	4.07	13	61	21	ENSMUST00000077909	0	St5	4.07
chr7	117203509	117205357	genic	25.17	TRUE	ENSMUST00000098110	539	0	AA474408	ENSMUST00000061729	Zfp143	253	253	upstream	13831	13831	4	0.53	4	4	1	ENSMUST00000084727	0	Zfp143	0.59	ldb1	Nanog,nMyc,Klf4,Oct4,cMyc,Zfx
chr7	118266181	118266253	overlapTSS	58.39	TRUE	ENSMUST00000124354	8	0	AC150312.1	ENSMUST00000005750	Eif4g2	219	0	overlapTSS	39673	39673	87	7.86	43.5	51	2	ENSMUST00000106666	39673	Eif4g2	7.86		nMyc,cMyc,Zfx
chr7	119752261	119752381	downstream	24.16	FALSE	ENSMUST00000104341	9358	9358	SNORA17	ENSMUST00000106637	Arntl	37470	0	genic	598598	598598	21	0.2	7	7	3	ENSMUST00000047321	598598	Arntl	0.2
chr7	120656341	120656413	upstream	24.16	TRUE	ENSMUST00000033018	935	935	Far1	ENSMUST00000047091	Btbd10	432	0	overlapTSS	143488	143488	7	0.13	7	7	1	ENSMUST00000119278	143435	Btbd10	0.13		Klf4
chr7	125273077	125273317	overlapTSS	59.39	TRUE	ENSMUST00000032888	13	0	Arl6ip1	ENSMUST00000032888	Arl6ip1	1884	1884	upstream	13	0	51	4.78	25.5	27	2	ENSMUST00000032888	0	Arl6ip1	4.78	Gata1	nMyc,Klf4,Oct4,cMyc,E2f1,Stat3,Zfx
chr7	129306829	129306901	genic	21.14	FALSE	ENSMUST00000033154	3830	0	Plk1	ENSMUST00000132811	AC124379.2	708	0	overlapTSS	3914	3914	95	4.66	47.5	88	2	ENSMUST00000033154	0	Plk1	12.9
chr7	130752061	130752373	intergenic	43.29	FALSE	ENSMUST00000128217	108098	108098	Zkscan2	ENSMUST00000098060	Arhgap17	1363	0	genic	238669	238669	541	5.97	16	45	28	ENSMUST00000106442	238656	Arhgap17	3.33
chr7	133792885	133793245	overlapTSS	22.15	TRUE	ENSMUST00000084587	161	0	2510046G10Rik	ENSMUST00000129786	Ccdc101	843	0	genic	21846	21846	16	19.61	16	16	1	ENSMUST00000152231	0	Ccdc101	0.71		nMyc
chr7	135054301	135054421	upstream	20.13	FALSE	ENSMUST00000033070	1610	1610	Myst1	ENSMUST00000124533	Bckdk	1081	0	genic	5050	5050	33	18.44	16.5	18	2	ENSMUST00000033070	1610	Myst1	1.74
chr7	135111013	135111085	overlapTSS	18.12	TRUE	ENSMUST00000106249	2	0	Fus	ENSMUST00000121616	Fus	611	0	genic	2	0	145	9.98	34	58	4	ENSMUST00000106249	0	Fus	9.98		nMyc,Klf4,Oct4,Sox2,cMyc,E2f1,Zfx
chr7	135446389	135446725	upstream	20.13	TRUE	ENSMUST00000033044	4705	4705	BC017158	ENSMUST00000124216	BC017158	63	0	genic	14170	14170	85	6.85	19	56	3	ENSMUST00000033044	4705	BC017158	6.38
chr7	139768189	139768405	upstream	21.14	TRUE	ENSMUST00000084500	160	160	Oat	ENSMUST00000132849	AC099609.2	4186	4186	downstream	83162	83162	0	0	0	0	0	ENSMUST00000033241	33917	Lhpp	0.16
chr7	141293749	141293917	downstream	20.13	FALSE	ENSMUST00000106131	10484	10484	AC140055.1	ENSMUST00000153698	Uros	1936	1936	upstream	399450	399450	49	62.98	49	49	1	ENSMUST00000151348	391994	Uros	6.73
chr7	147657973	147658093	downstream	21.14	FALSE	ENSMUST00000071755	5871	5871	Olfr533	ENSMUST00000135842	Echs1	2060	0	genic	359067	359067	5	0.72	5	5	1	ENSMUST00000026538	355598	Echs1	0.46
chr7	148633357	148634149	overlapTSS	31.21	TRUE	ENSMUST00000140099	173	0	Rplp2	ENSMUST00000026580	Lrdd	17	0	overlapTSS	3433	3433	158	26.72	158	158	1	ENSMUST00000026580	3433	Lrdd	26.72		nMyc,Klf4,Oct4,cMyc,E2f1,Zfx
chr7	150735013	150735469	upstream	28.19	TRUE	ENSMUST00000105913	16	16	Nap1l4	ENSMUST00000072727	Nap1l4	2794	0	genic	18	18	192	5.41	11	61	11	ENSMUST00000105913	16	Nap1l4	5.55		nMyc,cMyc,Zfx
chr8	5611741	5611813	intergenic	21.14	FALSE	ENSMUST00000051687	28384	28384	AC132451.1	ENSMUST00000051687	AC132451.1	684	0	genic	28384	28384	34	43.37	34	34	1	ENSMUST00000051687	28384	AC132451.1	43.37
chr8	9556165	9556213	intergenic	29.19	TRUE	ENSMUST00000082684	12036	12036	5S_rRNA	ENSMUST00000110972	Arglu1	54095	54095	intergenic	865848	865848	8	1.2	8	8	1	ENSMUST00000110972	865848	Arglu1	1.2
chr8	11555245	11555893	upstream	33.22	TRUE	ENSMUST00000116493	172	172	Ing1	ENSMUST00000054399	Ing1	4346	0	genic	1017	1017	35	6.3	35	35	1	ENSMUST00000116493	172	Ing1	5.47		nMyc,Klf4
chr8	11557933	11557981	genic	84.56	TRUE	ENSMUST00000054399	1023	0	Ing1	ENSMUST00000054399	Ing1	4346	0	genic	1023	0	35	6.3	35	35	1	ENSMUST00000054399	0	Ing1	6.3		Klf4,Oct4
chr8	18595117	18595213	overlapTSS	25.17	FALSE	ENSMUST00000039412	14	0	Mcph1	ENSMUST00000104099	SNORA17	4524	4524	downstream	18896	18896	0	0	0	0	0	ENSMUST00000039412	0	Mcph1	4.3	ldb1	nMyc,Oct4,E2f1,Zfx
chr8	19719013	19721845	upstream	71.47	TRUE	ENSMUST00000098909	7731	7731	AC148089.3	ENSMUST00000098909	AC148089.3	4765	4765	upstream	7731	7731	0	0	0	0	0	ENSMUST00000144307	36604	AC148089.2	6.54
chr8	19726741	19727221	upstream	24.16	FALSE	ENSMUST00000098909	2355	2355	AC148089.3	ENSMUST00000098909	AC148089.3	4765	4765	upstream	2355	2355	0	0	0	0	0	ENSMUST00000144307	44332	AC148089.2	6.54
chr8	19747117	19750501	genic	32.21	FALSE	ENSMUST00000098909	17541	0	AC148089.3	ENSMUST00000081370	AC148089.1	20927	20927	intergenic	17541	17541	29	51.24	29	29	1	ENSMUST00000081370	34245	AC148089.1	51.24
chr8	19753429	19756813	genic	20.64	TRUE	ENSMUST00000098909	23853	0	AC148089.3	ENSMUST00000081370	AC148089.1	20927	20927	intergenic	23853	23853	29	51.24	29	29	1	ENSMUST00000081370	27933	AC148089.1	51.24
chr8	19774669	19775845	upstream	23.15	FALSE	ENSMUST00000081370	8901	8901	AC148089.1	ENSMUST00000081370	AC148089.1	5482	5482	upstream	8901	8901	29	51.24	29	29	1	ENSMUST00000081370	8901	AC148089.1	51.24
chr8	19799917	19800157	intergenic	28.19	TRUE	ENSMUST00000081370	15171	15171	AC148089.1	ENSMUST00000081370	AC148089.1	5421	5421	downstream	15171	15171	29	51.24	29	29	1	ENSMUST00000081370	15171	AC148089.1	51.24
chr8	19859101	19860109	downstream	21.14	FALSE	ENSMUST00000096485	18663	18663	2610005L07Rik	ENSMUST00000096485	2610005L07Rik	14618	14618	downstream	18663	18663	0	0	0	0	0	ENSMUST00000150051	0	2610005L07Rik	0.77
chr8	19911685	19911733	intergenic	26.17	FALSE	ENSMUST00000153748	18675	18675	2610005L07Rik	ENSMUST00000153748	2610005L07Rik	27081	27081	intergenic	18675	18675	47	1.61	6	20	5	ENSMUST00000153748	18675	2610005L07Rik	1.61
chr8	19934269	19934869	genic	21.14	FALSE	ENSMUST00000084046	23919	0	4930467E23Rik	ENSMUST00000153748	2610005L07Rik	31003	31003	intergenic	23919	23919	47	1.61	6	20	5	ENSMUST00000153748	41259	2610005L07Rik	1.61
chr8	19935829	19936885	genic	28.19	FALSE	ENSMUST00000084046	21903	0	4930467E23Rik	ENSMUST00000153748	2610005L07Rik	31003	31003	intergenic	21903	21903	47	1.61	6	20	5	ENSMUST00000153748	42819	2610005L07Rik	1.61
chr8	19941301	19941829	genic	20.47	FALSE	ENSMUST00000084046	16959	0	4930467E23Rik	ENSMUST00000153748	2610005L07Rik	31003	31003	intergenic	16959	16959	47	1.61	6	20	5	ENSMUST00000153748	48291	2610005L07Rik	1.61
chr8	19942381	19947829	genic	34.23	FALSE	ENSMUST00000084046	10959	0	4930467E23Rik	ENSMUST00000153748	2610005L07Rik	31003	31003	intergenic	10959	10959	47	1.61	6	20	5	ENSMUST00000153748	49371	2610005L07Rik	1.61
chr8	19961509	19961557	upstream	23.15	FALSE	ENSMUST00000084046	2721	2721	4930467E23Rik	ENSMUST00000084046	4930467E23Rik	4374	4374	upstream	2721	2721	0	0	0	0	0	ENSMUST00000139264	44586	AC152164.1	0.99
chr8	19966069	19966549	upstream	23.15	FALSE	ENSMUST00000084046	7281	7281	4930467E23Rik	ENSMUST00000084046	4930467E23Rik	4374	4374	upstream	7281	7281	0	0	0	0	0	ENSMUST00000139264	39594	AC152164.1	0.99
chr8	19995733	19996165	genic	28.19	TRUE	ENSMUST00000139264	9978	0	AC152164.1	ENSMUST00000139264	AC152164.1	15408	15408	downstream	9978	0	15	0.99	7.5	9	2	ENSMUST00000139264	0	AC152164.1	0.99
chr8	19997245	19997557	genic	26.17	TRUE	ENSMUST00000139264	8586	0	AC152164.1	ENSMUST00000139264	AC152164.1	1376	0	genic	8586	0	15	0.99	7.5	9	2	ENSMUST00000139264	0	AC152164.1	0.99
chr8	20009917	20010109	upstream	21.14	FALSE	ENSMUST00000139264	3774	3774	AC152164.1	ENSMUST00000139264	AC152164.1	215	0	overlapTSS	3774	3774	15	0.99	7.5	9	2	ENSMUST00000139264	3774	AC152164.1	0.99
chr8	20029933	20030701	upstream	17.11	FALSE	ENSMUST00000140111	9541	9541	AC152164.1	ENSMUST00000092138	AC152164.1	3	0	genic	9659	9659	29	52.25	29	29	1	ENSMUST00000140111	9541	AC152164.1	1.54
chr8	20034013	20034709	intergenic	31.21	FALSE	ENSMUST00000140111	13621	13621	AC152164.1	ENSMUST00000092138	AC152164.1	3	0	genic	13739	13739	29	52.25	29	29	1	ENSMUST00000140111	13621	AC152164.1	1.54
chr8	20036581	20037421	intergenic	21.14	FALSE	ENSMUST00000140111	16189	16189	AC152164.1	ENSMUST00000092138	AC152164.1	3	0	genic	16307	16307	29	52.25	29	29	1	ENSMUST00000140111	16189	AC152164.1	1.54
chr8	22713469	22713613	downstream	22.15	FALSE	ENSMUST00000120740	4029	4029	AC133094.6	ENSMUST00000110740	Ccdc70	19939	19939	intergenic	369969	369969	0	0	0	0	0	ENSMUST00000110738	456878	Atp7b	1.79
chr8	25863181	25863517	intergenic	27.18	TRUE	ENSMUST00000069723	26884	26884	Adam3	ENSMUST00000084031	Htra4	3635	3635	upstream	285917	285917	0	0	0	0	0	ENSMUST00000125466	338301	Plekha2	2.32
chr8	26707381	26708653	overlapTSS	16.61	TRUE	ENSMUST00000079160	578	0	Letm2	ENSMUST00000143445	Whsc1l1	950	0	genic	4138	4138	131	2.14	8	49	11	ENSMUST00000155861	3420	Whsc1l1	2.09		Klf4,Zfx
chr8	26711653	26712277	overlapTSS	32.21	TRUE	ENSMUST00000155861	204	0	Whsc1l1	ENSMUST00000143445	Whsc1l1	950	0	genic	514	514	131	2.14	8	49	11	ENSMUST00000155861	0	Whsc1l1	2.09		Zfx
chr8	26864989	26865037	upstream	22.15	TRUE	ENSMUST00000098860	317	317	Ddhd2	ENSMUST00000098860	Ddhd2	1190	1190	upstream	317	317	34	1.26	14	18	3	ENSMUST00000098860	317	Ddhd2	1.26		Zfx
chr8	31149181	31149421	intergenic	20.13	FALSE	ENSMUST00000078597	819371	819371	Unc5d	ENSMUST00000046941	Rnf122	12	0	genic	1072897	1072897	14	0.71	7	8	2	ENSMUST00000046941	1072897	Rnf122	0.71
chr8	32159581	32160205	intergenic	23.15	FALSE	ENSMUST00000036631	39929	39929	Dusp26	ENSMUST00000046941	Rnf122	12	0	genic	62113	62113	14	0.71	7	8	2	ENSMUST00000046941	62113	Rnf122	0.71
chr8	32279053	32279365	overlapTSS	44.29	TRUE	ENSMUST00000033983	143	0	Mak16	ENSMUST00000098842	BC019943	6	0	genic	18266	18266	28	2.61	28	28	1	ENSMUST00000098842	18266	BC019943	2.61		nMyc,cMyc,E2f1,Zfx
chr8	34407709	34407877	genic	20.13	FALSE	ENSMUST00000033990	88092	0	Wrn	ENSMUST00000033990	Wrn	68130	0	genic	88092	0	163	1.09	8	22	17	ENSMUST00000033990	0	Wrn	1.09
chr8	34495765	34495885	genic	25.17	TRUE	ENSMUST00000033990	84	0	Wrn	ENSMUST00000033990	Wrn	940	0	genic	84	0	163	1.09	8	22	17	ENSMUST00000033990	0	Wrn	1.09		Zfx
chr8	36630037	36630589	intergenic	23.15	TRUE	ENSMUST00000037666	20263	20263	Mfhas1	ENSMUST00000037666	Mfhas1	2738	2738	upstream	20263	20263	1261	13.76	15	656	21	ENSMUST00000037666	20263	Mfhas1	13.76	ldb1,tal1,mtgr1
chr8	38545213	38545357	intergenic	20.13	FALSE	ENSMUST00000083343	164581	164581	U6	ENSMUST00000065297	Lonrf1	31828	0	genic	1232643	1232643	9	0.27	9	9	1	ENSMUST00000065297	1232643	Lonrf1	0.27
chr8	38691445	38691613	intergenic	25.17	FALSE	ENSMUST00000117720	160133	160133	AC129334.1	ENSMUST00000035739	Tusc3	14945	0	genic	1377286	1377286	5	0.04	5	5	1	ENSMUST00000035739	1377286	Tusc3	0.04
chr8	39895021	39895261	intergenic	21.14	FALSE	ENSMUST00000104257	150828	150828	SNORA17	ENSMUST00000035739	Tusc3	14945	0	genic	173638	173638	5	0.04	5	5	1	ENSMUST00000035739	173638	Tusc3	0.04
chr8	40014757	40014805	intergenic	22.15	FALSE	ENSMUST00000104257	31284	31284	SNORA17	ENSMUST00000035739	Tusc3	14945	0	genic	54094	54094	5	0.04	5	5	1	ENSMUST00000035739	54094	Tusc3	0.04
chr8	40633909	40634005	intergenic	22.15	FALSE	ENSMUST00000026021	87838	87838	Msr1	ENSMUST00000035739	Tusc3	14945	0	genic	565010	565010	5	0.04	5	5	1	ENSMUST00000035739	565010	Tusc3	0.04
chr8	43903501	43903549	intergenic	25.17	FALSE	ENSMUST00000104567	295944	295944	SNORD95	ENSMUST00000059692	Triml1	142649	142649	intergenic	323291	323291	0	0	0	0	0	ENSMUST00000068999	2510689	Efha2	0.03
chr8	44730085	44730133	intergenic	33.22	FALSE	ENSMUST00000056023	17546	17546	Gm5346	ENSMUST00000082120	Zfp42	11255	11255	intergenic	337795	337795	0	0	0	0	0	ENSMUST00000041582	2471923	Snx25	0.08
chr8	50235853	50236093	intergenic	20.13	FALSE	ENSMUST00000061583	31171	31171	AC158360.2	ENSMUST00000038738	Cdkn2aip	1926	0	genic	1436600	1436600	6	1.35	6	6	1	ENSMUST00000038738	1436600	Cdkn2aip	1.35
chr8	51069373	51069709	intergenic	23.15	FALSE	ENSMUST00000122774	137402	137402	AC125181.1	ENSMUST00000038738	Cdkn2aip	1926	0	genic	2270120	2270120	6	1.35	6	6	1	ENSMUST00000038738	2270120	Cdkn2aip	1.35
chr8	59302693	59302837	intergenic	21.14	FALSE	ENSMUST00000102437	262595	262595	AC116121.2	ENSMUST00000102437	AC116121.2	5026	5026	downstream	262595	262595	0	0	0	0	0	ENSMUST00000156840	272806	Fbxo8	0.35
chr8	59996221	59996869	downstream	36.24	TRUE	ENSMUST00000067925	5517	5517	Hmgb2	ENSMUST00000067925	Hmgb2	3543	3543	downstream	5517	5517	79	30.53	79	79	1	ENSMUST00000067925	5517	Hmgb2	30.53
chr8	60869605	60869749	intergenic	22.15	FALSE	ENSMUST00000148792	309835	309835	AC163281.1	ENSMUST00000145057	AC130841.3	20581	20581	intergenic	840509	840509	11	10.95	11	11	1	ENSMUST00000156907	737776	Galnt7	0.2
chr8	60881869	60882157	intergenic	26.17	FALSE	ENSMUST00000148792	297427	297427	AC163281.1	ENSMUST00000145057	AC130841.3	20581	20581	intergenic	852773	852773	11	10.95	11	11	1	ENSMUST00000156907	750040	Galnt7	0.2
chr8	62555437	62555485	upstream	21.14	FALSE	ENSMUST00000083793	2902	2902	U6	ENSMUST00000083793	U6	400308	400308	intergenic	2902	2902	0	0	0	0	0	ENSMUST00000146863	813730	2700029M09Rik	2.91
chr8	63430453	63430501	genic	23.15	TRUE	ENSMUST00000110302	3044	0	Clcn3	ENSMUST00000110302	Clcn3	3988	0	genic	3044	0	388	9.05	20	106	11	ENSMUST00000110302	0	Clcn3	9.05
chr8	68068981	68069653	intergenic	21.14	FALSE	ENSMUST00000152320	72146	72146	36951	ENSMUST00000082971	Vault	44101	44101	intergenic	177780	177780	0	0	0	0	0	ENSMUST00000152320	72146	36951	0.08
chr8	71942581	71942821	intergenic	16.11	FALSE	ENSMUST00000095282	44768	44768	AC162797.1	ENSMUST00000095282	AC162797.1	7296	7296	upstream	44768	44768	0	0	0	0	0	ENSMUST00000148856	329447	Slc18a1	0.64
chr8	72060133	72060781	intergenic	23.15	FALSE	ENSMUST00000150118	77181	77181	Zfp868	ENSMUST00000150118	Zfp868	59088	59088	intergenic	77181	77181	0	0	0	0	0	ENSMUST00000126915	229797	Zfp866	0.3
chr8	72149029	72149149	overlapTSS	20.13	TRUE	ENSMUST00000074982	45	0	Zfp868	ENSMUST00000150118	Zfp868	59088	59088	intergenic	11067	11067	0	0	0	0	0	ENSMUST00000126915	141429	Zfp866	0.3		Klf4,Oct4,Zfx
chr8	72240277	72240709	overlapTSS	33.22	TRUE	ENSMUST00000110209	108	0	Zfp869	ENSMUST00000126915	Zfp866	1490	0	genic	49869	49869	7	0.3	7	7	1	ENSMUST00000126915	49869	Zfp866	0.3		nMyc,Sox2,cMyc,E2f1
chr8	72298645	72299053	overlapTSS	33.22	TRUE	ENSMUST00000039786	160	0	Zfp866	ENSMUST00000126915	Zfp866	1490	0	genic	8067	8067	7	0.3	7	7	1	ENSMUST00000039427	0	Zfp866	0.69		Klf4,E2f1,Zfx
chr8	72736837	72736885	upstream	23.15	TRUE	ENSMUST00000134596	633	633	Slc25a42	ENSMUST00000063788	Slc25a42	7984	7984	upstream	18699	18699	59	5.96	9	41	3	ENSMUST00000150706	633	Slc25a42	3.42		Klf4
chr8	73046749	73047277	overlapTSS	27.18	TRUE	ENSMUST00000121623	215	0	Uba52	ENSMUST00000119425	Fkbp8	16	0	genic	5438	5438	11	14.32	11	11	1	ENSMUST00000093456	0	Uba52	1.53		Nanog,nMyc,Klf4,Oct4,cMyc,E2f1,Zfx
chr8	73674229	73674709	genic	26.17	FALSE	ENSMUST00000110075	14001	0	AC161410.1	ENSMUST00000129455	Haus8	1538	1538	downstream	105843	105843	12	19.48	12	12	1	ENSMUST00000129455	105843	Haus8	19.48
chr8	73678837	73678909	genic	21.14	FALSE	ENSMUST00000110075	18609	0	AC161410.1	ENSMUST00000129455	Haus8	1538	1538	downstream	101643	101643	12	19.48	12	12	1	ENSMUST00000129455	101643	Haus8	19.48
chr8	73735045	73735093	intergenic	21.14	FALSE	ENSMUST00000129455	45459	45459	Haus8	ENSMUST00000129455	Haus8	1538	1538	downstream	45459	45459	12	19.48	12	12	1	ENSMUST00000129455	45459	Haus8	19.48
chr8	74327581	74327749	intergenic	15.1	FALSE	ENSMUST00000146100	77966	77966	Fcho1	ENSMUST00000146100	Fcho1	25462	25462	intergenic	77966	77966	314	18.13	157	221	2	ENSMUST00000146100	77966	Fcho1	18.13
chr8	74446501	74446573	upstream	24.16	TRUE	ENSMUST00000119003	178	178	Zfp617	ENSMUST00000141975	Cyp4f18	3253	0	genic	70241	70241	15	3.38	15	15	1	ENSMUST00000136878	28417	BC049349	0.35
chr8	74474893	74475061	overlapTSS	27.18	FALSE	ENSMUST00000131237	44	0	BC049349	ENSMUST00000141975	Cyp4f18	3253	0	genic	41753	41753	15	3.38	15	15	1	ENSMUST00000136878	0	BC049349	0.35		Oct4,cMyc,E2f1
chr8	76787005	76787125	intergenic	22.15	FALSE	ENSMUST00000079090	512323	512323	AC158385.1	ENSMUST00000079090	AC158385.1	18	0	genic	512323	512323	12	24.84	12	12	1	ENSMUST00000079090	512323	AC158385.1	24.84
chr8	80434045	80434165	intergenic	31.21	FALSE	ENSMUST00000133139	145787	145787	AC113121.1	ENSMUST00000049245	Rbmxrt	1790	0	genic	598632	598632	4	1.1	4	4	1	ENSMUST00000081524	392239	Arhgap10	0.03
chr8	83017933	83018005	overlapTSS	15.1	TRUE	ENSMUST00000063359	11	0	Gypa	ENSMUST00000063359	Gypa	723	0	genic	11	0	311	18.58	30	255	3	ENSMUST00000063359	0	Gypa	18.58	Gata1,ldb1,tal1,gata1l
chr8	83041021	83041069	upstream	20.13	FALSE	ENSMUST00000142188	2649	2649	AC126539.1	ENSMUST00000142188	AC126539.1	788	788	upstream	2649	2649	9	3.42	9	9	1	ENSMUST00000142188	2649	AC126539.1	3.42
chr8	86483773	86483821	genic	22.15	TRUE	ENSMUST00000124913	4160	0	Asf1b	ENSMUST00000124913	Asf1b	25	0	overlapTSS	4160	0	50	4.12	25	37	2	ENSMUST00000124913	0	Asf1b	4.12
chr8	87595549	87595957	overlapTSS	35.23	TRUE	ENSMUST00000078665	107	0	Dhps	ENSMUST00000132356	Dhps	754	0	genic	2641	2641	13	28.7	13	13	1	ENSMUST00000078665	0	Dhps	3.82		nMyc,Klf4,cMyc,E2f1
chr8	88740901	88741117	intergenic	25.17	FALSE	ENSMUST00000104533	20036	20036	5S_rRNA	ENSMUST00000034140	Itfg1	34863	0	genic	376109	376109	3	0.02	3	3	1	ENSMUST00000034140	376109	Itfg1	0.02
chr8	96560653	96560941	overlapTSS	22.15	TRUE	ENSMUST00000034204	23	0	Nudt21	ENSMUST00000034204	Nudt21	6355	0	genic	23	0	23	1.31	11.5	13	2	ENSMUST00000034204	0	Nudt21	1.31		nMyc
chr8	99638125	99638293	intergenic	20.13	FALSE	ENSMUST00000103937	141448	141448	AC164603.1	ENSMUST00000119397	AC146815.1	71	0	genic	314717	314717	38	27.16	38	38	1	ENSMUST00000119397	314717	AC146815.1	27.16
chr8	103075501	103075573	intergenic	20.13	FALSE	ENSMUST00000120764	491485	491485	AC122514.1	ENSMUST00000120826	AC122514.2	57	0	overlapTSS	521043	521043	24	15.53	24	24	1	ENSMUST00000120826	521043	AC122514.2	15.53
chr8	108404845	108404917	overlapTSS	22.15	TRUE	ENSMUST00000119261	6	0	Edc4	ENSMUST00000139154	Edc4	2145	0	genic	5952	5952	93	79.01	93	93	1	ENSMUST00000119261	0	Edc4	7.59
chr8	112392061	112392397	upstream	27.18	TRUE	ENSMUST00000154262	45	45	Phlpp2	ENSMUST00000104946	AC122807.1	1665	1665	upstream	5053	5053	0	0	0	0	0	ENSMUST00000154262	45	Phlpp2	1.62		Zfx
chr8	113498293	113498845	downstream	20.13	TRUE	ENSMUST00000130133	5689	5689	Ddx19a	ENSMUST00000130133	Ddx19a	2763	2763	downstream	5689	5689	0	0	0	0	0	ENSMUST00000116970	22581	AC132945.5	168.07
chr8	113521741	113521981	upstream	23.15	TRUE	ENSMUST00000040416	46	46	Ddx19a	ENSMUST00000040416	Ddx19a	12394	12394	intergenic	46	46	39	1.71	19.5	32	2	ENSMUST00000040416	46	Ddx19a	1.71	Gata1	nMyc
chr8	113783029	113783293	overlapTSS	29.19	TRUE	ENSMUST00000003404	87	0	Glg1	ENSMUST00000003404	Glg1	11913	11913	intergenic	87	0	27	0.27	13.5	21	2	ENSMUST00000003404	0	Glg1	0.27		Zfx
chr8	114167749	114167917	genic	22.15	TRUE	ENSMUST00000077791	315	0	Zfp1	ENSMUST00000109146	Ldhd	2977	2977	downstream	15435	15435	0	0	0	0	0	ENSMUST00000077791	0	Zfp1	0.51	ldb1,tal1	nMyc,E2f1,Zfx
chr8	114516133	114516421	overlapTSS	21.14	TRUE	ENSMUST00000034427	69	0	Adat1	ENSMUST00000120457	Adat1	213	0	overlapTSS	1821	1821	13	0.69	6.5	8	2	ENSMUST00000034427	0	Adat1	0.51		nMyc,cMyc
chr8	115009333	115009645	intergenic	20.13	FALSE	ENSMUST00000034225	84298	84298	Cntnap4	ENSMUST00000052138	Terf2ip	2557	0	genic	474019	474019	16	2.06	16	16	1	ENSMUST00000052138	474019	Terf2ip	2.06
chr8	125588941	125589397	overlapTSS	25.17	TRUE	ENSMUST00000149248	138	0	Spg7	ENSMUST00000128803	Spg7	2590	0	genic	11	11	48	1.49	8	14	6	ENSMUST00000149248	0	Spg7	1.47		nMyc,Klf4,Oct4,cMyc,Zfx
chr8	125629237	125630077	downstream	43.29	TRUE	ENSMUST00000082516	2299	2299	snoMBII-202	ENSMUST00000152444	Rpl13	276	0	genic	2686	2686	33	33.3	33	33	1	ENSMUST00000082516	2299	snoMBII-202	397.59		E2f1
chr8	126514549	126514837	upstream	24.16	FALSE	ENSMUST00000075578	7527	7527	Abcb10	ENSMUST00000075578	Abcb10	14094	14094	intergenic	7527	7527	2541	82.87	901	1253	3	ENSMUST00000075578	7527	Abcb10	82.87	Gata1,gata1l
chr8	129117973	129119053	upstream	38.25	TRUE	ENSMUST00000054960	637	637	Irf2bp2	ENSMUST00000054960	Irf2bp2	30	0	genic	637	637	27	9.78	27	27	1	ENSMUST00000054960	637	Irf2bp2	9.78		Zfx
chr8	131473957	131474293	intergenic	23.15	FALSE	ENSMUST00000104350	67497	67497	SNORA17	ENSMUST00000149116	Itgb1	7524	0	genic	225724	225724	6	0.74	6	6	1	ENSMUST00000149116	225724	Itgb1	0.74
chr9	3148429	3148501	genic	21.14	FALSE	ENSMUST00000048921	51281	0	4930433N12Rik	ENSMUST00000155807	AC131780.9	26801	26801	intergenic	110116	110116	20574	1442.17	20574	20574	1	ENSMUST00000155807	110116	AC131780.9	1442.17
chr9	4183837	4183981	intergenic	21.14	FALSE	ENSMUST00000116861	87256	87256	AC115802.1	ENSMUST00000047173	8430410K20Rik	116211	116211	intergenic	192596	192596	0	0	0	0	0	ENSMUST00000027020	612161	Gria4	0.04
chr9	7837189	7837501	upstream	25.17	FALSE	ENSMUST00000054878	125	125	C330006D17Rik	ENSMUST00000074246	Birc2	789	0	genic	1920	1920	8	0.47	8	8	1	ENSMUST00000074246	1920	Birc2	0.47		nMyc,Klf4,cMyc,E2f1,Zfx
chr9	8480077	8480245	intergenic	31.21	FALSE	ENSMUST00000050433	63897	63897	Trpc6	ENSMUST00000013949	Birc3	306	0	overlapTSS	607053	607053	138	5.67	22	72	5	ENSMUST00000115673	606950	Birc3	7.37
chr9	9470677	9470845	intergenic	15.1	FALSE	ENSMUST00000034333	231576	231576	9030420J04Rik	ENSMUST00000013949	Birc3	306	0	overlapTSS	1597653	1597653	138	5.67	22	72	5	ENSMUST00000115673	1597550	Birc3	7.37
chr9	11342893	11343133	intergenic	28.19	FALSE	ENSMUST00000104362	272605	272605	CT009748.1	ENSMUST00000071254	Phxr4	8549	8549	downstream	1891553	1891553	0	0	0	0	0	ENSMUST00000034401	2081301	Maml2	0.08
chr9	11653597	11653645	intergenic	25.17	FALSE	ENSMUST00000104362	583309	583309	CT009748.1	ENSMUST00000071254	Phxr4	8549	8549	downstream	1581041	1581041	0	0	0	0	0	ENSMUST00000034401	1770789	Maml2	0.08
chr9	15122029	15122149	downstream	20.13	TRUE	ENSMUST00000083729	909	909	SNORA25	ENSMUST00000083292	SNORA8	393	0	genic	2740	2740	530	3868.61	530	530	1	ENSMUST00000083729	909	SNORA25	3984.96
chr9	15162373	15162421	upstream	23.15	TRUE	ENSMUST00000065229	225	225	AC155259.1	ENSMUST00000059410	5830418K08Rik	153	0	overlapTSS	16847	16847	568	23.51	12	530	5	ENSMUST00000059410	16847	5830418K08Rik	23.51		nMyc,E2f1
chr9	16259725	16259821	intergenic	25.17	FALSE	ENSMUST00000082170	77050	77050	Fat3	ENSMUST00000082170	Fat3	481677	481677	intergenic	77050	77050	0	0	0	0	0	ENSMUST00000045620	949794	BC017612	0.08
chr9	16673701	16673773	intergenic	20.13	FALSE	ENSMUST00000082170	491026	491026	Fat3	ENSMUST00000082170	Fat3	481677	481677	intergenic	491026	491026	0	0	0	0	0	ENSMUST00000045620	1363770	BC017612	0.08
chr9	17117341	17117413	intergenic	20.13	FALSE	ENSMUST00000082170	934666	934666	Fat3	ENSMUST00000001825	Chordc1	558377	558377	intergenic	934666	934666	15	0.69	15	15	1	ENSMUST00000001825	979298	Chordc1	0.69
chr9	20160901	20160949	intergenic	24.16	FALSE	ENSMUST00000086473	20464	20464	Olfr18	ENSMUST00000143992	Zfp560	31021	31021	intergenic	28672	0	0	0	0	0	0	ENSMUST00000098970	103441	Zfp26	0.36
chr9	20296957	20297221	overlapTSS	17.11	TRUE	ENSMUST00000115562	31	0	Zfp426	ENSMUST00000115562	Zfp426	4232	4232	upstream	31	0	4	0.17	4	4	1	ENSMUST00000080386	0	Zfp426	0.17	Gata1
chr9	20692453	20692789	overlapTSS	31.21	TRUE	ENSMUST00000004203	166	0	Ppan	ENSMUST00000104514	SNORD105	270	0	genic	1139	1139	60	705.88	60	60	1	ENSMUST00000004203	0	Ppan	14.99		nMyc,cMyc,E2f1
chr9	21314605	21314725	overlapTSS	22.15	TRUE	ENSMUST00000034698	26	0	Tmed1	ENSMUST00000098951	Tmed1	788	788	upstream	26	0	191	72.6	191	191	1	ENSMUST00000034698	0	Tmed1	72.6	Gata1
chr9	22706149	22706197	intergenic	26.17	FALSE	ENSMUST00000124076	222955	222955	Bbs9	ENSMUST00000124076	Bbs9	161083	0	genic	222955	222955	23	0.11	5	6	5	ENSMUST00000124076	222955	Bbs9	0.11
chr9	24346117	24346597	intergenic	23.6	FALSE	ENSMUST00000034446	27863	27863	Dpy19l1	ENSMUST00000129048	Dpy19l1	67	0	overlapTSS	44501	44501	7	0.46	7	7	1	ENSMUST00000034446	27863	Dpy19l1	0.73
chr9	31060237	31060477	intergenic	28.19	TRUE	ENSMUST00000117389	27646	27646	Prdm10	ENSMUST00000104876	CT025678.1	8712	8712	downstream	28037	28037	0	0	0	0	0	ENSMUST00000117389	27646	Prdm10	0.76	Gata1,Eklf,gata1l	Klf4
chr9	31087573	31087621	upstream	29.19	TRUE	ENSMUST00000117389	502	502	Prdm10	ENSMUST00000104876	CT025678.1	8712	8712	downstream	893	893	0	0	0	0	0	ENSMUST00000117389	502	Prdm10	0.76		nMyc,Klf4,Oct4,E2f1,Tcfcp2I1,Zfx
chr9	36575389	36575773	overlapTSS	35.23	TRUE	ENSMUST00000126325	83	0	AC155921.1	ENSMUST00000135934	Stt3a	344	344	upstream	12937	12937	0	0	0	0	0	ENSMUST00000120381	125	Stt3a	0.05		nMyc
chr9	44387677	44387725	intergenic	27.18	TRUE	ENSMUST00000098836	25254	25254	Ddx6	ENSMUST00000098836	Ddx6	5007	5007	upstream	25254	25254	166	4.96	16	38	9	ENSMUST00000098836	25254	Ddx6	4.96
chr9	44449429	44449501	intergenic	20.13	FALSE	ENSMUST00000034609	31815	31815	Treh	ENSMUST00000098836	Ddx6	32658	0	genic	36450	36450	166	4.96	16	38	9	ENSMUST00000098836	36450	Ddx6	4.96
chr9	48303325	48303781	overlapTSS	15.1	TRUE	ENSMUST00000048956	72	0	Rbm7	ENSMUST00000048956	Rbm7	1075	0	genic	72	0	4	0.61	4	4	1	ENSMUST00000048956	0	Rbm7	0.61		E2f1,Zfx
chr9	50336749	50336797	overlapTSS	20.13	TRUE	ENSMUST00000034570	7	0	Pts	ENSMUST00000034570	Pts	2603	0	genic	7	0	6	0.85	6	6	1	ENSMUST00000034570	0	Pts	0.85
chr9	50412061	50412205	genic	26.17	TRUE	ENSMUST00000044051	14	0	Timm8b	ENSMUST00000132455	Dlat	8542	8542	downstream	39962	39962	0	0	0	0	0	ENSMUST00000034567	55680	Dlat	0.12		nMyc,Esrrb
chr9	50619469	50619541	genic	23.15	FALSE	ENSMUST00000034561	36078	0	Alg9	ENSMUST00000034560	Ppp2r1b	22673	22673	intergenic	45499	45499	212	5.68	22	45	9	ENSMUST00000034561	0	Alg9	0.22	Gata1,ldb1,tal1,mtgr1
chr9	52914469	52914541	genic	25.17	FALSE	ENSMUST00000065630	141655	0	Ddx10	ENSMUST00000035850	Npat	16	0	overlapTSS	430611	430611	28	0.75	14	21	2	ENSMUST00000035850	430611	Npat	0.75
chr9	57369085	57369157	overlapTSS	20.13	TRUE	ENSMUST00000000090	20	0	Cox5a	ENSMUST00000114200	2310046O06Rik	2909	0	genic	16213	16213	4	0.75	4	4	1	ENSMUST00000114200	16213	2310046O06Rik	0.75		nMyc,Klf4,cMyc,Zfx,Esrrb
chr9	57758821	57758869	genic	18.62	TRUE	ENSMUST00000069445	28	0	Ubl7	ENSMUST00000065330	Clk3	24285	24285	intergenic	145497	145497	712	48.09	356	570	2	ENSMUST00000114165	74221	Arid3b	0.56		Sox2,E2f1,Zfx
chr9	59139061	59139421	overlapTSS	29.19	TRUE	ENSMUST00000026266	6	0	Adpgk	ENSMUST00000068923	Adpgk	23093	0	genic	6	0	9	0.34	9	9	1	ENSMUST00000026266	0	Adpgk	0.37	Gata1,ldb1	nMyc,cMyc,E2f1
chr9	61794541	61794853	overlapTSS	26.17	TRUE	ENSMUST00000034815	40	0	Kif23	ENSMUST00000055275	Kif23	3466	0	genic	1	0	109	5.46	20	62	4	ENSMUST00000034815	0	Kif23	5.15	gata1l	nMyc,Klf4
chr9	62659765	62659837	upstream	21.14	TRUE	ENSMUST00000034775	356	356	Fem1b	ENSMUST00000034775	Fem1b	13893	0	genic	356	356	10	0.51	10	10	1	ENSMUST00000034775	356	Fem1b	0.51
chr9	64020541	64021549	overlapTSS	26.17	TRUE	ENSMUST00000122091	370	0	Zwilch	ENSMUST00000083818	SNORD18	149	0	genic	1306	1306	99	1455.88	99	99	1	ENSMUST00000034966	0	Rpl4	19.25		nMyc,cMyc,E2f1,Zfx
chr9	64129117	64129477	overlapTSS	35.23	FALSE	ENSMUST00000034964	63	0	Tipin	ENSMUST00000034964	Tipin	4575	0	genic	63	0	31	1.34	8.5	9	4	ENSMUST00000034964	0	Tipin	1.34
chr9	64153429	64154197	downstream	21.14	TRUE	ENSMUST00000104246	9691	9691	SCARNA14	ENSMUST00000104246	SCARNA14	573	573	downstream	9691	9691	0	0	0	0	0	ENSMUST00000034964	24015	Tipin	1.34
chr9	64585621	64585693	upstream	22.15	TRUE	ENSMUST00000004892	74	74	Rab11a	ENSMUST00000153934	Megf11	2480	0	genic	44033	44033	4	0.33	4	4	1	ENSMUST00000153934	44033	Megf11	0.33		Klf4
chr9	64640869	64640941	intergenic	30.2	TRUE	ENSMUST00000098640	18298	18298	F730015K02Rik	ENSMUST00000098640	F730015K02Rik	1775	1775	upstream	18298	18298	510	10.5	24	63	15	ENSMUST00000098640	18298	F730015K02Rik	10.5	Gata1,ldb1,gata1l
chr9	65044381	65044429	genic	363.41	TRUE	ENSMUST00000101817	65	0	U5	ENSMUST00000069000	Parp16	1870	0	genic	18792	18792	25	1.05	6	9	4	ENSMUST00000093828	18068	Parp16	0.43	gata1l	Klf4,Oct4,E2f1
chr9	65049589	65049637	genic	466.09	TRUE	ENSMUST00000093721	11	0	U5	ENSMUST00000069000	Parp16	1870	0	genic	13584	13584	25	1.05	6	9	4	ENSMUST00000093828	12860	Parp16	0.43	gata1l	E2f1
chr9	65063749	65064205	genic	35.74	TRUE	ENSMUST00000069000	528	0	Parp16	ENSMUST00000069000	Parp16	1870	0	genic	528	0	25	1.05	6	9	4	ENSMUST00000069000	0	Parp16	1.05	Gata1,Eklf,ldb1	Zfx
chr9	65972605	65973037	overlapTSS	37.25	TRUE	ENSMUST00000034946	88	0	Snx1	ENSMUST00000146893	Snx1	8188	8188	upstream	19074	19074	0	0	0	0	0	ENSMUST00000034946	0	Snx1	1.71
chr9	65974357	65974429	overlapTSS	30.2	TRUE	ENSMUST00000137542	35	0	Snx1	ENSMUST00000146893	Snx1	8188	8188	upstream	20826	20826	0	0	0	0	0	ENSMUST00000137542	0	Snx1	0.27		Klf4
chr9	69871549	69871813	downstream	21.64	TRUE	ENSMUST00000148889	4694	4694	Gtf2a2	ENSMUST00000141894	Gtf2a2	38	0	overlapTSS	6923	6923	5	1.62	5	5	1	ENSMUST00000141894	6923	Gtf2a2	1.62
chr9	70505221	70505389	upstream	21.48	TRUE	ENSMUST00000049031	240	240	Fam63b	ENSMUST00000098589	AC091263.1	9213	9213	upstream	1163	0	0	0	0	0	0	ENSMUST00000049031	240	Fam63b	1.15
chr9	70551637	70551709	genic	21.14	TRUE	ENSMUST00000144537	24814	0	Adam10	ENSMUST00000144537	Adam10	18767	0	genic	24814	0	176	2.55	10	34	12	ENSMUST00000144537	0	Adam10	2.55
chr9	77642725	77642773	downstream	21.14	TRUE	ENSMUST00000034905	40383	40383	Gclc	ENSMUST00000034905	Gclc	34791	0	genic	40383	40383	396	9.91	25	104	9	ENSMUST00000034905	40383	Gclc	9.91
chr9	78023485	78023701	upstream	32.21	TRUE	ENSMUST00000138664	20	20	AC159313.2	ENSMUST00000142402	Ick	6547	6547	upstream	20355	20355	0	0	0	0	0	ENSMUST00000044551	62363	Ick	0.07	Gata1,gata1l	Zfx
chr9	79334077	79334245	intergenic	30.2	FALSE	ENSMUST00000098520	39372	39372	AC157516.1	ENSMUST00000098520	AC157516.1	104237	104237	intergenic	39372	39372	0	0	0	0	0	ENSMUST00000034878	306992	Tmem30a	0.25
chr9	82765765	82765861	intergenic	22.15	TRUE	ENSMUST00000034783	42159	42159	Irak1bp1	ENSMUST00000034783	Irak1bp1	45197	45197	intergenic	42159	42159	0	0	0	0	0	ENSMUST00000034787	0	Phip	0.16
chr9	84966541	84966589	intergenic	31.21	FALSE	ENSMUST00000113205	239791	239791	AC159809.1	ENSMUST00000039213	Ibtk	55477	0	genic	671171	671171	132	2.32	11	19	11	ENSMUST00000039213	671171	Ibtk	2.32
chr9	88334101	88334557	upstream	27.18	FALSE	ENSMUST00000034995	327	327	Snx14	ENSMUST00000034995	Snx14	17062	17062	intergenic	327	327	6	0.1	6	6	1	ENSMUST00000034995	327	Snx14	0.1		nMyc,Klf4,Zfx
chr9	88413925	88415797	downstream	42.28	FALSE	ENSMUST00000102018	641	641	SNORD50	ENSMUST00000097243	SNORD50	257	0	genic	909	909	12	166.67	12	12	1	ENSMUST00000097243	909	SNORD50	166.67		E2f1
chr9	89105821	89106373	overlapTSS	30.2	TRUE	ENSMUST00000085256	174	0	Mthfs	ENSMUST00000101993	SNORD50	2722	2722	downstream	135647	135647	0	0	0	0	0	ENSMUST00000113110	491208	AC163666.1	0.38
chr9	89993869	89993917	genic	22.15	FALSE	ENSMUST00000085248	15500	0	Morf4l1	ENSMUST00000085248	Morf4l1	19525	0	genic	15500	0	38	1.66	15	16	3	ENSMUST00000085248	0	Morf4l1	1.66
chr9	90749989	90750157	intergenic	21.14	FALSE	ENSMUST00000077991	241829	241829	AC152825.1	ENSMUST00000077991	AC152825.1	81	0	genic	241829	241829	44	32.52	44	44	1	ENSMUST00000077991	241829	AC152825.1	32.52
chr9	93332053	93332317	intergenic	30.2	FALSE	ENSMUST00000082955	847017	847017	U1	ENSMUST00000082955	U1	525761	525761	intergenic	847017	847017	0	0	0	0	0	ENSMUST00000033463	1238024	Slc9a9	0.05
chr9	93510397	93510517	intergenic	27.18	FALSE	ENSMUST00000082955	668817	668817	U1	ENSMUST00000082955	U1	525761	525761	intergenic	668817	668817	0	0	0	0	0	ENSMUST00000033463	1059824	Slc9a9	0.05
chr9	93807565	93807661	intergenic	21.14	FALSE	ENSMUST00000082955	371673	371673	U1	ENSMUST00000082955	U1	525761	525761	intergenic	371673	371673	0	0	0	0	0	ENSMUST00000033463	762680	Slc9a9	0.05
chr9	94118005	94118053	intergenic	21.14	FALSE	ENSMUST00000082955	61281	61281	U1	ENSMUST00000082955	U1	525761	525761	intergenic	61281	61281	0	0	0	0	0	ENSMUST00000033463	452288	Slc9a9	0.05
chr9	95456893	95456965	upstream	22.15	FALSE	ENSMUST00000079597	3405	3405	Paqr9	ENSMUST00000079597	Paqr9	4071	4071	upstream	3405	3405	156	133.56	156	156	1	ENSMUST00000079597	3405	Paqr9	133.56	ldb1,tal1,gata1l
chr9	96159205	96159349	genic	18.79	TRUE	ENSMUST00000112962	62438	0	Tfdp2	ENSMUST00000112962	Tfdp2	64572	0	genic	62438	0	884	7.21	24	409	13	ENSMUST00000112962	0	Tfdp2	7.21
chr9	96160069	96160429	genic	38.25	TRUE	ENSMUST00000112962	63302	0	Tfdp2	ENSMUST00000112962	Tfdp2	64572	0	genic	63302	0	884	7.21	24	409	13	ENSMUST00000112962	0	Tfdp2	7.21
chr9	103190557	103190629	overlapTSS	16.11	TRUE	ENSMUST00000035163	2	0	1300017J02Rik	ENSMUST00000123530	1300017J02Rik	815	0	genic	3	3	377	10.03	28	107	9	ENSMUST00000035163	0	1300017J02Rik	9.98
chr9	103254925	103255141	genic	23.15	TRUE	ENSMUST00000072249	12727	0	Cdv3	ENSMUST00000072249	Cdv3	6380	0	genic	12727	0	490	1.79	21	107	14	ENSMUST00000072249	0	Cdv3	1.79
chr9	108208261	108208501	overlapTSS	48.32	TRUE	ENSMUST00000044725	21	0	Tcta	ENSMUST00000007959	Rhoa	7161	0	genic	253	253	50	1.61	7.5	13	6	ENSMUST00000007959	253	Rhoa	1.61		Klf4,Oct4,Zfx
chr9	108249853	108249925	upstream	22.15	TRUE	ENSMUST00000035237	274	274	Usp4	ENSMUST00000076375	Usp4	4507	0	genic	274	274	176	3.94	9.5	57	10	ENSMUST00000035237	274	Usp4	3.94		nMyc,Klf4
chr9	108419149	108419461	overlapTSS	27.18	TRUE	ENSMUST00000006851	16	0	Qrich1	ENSMUST00000131005	Qars	365	0	genic	3712	3712	27	24.98	27	27	1	ENSMUST00000006851	0	Qrich1	2.76		nMyc,Klf4,cMyc,E2f1,Zfx
chr9	110207701	110208037	overlapTSS	25.17	TRUE	ENSMUST00000068071	7	0	2610002I17Rik	ENSMUST00000035058	Cspg5	6719	6719	upstream	61414	61414	0	0	0	0	0	ENSMUST00000098350	27823	Scap	0.72		nMyc,cMyc,Zfx
chr9	111749773	111749821	intergenic	22.15	FALSE	ENSMUST00000098332	157021	157021	Stac	ENSMUST00000060711	Epm2aip1	38	0	overlapTSS	575381	575381	55	12.97	55	55	1	ENSMUST00000135807	575340	Epm2aip1	7.68
chr9	113146645	113146861	intergenic	20.13	FALSE	ENSMUST00000142256	419551	419551	Pdcd6ip	ENSMUST00000142256	Pdcd6ip	201	0	overlapTSS	419551	419551	14	8.12	14	14	1	ENSMUST00000142256	419551	Pdcd6ip	8.12
chr9	115368973	115369069	intergenic	20.13	FALSE	ENSMUST00000075898	21274	21274	AC161265.5	ENSMUST00000035012	AC162179.1	7713	7713	upstream	150016	150016	0	0	0	0	0	ENSMUST00000035010	149387	Stt3b	1.7
chr9	120034813	120035005	upstream	26.17	TRUE	ENSMUST00000035105	1902	1902	Rpsa	ENSMUST00000035105	Rpsa	2877	2877	upstream	1902	1902	71	18.83	71	71	1	ENSMUST00000035105	1902	Rpsa	18.83
chr9	123431893	123432181	upstream	21.14	FALSE	ENSMUST00000026270	6719	6719	Sacm1l	ENSMUST00000026270	Sacm1l	8500	8500	upstream	6719	6719	0	0	0	0	0	ENSMUST00000026269	44069	Limd1	8.57
chr9	123839701	123840061	downstream	15.6	TRUE	ENSMUST00000111443	2659	2659	CAAA01140679.1.6228.1	ENSMUST00000111443	CAAA01140679.1.6228.1	581	581	upstream	2659	2659	0	0	0	0	0	ENSMUST00000084715	79014	Fyco1	1.32
chrX	7534021	7534405	upstream	27.18	FALSE	ENSMUST00000117520	6027	6027	AL670169.3	ENSMUST00000115641	Gata1	3335	0	genic	6840	6840	98	20.19	49	54	2	ENSMUST00000115641	6840	Gata1	20.19
chrX	7713277	7714357	upstream	24.16	FALSE	ENSMUST00000130050	3259	3259	Wdr13	ENSMUST00000155599	Rbm3	3051	0	genic	5687	5687	25	6.34	12.5	14	2	ENSMUST00000130050	3259	Wdr13	27.06
chrX	7960909	7961029	downstream	31.21	FALSE	ENSMUST00000115584	16805	16805	Ssxb9	ENSMUST00000115590	Slc38a5	6218	0	genic	112141	112141	37	4.34	18.5	22	2	ENSMUST00000115590	112141	Slc38a5	4.34
chrX	12819853	12820117	downstream	25.17	TRUE	ENSMUST00000119074	4400	4400	AL833805.1	ENSMUST00000120557	AL833805.4	7	0	genic	40156	40156	70	57.85	70	70	1	ENSMUST00000000804	37979	Ddx3x	1.53
chrX	12858013	12858205	overlapTSS	20.13	TRUE	ENSMUST00000000804	83	0	Ddx3x	ENSMUST00000149639	Ddx3x	827	0	genic	6706	6706	5	2.35	5	5	1	ENSMUST00000000804	0	Ddx3x	1.53		nMyc,E2f1
chrX	14152069	14152117	intergenic	16.11	FALSE	ENSMUST00000145383	221744	221744	AL671919.1	ENSMUST00000082838	U2	100595	100595	intergenic	259352	259352	0	0	0	0	0	ENSMUST00000072372	1282313	AL833805.2	11.09
chrX	20265373	20265469	upstream	22.15	TRUE	ENSMUST00000033380	75	75	Pctk1	ENSMUST00000146259	Pctk1	609	0	overlapTSS	5940	5940	34	16.97	17	19	2	ENSMUST00000033380	75	Pctk1	5.5
chrX	25351693	25351741	genic	23.15	TRUE	ENSMUST00000136639	30081	0	BX322546.1	ENSMUST00000117503	AL808116.1	135722	135722	intergenic	2375088	2375088	0	0	0	0	0	ENSMUST00000118170	3448879	BX294196.1	0.15
chrX	26278285	26278429	intergenic	22.15	FALSE	ENSMUST00000119231	84394	84394	AC140440.1	ENSMUST00000118170	BX294196.1	14239	0	genic	2522191	2522191	4	0.15	4	4	1	ENSMUST00000118170	2522191	BX294196.1	0.15
chrX	27212389	27212485	intergenic	23.15	TRUE	ENSMUST00000079797	38639	38639	RP24-89M24.1	ENSMUST00000118170	BX294196.1	14239	0	genic	1588135	1588135	4	0.15	4	4	1	ENSMUST00000118170	1588135	BX294196.1	0.15
chrX	32056117	32056405	intergenic	32.21	FALSE	ENSMUST00000105116	75255	75255	CT868734.1	ENSMUST00000115280	CU025214.2	64707	64707	intergenic	101536	101536	0	0	0	0	0	ENSMUST00000033419	1372422	Dock11	0.22
chrX	32069365	32069533	intergenic	22.15	FALSE	ENSMUST00000105116	62127	62127	CT868734.1	ENSMUST00000115280	CU025214.2	64707	64707	intergenic	114784	114784	0	0	0	0	0	ENSMUST00000033419	1359294	Dock11	0.22
chrX	32927293	32928061	intergenic	26.17	FALSE	ENSMUST00000101645	16117	16117	RP23-418H15.1	ENSMUST00000033419	Dock11	125	0	overlapTSS	500766	500766	42	0.22	11	16	4	ENSMUST00000033419	500766	Dock11	0.22
chrX	36486517	36486685	intergenic	24.16	FALSE	ENSMUST00000120802	13684	13684	AL731828.1	ENSMUST00000136817	Lamp2	5461	5461	upstream	690190	690190	0	0	0	0	0	ENSMUST00000074913	676886	Lamp2	0.24
chrX	38450269	38450437	intergenic	26.17	FALSE	ENSMUST00000118073	168981	168981	BX276123.1	ENSMUST00000151802	Thoc2	9043	9043	upstream	733812	733812	0	0	0	0	0	ENSMUST00000123512	761694	Thoc2	0.13
chrX	39501877	39502213	upstream	26.17	TRUE	ENSMUST00000115073	281	281	Stag2	ENSMUST00000123245	Stag2	306	0	overlapTSS	1978	1978	64	1.16	8	36	5	ENSMUST00000115073	281	Stag2	0.5
chrX	39988621	39988933	intergenic	25.17	FALSE	ENSMUST00000104370	46130	46130	SNORA17	ENSMUST00000128799	Stag2	20066	0	genic	483264	483264	64	0.93	8	36	5	ENSMUST00000128799	483264	Stag2	0.93
chrX	41362765	41362957	intergenic	24.16	FALSE	ENSMUST00000117508	185664	185664	AL669960.1	ENSMUST00000040002	1110059M19Rik	148061	148061	intergenic	1081124	1081124	0	0	0	0	0	ENSMUST00000128799	1857408	Stag2	0.93
chrX	43016029	43016341	intergenic	24.16	FALSE	ENSMUST00000121749	113472	113472	AL833790.1	ENSMUST00000120599	AL732433.1	26397	26397	intergenic	163978	163978	0	0	0	0	0	ENSMUST00000120030	1922854	AL672035.1	23.18
chrX	43897501	43897549	upstream	29.19	TRUE	ENSMUST00000120646	7699	7699	AL669972.1	ENSMUST00000121923	AL691500.1	34256	34256	intergenic	927436	927436	0	0	0	0	0	ENSMUST00000120030	1041646	AL672035.1	23.18
chrX	46713997	46714093	intergenic	21.14	FALSE	ENSMUST00000144294	15583	15583	BX005279.1	ENSMUST00000139150	Rbmx2	2864	0	genic	654640	654640	5	1.73	5	5	1	ENSMUST00000139150	654640	Rbmx2	1.73
chrX	47305165	47305357	downstream	18.12	FALSE	ENSMUST00000118188	7353	7353	AL928986.2	ENSMUST00000117176	BX813325.1	181	0	overlapTSS	374352	374352	17	16.75	17	17	1	ENSMUST00000117176	374352	BX813325.1	16.75
chrX	47320381	47320453	intergenic	40.27	FALSE	ENSMUST00000118188	22569	22569	AL928986.2	ENSMUST00000117176	BX813325.1	181	0	overlapTSS	359256	359256	17	16.75	17	17	1	ENSMUST00000117176	359256	BX813325.1	16.75
chrX	47535253	47535301	intergenic	20.13	FALSE	ENSMUST00000117176	144408	144408	BX813325.1	ENSMUST00000117176	BX813325.1	181	0	overlapTSS	144408	144408	17	16.75	17	17	1	ENSMUST00000117176	144408	BX813325.1	16.75
chrX	54646141	54646261	overlapTSS	27.18	TRUE	ENSMUST00000140384	17	0	Rbmx	ENSMUST00000083176	SNORD61	4117	4117	downstream	1445	1445	0	0	0	0	0	ENSMUST00000033470	0	Rbmx	1.05		Tcfcp2I1
chrX	54897349	54897421	intergenic	22.15	FALSE	ENSMUST00000118057	12218	12218	BX571736.1	ENSMUST00000083176	SNORD61	4117	4117	downstream	252653	252653	0	0	0	0	0	ENSMUST00000114726	251136	Rbmx	1.05
chrX	55729837	55730173	intergenic	22.15	FALSE	ENSMUST00000118597	48585	48585	AL672210.2	ENSMUST00000083176	SNORD61	4117	4117	downstream	1085141	1085141	0	0	0	0	0	ENSMUST00000114726	1083624	Rbmx	1.05
chrX	57043165	57043597	intergenic	20.13	FALSE	ENSMUST00000119522	77333	77333	AL672036.1	ENSMUST00000057200	RP23-419J18.1	133	0	genic	255809	255809	24	21.45	24	24	1	ENSMUST00000057200	255809	RP23-419J18.1	21.45
chrX	60149413	60149461	intergenic	20.13	FALSE	ENSMUST00000121254	60463	60463	AL671861.1	ENSMUST00000121396	AL844483.2	15462	15462	intergenic	249513	249513	0	0	0	0	0	ENSMUST00000120925	1110857	RP23-267D10.1	7.67
chrX	62611261	62611501	intergenic	22.15	FALSE	ENSMUST00000121675	162971	162971	AL807768.1	ENSMUST00000036043	Slitrk2	157294	157294	intergenic	1294681	1294681	0	0	0	0	0	ENSMUST00000120916	1612333	AL662923.1	3.48
chrX	63332989	63333037	intergenic	20.13	FALSE	ENSMUST00000117816	54265	54265	AL669974.1	ENSMUST00000036043	Slitrk2	157294	157294	intergenic	573145	573145	0	0	0	0	0	ENSMUST00000120916	890797	AL662923.1	3.48
chrX	71542477	71542549	overlapTSS	20.13	TRUE	ENSMUST00000147900	5	0	Atp6ap1	ENSMUST00000144075	Atp6ap1	866	866	upstream	4714	4714	0	0	0	0	0	ENSMUST00000114168	0	Atp6ap1	2.14
chrX	72340885	72340957	upstream	20.13	FALSE	ENSMUST00000033776	236	236	Dkc1	ENSMUST00000137286	Dkc1	4439	4439	downstream	10331	10331	0	0	0	0	0	ENSMUST00000129495	10088	Gab3	0.03		nMyc,cMyc
chrX	72661813	72662077	overlapTSS	24.16	TRUE	ENSMUST00000033543	91	0	Mtcp1	ENSMUST00000114084	Mtcp1	1239	0	overlapTSS	5223	5223	16	2.5	8	13	2	ENSMUST00000033542	0	Mtcp1	2.13
chrX	78137869	78138181	intergenic	20.13	FALSE	ENSMUST00000117680	40106	40106	AL807388.1	ENSMUST00000120076	AL845169.1	119	0	genic	357379	357379	29	20.61	29	29	1	ENSMUST00000120076	357379	AL845169.1	20.61
chrX	78230797	78231109	intergenic	18.12	FALSE	ENSMUST00000117680	52510	52510	AL807388.1	ENSMUST00000120076	AL845169.1	119	0	genic	450307	450307	29	20.61	29	29	1	ENSMUST00000120076	450307	AL845169.1	20.61
chrX	78442981	78443053	intergenic	29.19	FALSE	ENSMUST00000119762	74781	74781	BX470101.1	ENSMUST00000118948	AL954837.1	174561	174561	intergenic	625016	625016	0	0	0	0	0	ENSMUST00000120076	662491	AL845169.1	20.61
chrX	84183565	84183613	intergenic	20.13	FALSE	ENSMUST00000122089	145752	145752	AL844900.1	ENSMUST00000119460	AL954720.1	1082	0	genic	622143	622143	16	6.12	16	16	1	ENSMUST00000119460	622143	AL954720.1	6.12
chrX	89213341	89213581	intergenic	22.15	FALSE	ENSMUST00000104922	35022	35022	RP23-229I19.1	ENSMUST00000113947	Arx	39974	39974	intergenic	1318280	1318280	0	0	0	0	0	ENSMUST00000118387	1559331	AL513468.1	24.48
chrX	95307325	95307637	intergenic	28.19	FALSE	ENSMUST00000052837	37423	37423	Ar	ENSMUST00000052837	Ar	42188	42188	intergenic	37423	37423	0	0	0	0	0	ENSMUST00000113811	824018	Yipf6	3.29
chrX	96016141	96016309	intergenic	24.16	FALSE	ENSMUST00000140598	69414	69414	Ophn1	ENSMUST00000151353	Yipf6	457	0	overlapTSS	116303	116303	29	4.56	29	29	1	ENSMUST00000113811	115346	Yipf6	3.29
chrX	97956229	97956421	upstream	28.19	FALSE	ENSMUST00000000901	6640	6640	Dlg3	ENSMUST00000144912	Gdpd2	2807	2807	upstream	31017	31017	0	0	0	0	0	ENSMUST00000145319	48763	Kif4	0.72
chrX	99384349	99384709	overlapTSS	22.15	TRUE	ENSMUST00000152739	34	0	Rps4x	ENSMUST00000113631	Rgag4	64	0	genic	117814	117814	4	0.86	4	4	1	ENSMUST00000119076	117706	Rgag4	0.84		cMyc,E2f1
chrX	105157741	105157789	intergenic	21.14	FALSE	ENSMUST00000155294	13937	13937	Gm732	ENSMUST00000053375	P2ry10	82	0	genic	873124	873124	7	0.45	7	7	1	ENSMUST00000053375	873124	P2ry10	0.45
chrX	106795645	106795693	intergenic	20.13	FALSE	ENSMUST00000117365	208141	208141	AL670648.1	ENSMUST00000117365	AL670648.1	1736	0	genic	208141	208141	13	3.8	13	13	1	ENSMUST00000117365	208141	AL670648.1	3.8
chrX	108078661	108078997	intergenic	24.16	FALSE	ENSMUST00000078229	68900	68900	Pou3f4	ENSMUST00000078229	Pou3f4	66276	66276	intergenic	68900	68900	0	0	0	0	0	ENSMUST00000117365	1491157	AL670648.1	3.8
chrX	108079501	108079981	intergenic	20.13	FALSE	ENSMUST00000078229	69740	69740	Pou3f4	ENSMUST00000078229	Pou3f4	66276	66276	intergenic	69740	69740	0	0	0	0	0	ENSMUST00000117365	1491997	AL670648.1	3.8
chrX	116015845	116015917	intergenic	27.18	FALSE	ENSMUST00000119502	203333	203333	AL928682.1	ENSMUST00000122244	AC114001.2	1	0	genic	2434266	2434266	96	60.49	96	96	1	ENSMUST00000122244	2434266	AC114001.2	60.49
chrX	118954933	118955245	intergenic	21.14	FALSE	ENSMUST00000118056	24397	24397	AC116590.1	ENSMUST00000122244	AC114001.2	1	0	genic	504750	504750	96	60.49	96	96	1	ENSMUST00000122244	504750	AC114001.2	60.49
chrX	119839861	119839909	intergenic	22.15	FALSE	ENSMUST00000119309	42569	42569	BX544880.1	ENSMUST00000135291	BX005468.2	10117	10117	intergenic	1167107	1167107	0	0	0	0	0	ENSMUST00000122244	1389678	AC114001.2	60.49
chrX	119980549	119980645	intergenic	16.61	FALSE	ENSMUST00000119309	98071	98071	BX544880.1	ENSMUST00000135291	BX005468.2	10117	10117	intergenic	1026371	1026371	0	0	0	0	0	ENSMUST00000122244	1530366	AC114001.2	60.49
chrX	120071509	120071557	intergenic	21.14	FALSE	ENSMUST00000113343	145547	145547	3110007F17Rik	ENSMUST00000135291	BX005468.2	10117	10117	intergenic	935459	935459	0	0	0	0	0	ENSMUST00000122244	1621326	AC114001.2	60.49
chrX	120113653	120114757	intergenic	23.15	TRUE	ENSMUST00000113343	102347	102347	3110007F17Rik	ENSMUST00000135291	BX005468.2	10117	10117	intergenic	892259	892259	0	0	0	0	0	ENSMUST00000122244	1663470	AC114001.2	60.49
chrX	120308197	120308269	intergenic	17.62	FALSE	ENSMUST00000127739	18643	18643	BX679668.3	ENSMUST00000135291	BX005468.2	10117	10117	intergenic	698747	698747	0	0	0	0	0	ENSMUST00000122244	1858014	AC114001.2	60.49
chrX	120319789	120320005	downstream	22.15	FALSE	ENSMUST00000127739	6907	6907	BX679668.3	ENSMUST00000135291	BX005468.2	10117	10117	intergenic	687011	687011	0	0	0	0	0	ENSMUST00000122244	1869606	AC114001.2	60.49
chrX	120405901	120405997	downstream	20.13	FALSE	ENSMUST00000119207	7248	7248	BX679668.2	ENSMUST00000135291	BX005468.2	10117	10117	intergenic	601019	601019	0	0	0	0	0	ENSMUST00000122244	1955718	AC114001.2	60.49
chrX	120523765	120523813	intergenic	20.13	TRUE	ENSMUST00000087610	33060	33060	BX088531.2	ENSMUST00000135291	BX005468.2	10117	10117	intergenic	483203	483203	0	0	0	0	0	ENSMUST00000122244	2073582	AC114001.2	60.49
chrX	120546637	120546853	intergenic	23.15	FALSE	ENSMUST00000137877	18646	18646	BX088531.1	ENSMUST00000135291	BX005468.2	10117	10117	intergenic	460163	460163	0	0	0	0	0	ENSMUST00000122244	2096454	AC114001.2	60.49
chrX	120641749	120641869	intergenic	23.15	FALSE	ENSMUST00000117323	13713	13713	BX088531.3	ENSMUST00000135291	BX005468.2	10117	10117	intergenic	365147	365147	0	0	0	0	0	ENSMUST00000122244	2191566	AC114001.2	60.49
chrX	120759901	120760189	intergenic	28.19	FALSE	ENSMUST00000149500	20369	20369	CR628367.1	ENSMUST00000135291	BX005468.2	10117	10117	intergenic	246827	246827	0	0	0	0	0	ENSMUST00000122244	2309718	AC114001.2	60.49
chrX	120761773	120762133	intergenic	50.33	FALSE	ENSMUST00000149500	18425	18425	CR628367.1	ENSMUST00000135291	BX005468.2	10117	10117	intergenic	244883	244883	0	0	0	0	0	ENSMUST00000122244	2311590	AC114001.2	60.49
chrX	120764485	120765685	intergenic	33.22	FALSE	ENSMUST00000149500	14873	14873	CR628367.1	ENSMUST00000135291	BX005468.2	10117	10117	intergenic	241331	241331	0	0	0	0	0	ENSMUST00000122244	2314302	AC114001.2	60.49
chrX	120775837	120776437	downstream	29.19	TRUE	ENSMUST00000149500	4121	4121	CR628367.1	ENSMUST00000135291	BX005468.2	10117	10117	intergenic	230579	230579	0	0	0	0	0	ENSMUST00000122244	2325654	AC114001.2	60.49
chrX	120777037	120781261	genic	20.13	FALSE	ENSMUST00000149500	703	0	CR628367.1	ENSMUST00000135291	BX005468.2	10117	10117	intergenic	225755	225755	0	0	0	0	0	ENSMUST00000122244	2326854	AC114001.2	60.49
chrX	120951397	120951637	intergenic	29.19	FALSE	ENSMUST00000087626	25606	25606	BX005468.1	ENSMUST00000135291	BX005468.2	10117	10117	intergenic	55379	55379	0	0	0	0	0	ENSMUST00000122244	2501214	AC114001.2	60.49
chrX	120988045	120988933	intergenic	35.23	FALSE	ENSMUST00000135291	18083	18083	BX005468.2	ENSMUST00000135291	BX005468.2	10117	10117	intergenic	18083	18083	0	0	0	0	0	ENSMUST00000122244	2537862	AC114001.2	60.49
chrX	121206901	121206973	intergenic	25.17	FALSE	ENSMUST00000096792	42467	42467	Vmn2r121	ENSMUST00000094491	Vmn2r121	58843	58843	intergenic	42546	42546	0	0	0	0	0	ENSMUST00000122244	2756718	AC114001.2	60.49
chrX	121210861	121211221	intergenic	25.17	FALSE	ENSMUST00000096792	38219	38219	Vmn2r121	ENSMUST00000094491	Vmn2r121	58843	58843	intergenic	38298	38298	0	0	0	0	0	ENSMUST00000122244	2760678	AC114001.2	60.49
chrX	121268317	121270141	intergenic	38.25	TRUE	ENSMUST00000094491	18798	18798	Vmn2r121	ENSMUST00000094491	Vmn2r121	58843	58843	intergenic	18798	18798	0	0	0	0	0	ENSMUST00000122244	2818134	AC114001.2	60.49
chrX	121284829	121285333	intergenic	55.37	FALSE	ENSMUST00000094491	35310	35310	Vmn2r121	ENSMUST00000094491	Vmn2r121	58843	58843	intergenic	35310	35310	0	0	0	0	0	ENSMUST00000122244	2834646	AC114001.2	60.49
chrX	121287805	121288837	intergenic	26.17	FALSE	ENSMUST00000094491	38286	38286	Vmn2r121	ENSMUST00000094491	Vmn2r121	58843	58843	intergenic	38286	38286	0	0	0	0	0	ENSMUST00000122244	2837622	AC114001.2	60.49
chrX	121300501	121304629	intergenic	24.16	FALSE	ENSMUST00000094491	50982	50982	Vmn2r121	ENSMUST00000094491	Vmn2r121	58843	58843	intergenic	50982	50982	0	0	0	0	0	ENSMUST00000122244	2850318	AC114001.2	60.49
chrX	121458397	121458493	downstream	21.14	FALSE	ENSMUST00000119918	5239	5239	RP23-384P3.1	ENSMUST00000119918	RP23-384P3.1	64430	64430	intergenic	5239	5239	0	0	0	0	0	ENSMUST00000122244	3008214	AC114001.2	60.49
chrX	121524997	121525045	downstream	22.15	FALSE	ENSMUST00000144831	3746	3746	BX005206.1	ENSMUST00000119918	RP23-384P3.1	64430	64430	intergenic	61265	61265	0	0	0	0	0	ENSMUST00000122244	3074814	AC114001.2	60.49
chrX	121655293	121655365	downstream	20.13	FALSE	ENSMUST00000125073	11522	11522	CR974424.1	ENSMUST00000119918	RP23-384P3.1	64430	64430	intergenic	191561	191561	0	0	0	0	0	ENSMUST00000121299	3140582	Mdm4-ps	3.22
chrX	121665229	121665325	intergenic	28.19	FALSE	ENSMUST00000125073	21458	21458	CR974424.1	ENSMUST00000119918	RP23-384P3.1	64430	64430	intergenic	201497	201497	0	0	0	0	0	ENSMUST00000121299	3130622	Mdm4-ps	3.22
chrX	121702045	121702429	intergenic	20.13	FALSE	ENSMUST00000118258	10942	10942	RP23-239B4.1	ENSMUST00000119918	RP23-384P3.1	64430	64430	intergenic	238313	238313	0	0	0	0	0	ENSMUST00000121299	3093518	Mdm4-ps	3.22
chrX	121707541	121707829	downstream	25.67	FALSE	ENSMUST00000118258	5542	5542	RP23-239B4.1	ENSMUST00000119918	RP23-384P3.1	64430	64430	intergenic	243809	243809	0	0	0	0	0	ENSMUST00000121299	3088118	Mdm4-ps	3.22
chrX	121776325	121776661	downstream	27.18	FALSE	ENSMUST00000131242	3216	3216	CR974480.1	ENSMUST00000119918	RP23-384P3.1	64430	64430	intergenic	312593	312593	0	0	0	0	0	ENSMUST00000121299	3019286	Mdm4-ps	3.22
chrX	121784749	121784917	downstream	29.19	FALSE	ENSMUST00000131242	11640	11640	CR974480.1	ENSMUST00000119918	RP23-384P3.1	64430	64430	intergenic	321017	321017	0	0	0	0	0	ENSMUST00000121299	3011030	Mdm4-ps	3.22
chrX	121785685	121785829	downstream	23.15	FALSE	ENSMUST00000131242	12576	12576	CR974480.1	ENSMUST00000119918	RP23-384P3.1	64430	64430	intergenic	321953	321953	0	0	0	0	0	ENSMUST00000121299	3010118	Mdm4-ps	3.22
chrX	121886221	121886701	downstream	38.25	FALSE	ENSMUST00000119240	4949	4949	RP23-329B21.2	ENSMUST00000119918	RP23-384P3.1	64430	64430	intergenic	422489	422489	0	0	0	0	0	ENSMUST00000121299	2909246	Mdm4-ps	3.22
chrX	121887253	121887757	downstream	40.27	FALSE	ENSMUST00000119240	5981	5981	RP23-329B21.2	ENSMUST00000119918	RP23-384P3.1	64430	64430	intergenic	423521	423521	0	0	0	0	0	ENSMUST00000121299	2908190	Mdm4-ps	3.22
chrX	121897333	121899397	intergenic	37.25	FALSE	ENSMUST00000119240	16061	16061	RP23-329B21.2	ENSMUST00000119918	RP23-384P3.1	64430	64430	intergenic	433601	433601	0	0	0	0	0	ENSMUST00000121299	2896550	Mdm4-ps	3.22
chrX	121900573	121900765	intergenic	21.14	FALSE	ENSMUST00000119240	19301	19301	RP23-329B21.2	ENSMUST00000119918	RP23-384P3.1	64430	64430	intergenic	436841	436841	0	0	0	0	0	ENSMUST00000121299	2895182	Mdm4-ps	3.22
chrX	121901269	121901509	intergenic	21.14	FALSE	ENSMUST00000119240	19997	19997	RP23-329B21.2	ENSMUST00000119918	RP23-384P3.1	64430	64430	intergenic	437537	437537	0	0	0	0	0	ENSMUST00000121299	2894438	Mdm4-ps	3.22
chrX	121925125	121926493	intergenic	28.19	FALSE	ENSMUST00000146670	17490	17490	CR628363.1	ENSMUST00000119918	RP23-384P3.1	64430	64430	intergenic	461393	461393	0	0	0	0	0	ENSMUST00000121299	2869454	Mdm4-ps	3.22
chrX	121927165	121927453	intergenic	30.2	FALSE	ENSMUST00000146670	16530	16530	CR628363.1	ENSMUST00000119918	RP23-384P3.1	64430	64430	intergenic	463433	463433	0	0	0	0	0	ENSMUST00000121299	2868494	Mdm4-ps	3.22
chrX	121939933	121940437	downstream	20.13	FALSE	ENSMUST00000146670	3546	3546	CR628363.1	ENSMUST00000119918	RP23-384P3.1	64430	64430	intergenic	476201	476201	0	0	0	0	0	ENSMUST00000121299	2855510	Mdm4-ps	3.22
chrX	122004253	122006773	downstream	44.29	FALSE	ENSMUST00000148329	5160	5160	RP23-329B21.1	ENSMUST00000123136	CR387985.1	19326	19326	intergenic	517732	517732	0	0	0	0	0	ENSMUST00000121299	2789174	Mdm4-ps	3.22
chrX	122017597	122018485	intergenic	27.18	FALSE	ENSMUST00000148329	18504	18504	RP23-329B21.1	ENSMUST00000123136	CR387985.1	19326	19326	intergenic	506020	506020	0	0	0	0	0	ENSMUST00000121299	2777462	Mdm4-ps	3.22
chrX	122652949	122653885	downstream	49.33	TRUE	ENSMUST00000123508	3709	3709	BX119993.2	ENSMUST00000123136	CR387985.1	19326	19326	intergenic	128444	128444	0	0	0	0	0	ENSMUST00000121299	2142062	Mdm4-ps	3.22
chrX	122656501	122656621	downstream	20.13	FALSE	ENSMUST00000123508	7261	7261	BX119993.2	ENSMUST00000123136	CR387985.1	19326	19326	intergenic	131996	131996	0	0	0	0	0	ENSMUST00000121299	2139326	Mdm4-ps	3.22
chrX	122664829	122665213	intergenic	21.14	FALSE	ENSMUST00000123508	15589	15589	BX119993.2	ENSMUST00000123136	CR387985.1	19326	19326	intergenic	140324	140324	0	0	0	0	0	ENSMUST00000121299	2130734	Mdm4-ps	3.22
chrX	122672245	122672389	intergenic	22.15	FALSE	ENSMUST00000123508	23005	23005	BX119993.2	ENSMUST00000123136	CR387985.1	19326	19326	intergenic	147740	147740	0	0	0	0	0	ENSMUST00000121299	2123558	Mdm4-ps	3.22
chrX	122693077	122693917	intergenic	30.2	FALSE	ENSMUST00000123508	43837	43837	BX119993.2	ENSMUST00000123136	CR387985.1	19326	19326	intergenic	168572	168572	0	0	0	0	0	ENSMUST00000121299	2102030	Mdm4-ps	3.22
chrX	122694613	122695645	intergenic	21.14	FALSE	ENSMUST00000123508	45373	45373	BX119993.2	ENSMUST00000123136	CR387985.1	19326	19326	intergenic	170108	170108	0	0	0	0	0	ENSMUST00000121299	2100302	Mdm4-ps	3.22
chrX	122696101	122697421	intergenic	34.23	FALSE	ENSMUST00000123508	46861	46861	BX119993.2	ENSMUST00000123136	CR387985.1	19326	19326	intergenic	171596	171596	0	0	0	0	0	ENSMUST00000121299	2098526	Mdm4-ps	3.22
chrX	122699869	122699917	intergenic	20.13	TRUE	ENSMUST00000123508	50629	50629	BX119993.2	ENSMUST00000123136	CR387985.1	19326	19326	intergenic	175364	175364	0	0	0	0	0	ENSMUST00000121299	2096030	Mdm4-ps	3.22
chrX	122705317	122706325	intergenic	30.2	FALSE	ENSMUST00000123508	56077	56077	BX119993.2	ENSMUST00000123136	CR387985.1	19326	19326	intergenic	180812	180812	0	0	0	0	0	ENSMUST00000121299	2089622	Mdm4-ps	3.22
chrX	122711509	122711869	intergenic	46.31	FALSE	ENSMUST00000123508	62269	62269	BX119993.2	ENSMUST00000123136	CR387985.1	19326	19326	intergenic	187004	187004	0	0	0	0	0	ENSMUST00000121299	2084078	Mdm4-ps	3.22
chrX	122712397	122713213	intergenic	31.21	FALSE	ENSMUST00000123508	63157	63157	BX119993.2	ENSMUST00000123136	CR387985.1	19326	19326	intergenic	187892	187892	0	0	0	0	0	ENSMUST00000121299	2082734	Mdm4-ps	3.22
chrX	122845981	122848213	intergenic	32.21	FALSE	ENSMUST00000117980	58477	58477	BX119995.2	ENSMUST00000123136	CR387985.1	19326	19326	intergenic	321476	321476	0	0	0	0	0	ENSMUST00000121299	1947734	Mdm4-ps	3.22
chrX	125894077	125894317	intergenic	20.13	FALSE	ENSMUST00000121262	158745	158745	AL731823.1	ENSMUST00000096331	Mdm4-ps	3788	3788	downstream	1097339	1097339	0	0	0	0	0	ENSMUST00000121299	1098130	Mdm4-ps	3.22
chrX	128346469	128346541	intergenic	22.15	FALSE	ENSMUST00000118379	38071	38071	AL713871.1	ENSMUST00000033602	Tnmd	49533	49533	intergenic	2038978	2038978	0	0	0	0	0	ENSMUST00000113252	2464918	Trmt2b	0.15
chrX	128530669	128530885	intergenic	26.17	FALSE	ENSMUST00000118379	146057	146057	AL713871.1	ENSMUST00000033602	Tnmd	49533	49533	intergenic	1854634	1854634	0	0	0	0	0	ENSMUST00000113252	2280574	Trmt2b	0.15
chrX	131120221	131120269	genic	15.1	TRUE	ENSMUST00000113211	28	0	Rpl36a	ENSMUST00000059297	Hnrnph2	197	0	genic	15556	15556	6	1.04	6	6	1	ENSMUST00000074950	15449	Hnrnph2	1.02		nMyc,cMyc,E2f1
chrX	131123125	131123197	downstream	20.13	TRUE	ENSMUST00000152266	1505	1505	Rpl36a	ENSMUST00000059297	Hnrnph2	197	0	genic	12628	12628	6	1.04	6	6	1	ENSMUST00000074950	12521	Hnrnph2	1.02		E2f1
chrX	131930077	131930485	intergenic	32.21	FALSE	ENSMUST00000117048	13910	13910	BX649511.1	ENSMUST00000057164	Gprasp1	23197	23197	intergenic	400193	400193	5	0.68	5	5	1	ENSMUST00000113144	346787	Gprasp1	0.16
chrX	137488405	137488453	genic	28.19	TRUE	ENSMUST00000033805	2775	0	Psmd10	ENSMUST00000153742	Atg4a	11212	0	genic	3036	3036	32	0.89	8	12	4	ENSMUST00000112971	2993	Atg4a	1.77	gata1l
chrX	139367605	139367821	genic	20.13	FALSE	ENSMUST00000041317	33450	0	Ammecr1	ENSMUST00000041317	Ammecr1	7935	0	genic	33450	0	41	0.35	7.5	19	4	ENSMUST00000041317	0	Ammecr1	0.35
chrX	141639085	141639349	intergenic	15.1	FALSE	ENSMUST00000117432	22973	22973	BX284690.2	ENSMUST00000121516	AL672091.3	58475	58475	intergenic	785936	785936	0	0	0	0	0	ENSMUST00000041317	2237814	Ammecr1	0.35
chrX	146099053	146099341	downstream	21.14	FALSE	ENSMUST00000117974	5676	5676	AL772200.2	ENSMUST00000112715	Alas2	362	0	genic	882661	882661	274	11.83	33	73	7	ENSMUST00000066337	882577	Alas2	11.78
chrX	146555317	146555389	intergenic	20.13	FALSE	ENSMUST00000118183	37245	37245	AL672012.2	ENSMUST00000112715	Alas2	362	0	genic	426613	426613	274	11.83	33	73	7	ENSMUST00000066337	426529	Alas2	11.78
chrX	147022789	147022885	overlapTSS	24.16	TRUE	ENSMUST00000124381	10	0	Pfkfb1	ENSMUST00000138958	Apex2	367	0	overlapTSS	2039	2039	53	3.85	10	34	3	ENSMUST00000026303	139	Apex2	3.19
chrX	147170485	147170605	intergenic	22.15	FALSE	ENSMUST00000119124	28327	28327	AL672150.1	ENSMUST00000138958	Apex2	367	0	overlapTSS	149735	149735	53	3.85	10	34	3	ENSMUST00000124521	146074	Apex2	2.89
chrX	150678013	150678301	upstream	22.15	FALSE	ENSMUST00000121860	3967	3967	BX276118.1	ENSMUST00000095755	Usp51	39894	39894	intergenic	1237001	1237001	0	0	0	0	0	ENSMUST00000112542	1381017	RP23-174M24.1	0.01
chrX	153370309	153370381	intergenic	22.15	FALSE	ENSMUST00000054322	81545	81545	RP23-404I18.1	ENSMUST00000120553	BX005224.1	67795	67795	intergenic	1012849	1012849	0	0	0	0	0	ENSMUST00000112542	1310991	RP23-174M24.1	0.01
chrX	155040325	155040373	intergenic	38.25	FALSE	ENSMUST00000121057	98492	98492	AL805936.1	ENSMUST00000117397	AL671881.1	84880	84880	intergenic	494651	494651	0	0	0	0	0	ENSMUST00000112493	607866	Rps6ka3	0.16
chrX	155339821	155340253	intergenic	25.17	FALSE	ENSMUST00000118817	68454	68454	AL663068.1	ENSMUST00000117397	AL671881.1	84880	84880	intergenic	194771	194771	0	0	0	0	0	ENSMUST00000112493	307986	Rps6ka3	0.16
chrX	158063389	158063605	intergenic	22.15	FALSE	ENSMUST00000112338	91396	91396	Rai2	ENSMUST00000077375	Scml2	17072	0	genic	462397	462397	4	0.04	4	4	1	ENSMUST00000077375	462397	Scml2	0.04
chrX	162948397	162948493	overlapTSS	20.13	TRUE	ENSMUST00000112188	13	0	Tceanc	ENSMUST00000112175	Tmsb4x	191	0	genic	698266	698266	30	19.53	30	30	1	ENSMUST00000112175	698266	Tmsb4x	19.53		Zfx
chrY	458173	458365	intergenic	23.15	FALSE	ENSMUST00000133976	47264	47264	Uty	ENSMUST00000133976	Uty	48195	48195	intergenic	47264	47264	0	0	0	0	0	ENSMUST00000150715	123545	Uty	0.43
chrY	1788229	1791061	intergenic	24.16	TRUE	ENSMUST00000091178	128507	128507	Sry	ENSMUST00000100360	Rbmy1a1	71625	71625	intergenic	295548	295548	0	0	0	0	0	ENSMUST00000091190	1165209	Ddx3y	0.32	gata1l
chrY	2021173	2021557	intergenic	20.13	FALSE	ENSMUST00000100360	65052	65052	Rbmy1a1	ENSMUST00000100360	Rbmy1a1	71625	71625	intergenic	65052	65052	0	0	0	0	0	ENSMUST00000091190	1398153	Ddx3y	0.32
chrY	2765773	2765821	intergenic	21.14	FALSE	ENSMUST00000078383	605730	605730	AC130839.1	ENSMUST00000078383	AC130839.1	619669	619669	intergenic	605730	605730	0	0	0	0	0	ENSMUST00000091190	2142753	Ddx3y	0.32
chrY	2773909	2773957	intergenic	30.2	FALSE	ENSMUST00000078383	613866	613866	AC130839.1	ENSMUST00000078383	AC130839.1	619669	619669	intergenic	613866	613866	0	0	0	0	0	ENSMUST00000091190	2150889	Ddx3y	0.32
chrY	2786533	2792029	intergenic	96.64	FALSE	ENSMUST00000078383	626490	626490	AC130839.1	ENSMUST00000078383	AC130839.1	624239	624239	intergenic	626490	626490	0	0	0	0	0	ENSMUST00000091190	2163513	Ddx3y	0.32	gata1l	Smad1
chrY	2794069	2796949	intergenic	45.3	TRUE	ENSMUST00000078383	634026	634026	AC130839.1	ENSMUST00000078383	AC130839.1	624239	624239	intergenic	634026	634026	0	0	0	0	0	ENSMUST00000091190	2171049	Ddx3y	0.32
chrY	2854213	2856805	intergenic	38.25	TRUE	ENSMUST00000078383	694170	694170	AC130839.1	ENSMUST00000078383	AC130839.1	697843	697843	intergenic	694170	694170	0	0	0	0	0	ENSMUST00000091190	2231193	Ddx3y	0.32	gata1l	Smad1
chrY	2864725	2868949	intergenic	47.31	FALSE	ENSMUST00000078383	704682	704682	AC130839.1	ENSMUST00000078383	AC130839.1	710607	710607	intergenic	704682	704682	0	0	0	0	0	ENSMUST00000091190	2241705	Ddx3y	0.32	gata1l
