# Supplementary material for: Nuclear RNA Sequencing of the Mouse Erythroid Cell Transcriptome
Source: PLoS One. 2012 Nov 29;7(11):e49274. doi: 10.1371/journal.pone.0049274 (PMC3510205; doi:10.1371/journal.pone.0049274)
Supplement: Table S10 — Predicted ncRNA candidates. (XLSX) [file pone.0049274.s022.xlsx]

## Sheet: Sheet1
Supplemental table S10. Predicted ncRNA candidates.
Chromosome	start	end	size
1	96363896	96366458	2562
1	138437614	138443229	5615
1	183211576	183214102	2526
10	43378887	43395769	16882
10	43396941	43445849	48908
10	60388323	60390837	2514
10	84190117	84192745	2628
12	20705044	20709373	4329
12	70573449	70576506	3057
12	110216625	110221447	4822
14	25455645	25459934	4289
14	33945183	33948403	3220
14	35045645	35049557	3912
14	47300907	47303619	2712
14	47937392	47942002	4610
14	55149257	55156829	7572
14	61253593	61285856	32263
14	61287105	61291050	3945
14	65753885	65762723	8838
14	70492161	70495793	3632
15	3166321	3169734	3413
15	41862589	41865473	2884
15	48719011	48721525	2514
15	77337487	77350080	12593
15	101216393	101218933	2540
16	9104617	9107742	3125
16	23093164	23095796	2632
17	5755298	5758189	2891
17	24802080	24804802	2722
17	31871414	31874138	2724
17	36366149	36368967	2818
17	46973878	46977785	3907
17	46978859	46994682	15823
18	82507774	82510903	3129
19	5818243	5848109	29866
19	10571963	10575319	3356
19	53529768	53537951	8183
2	118382402	118391244	8842
3	93089870	93092444	2574
3	135712586	135715177	2591
4	75266763	75269539	2776
4	129922594	129925113	2519
4	132651165	132656953	5788
4	147804465	147807946	3481
5	44525749	44533347	7598
5	51071294	51074123	2829
5	147463643	147467747	4104
6	7669400	7676149	6749
6	72951259	72954790	3531
6	122740533	122743333	2800
6	125190650	125193175	2525
6	136613321	136615921	2600
7	7991407	7995083	3676
7	14890121	14893078	2957
7	16623888	16636163	12275
7	53227522	53230561	3039
7	80572198	80574821	2623
7	123576817	123580374	3557
7	141851960	141855124	3164
7	151691947	151697015	5068
7	151959216	151962918	3702
7	152409317	152412635	3318
7	152425773	152431142	5369
8	74930651	74945883	15232
9	98571869	98575754	3885
9	119389467	119392351	2884
X	8734183	8736766	2583
X	23386439	23389817	3378
1	4677977	4683608	5631
1	9223168	9230752	7584
1	33892829	33898760	5931
1	38702520	38718948	16428
1	44254831	44261314	6483
1	89748490	89755857	7367
1	107349923	107354993	5070
1	138258179	138263248	5069
1	166153388	166158914	5526
1	173412014	173423018	11004
1	174078166	174088156	9990
1	183016461	183023762	7301
10	4619867	4628799	8932
10	5950257	5960369	10112
10	8264685	8270498	5813
10	13685064	13691712	6648
10	17037946	17044600	6654
10	21973956	21988815	14859
10	21991373	21998724	7351
10	22166793	22174781	7988
10	22454284	22467293	13009
10	25010525	25021327	10802
10	25615726	25622468	6742
10	39113204	39120284	7080
10	41513359	41526443	13084
10	42580484	42628336	47852
10	50139410	50147217	7807
10	71771949	71776627	4678
10	77548820	77555522	6702
10	86138402	86145991	7589
10	92621261	92650242	28981
10	92652309	92665861	13552
10	95536830	95542523	5693
10	117031156	117035799	4643
11	3000446	3009484	9038
11	5454613	5459929	5316
11	6649832	6658361	8529
11	16412640	16417176	4536
11	60392069	60399515	7446
11	83036487	83048028	11541
11	83050434	83057368	6934
11	83079532	83100804	21272
11	86495647	86502724	7077
11	86695970	86708915	12945
11	88752142	88758121	5979
11	95570255	95575940	5685
11	102231703	102244030	12327
11	112945534	113063128	117594
12	17878522	17885292	6770
12	19247443	19255385	7942
12	21388588	21393251	4663
12	22974305	22979769	5464
12	32749352	32808807	59455
12	33985101	34005506	20405
12	34058126	34062865	4739
12	45054682	45062416	7734
12	66269057	66273567	4510
12	70648374	70658090	9716
12	94121926	94130873	8947
12	100690798	100813102	122304
12	100878562	100887355	8793
12	104112501	104117298	4797
13	3371693	3377576	5883
13	9221647	9226843	5196
13	21851960	21859651	7691
13	24592733	24621608	28875
13	30426625	30464757	38132
13	51296070	51301288	5218
13	51729628	51736327	6699
13	54279983	54285554	5571
13	55281925	55288037	6112
13	60192234	60198946	6712
13	62393124	62397938	4814
13	67985315	67995686	10371
13	99756287	99764709	8422
13	104502576	104511590	9014
13	107853842	107928645	74803
14	16741800	16746912	5112
14	33879474	33938645	59171
14	33955115	33969005	13890
14	41753704	41781670	27966
14	54183392	54191376	7984
14	54912236	54919842	7606
14	62240059	62305428	65369
14	75415860	75423372	7512
14	106302688	106307394	4706
15	6475130	6486902	11772
15	38819815	38824881	5066
15	39005442	39013396	7954
15	63827729	63896849	69120
15	74720134	74770201	50067
15	77447755	77473856	26101
15	85474706	85542453	67747
16	3232346	3242146	9800
16	21358764	21374694	15930
16	23224993	23317016	92023
16	32430233	32441974	11741
16	76135935	76143811	7876
16	76299709	76372394	72685
16	87699541	87710743	11202
16	91452536	91485286	32750
16	91530708	91536812	6104
16	93696989	93706534	9545
17	6126976	6134568	7592
17	17480612	17487941	7329
17	18043087	18051218	8131
17	22871806	22876986	5180
17	35086518	35091666	5148
17	35615258	35619954	4696
17	71791574	71797313	5739
17	80963061	80970211	7150
18	4194850	4199582	4732
18	11799900	11806078	6178
18	15488494	15505239	16745
18	35711008	35717339	6331
18	54609655	54622429	12774
18	82640132	82663737	23605
18	82836745	82841616	4871
18	90002965	90009475	6510
19	5788439	5809309	20870
19	32283823	32313742	29919
19	38450082	38455816	5734
19	40364659	40369459	4800
2	6244363	6249607	5244
2	15942315	15950674	8359
2	22595075	22600648	5573
2	24032999	24040192	7193
2	27349058	27359109	10051
2	57066823	57075630	8807
2	73313795	73324872	11077
2	73702980	73709194	6214
2	84345462	84354249	8787
2	85858858	85863743	4885
2	94641667	94649404	7737
2	103738915	103762087	23172
2	118872889	118882562	9673
2	130706523	130711193	4670
2	152179290	152185091	5801
2	158175736	158187668	11932
2	165818656	165828466	9810
2	177035666	177041114	5448
2	181625995	181636969	10974
3	14797727	14807999	10272
3	22145457	22152143	6686
3	62974966	62979810	4844
3	96215148	96220311	5163
3	96252444	96259835	7391
4	8320227	8324776	4549
4	10778212	10782788	4576
4	12038652	12046445	7793
4	15163459	15169814	6355
4	32324078	32434647	110569
4	32437492	32481551	44059
4	32877520	32884616	7096
4	39329627	39336965	7338
4	51884775	51890411	5636
4	53952345	53960324	7979
4	59554265	59562732	8467
4	73872112	73877034	4922
4	101537340	101544588	7248
4	107818833	107828555	9722
4	142829786	142835180	5394
4	143565481	143571851	6370
4	145683006	145694774	11768
4	146593061	146601672	8611
4	148808639	148813812	5173
5	5781192	5787531	6339
5	23205881	23226893	21012
5	23720833	23727777	6944
5	43597873	43608025	10152
5	77154826	77164874	10048
5	77186934	77217910	30976
5	96402356	96407090	4734
5	105853600	105864020	10420
5	108890534	108895400	4866
5	122642316	122651073	8757
5	145427364	145439314	11950
5	149182806	149211423	28617
5	149821888	149827444	5556
5	150056589	150062190	5601
6	31163125	31171638	8513
6	41145059	41151822	6763
6	58768917	58775343	6426
6	73236869	73244139	7270
6	99136193	99210561	74368
6	112510761	112516275	5514
6	113020154	113038731	18577
6	116118124	116124409	6285
6	132913936	132920122	6186
6	142116520	142121322	4802
7	4225668	4237128	11460
7	7024395	7031428	7033
7	17352017	17359220	7203
7	23556368	23563435	7067
7	30400786	30408730	7944
7	48720783	48725303	4520
7	59581312	59590648	9336
7	70685726	70690729	5003
7	71271488	71281052	9564
7	87668823	87680581	11758
7	109081972	109105918	23946
7	113083506	113090899	7393
7	113093458	113102213	8755
7	113645149	113655388	10239
7	122961348	122989652	28304
7	127985069	127997595	12526
8	3994327	3999118	4791
8	19533693	19538666	4973
8	19890545	19902777	12232
8	40238167	40243080	4913
8	44397350	44405500	8150
8	87649912	87658224	8312
8	93410194	93415269	5075
8	96741143	96749063	7920
8	119021342	119026414	5072
8	122414388	122422328	7940
8	122787067	122819054	31987
8	124357041	124376945	19904
8	125688653	125698049	9396
9	3257707	3263818	6111
9	25660889	25670923	10034
9	31741550	31746551	5001
9	41713675	41720344	6669
9	56276980	56287861	10881
9	57142322	57148252	5930
9	72481279	72486646	5367
9	99034234	99040481	6247
9	110177785	110187696	9911
9	121201451	121248336	46885
X	12646791	12664723	17932
X	15051212	15059959	8747
X	39502017	39517454	15437
X	76098680	76103513	4833
X	121393852	121399302	5450
X	124795821	124802351	6530
9	13245402	13276333	30931
9	13327599	13401806	74207
